# Supplementary material for: Inhibition of pyrimidine biosynthesis targets protein translation in acute myeloid leukemia
Source: EMBO Mol Med. 2022 May 6;14(7):e15203. doi: 10.15252/emmm.202115203 (PMC9260210; doi:10.15252/emmm.202115203)
Supplement: Supplementary file 3 — Dataset EV1 [file EMMM-14-e15203-s004.xlsx]

## Sheet: Legend
Dataset EV1: Differential gene expression in cKithighCD11blow MN cells sorted from AG636, doxycycline or vehicle treated mice.

## Sheet: AG636 1 day
	ID	logFC	AveExpr	t	P.Value	adj.P.Val	B
Kmt2a	Kmt2a	-1.71205	8.51304	-9.54296	2.90224e-08	4.90528e-05	9.31459
Itga4	Itga4	-0.958451	7.94893	-8.89398	7.99004e-08	0.000115753	8.32767
Endod1	Endod1	-1.53271	5.68162	-7.74708	5.42185e-07	0.000392735	6.46576
Usp11	Usp11	-1.25654	5.03511	-7.39225	1.01472e-06	0.000514024	5.85556
Cgnl1	Cgnl1	-1.24054	5.8158	-7.00295	2.05791e-06	0.000772934	5.14086
Glg1	Glg1	-1.03502	8.26958	-6.85348	2.71455e-06	0.000917607	4.80783
Dnajc10	Dnajc10	-0.746883	7.57395	-6.67193	3.81566e-06	0.00120921	4.48362
Egln3	Egln3	-0.843646	5.60622	-6.63954	4.05649e-06	0.00120991	4.51938
Mtr	Mtr	-0.866986	6.41119	-6.52697	5.02377e-06	0.0014556	4.28041
Gfi1b	Gfi1b	-2.62648	2.49189	-6.48845	5.40734e-06	0.00148205	3.96512
mt-Nd4	mt-Nd4	-1.20413	12.5318	-6.38149	6.64013e-06	0.00168706	3.7943
Mllt3	Mllt3	-1.77506	2.83128	-6.38038	6.65441e-06	0.00168706	4.04287
Zfc3h1	Zfc3h1	-0.925217	5.96717	-6.28741	7.965e-06	0.00197007	3.84663
Slc29a3	Slc29a3	-1.07719	5.00955	-6.20129	9.41801e-06	0.002274	3.70173
Atp2b4	Atp2b4	-0.869481	6.47171	-6.14094	1.05977e-05	0.00239516	3.51356
Rhoj	Rhoj	-1.41676	4.70077	-6.06689	1.22573e-05	0.00253675	3.47844
Cntln	Cntln	-1.09404	6.69474	-6.05201	1.2622e-05	0.00253694	3.3553
Ppp2r3c	Ppp2r3c	-0.864412	6.22058	-6.00325	1.38978e-05	0.00254725	3.28403
Tubb5	Tubb5	-0.481995	10.7527	-5.99004	1.42659e-05	0.00254725	3.06604
Rpl7a	Rpl7a	-0.662043	9.02331	-5.90704	1.68214e-05	0.00279648	2.95862
Pdia4	Pdia4	-1.22062	6.35445	-5.87966	1.77645e-05	0.00290563	3.04933
Rpl10-ps3	Rpl10-ps3	-1.23172	5.34035	-5.83683	1.93507e-05	0.00297131	3.02327
Armcx3	Armcx3	-0.78563	5.20961	-5.8297	1.96288e-05	0.00297131	2.99983
Iqgap2	Iqgap2	-0.587514	7.85508	-5.79443	2.10657e-05	0.00314157	2.76958
Brwd3	Brwd3	-0.706662	5.88135	-5.69486	2.57373e-05	0.00362502	2.69245
Rpl22l1	Rpl22l1	-0.694614	8.51585	-5.67915	2.6567e-05	0.0036688	2.51986
Rpl10	Rpl10	-0.821354	6.81379	-5.66862	2.71384e-05	0.0036688	2.58739
Sh2d5	Sh2d5	-0.786347	6.80468	-5.65942	2.76479e-05	0.0036688	2.54765
Maco1	Maco1	-0.69959	6.74925	-5.65569	2.7857e-05	0.0036688	2.55805
Jmjd1c	Jmjd1c	-0.915488	7.57041	-5.60474	3.08869e-05	0.00387312	2.38136
Tacc1	Tacc1	-0.528844	8.90379	-5.56017	3.38149e-05	0.00407685	2.25494
Golgb1	Golgb1	-0.93201	6.27564	-5.53678	3.54644e-05	0.00418191	2.35879
Fus	Fus	-0.66643	9.52402	-5.46691	4.0904e-05	0.00467699	2.04292
Rpl15	Rpl15	-0.541337	9.80265	-5.45975	4.15077e-05	0.00467699	2.02052
Mlec	Mlec	-0.611234	8.44374	-5.38051	4.88372e-05	0.00528984	1.91176
Runx3	Runx3	-0.524507	7.97029	-5.31809	5.55398e-05	0.00580649	1.79132
Colgalt1	Colgalt1	-0.642251	7.64732	-5.27711	6.04489e-05	0.00611475	1.72206
Ccnd1	Ccnd1	-0.765411	7.44999	-5.27351	6.09003e-05	0.00611475	1.73423
Rpgrip1	Rpgrip1	-1.32011	3.22865	-5.20192	7.06464e-05	0.00695558	1.817
Afap1	Afap1	-0.77802	5.35038	-5.18539	7.31164e-05	0.00706165	1.72331
Rpl18a	Rpl18a	-0.715918	10.77	-5.17507	7.47034e-05	0.00714686	1.39933
Cenpm	Cenpm	-0.735356	5.35803	-5.15841	7.7339e-05	0.00732986	1.66847
Casp8	Casp8	-0.677111	5.46238	-5.10624	8.62288e-05	0.00802244	1.52156
Pnisr	Pnisr	-0.524985	8.18301	-5.04589	9.78289e-05	0.00893768	1.21883
Rps17	Rps17	-0.487059	10.4233	-5.02808	0.00010155	0.00915321	1.10155
Asns	Asns	-1.01605	5.23693	-5.02501	0.000102206	0.00915321	1.45485
Rad18	Rad18	-0.688661	6.20441	-5.01979	0.000103331	0.00915321	1.29487
Qars	Qars	-0.611123	6.90903	-5.01678	0.000103985	0.00915321	1.24604
Rpl3	Rpl3	-0.492723	10.2016	-5.01119	0.000105212	0.00915321	1.07326
2310009B15Rik	2310009B15Rik	-0.867125	4.38021	-5.00491	0.000106609	0.00916205	1.42844
Mpdu1	Mpdu1	-0.888925	6.13486	-4.99586	0.000108654	0.00925935	1.25786
Hint2	Hint2	-0.822462	5.55176	-4.96949	0.000114845	0.00962511	1.26819
Hmgn5	Hmgn5	-0.52779	7.06988	-4.95843	0.000117548	0.00977094	1.1036
Rpl28	Rpl28	-0.598403	9.30042	-4.94205	0.000121671	0.00980877	0.96079
Pigk	Pigk	-0.78275	5.23981	-4.93986	0.000122233	0.00980877	1.22789
Wasf2	Wasf2	-0.543014	8.09943	-4.93751	0.000122839	0.00980877	0.992335
Pgls	Pgls	-0.839557	8.25392	-4.918	0.000127994	0.00993791	0.948352
Fancm	Fancm	-0.845533	5.36286	-4.91302	0.000129347	0.00993791	1.15419
Etv5	Etv5	-0.918343	5.4524	-4.91298	0.000129356	0.00993791	1.13371
Adgrg1	Adgrg1	-0.968086	6.60782	-4.90181	0.000132441	0.00994875	0.974475
Pea15a	Pea15a	-1.13105	3.31729	-4.89239	0.0001351	0.0100434	1.22039
Tmem234	Tmem234	-0.610501	7.40906	-4.8791	0.000138946	0.0101939	0.916367
Angpt1	Angpt1	-1.50116	5.81113	-4.87645	0.000139726	0.0101939	0.968515
Dnmt3a	Dnmt3a	-0.506114	6.88773	-4.82696	0.000155142	0.0111581	0.836019
Snx5	Snx5	-0.417072	8.05804	-4.81717	0.00015839	0.0113115	0.743741
Cdkn1b	Cdkn1b	-0.728053	5.95147	-4.77983	0.000171439	0.011747	0.811329
Rps27a	Rps27a	-0.480188	9.65313	-4.74005	0.000186548	0.0125284	0.520542
Chid1	Chid1	-1.08156	4.2405	-4.73477	0.000188653	0.0125864	0.903047
Pik3r1	Pik3r1	-0.568758	7.0777	-4.72758	0.000191561	0.0126704	0.603742
mt-Nd5	mt-Nd5	-0.879594	9.35318	-4.72549	0.000192412	0.0126704	0.50378
Ppp6r1	Ppp6r1	-0.595705	7.494	-4.71496	0.000196772	0.0128711	0.561313
Nars	Nars	-0.662163	8.01059	-4.71204	0.000197997	0.0128711	0.538959
Ccar1	Ccar1	-0.53189	8.08174	-4.70838	0.000199548	0.0128893	0.517673
Cul4b	Cul4b	-0.890261	4.80898	-4.70469	0.000201119	0.0129085	0.779962
H3c1	H3c1	-1.57262	2.88194	-4.68132	0.000211381	0.0133144	0.727198
Smc1a	Smc1a	-0.447984	9.50713	-4.65435	0.000223891	0.0137541	0.338129
Trp53bp1	Trp53bp1	-0.586519	5.38582	-4.63883	0.000231427	0.013887	0.585842
Lrpprc	Lrpprc	-0.860426	6.18799	-4.632	0.00023483	0.0140083	0.503597
H2ac13	H2ac13	-1.96165	2.94045	-4.62827	0.000236702	0.0140374	0.590584
Rnase4	Rnase4	-1.4193	4.12536	-4.62539	0.000238165	0.014042	0.670363
Poglut3	Poglut3	-1.64722	2.17962	-4.617	0.000242473	0.0141755	0.507789
Rps25	Rps25	-0.47462	10.5106	-4.5916	0.000255997	0.0145447	0.171658
Rrp36	Rrp36	-0.914702	4.73058	-4.59082	0.000256422	0.0145447	0.555673
Zcwpw1	Zcwpw1	-0.948209	4.35396	-4.58766	0.000258165	0.0145447	0.567718
Blmh	Blmh	-0.582302	6.88377	-4.57055	0.000267787	0.0148395	0.29647
Col19a1	Col19a1	-0.677759	5.59986	-4.56526	0.000270838	0.0149084	0.298483
Trim16	Trim16	-1.24372	3.23641	-4.56209	0.000272681	0.0149084	0.566648
Mcm7	Mcm7	-0.465248	9.20875	-4.56049	0.000273618	0.0149084	0.149327
Rbmx	Rbmx	-0.730064	5.52576	-4.54376	0.000283597	0.0152167	0.378809
Il7r	Il7r	-1.38061	4.79104	-4.53468	0.000289168	0.0152734	0.350095
Ckm	Ckm	-0.674719	5.18912	-4.51465	0.000301852	0.0156744	0.34932
Rpl6	Rpl6	-0.464169	9.10218	-4.49174	0.000317055	0.0160763	0.0114238
Rps26	Rps26	-0.398007	10.4434	-4.48829	0.000319414	0.0161153	-0.0488326
Dync2h1	Dync2h1	-1.10076	4.73146	-4.46524	0.00033562	0.0167661	0.313184
Dnajb12	Dnajb12	-0.830268	5.18793	-4.45871	0.000340361	0.0168371	0.232561
Rest	Rest	-0.446863	7.10116	-4.44444	0.000350964	0.0171408	0.0107338
Tubb2a	Tubb2a	-0.829148	4.44477	-4.44363	0.000351572	0.0171408	0.267826
Dnajc3	Dnajc3	-0.595836	7.9609	-4.43616	0.000357261	0.0172523	-0.0483047
Pigbos1	Pigbos1	-0.580911	5.10508	-4.41645	0.000372733	0.0178765	0.163346
Snd1	Snd1	-0.553789	7.44808	-4.40285	0.000383804	0.0181245	-0.0935226
Etf1	Etf1	-0.431467	7.40623	-4.40183	0.000384648	0.0181245	-0.0978482
Pvr	Pvr	-0.800204	4.525	-4.39915	0.000386872	0.0181245	0.181467
Strbp	Strbp	-0.392406	8.06562	-4.398	0.000387832	0.0181245	-0.149047
Cfap36	Cfap36	-0.872257	4.53663	-4.38772	0.000396513	0.0182812	0.162529
Atf4	Atf4	-0.700703	8.63931	-4.37619	0.000406485	0.0184652	-0.205432
Taf10	Taf10	-0.500559	7.68753	-4.37461	0.00040787	0.0184652	-0.167386
Klhl41	Klhl41	-1.03842	5.21228	-4.37044	0.000411548	0.0185489	0.00219148
Aim2	Aim2	-0.741272	6.37214	-4.36279	0.00041839	0.0186092	-0.100974
Mtif2	Mtif2	-0.602242	5.21305	-4.35503	0.000425445	0.0186772	0.00566073
Npm1	Npm1	-0.516887	10.7378	-4.34467	0.000435056	0.018904	-0.365719
Mia3	Mia3	-0.404091	7.50252	-4.34288	0.000436739	0.018904	-0.23026
Tcp1	Tcp1	-0.502224	7.93544	-4.33193	0.000447173	0.0191341	-0.273342
Phf14	Phf14	-0.52251	7.17365	-4.32018	0.000458659	0.0192998	-0.262813
Jmjd8	Jmjd8	-0.941702	4.23013	-4.31329	0.000465524	0.0195078	0.0542349
Ccdc25	Ccdc25	-0.889649	5.17229	-4.3028	0.000476195	0.0195097	-0.0851396
Slc16a3	Slc16a3	-0.73751	5.11725	-4.29884	0.000480276	0.0195097	-0.0486113
Syne3	Syne3	-0.644524	5.59891	-4.29698	0.00048221	0.0195097	-0.153729
Mtf2	Mtf2	-0.520021	7.7766	-4.29266	0.000486733	0.0195097	-0.354489
Nucb2	Nucb2	-0.418869	7.25167	-4.28685	0.000492874	0.0196329	-0.291428
Sars	Sars	-0.650736	6.58035	-4.2861	0.000493678	0.0196329	-0.272678
Rpl17	Rpl17	-0.566888	6.72975	-4.28343	0.000496532	0.0196693	-0.290974
Nfkbie	Nfkbie	-1.50151	2.5341	-4.25797	0.000524617	0.0206097	-0.133267
Amdhd2	Amdhd2	-0.892509	5.65788	-4.25642	0.000526371	0.0206097	-0.226443
Rpl41	Rpl41	-0.50711	10.0152	-4.2393	0.000546224	0.0212368	-0.566246
Paox	Paox	-0.828204	6.1279	-4.239	0.000546575	0.0212368	-0.312236
Rps20	Rps20	-0.438763	11.3148	-4.22013	0.000569342	0.0217875	-0.656515
Arpc4	Arpc4	-0.695118	7.37787	-4.14355	0.000672045	0.0251139	-0.636074
Ropn1l	Ropn1l	-1.54596	2.14252	-4.14136	0.000675241	0.0251139	-0.366241
Nrd1	Nrd1	-0.538096	7.0756	-4.13884	0.000678945	0.0251284	-0.636001
Suz12	Suz12	-0.711695	8.51167	-4.13445	0.000685441	0.0252457	-0.731405
Taf7	Taf7	-0.703722	5.29202	-4.13333	0.000687094	0.0252457	-0.457475
Slk	Slk	-0.515387	8.47324	-4.13119	0.000690289	0.0252716	-0.73135
Cstf2	Cstf2	-0.393397	7.17459	-4.11647	0.000712675	0.0259041	-0.698872
Nrxn1	Nrxn1	-1.09528	4.08977	-4.11126	0.000720784	0.0261052	-0.387195
Cmas	Cmas	-0.447567	7.60394	-4.10682	0.000727752	0.0262638	-0.742513
Dhx8	Dhx8	-0.476466	6.18161	-4.10001	0.000738578	0.0263967	-0.641614
Ankhd1	Ankhd1	-0.529713	7.74397	-4.09198	0.000751566	0.0264318	-0.782472
Lgals1	Lgals1	-0.559029	10.2032	-4.09066	0.000753712	0.0264318	-0.904782
Plek	Plek	-1.01068	6.13056	-4.08936	0.000755848	0.0264318	-0.648609
Chd4	Chd4	-0.411347	8.84444	-4.08475	0.000763452	0.0264318	-0.856648
Ano6	Ano6	-0.482466	6.30011	-4.08378	0.000765065	0.0264318	-0.703857
Mef2c	Mef2c	-0.634842	8.83929	-4.08131	0.000769175	0.0264318	-0.895568
Rpl18	Rpl18	-0.511345	6.70133	-4.07991	0.000771503	0.0264318	-0.723658
Smagp	Smagp	-0.782404	5.01092	-4.07814	0.000774482	0.0264445	-0.599932
Fam98c	Fam98c	-0.604214	6.19894	-4.06846	0.000790921	0.0268252	-0.707681
Tkfc	Tkfc	-1.31879	3.49339	-4.06144	0.000803073	0.0270563	-0.400512
mt-Nd2	mt-Nd2	-1.05357	11.4956	-4.0556	0.000813317	0.0272979	-1.00987
H3c6	H3c6	-1.70158	2.51848	-4.05429	0.000815626	0.0272979	-0.466667
Mob3a	Mob3a	-0.636637	5.16129	-4.04512	0.000832022	0.027664	-0.634498
Sptan1	Sptan1	-0.466052	6.47999	-4.03251	0.000855128	0.0282406	-0.809615
Unc119	Unc119	-0.64127	6.07995	-4.03023	0.000859366	0.0282406	-0.74247
Yars	Yars	-0.609751	5.62797	-4.02364	0.000871756	0.0285177	-0.72425
H2ac11	H2ac11	-1.34455	3.70048	-4.02074	0.000877281	0.0285495	-0.484338
Prdm11	Prdm11	-0.817214	3.92286	-4.02014	0.000878423	0.0285495	-0.571687
Lin28b	Lin28b	-0.609205	6.30355	-4.0187	0.000881175	0.0285495	-0.875804
Etv4	Etv4	-1.68608	2.85166	-4.01392	0.000890367	0.0285734	-0.501476
Supt6	Supt6	-0.485906	6.79326	-4.00463	0.000908527	0.0289571	-0.898342
Anxa6	Anxa6	-0.728844	6.10557	-4.0032	0.000911348	0.0289571	-0.833387
Nes	Nes	-1.29629	2.13412	-4.00219	0.00091335	0.0289571	-0.523379
Zfp397	Zfp397	-0.599189	4.62027	-4.00199	0.000913744	0.0289571	-0.665105
Tram2	Tram2	-0.732944	4.01312	-3.99644	0.000924828	0.0291555	-0.623714
Lonp2	Lonp2	-0.56862	5.16791	-3.99561	0.000926511	0.0291555	-0.731209
Btf3l4	Btf3l4	-0.559135	6.65647	-3.99455	0.000928629	0.0291555	-0.893092
0610010F05Rik	0610010F05Rik	-0.662095	5.02325	-3.99144	0.000934941	0.029173	-0.727047
Fam13b	Fam13b	-0.702469	5.37034	-3.97768	0.000963327	0.0298035	-0.826222
Rapgef3	Rapgef3	-1.27074	3.60122	-3.97737	0.000963964	0.0298035	-0.568414
Chd9	Chd9	-0.491336	7.76684	-3.97135	0.000976659	0.030013	-1.07259
Rhbdd2	Rhbdd2	-0.764075	4.4433	-3.96934	0.000980932	0.0300533	-0.696764
Prkdc	Prkdc	-0.617376	4.60541	-3.95429	0.00101358	0.0306101	-0.782564
Tstd3	Tstd3	-0.746481	4.7173	-3.9515	0.00101974	0.0306612	-0.778165
Ripor1	Ripor1	-0.564976	6.75261	-3.95051	0.00102194	0.0306612	-1.04817
Tmf1	Tmf1	-0.595229	6.81209	-3.94872	0.00102592	0.0306846	-1.02352
Rbm3	Rbm3	-0.696303	8.71408	-3.94744	0.00102877	0.0306846	-1.13723
Thoc2	Thoc2	-0.45469	8.70405	-3.9446	0.00103515	0.0307843	-1.15523
Eea1	Eea1	-0.571118	7.04451	-3.94078	0.0010438	0.0308604	-1.05185
Tax1bp1	Tax1bp1	-0.475044	9.544	-3.93085	0.00106658	0.0314424	-1.22224
H3c3	H3c3	-0.982478	3.76182	-3.92914	0.00107055	0.0314681	-0.67815
Rab3gap1	Rab3gap1	-0.483985	6.20285	-3.92665	0.00107636	0.0315474	-1.01072
Narf	Narf	-0.81367	3.48288	-3.91766	0.00109761	0.0320774	-0.70657
Magt1	Magt1	-0.349349	8.39495	-3.91282	0.00110922	0.0322548	-1.20283
Sh3rf1	Sh3rf1	-0.672927	4.63765	-3.91248	0.00111004	0.0322548	-0.925445
Dnajc8	Dnajc8	-0.365125	8.42331	-3.90574	0.00112643	0.0325446	-1.21688
Spg7	Spg7	-0.662141	5.94687	-3.88733	0.00117249	0.0335881	-1.06009
Paxx	Paxx	-0.921373	3.96078	-3.88436	0.00118008	0.0337	-0.790669
Pcdh7	Pcdh7	-0.960517	4.64353	-3.88321	0.00118304	0.0337	-1.04588
Cetn3	Cetn3	-0.533124	8.56382	-3.8798	0.00119183	0.0337713	-1.27598
Galnt6	Galnt6	-1.07505	3.69121	-3.87966	0.0011922	0.0337713	-0.775359
Ddx52	Ddx52	-0.68061	6.60736	-3.87607	0.00120156	0.0339415	-1.14977
Xpc	Xpc	-0.369899	7.88723	-3.87305	0.00120948	0.0340705	-1.27291
Ttc14	Ttc14	-0.469868	6.95265	-3.86285	0.00123663	0.0345473	-1.22103
Rnasel	Rnasel	-0.581754	5.74875	-3.85711	0.00125217	0.0347567	-1.12491
Elmod2	Elmod2	-0.60929	4.35537	-3.85598	0.00125526	0.0347567	-0.93154
AU040320	AU040320	-0.541041	5.04899	-3.85087	0.00126929	0.0348832	-1.0283
Acp2	Acp2	-0.77146	4.33517	-3.84934	0.00127353	0.0349047	-0.897596
P2rx4	P2rx4	-0.599925	4.08749	-3.8481	0.00127696	0.0349047	-0.924102
Iffo1	Iffo1	-0.611202	4.90334	-3.84022	0.00129907	0.0354135	-1.0691
Cyb561d2	Cyb561d2	-0.900481	4.30805	-3.83857	0.00130374	0.0354456	-0.933487
Nudt16	Nudt16	-0.994363	3.85776	-3.83428	0.00131597	0.0355872	-0.899206
Rpl27a	Rpl27a	-0.430566	11.3521	-3.83016	0.0013278	0.0356957	-1.49904
Ppig	Ppig	-0.453972	9.00288	-3.82883	0.00133167	0.0356957	-1.4118
AB124611	AB124611	-0.631075	6.80073	-3.82546	0.00134148	0.0357999	-1.27487
Lgals9	Lgals9	-0.655032	6.68168	-3.81569	0.0013703	0.036473	-1.30247
Ccser2	Ccser2	-0.729149	3.9945	-3.81365	0.0013764	0.0364811	-0.978273
Hspa13	Hspa13	-0.479987	5.3134	-3.81199	0.0013814	0.0364811	-1.15795
Kifap3	Kifap3	-0.597703	4.49431	-3.80109	0.00141456	0.0371991	-1.07313
Lyl1	Lyl1	-0.518061	7.50217	-3.80065	0.00141592	0.0371991	-1.38853
Lrrcc1	Lrrcc1	-0.524764	6.22923	-3.79243	0.00144146	0.0377516	-1.29446
Nemf	Nemf	-0.435974	7.57559	-3.7915	0.0014444	0.0377516	-1.4235
Arid4a	Arid4a	-0.518041	7.66314	-3.78527	0.00146411	0.0378912	-1.4409
Trappc6a	Trappc6a	-0.837276	5.08195	-3.78269	0.00147238	0.0379525	-1.15176
Akap7	Akap7	-0.831546	3.45369	-3.76896	0.00151703	0.0386559	-0.998675
Slc38a10	Slc38a10	-0.452127	7.0355	-3.76226	0.00153934	0.0390821	-1.43253
Chfr	Chfr	-0.384751	6.03362	-3.76044	0.00154544	0.0390821	-1.34842
Rps6	Rps6	-0.449981	8.49637	-3.75003	0.00158088	0.0396824	-1.55314
Btaf1	Btaf1	-0.513617	6.14438	-3.74876	0.00158524	0.0396935	-1.39655
Canx	Canx	-0.311513	9.21944	-3.7406	0.00161366	0.0402066	-1.60859
Ube2q2	Ube2q2	-0.792408	4.31846	-3.73878	0.00162006	0.0402614	-1.14294
H1f1	H1f1	-1.37578	4.16086	-3.73336	0.0016393	0.0405426	-1.10732
Bace1	Bace1	-0.423442	6.20098	-3.72563	0.00166714	0.0410113	-1.44927
Slf2	Slf2	-0.43963	6.30506	-3.72037	0.00168634	0.0412733	-1.47109
Rsf1	Rsf1	-0.539152	6.86776	-3.71964	0.00168903	0.0412733	-1.52428
Zc3h12c	Zc3h12c	-1.01404	2.47809	-3.71232	0.00171613	0.0417345	-1.1045
Serf2	Serf2	-0.478853	6.32705	-3.7065	0.00173802	0.0421658	-1.48805
Nsa2	Nsa2	-0.423723	9.7092	-3.70523	0.00174285	0.042182	-1.70688
Tut7	Tut7	-0.501073	7.3365	-3.70348	0.0017495	0.042242	-1.59197
Cdk5rap2	Cdk5rap2	-0.523916	5.94294	-3.69874	0.00176764	0.0423883	-1.47737
Gxylt1	Gxylt1	-0.48903	6.58621	-3.69862	0.0017681	0.0423883	-1.53821
Magi3	Magi3	-0.750415	4.04596	-3.69088	0.00179815	0.0425058	-1.21917
Zfp820	Zfp820	-0.971519	3.07375	-3.68558	0.00181901	0.0426594	-1.14792
Diaph3	Diaph3	-0.711982	6.79511	-3.68308	0.00182893	0.0426594	-1.60466
Cnn3	Cnn3	-0.705724	5.76979	-3.68082	0.00183795	0.0426594	-1.53826
Inka1	Inka1	-0.965354	4.96378	-3.68076	0.00183821	0.0426594	-1.42149
Eif4e2	Eif4e2	-0.429055	7.17223	-3.68034	0.00183987	0.0426594	-1.62092
Bod1l	Bod1l	-0.494237	8.30693	-3.67885	0.00184587	0.0426594	-1.70057
Gtf3c6	Gtf3c6	-0.542507	6.67268	-3.677	0.0018533	0.0426594	-1.5866
mt-Atp8	mt-Atp8	-0.734662	7.88383	-3.67655	0.00185512	0.0426594	-1.66106
Arl4a	Arl4a	-0.775787	3.65698	-3.67462	0.00186296	0.0427427	-1.21073
Cars	Cars	-0.91053	4.76214	-3.66342	0.00190893	0.0432265	-1.34368
Adgrg3	Adgrg3	-0.505902	8.66012	-3.66325	0.00190962	0.0432265	-1.75194
Elf1	Elf1	-0.444184	8.01772	-3.6538	0.00194933	0.0438595	-1.75636
Topors	Topors	-0.440778	6.73305	-3.65351	0.00195056	0.0438595	-1.64148
Ppp2r5c	Ppp2r5c	-0.409484	7.80332	-3.64522	0.00198607	0.0444608	-1.74462
Zbtb38	Zbtb38	-0.377248	7.10273	-3.64155	0.00200198	0.0445968	-1.71521
Slc27a1	Slc27a1	-1.496	2.16256	-3.64135	0.00200285	0.0445968	-1.21164
Casp8ap2	Casp8ap2	-0.537038	7.08008	-3.64078	0.00200534	0.0445968	-1.70587
Igf2bp3	Igf2bp3	-0.434551	8.23192	-3.63854	0.00201517	0.0446197	-1.79031
Sh3bgrl	Sh3bgrl	-0.439953	7.00423	-3.63664	0.0020235	0.0446793	-1.70679
Utp6	Utp6	-0.426312	6.24372	-3.63241	0.00204222	0.0447214	-1.63467
Irx5	Irx5	-1.74246	0.810526	-3.63052	0.00205063	0.0447214	-1.28974
Atad5	Atad5	-0.643256	6.83038	-3.6283	0.00206059	0.0448421	-1.70315
Ppil4	Ppil4	-0.405048	7.49737	-3.62046	0.00209604	0.0455159	-1.77735
Pkib	Pkib	-0.56292	5.51	-3.6192	0.0021018	0.0455436	-1.64109
Psat1	Psat1	-0.490967	8.26991	-3.61344	0.00212831	0.0459216	-1.83692
Abl2	Abl2	-0.56317	5.15718	-3.60925	0.00214777	0.0462432	-1.57921
Atp11b	Atp11b	-0.406297	7.93498	-3.60549	0.00216545	0.0464517	-1.84924
Frg1	Frg1	-0.462893	8.02357	-3.60524	0.00216662	0.0464517	-1.84401
Cerkl	Cerkl	-1.76136	1.60643	-3.60181	0.00218284	0.0466634	-1.38712
Phf12	Phf12	-0.466374	6.79151	-3.60121	0.0021857	0.0466634	-1.76688
Gm17655	Gm17655	-2.68738	0.637725	-3.59788	0.00220161	0.0469045	-1.80519
Erbin	Erbin	-0.619771	6.96451	-3.59099	0.00223486	0.0472756	-1.81692
Baz2b	Baz2b	-0.604772	9.43592	-3.58791	0.00224989	0.0474348	-1.96429
Acbd5	Acbd5	-0.503245	4.99726	-3.5816	0.00228096	0.0478908	-1.61048
Stk11ip	Stk11ip	-0.842171	3.56744	-3.5748	0.002315	0.0482061	-1.3922
D3Ertd751e	D3Ertd751e	-0.746378	4.00296	-3.57343	0.00232188	0.0482505	-1.45538
Eif3c	Eif3c	-0.419393	9.08331	-3.57054	0.00233655	0.0484015	-1.96398
Vps52	Vps52	-0.550275	5.40947	-3.56887	0.00234502	0.0484015	-1.66966
Tut4	Tut4	-0.682553	5.64176	-3.56822	0.00234837	0.0484015	-1.72633
Dync1i2	Dync1i2	-0.340953	8.50684	-3.56731	0.00235301	0.0484015	-1.95039
Hoxa9	Hoxa9	-0.480182	7.98669	-3.56277	0.00237637	0.0486296	-1.95145
Dsp	Dsp	-1.19867	4.06711	-3.56144	0.00238325	0.0486296	-1.44997
Reep5	Reep5	-0.601605	6.98832	-3.56118	0.00238461	0.0486296	-1.87361
Cyth2	Cyth2	-0.5994	4.73022	-3.56051	0.00238808	0.0486296	-1.57675
Zbtb20	Zbtb20	-0.802789	4.12159	-3.55498	0.00241697	0.0491192	-1.51391
Ubxn1	Ubxn1	-0.434451	7.37791	-3.55158	0.00243493	0.0493853	-1.91152
Cisd3	Cisd3	-0.481345	4.87213	-3.54335	0.00247887	0.0497786	-1.66054
Clec10a	Clec10a	-1.08118	3.42655	-3.5373	0.00251171	0.0501067	-1.52825
Kcne3	Kcne3	-1.04806	3.74703	-3.52891	0.00255797	0.0505715	-1.55923
Mgl2	Mgl2	-1.82143	4.53692	-3.52886	0.00255825	0.0505715	-1.45597
Sgsh	Sgsh	-0.999757	3.59738	-3.52625	0.00257279	0.0506096	-1.51712
Utp14a	Utp14a	-0.539238	5.75564	-3.52489	0.0025804	0.0506096	-1.80487
Ttll1	Ttll1	-1.72341	1.16195	-3.51538	0.00263433	0.0508852	-1.65626
Babam2	Babam2	-0.470994	5.93403	-3.51365	0.00264423	0.0509405	-1.85854
Cep83	Cep83	-0.52694	7.03554	-3.51206	0.00265338	0.0509405	-1.97348
Atg12	Atg12	-0.36034	7.10394	-3.51152	0.00265652	0.0509405	-1.95675
Dmwd	Dmwd	-1.66898	1.06358	-3.51139	0.00265728	0.0509405	-1.65086
Golga3	Golga3	-0.646891	5.40961	-3.49818	0.00273468	0.0522267	-1.8177
Pck2	Pck2	-0.748811	5.56195	-3.49724	0.00274029	0.0522356	-1.81593
Zfr	Zfr	-0.364152	7.94607	-3.49371	0.00276138	0.0524997	-2.07589
Cenpj	Cenpj	-0.508093	5.5842	-3.49319	0.0027645	0.0524997	-1.86378
Rpl23	Rpl23	-0.332721	10.8955	-3.48756	0.00279855	0.0528494	-2.21591
Ccdc18	Ccdc18	-0.666515	5.4384	-3.48505	0.00281386	0.0529412	-1.82595
Arfgef2	Arfgef2	-0.625401	4.65548	-3.48109	0.00283815	0.0532249	-1.72414
Mnd1	Mnd1	-0.81368	4.28156	-3.48088	0.00283943	0.0532249	-1.66876
Zfp318	Zfp318	-0.490587	5.40173	-3.47931	0.00284914	0.0532814	-1.88054
Rpl13a	Rpl13a	-0.449925	7.75669	-3.47684	0.0028645	0.0533988	-2.08881
Hsd17b12	Hsd17b12	-0.433913	6.78637	-3.47556	0.00287247	0.0534491	-2.02477
Trip12	Trip12	-0.38497	7.7357	-3.4736	0.00288472	0.0535786	-2.10107
Srp72	Srp72	-0.360763	8.3905	-3.47242	0.00289214	0.0536182	-2.13943
1700010I14Rik	1700010I14Rik	-0.87341	3.31492	-3.47113	0.00290026	0.0536706	-1.58072
Dgka	Dgka	-0.843653	4.43751	-3.46982	0.00290848	0.0537247	-1.69399
Ntan1	Ntan1	-0.992472	4.42451	-3.46603	0.00293258	0.0540714	-1.70432
Tnfrsf13b	Tnfrsf13b	-0.528196	6.88006	-3.46314	0.00295103	0.0543069	-2.07311
Cdkn2aip	Cdkn2aip	-0.547597	5.125	-3.46209	0.00295777	0.0543069	-1.8756
Atad2	Atad2	-0.44922	8.21558	-3.46032	0.00296912	0.0543099	-2.16026
Ghdc	Ghdc	-1.60665	1.49649	-3.45558	0.00299987	0.0544216	-1.66244
Cass4	Cass4	-0.779534	3.37216	-3.4503	0.00303448	0.0547556	-1.62066
2300009A05Rik	2300009A05Rik	-0.574585	5.12068	-3.44479	0.00307097	0.0550224	-1.87942
Vamp1	Vamp1	-0.881346	4.36164	-3.44258	0.00308579	0.0550933	-1.77274
Rnf125	Rnf125	-0.549142	5.49738	-3.43771	0.00311857	0.0554231	-1.93965
Pfkl	Pfkl	-0.489212	6.06717	-3.4374	0.00312066	0.0554231	-2.02109
Spg11	Spg11	-0.726002	4.72181	-3.43652	0.00312661	0.0554317	-1.84439
Ola1	Ola1	-0.316144	7.74975	-3.43564	0.00313264	0.0554416	-2.18124
Arhgef28	Arhgef28	-1.54543	1.80288	-3.4337	0.00314584	0.0554818	-1.66949
B3gnt8	B3gnt8	-0.631946	7.2284	-3.43209	0.00315687	0.0555795	-2.15715
Rock2	Rock2	-0.43892	7.69166	-3.42403	0.00321254	0.0562667	-2.20827
Taf1	Taf1	-0.439479	6.8946	-3.41989	0.00324157	0.0564824	-2.15815
Dnajb4	Dnajb4	-0.593048	4.69513	-3.415	0.00327618	0.0567928	-1.89619
4921524J17Rik	4921524J17Rik	-0.586122	4.73693	-3.41305	0.00329007	0.0569361	-1.88882
Camkmt	Camkmt	-1.44939	1.68435	-3.4114	0.00330184	0.0570426	-1.70033
Dab2ip	Dab2ip	-0.799517	4.23455	-3.40961	0.00331467	0.0571668	-1.82419
2810004N23Rik	2810004N23Rik	-0.508646	7.48038	-3.40504	0.00334774	0.0575899	-2.21831
Os9	Os9	-0.372189	7.17699	-3.40465	0.00335056	0.0575899	-2.20675
Spag9	Spag9	-0.489702	6.13934	-3.39927	0.00338993	0.058168	-2.13649
Cfap44	Cfap44	-1.99236	1.14142	-3.39294	0.00343675	0.0588717	-1.7657
Eef2k	Eef2k	-0.371979	6.54211	-3.39175	0.00344564	0.0589245	-2.20397
Larp7	Larp7	-0.305819	7.67794	-3.39032	0.00345634	0.059008	-2.27642
Nlgn2	Nlgn2	-1.23477	2.75214	-3.38712	0.00348041	0.059319	-1.68461
Cd163	Cd163	-1.75138	0.437481	-3.38289	0.00351252	0.0595479	-1.77934
Adssl1	Adssl1	-0.670173	6.23518	-3.38075	0.00352884	0.0595479	-2.13779
Galnt4	Galnt4	-0.600184	5.34679	-3.37414	0.00357976	0.0602028	-2.06775
Pfkp	Pfkp	-0.524348	6.50563	-3.3711	0.00360346	0.0603281	-2.20475
Rpl7	Rpl7	-0.374277	10.7076	-3.3706	0.0036074	0.0603281	-2.45745
Trip11	Trip11	-0.547	6.73525	-3.36947	0.00361622	0.0603281	-2.23792
Polr3c	Polr3c	-0.417426	5.6474	-3.36938	0.00361695	0.0603281	-2.11965
Pycr1	Pycr1	-0.847777	3.50391	-3.36482	0.00365287	0.0605661	-1.7606
Huwe1	Huwe1	-0.465463	7.56971	-3.36404	0.00365906	0.0605661	-2.32339
Scamp3	Scamp3	-0.469278	6.76005	-3.36308	0.00366666	0.0605661	-2.25778
Stil	Stil	-0.565859	4.83661	-3.36207	0.00367467	0.0605661	-2.02056
Stk38	Stk38	-0.468281	6.72746	-3.35463	0.00373444	0.0612799	-2.2715
Ifnar1	Ifnar1	-0.687128	3.85444	-3.35319	0.00374607	0.0613714	-1.90957
Togaram1	Togaram1	-0.40771	5.24432	-3.34659	0.00380002	0.061955	-2.11843
Pam	Pam	-0.643497	5.30266	-3.33973	0.00385699	0.062582	-2.1116
Ranbp2	Ranbp2	-0.536589	7.23403	-3.33209	0.00392132	0.0633944	-2.36301
Senp7	Senp7	-0.466327	5.66332	-3.33026	0.00393688	0.0634628	-2.20939
Haus3	Haus3	-0.507973	6.58163	-3.32959	0.00394262	0.0634628	-2.32111
H3c8	H3c8	-1.6911	2.42001	-3.32588	0.00397444	0.0635577	-1.8121
Slc2a5	Slc2a5	-1.61072	1.24958	-3.32525	0.0039798	0.0635577	-1.86093
Spag7	Spag7	-0.619061	5.34333	-3.32095	0.00401705	0.0639314	-2.1849
Endou	Endou	-1.86829	0.963897	-3.32022	0.0040234	0.0639314	-1.97779
Tssk6	Tssk6	-1.77137	1.11189	-3.31864	0.00403719	0.0639314	-1.96856
Lonrf3	Lonrf3	-0.715511	4.53487	-3.31754	0.00404684	0.0639314	-2.06119
Il31ra	Il31ra	-1.64706	0.645246	-3.31748	0.00404733	0.0639314	-1.83509
Pitrm1	Pitrm1	-0.482597	5.45828	-3.31294	0.00408729	0.0640375	-2.20873
Rps15a	Rps15a	-0.321048	10.452	-3.31185	0.004097	0.0640375	-2.57169
Txnrd1	Txnrd1	-0.353596	6.84367	-3.31136	0.0041013	0.0640375	-2.3822
Aars	Aars	-0.540261	6.4236	-3.31015	0.00411207	0.0640375	-2.32692
Trpm7	Trpm7	-0.438305	6.7722	-3.3096	0.00411697	0.0640375	-2.37328
Ufsp2	Ufsp2	-0.397967	6.94014	-3.30958	0.00411719	0.0640375	-2.39071
Csnk1a1	Csnk1a1	-0.286296	9.04945	-3.30719	0.00413854	0.0642437	-2.52955
Dock9	Dock9	-0.942313	3.26803	-3.29171	0.00427944	0.0658944	-1.9264
Otud3	Otud3	-0.908606	2.59228	-3.29005	0.00429484	0.0658944	-1.86706
Bend4	Bend4	-0.763888	3.95893	-3.28928	0.00430201	0.0658944	-2.09163
1810024B03Rik	1810024B03Rik	-0.851751	4.57311	-3.28804	0.0043136	0.0658944	-2.12163
Ripk1	Ripk1	-0.41929	6.37636	-3.2866	0.00432701	0.0658944	-2.39648
Morn2	Morn2	-0.859858	2.92307	-3.28655	0.00432755	0.0658944	-1.89798
Zfp760	Zfp760	-1.23943	2.06481	-3.28415	0.00434999	0.0661368	-1.87286
Fam234a	Fam234a	-1.20979	2.44592	-3.27803	0.00440798	0.0663455	-1.884
Tchp	Tchp	-0.504974	4.84882	-3.27637	0.00442387	0.0663455	-2.23166
Ubxn2a	Ubxn2a	-0.723576	4.71786	-3.2758	0.0044293	0.0663455	-2.15371
Rpl31	Rpl31	-0.405218	9.41373	-3.27513	0.00443568	0.0663455	-2.60431
Nkapd1	Nkapd1	-0.457371	5.8483	-3.27275	0.00445865	0.0665908	-2.3381
Zfp709	Zfp709	-0.824061	3.32922	-3.26957	0.00448941	0.0669516	-1.99833
Nelfcd	Nelfcd	-0.587018	5.46163	-3.26549	0.00452915	0.0673461	-2.3179
Ttc12	Ttc12	-1.28303	1.29936	-3.26333	0.00455029	0.0675054	-1.92831
Nop53	Nop53	-0.437871	7.95153	-3.26304	0.00455317	0.0675054	-2.56232
Zfand1	Zfand1	-0.916081	4.08034	-3.25572	0.00462582	0.0680363	-2.09529
Prmt9	Prmt9	-0.494052	4.64527	-3.2547	0.00463595	0.0680365	-2.19362
Slc35a1	Slc35a1	-0.624863	4.08468	-3.25221	0.00466096	0.0680683	-2.11291
Maml3	Maml3	-0.62901	4.69012	-3.25213	0.00466179	0.0680683	-2.22674
Tnf	Tnf	-0.888583	4.53779	-3.24101	0.00477512	0.0690773	-2.15954
Hoxa7	Hoxa7	-0.348031	6.54802	-3.23985	0.00478715	0.0690773	-2.5289
Tnfsf12	Tnfsf12	-1.82285	0.934534	-3.23831	0.00480304	0.0690773	-2.08458
Phactr2	Phactr2	-0.491734	5.39722	-3.23807	0.00480551	0.0690773	-2.3703
Copb1	Copb1	-0.61562	6.70815	-3.23633	0.00482361	0.0690773	-2.52656
Dcxr	Dcxr	-0.706359	3.88174	-3.23349	0.00485328	0.0691661	-2.14556
Mical1	Mical1	-0.5813	6.14716	-3.23192	0.0048698	0.0691661	-2.45019
Zfp800	Zfp800	-0.344499	6.91345	-3.22776	0.00491369	0.0695946	-2.56876
Tmco1	Tmco1	-0.330969	7.0711	-3.22688	0.00492311	0.0696308	-2.57901
Cir1	Cir1	-0.440658	5.47803	-3.22586	0.00493391	0.0696863	-2.41152
Dpy19l3	Dpy19l3	-0.796216	4.07938	-3.22476	0.00494566	0.0697551	-2.12021
Pecam1	Pecam1	-0.439248	7.29186	-3.22189	0.00497642	0.0699943	-2.64065
Rnf166	Rnf166	-0.391611	6.18742	-3.21165	0.00508755	0.0712608	-2.52866
Gstt3	Gstt3	-0.95411	3.98777	-3.20781	0.00512992	0.0715134	-2.1723
Swi5	Swi5	-0.4049	7.50528	-3.20746	0.00513379	0.0715134	-2.6457
Tonsl	Tonsl	-0.830751	3.57467	-3.20665	0.00514269	0.0715392	-2.13287
Dusp2	Dusp2	-0.804769	5.97872	-3.20594	0.00515063	0.0715515	-2.51697
Smg6	Smg6	-0.444757	5.38014	-3.20305	0.00518287	0.0719007	-2.44434
Fnbp1l	Fnbp1l	-0.531641	5.51056	-3.20128	0.00520262	0.0720762	-2.46423
Rasa1	Rasa1	-0.392115	6.57272	-3.20053	0.00521104	0.0720943	-2.59829
Cep41	Cep41	-0.653529	3.4266	-3.19315	0.00529464	0.0728582	-2.15082
Kdm5b	Kdm5b	-0.843222	4.77092	-3.19312	0.00529499	0.0728582	-2.35021
Ctr9	Ctr9	-0.451781	7.40327	-3.1874	0.0053607	0.0735627	-2.69214
Btk	Btk	-0.42824	6.50023	-3.18598	0.00537713	0.0735847	-2.61782
H3c11	H3c11	-1.16894	1.86265	-3.18572	0.00538013	0.0735847	-2.06408
Cdk13	Cdk13	-0.364398	6.8925	-3.18538	0.00538407	0.0735847	-2.66208
Tfb1m	Tfb1m	-0.683708	4.12638	-3.18234	0.00541942	0.0739681	-2.26561
Spdl1	Spdl1	-0.839642	4.50416	-3.18096	0.0054356	0.0739899	-2.30211
Pex6	Pex6	-0.57319	4.60188	-3.17584	0.00549589	0.0744645	-2.38726
Chmp1b	Chmp1b	-0.496765	5.29582	-3.17436	0.00551349	0.0745498	-2.48797
Rad50	Rad50	-0.447573	8.05715	-3.17132	0.00554964	0.0747934	-2.76217
Mre11a	Mre11a	-0.420929	5.84703	-3.17111	0.00555221	0.0747934	-2.56266
Wdr26	Wdr26	-0.29207	9.05181	-3.17099	0.00555363	0.0747934	-2.81637
Dusp23	Dusp23	-0.902268	3.74423	-3.17014	0.00556387	0.0748318	-2.22369
Mbd4	Mbd4	-0.439436	5.35037	-3.16812	0.00558807	0.0750578	-2.50619
Prpf4b	Prpf4b	-0.307312	8.77902	-3.16678	0.00560427	0.0750765	-2.80951
Spry4	Spry4	-2.00379	0.791614	-3.1646	0.00563057	0.0753293	-2.20939
Crnkl1	Crnkl1	-0.410309	6.68768	-3.16358	0.005643	0.0753961	-2.66959
Rad23a	Rad23a	-0.492844	4.9138	-3.15892	0.00569992	0.0757574	-2.45077
Gm3550	Gm3550	-1.17677	2.51862	-3.15807	0.00571031	0.0757962	-2.10312
Pdpr	Pdpr	-0.814145	4.35754	-3.15574	0.00573899	0.0760772	-2.35419
Mllt11	Mllt11	-0.927249	2.76518	-3.15421	0.00575799	0.0761146	-2.12766
Tcerg1	Tcerg1	-0.386409	8.64761	-3.1537	0.00576433	0.0761146	-2.82787
Snrnp200	Snrnp200	-0.329391	6.91885	-3.15033	0.00580632	0.0764765	-2.71769
Paics	Paics	-0.639499	8.86334	-3.14968	0.00581436	0.0764765	-2.8385
Zfp101	Zfp101	-0.65788	4.63413	-3.14815	0.00583359	0.0765309	-2.41648
Copg2	Copg2	-0.453793	5.96145	-3.14741	0.00584284	0.0765326	-2.6274
Pbxip1	Pbxip1	-0.477008	6.84718	-3.14574	0.0058639	0.0765326	-2.73117
Gng12	Gng12	-0.342282	8.37986	-3.14352	0.00589196	0.0767999	-2.83826
Clic1	Clic1	-0.403963	7.20741	-3.14103	0.00592361	0.0769405	-2.76572
Bud13	Bud13	-0.686573	4.63072	-3.13632	0.00598392	0.0774843	-2.4598
Cep290	Cep290	-0.508162	5.96029	-3.13413	0.00601217	0.0775031	-2.6657
Pdia3	Pdia3	-0.476185	8.9068	-3.13405	0.00601326	0.0775031	-2.87101
Zdhhc20	Zdhhc20	-0.423373	6.62643	-3.13207	0.00603892	0.0777166	-2.72035
Rrp8	Rrp8	-0.479254	4.98289	-3.1275	0.00609849	0.0783536	-2.52412
Pxmp4	Pxmp4	-0.502775	4.76091	-3.12422	0.00614174	0.0787146	-2.47938
Glipr1l1	Glipr1l1	-1.02872	4.9638	-3.12261	0.00616304	0.0787146	-2.63444
Pggt1b	Pggt1b	-0.750344	2.90013	-3.11311	0.00629004	0.079934	-2.23626
Dclre1c	Dclre1c	-0.952933	2.93057	-3.11133	0.00631421	0.0800074	-2.20841
Baz1b	Baz1b	-0.399872	8.77365	-3.11111	0.00631724	0.0800074	-2.92534
Hltf	Hltf	-0.645303	5.50944	-3.11094	0.00631949	0.0800074	-2.63545
Sgk1	Sgk1	-1.30687	2.62174	-3.10938	0.00634075	0.0801765	-2.19226
Pcp4l1	Pcp4l1	-0.882919	3.00409	-3.10833	0.00635503	0.080257	-2.31347
Lrp10	Lrp10	-0.422703	6.17429	-3.10316	0.00642605	0.080362	-2.74262
Blvrb	Blvrb	-0.75625	4.25077	-3.10315	0.00642621	0.080362	-2.48216
Snap23	Snap23	-0.529803	5.28995	-3.10311	0.00642674	0.080362	-2.62655
BC029722	BC029722	-0.668953	3.81363	-3.09884	0.00648596	0.0809029	-2.36521
Gab3	Gab3	-0.59465	4.32084	-3.09608	0.0065244	0.0812825	-2.52751
Lrrfip1	Lrrfip1	-0.392261	7.83493	-3.09376	0.00655698	0.0812834	-2.9018
Rpl14	Rpl14	-0.304984	9.54216	-3.09337	0.00656256	0.0812834	-2.98914
Sin3a	Sin3a	-0.360416	6.45555	-3.09217	0.00657941	0.0812834	-2.79733
Tnik	Tnik	-0.784323	3.45545	-3.09103	0.00659551	0.0812834	-2.36832
Arfrp1	Arfrp1	-0.480973	5.73557	-3.09094	0.00659687	0.0812834	-2.71384
Arglu1	Arglu1	-0.291629	9.07198	-3.09065	0.0066009	0.0812834	-2.98376
Rps3a1	Rps3a1	-0.294151	11.0564	-3.09056	0.00660222	0.0812834	-3.05867
2900026A02Rik	2900026A02Rik	-1.29114	2.37623	-3.09029	0.00660611	0.0812834	-2.22544
Srsf11	Srsf11	-0.321685	9.0013	-3.08543	0.00667527	0.0817559	-2.98751
Gfm2	Gfm2	-0.521738	4.5125	-3.08349	0.00670314	0.0817862	-2.54924
D130040H23Rik	D130040H23Rik	-1.3169	1.79091	-3.08348	0.00670328	0.0817862	-2.24334
Cenpc1	Cenpc1	-0.488015	5.71086	-3.0824	0.0067189	0.0817862	-2.71825
Exoc4	Exoc4	-0.379891	6.25147	-3.08219	0.00672183	0.0817862	-2.78746
Smarcc1	Smarcc1	-0.362328	8.36907	-3.08195	0.00672537	0.0817862	-2.9634
Fam174c	Fam174c	-0.565494	3.87132	-3.08134	0.00673419	0.0817862	-2.44932
Zfp120	Zfp120	-0.417893	5.97516	-3.07738	0.00679161	0.0823849	-2.79013
Cacfd1	Cacfd1	-0.538894	4.75903	-3.07445	0.00683442	0.0828051	-2.57429
Ddah2	Ddah2	-1.1508	1.99745	-3.0723	0.00686596	0.0830879	-2.25978
Esf1	Esf1	-0.351504	7.11093	-3.07098	0.00688542	0.0832241	-2.89305
Ing2	Ing2	-0.477743	6.02469	-3.07	0.00690001	0.0832322	-2.79778
Oxct1	Oxct1	-0.391849	7.53799	-3.06667	0.00694942	0.0834013	-2.9336
Zmym5	Zmym5	-0.454774	5.15727	-3.06498	0.00697456	0.083604	-2.68498
Hip1	Hip1	-0.597375	4.81522	-3.06132	0.0070295	0.0841631	-2.65653
Mrap	Mrap	-1.07145	2.75268	-3.05916	0.00706218	0.0842598	-2.32617
Ccdc127	Ccdc127	-0.413981	5.67096	-3.05914	0.0070625	0.0842598	-2.76956
Runx2	Runx2	-0.516623	6.18436	-3.05778	0.00708307	0.0844059	-2.8887
Dnajc5	Dnajc5	-0.352331	7.20183	-3.05371	0.00714507	0.0850448	-2.93913
Auts2	Auts2	-0.716024	2.83469	-3.05091	0.00718818	0.0854576	-2.44689
Ik	Ik	-0.265747	7.82612	-3.04747	0.00724126	0.0856292	-3.00029
Tep1	Tep1	-0.497983	5.69189	-3.04482	0.0072825	0.0856292	-2.82762
Pum3	Pum3	-0.458897	7.23649	-3.04461	0.00728571	0.0856292	-2.96048
Plcg1	Plcg1	-0.761624	2.95968	-3.04429	0.00729085	0.0856292	-2.35615
Cyp27a1	Cyp27a1	-1.14325	1.84294	-3.04424	0.00729162	0.0856292	-2.30387
Elk3	Elk3	-0.655643	5.61491	-3.04252	0.00731844	0.0856292	-2.83192
Lars	Lars	-0.419879	7.31369	-3.04143	0.00733561	0.0856292	-2.96352
Plekhh2	Plekhh2	-0.668488	3.76437	-3.04135	0.00733688	0.0856292	-2.52228
Pex3	Pex3	-0.57195	4.76268	-3.04132	0.00733728	0.0856292	-2.6384
Midn	Midn	-0.422802	8.10326	-3.04128	0.00733796	0.0856292	-3.02297
Vps13b	Vps13b	-0.589394	6.41516	-3.03951	0.00736583	0.0856615	-2.89807
Pabpc1	Pabpc1	-0.720213	11.768	-3.03879	0.00737712	0.0856946	-3.18642
Fam222b	Fam222b	-0.396849	6.03679	-3.03796	0.00739019	0.0857482	-2.84172
Rps10	Rps10	-0.350806	9.03406	-3.03635	0.00741575	0.0859464	-3.08544
Supt7l	Supt7l	-0.589547	3.69329	-3.034	0.00745313	0.0861826	-2.49955
Cep57	Cep57	-0.399569	6.92673	-3.03086	0.00750341	0.0865667	-2.96754
Sfr1	Sfr1	-0.296456	8.28034	-3.02983	0.00751999	0.0866593	-3.06692
Rpl29	Rpl29	-0.479032	7.05908	-3.02908	0.007532	0.0866993	-2.97312
Sh3d19	Sh3d19	-1.06557	2.16842	-3.02327	0.00762629	0.0875858	-2.34268
Fxr1	Fxr1	-0.517592	7.59544	-3.01892	0.00769754	0.0880054	-3.04413
Gtf2h5	Gtf2h5	-0.341208	6.86042	-3.01537	0.00775618	0.0883768	-2.98936
Pdxdc1	Pdxdc1	-0.453709	5.18644	-3.01337	0.00778948	0.0884535	-2.7723
Mrpl58	Mrpl58	-0.387938	5.63353	-3.01327	0.00779112	0.0884535	-2.85379
Smim7	Smim7	-0.434667	5.86883	-3.01051	0.00783722	0.0884535	-2.88259
Sh3glb1	Sh3glb1	-0.548857	6.12786	-3.01026	0.00784141	0.0884535	-2.96286
Prpf40a	Prpf40a	-0.33931	8.9958	-3.00865	0.0078684	0.0885536	-3.14293
2610318N02Rik	2610318N02Rik	-0.607954	5.00082	-3.00777	0.00788328	0.0885536	-2.7367
Dnase2a	Dnase2a	-0.466901	5.43657	-3.00731	0.00789101	0.0885536	-2.83508
Zfp36l2	Zfp36l2	-0.511404	8.76428	-3.00413	0.00794492	0.0890211	-3.14909
Prpf6	Prpf6	-0.377045	6.25645	-2.99958	0.0080224	0.0894013	-2.95929
Uba1	Uba1	-0.372615	8.42677	-2.99422	0.00811486	0.0900979	-3.14256
Erlec1	Erlec1	-0.363939	4.76756	-2.99197	0.00815399	0.0903711	-2.78483
Fhod1	Fhod1	-1.24994	2.50488	-2.99045	0.00818046	0.0904955	-2.41109
Ssb	Ssb	-0.327928	9.93761	-2.98945	0.00819783	0.0905601	-3.22219
Sap130	Sap130	-0.439901	4.73983	-2.98642	0.00825107	0.0909832	-2.77467
Brf1	Brf1	-0.585027	5.21771	-2.986	0.00825847	0.0909832	-2.83221
Myom1	Myom1	-0.844369	2.57906	-2.98537	0.00826971	0.0909832	-2.50898
Coq10a	Coq10a	-0.914322	2.60627	-2.98393	0.00829518	0.0911391	-2.4654
Maff	Maff	-1.30265	2.0139	-2.97729	0.00841349	0.0922391	-2.42647
Thop1	Thop1	-0.714884	3.4875	-2.97383	0.00847577	0.0927214	-2.54371
Ccnl2	Ccnl2	-0.297831	7.21963	-2.97324	0.00848646	0.0927384	-3.11354
Rpl11	Rpl11	-0.324585	9.23182	-2.9726	0.00849805	0.0927651	-3.22588
Insig1	Insig1	-0.771287	2.89511	-2.97036	0.00853884	0.09301	-2.47446
Cops2	Cops2	-0.383926	5.72508	-2.96739	0.00859305	0.0934459	-2.96257
2810408A11Rik	2810408A11Rik	-1.88374	1.00785	-2.96557	0.00862647	0.0934621	-2.51206
Arid4b	Arid4b	-0.416517	7.51668	-2.96534	0.00863075	0.0934621	-3.15077
mt-Cytb	mt-Cytb	-0.621314	12.4962	-2.9647	0.00864244	0.0934621	-3.35951
Serpinb6a	Serpinb6a	-0.985487	3.70107	-2.96417	0.00865215	0.0934621	-2.60236
Ppp1r7	Ppp1r7	-0.382604	6.75723	-2.96357	0.00866329	0.0934621	-3.08755
Evpl	Evpl	-1.79468	0.795295	-2.96227	0.00868741	0.0936227	-2.53219
Zfp758	Zfp758	-0.872366	2.55639	-2.9576	0.00877425	0.0940785	-2.48676
Hadha	Hadha	-0.3518	7.47287	-2.9575	0.00877609	0.0940785	-3.15932
Tasor	Tasor	-0.452076	6.14764	-2.95689	0.00878757	0.0941021	-3.04102
D17H6S53E	D17H6S53E	-0.719218	2.79301	-2.95137	0.00889145	0.0951141	-2.53467
Adam17	Adam17	-0.396701	6.58484	-2.94459	0.00902093	0.0959929	-3.13315
Aggf1	Aggf1	-0.347958	6.79324	-2.9434	0.00904375	0.0961349	-3.12525
Was	Was	-0.351586	7.04802	-2.93818	0.00914481	0.0969438	-3.16209
Ctdnep1	Ctdnep1	-0.396598	6.43367	-2.93783	0.00915159	0.0969438	-3.10361
Tspan2	Tspan2	-0.60969	4.69937	-2.9375	0.00915809	0.0969438	-2.84128
Gcc2	Gcc2	-0.351577	7.18367	-2.93549	0.00919726	0.097189	-3.17838
Orai1	Orai1	-0.405384	6.31902	-2.93315	0.0092433	0.0974806	-3.09282
Hinfp	Hinfp	-0.49055	5.17685	-2.93246	0.00925671	0.0974806	-2.93725
Zdhhc4	Zdhhc4	-0.516219	5.8494	-2.93246	0.00925686	0.0974806	-3.03895
Cfdp1	Cfdp1	-0.303005	7.28739	-2.93014	0.00930253	0.0977585	-3.19988
Ganc	Ganc	-0.383383	6.00312	-2.92928	0.00931972	0.0977641	-3.0775
Rapgef2	Rapgef2	-0.570672	5.41106	-2.92914	0.00932235	0.0977641	-3.05651
Hdlbp	Hdlbp	-0.380368	8.04236	-2.92781	0.00934891	0.0979415	-3.2524
Ccdc22	Ccdc22	-0.489711	4.95612	-2.92649	0.00937512	0.0980399	-2.90346
Cgas	Cgas	-0.283305	6.87578	-2.9261	0.0093829	0.0980399	-3.18
Slc25a3	Slc25a3	-0.279989	9.51012	-2.92588	0.00938731	0.0980399	-3.33426
Tcf4	Tcf4	-0.406869	9.02844	-2.92527	0.0093995	0.0980662	-3.35297
Mapk6	Mapk6	-0.539255	5.54785	-2.92084	0.00948837	0.0987901	-3.02883
Lbhd1	Lbhd1	-1.01658	3.69644	-2.9203	0.00949928	0.0988023	-2.67965
Sorcs2	Sorcs2	-2.01142	-0.465458	-2.91578	0.00959118	0.0994521	-2.62242
Zfp131	Zfp131	-0.426718	6.42994	-2.91221	0.00966414	0.100004	-3.13919
4932438A13Rik	4932438A13Rik	-0.34444	6.96471	-2.91076	0.00969402	0.100176	-3.22079
Srp19	Srp19	-0.327532	7.29339	-2.90799	0.00975109	0.100392	-3.24068
Mllt6	Mllt6	-1.0875	2.02311	-2.90563	0.00980021	0.100419	-2.54498
Mettl1	Mettl1	-0.441117	5.19099	-2.90544	0.0098041	0.100419	-2.99634
5730507C01Rik	5730507C01Rik	-0.740738	3.53556	-2.90536	0.00980572	0.100419	-2.70683
Kat5	Kat5	-0.604822	3.90486	-2.9049	0.00981549	0.100419	-2.78767
Camk1	Camk1	-0.682228	5.50163	-2.90487	0.00981603	0.100419	-3.06382
Wdr91	Wdr91	-0.945629	2.62381	-2.90403	0.00983361	0.100419	-2.59884
B4galnt1	B4galnt1	-0.512831	7.47552	-2.90358	0.00984291	0.100419	-3.25156
Osbpl8	Osbpl8	-0.467018	7.12912	-2.90284	0.00985852	0.100478	-3.25193
Synj1	Synj1	-0.316176	6.31252	-2.90044	0.00990883	0.100788	-3.1768
Eif5	Eif5	-0.27275	9.21521	-2.89891	0.00994113	0.100828	-3.37635
Ankra2	Ankra2	-0.479603	5.00195	-2.89806	0.00995902	0.100828	-2.98455
Chd8	Chd8	-0.348668	7.03076	-2.89729	0.00997532	0.100828	-3.25546
Cd180	Cd180	-0.537455	5.12914	-2.8959	0.0100048	0.100828	-3.0934
Btd	Btd	-0.556081	3.88359	-2.89261	0.0100748	0.101257	-2.89152
Fchsd1	Fchsd1	-1.15567	1.68851	-2.89011	0.0101284	0.101494	-2.57333
Rps9	Rps9	-0.260838	11.7987	-2.88759	0.0101828	0.101838	-3.50462
Pitpnc1	Pitpnc1	-0.439772	5.83383	-2.88603	0.0102165	0.102074	-3.13896
Cmip	Cmip	-0.407153	6.51132	-2.88533	0.0102317	0.102126	-3.22338
Cfl2	Cfl2	-0.516743	4.65032	-2.88262	0.0102907	0.102461	-2.96521
Nol7	Nol7	-0.362437	7.88172	-2.88173	0.0103102	0.102461	-3.34123
Dynlt1c	Dynlt1c	-1.41879	1.61498	-2.87937	0.0103619	0.102675	-2.59311
Ube4a	Ube4a	-0.717764	3.76625	-2.87934	0.0103626	0.102675	-2.81349
Sfmbt2	Sfmbt2	-1.46737	1.43762	-2.8791	0.0103678	0.102675	-2.60074
Gch1	Gch1	-1.04445	3.14989	-2.87205	0.0105239	0.103615	-2.6941
Haus6	Haus6	-0.453416	5.67974	-2.87183	0.0105289	0.103615	-3.14914
Mbnl3	Mbnl3	-0.462642	6.11265	-2.87113	0.0105444	0.103615	-3.20519
Ccni	Ccni	-0.278196	7.53632	-2.86842	0.0106053	0.103867	-3.34245
A930003A15Rik	A930003A15Rik	-1.03312	2.21219	-2.86499	0.0106825	0.104366	-2.70409
Hk1	Hk1	-0.44745	6.76676	-2.86408	0.0107033	0.104468	-3.28259
Abcb8	Abcb8	-0.480263	4.10522	-2.86241	0.0107412	0.104637	-2.89894
Calcoco1	Calcoco1	-1.06849	3.05954	-2.85995	0.0107973	0.105082	-2.74083
Dusp11	Dusp11	-0.338245	6.16713	-2.85848	0.0108309	0.105211	-3.23858
Sec63	Sec63	-0.412441	7.24623	-2.8581	0.0108396	0.105211	-3.34019
Grhpr	Grhpr	-0.701202	4.24118	-2.85801	0.0108417	0.105211	-2.90269
Pcnt	Pcnt	-0.318021	7.34433	-2.85679	0.0108697	0.105217	-3.35993
Atg4c	Atg4c	-0.658801	3.22976	-2.85665	0.0108729	0.105217	-2.7647
Nt5dc1	Nt5dc1	-0.656764	4.53917	-2.8561	0.0108857	0.105217	-3.01124
Rspry1	Rspry1	-0.360328	5.90105	-2.85276	0.0109629	0.10578	-3.2188
Hmox2	Hmox2	-0.532922	6.70621	-2.85157	0.0109904	0.105944	-3.29303
Nudt15	Nudt15	-0.794012	2.97163	-2.84666	0.0111052	0.106222	-2.73315
Prdm2	Prdm2	-0.443599	5.9625	-2.84652	0.0111085	0.106222	-3.24968
Gstz1	Gstz1	-0.587802	3.86201	-2.84589	0.0111235	0.106222	-2.87226
Msl3	Msl3	-0.347485	6.35067	-2.84587	0.0111239	0.106222	-3.29387
Usp5	Usp5	-0.408563	5.86328	-2.84538	0.0111353	0.106231	-3.20829
Prrc2c	Prrc2c	-0.431721	9.25973	-2.84175	0.0112212	0.106749	-3.49606
Sp110	Sp110	-0.504371	6.17712	-2.84014	0.0112594	0.106912	-3.29191
Nsdhl	Nsdhl	-0.67421	3.58766	-2.83618	0.0113542	0.107406	-2.82968
Rai14	Rai14	-2.26537	0.800079	-2.83505	0.0113813	0.107406	-2.75818
Rpl35a	Rpl35a	-0.270167	9.51916	-2.83487	0.0113856	0.107406	-3.51671
Hspbp1	Hspbp1	-0.591178	5.2267	-2.83157	0.0114653	0.10776	-3.15936
Creld1	Creld1	-0.765485	2.83843	-2.83156	0.0114656	0.10776	-2.71459
Galc	Galc	-0.735926	3.76439	-2.83028	0.0114965	0.10795	-2.85406
Lhfpl2	Lhfpl2	-0.72085	4.80127	-2.82875	0.0115339	0.108101	-3.0644
Dnajb6	Dnajb6	-0.321339	6.93149	-2.82714	0.0115731	0.108256	-3.38653
Dhx38	Dhx38	-0.411204	6.30736	-2.82692	0.0115785	0.108256	-3.3161
Cbr1	Cbr1	-0.698962	4.15927	-2.82443	0.0116397	0.108475	-2.99827
Atp1a3	Atp1a3	-0.477819	5.69629	-2.82406	0.0116487	0.108475	-3.2803
Polr3g	Polr3g	-0.605173	4.30019	-2.82127	0.0117176	0.10865	-2.9804
Fkbp11	Fkbp11	-0.645647	4.45973	-2.82113	0.011721	0.10865	-2.95646
Mthfd2	Mthfd2	-0.673568	6.85365	-2.81991	0.0117513	0.108742	-3.356
Lat2	Lat2	-0.586845	7.84963	-2.81943	0.0117632	0.108742	-3.49402
Pml	Pml	-0.42068	5.82341	-2.81707	0.0118219	0.109087	-3.262
Pycrl	Pycrl	-0.47895	4.80207	-2.81584	0.0118526	0.109271	-3.10625
G2e3	G2e3	-0.385156	6.51465	-2.8139	0.0119013	0.109272	-3.36683
Stab1	Stab1	-0.737746	3.18778	-2.81369	0.0119067	0.109272	-2.8099
Atpsckmt	Atpsckmt	-0.55347	4.11475	-2.81138	0.0119648	0.109607	-2.98574
Usp3	Usp3	-0.350368	6.13967	-2.80785	0.0120543	0.110228	-3.34952
Ints1	Ints1	-0.530719	4.92901	-2.80498	0.0121275	0.110598	-3.16685
Lrrc8c	Lrrc8c	-0.548781	4.14353	-2.80212	0.0122007	0.111066	-3.0912
Tsc22d2	Tsc22d2	-0.446964	6.21951	-2.80156	0.0122152	0.111098	-3.41987
Dusp5	Dusp5	-0.855167	3.65655	-2.80047	0.0122434	0.111168	-2.91365
Atp5g2	Atp5g2	-0.935343	3.21321	-2.79765	0.0123163	0.111518	-2.85018
Crlf2	Crlf2	-0.495319	7.16795	-2.7955	0.0123723	0.111925	-3.47158
Usp9x	Usp9x	-0.379926	6.33893	-2.79411	0.0124085	0.112046	-3.38058
Dusp3	Dusp3	-0.693549	3.81765	-2.79169	0.0124721	0.112347	-3.07458
Slc9a9	Slc9a9	-0.669942	3.90425	-2.78249	0.0127162	0.113812	-3.10164
Cip2a	Cip2a	-0.492852	6.38347	-2.78222	0.0127233	0.113812	-3.40708
St13	St13	-0.307468	8.00871	-2.78209	0.0127268	0.113812	-3.54592
Iars2	Iars2	-0.477815	5.88153	-2.78027	0.0127755	0.113946	-3.34666
Ciapin1	Ciapin1	-0.372487	6.99236	-2.77957	0.0127944	0.114014	-3.46251
Pccb	Pccb	-0.420667	5.36289	-2.77831	0.0128285	0.114055	-3.2924
Rpl36a-ps1	Rpl36a-ps1	-0.642608	4.57262	-2.77815	0.0128327	0.114055	-3.13252
Tulp4	Tulp4	-0.779871	2.94716	-2.77677	0.0128702	0.114288	-2.86786
Pcm1	Pcm1	-0.474511	7.5642	-2.77573	0.0128982	0.114437	-3.53643
Sf3b2	Sf3b2	-0.300975	9.39447	-2.77374	0.0129525	0.11454	-3.63872
Rpn1	Rpn1	-0.235474	9.66234	-2.77363	0.0129554	0.11454	-3.64757
Rab11fip5	Rab11fip5	-1.23793	1.8964	-2.7736	0.0129561	0.11454	-2.7728
H4c4	H4c4	-0.791631	4.07144	-2.77323	0.0129663	0.11454	-3.04759
Stx5a	Stx5a	-0.422993	5.48	-2.77234	0.0129906	0.114654	-3.31228
Emilin1	Emilin1	-0.503013	5.86555	-2.77129	0.0130194	0.11473	-3.37658
Bad	Bad	-0.482501	6.27017	-2.76886	0.0130861	0.115097	-3.43669
Cryl1	Cryl1	-0.549453	3.7077	-2.76167	0.0132853	0.116646	-3.05662
Ctdspl2	Ctdspl2	-0.381726	6.65538	-2.75952	0.0133456	0.117074	-3.49629
Zfp963	Zfp963	-0.964292	2.42376	-2.75308	0.0135273	0.118347	-2.8261
Fbxl17	Fbxl17	-0.535072	3.74315	-2.7522	0.0135526	0.118347	-3.042
Coro1b	Coro1b	-0.403256	7.22463	-2.75212	0.0135546	0.118347	-3.55106
Ccl9	Ccl9	-0.723033	7.57224	-2.75191	0.0135607	0.118347	-3.615
Zfp617	Zfp617	-0.451095	4.97319	-2.75119	0.0135812	0.118424	-3.30989
Hsd17b11	Hsd17b11	-0.271992	7.49768	-2.74971	0.0136236	0.118645	-3.57715
Tspyl2	Tspyl2	-1.06314	1.79531	-2.74948	0.01363	0.118645	-2.80785
Itgb1	Itgb1	-0.324383	7.3963	-2.74874	0.0136513	0.118729	-3.5848
Zfp609	Zfp609	-0.720805	4.03554	-2.74703	0.0137004	0.118952	-3.08252
Siah2	Siah2	-0.665977	3.65683	-2.74471	0.0137673	0.119431	-3.03272
Gla	Gla	-0.531409	4.6058	-2.74358	0.0137999	0.119611	-3.2222
Pex11g	Pex11g	-1.23956	2.41885	-2.74284	0.0138216	0.119696	-2.82946
Ier3	Ier3	-0.738082	6.16356	-2.742	0.013846	0.119805	-3.43272
Tia1	Tia1	-0.355296	6.41821	-2.73872	0.0139415	0.120324	-3.51384
Aph1a	Aph1a	-0.322179	6.53518	-2.73809	0.01396	0.120381	-3.51625
Crybg3	Crybg3	-0.473905	5.16019	-2.73754	0.013976	0.120417	-3.38982
Fancg	Fancg	-0.523002	4.23803	-2.73383	0.0140851	0.121151	-3.17515
Rab14	Rab14	-0.255464	8.7473	-2.73211	0.014136	0.121278	-3.69325
Rnf149	Rnf149	-0.671967	3.44086	-2.73142	0.0141566	0.121278	-3.01097
Mtdh	Mtdh	-0.269525	9.96592	-2.73132	0.0141596	0.121278	-3.74848
Cetn2	Cetn2	-0.304816	6.51287	-2.72931	0.0142193	0.121584	-3.5301
Rpl3l	Rpl3l	-1.1192	1.92117	-2.72675	0.0142959	0.122136	-2.86974
Socs2	Socs2	-0.963175	2.07712	-2.71969	0.0145088	0.12385	-2.94605
Ndufaf3	Ndufaf3	-0.420082	5.34644	-2.71698	0.0145917	0.124348	-3.40748
Trim66	Trim66	-1.36695	2.11009	-2.71594	0.0146235	0.124514	-2.87132
Gpr157	Gpr157	-0.848303	2.60189	-2.71343	0.0147005	0.125065	-2.87938
Mfap1a	Mfap1a	-0.315047	5.92425	-2.71228	0.0147359	0.125121	-3.49975
Smc3	Smc3	-0.386056	8.92124	-2.71201	0.0147441	0.125121	-3.74021
Cbr4	Cbr4	-0.595222	3.50016	-2.71095	0.0147768	0.125206	-3.0887
Cript	Cript	-0.353167	6.12294	-2.71007	0.0148043	0.125213	-3.52342
Dhps	Dhps	-0.457101	4.64382	-2.70918	0.0148317	0.12534	-3.29013
Mob3c	Mob3c	-1.02308	2.15333	-2.70231	0.0150464	0.126475	-2.89987
Rap2c	Rap2c	-0.323222	5.78207	-2.70188	0.0150599	0.126475	-3.49169
Klhl23	Klhl23	-0.64708	4.24614	-2.7017	0.0150658	0.126475	-3.19427
Acaa1a	Acaa1a	-0.458467	4.55701	-2.70091	0.0150906	0.126519	-3.29901
Pcmtd2	Pcmtd2	-0.545846	4.46676	-2.70074	0.015096	0.126519	-3.2982
Spaca9	Spaca9	-0.60622	3.17426	-2.69875	0.0151588	0.126836	-3.11372
Txlna	Txlna	-0.348697	7.08597	-2.69481	0.0152842	0.127373	-3.66164
Lpcat3	Lpcat3	-0.321969	5.89165	-2.69362	0.0153225	0.127574	-3.52091
Pttg1ip	Pttg1ip	-0.413537	5.84792	-2.69252	0.0153576	0.127761	-3.51879
Ino80c	Ino80c	-0.396287	6.73041	-2.68703	0.015535	0.12892	-3.64628
Bhlhb9	Bhlhb9	-0.915312	2.29465	-2.68599	0.0155686	0.128988	-2.94254
Atp6v1e1	Atp6v1e1	-0.250554	8.45671	-2.68509	0.0155978	0.128999	-3.76544
Rb1cc1	Rb1cc1	-0.381626	6.8665	-2.6836	0.0156464	0.129105	-3.66332
Rab2b	Rab2b	-0.66307	3.26769	-2.67428	0.015954	0.130869	-3.1559
H2ac20	H2ac20	-0.840288	4.98929	-2.67123	0.0160556	0.13133	-3.39645
Cdc42bpb	Cdc42bpb	-0.777132	2.5782	-2.67076	0.0160715	0.13133	-3.01308
Zbtb33	Zbtb33	-0.558224	4.46366	-2.66835	0.0161523	0.131769	-3.34679
Dusp7	Dusp7	-0.424695	5.55545	-2.668	0.0161641	0.131769	-3.55745
Scaper	Scaper	-0.581566	4.70159	-2.66652	0.0162143	0.131932	-3.37885
Rnf6	Rnf6	-0.60594	5.97487	-2.66486	0.0162705	0.131932	-3.58953
Taf1d	Taf1d	-0.336817	8.4309	-2.66463	0.0162781	0.131932	-3.80159
Serinc2	Serinc2	-1.51218	1.14314	-2.66039	0.0164227	0.132809	-2.99079
Hspa2	Hspa2	-0.330342	5.16803	-2.65957	0.0164508	0.132925	-3.62345
Armcx1	Armcx1	-1.02561	1.09121	-2.65921	0.0164632	0.132925	-2.95649
Agap2	Agap2	-0.749565	3.75329	-2.65082	0.0167535	0.134732	-3.21598
Kpnb1	Kpnb1	-0.269318	7.74235	-2.64733	0.0168756	0.135392	-3.79382
Smarcc2	Smarcc2	-0.39225	6.11169	-2.64485	0.0169628	0.135769	-3.6599
Setx	Setx	-0.444261	6.38214	-2.64339	0.0170145	0.135969	-3.69193
H2bc11	H2bc11	-0.859705	3.91163	-2.64233	0.017052	0.136017	-3.2515
Smc4	Smc4	-0.492078	10.359	-2.64224	0.0170552	0.136017	-3.9386
Mzf1	Mzf1	-0.523785	3.89307	-2.6419	0.0170672	0.136017	-3.26097
Spata24	Spata24	-0.560928	4.54584	-2.64149	0.0170816	0.136017	-3.40326
Pelp1	Pelp1	-0.389331	5.28141	-2.64	0.017135	0.136073	-3.53952
Rsbn1l	Rsbn1l	-0.300007	6.29812	-2.63675	0.0172512	0.136889	-3.7025
Il22ra2	Il22ra2	-0.918125	1.93038	-2.63612	0.0172738	0.136961	-3.00955
Nckap1l	Nckap1l	-0.334975	6.9004	-2.63489	0.0173178	0.137096	-3.76122
Klc4	Klc4	-0.63631	4.51106	-2.63131	0.0174472	0.137588	-3.42394
Zmat2	Zmat2	-0.326263	7.55073	-2.63034	0.0174825	0.137686	-3.82049
Rsrc1	Rsrc1	-0.329455	7.26542	-2.62846	0.0175508	0.138008	-3.80198
Atxn2l	Atxn2l	-0.332898	5.49091	-2.62785	0.017573	0.138039	-3.596
Epc1	Epc1	-0.314991	6.0767	-2.62689	0.0176083	0.138102	-3.70198
Rbbp6	Rbbp6	-0.294523	8.21591	-2.62546	0.0176606	0.138405	-3.87108
Arl16	Arl16	-0.736804	3.31998	-2.62381	0.0177211	0.138709	-3.16644
Rtf1	Rtf1	-0.251313	7.03852	-2.6102	0.0182287	0.141478	-3.82212
N4bp2	N4bp2	-0.53974	6.02212	-2.60954	0.0182539	0.141478	-3.71635
H2bc14	H2bc14	-0.745772	2.97816	-2.60946	0.0182567	0.141478	-3.16516
Tln1	Tln1	-0.336009	9.52892	-2.60896	0.0182757	0.141478	-3.97136
Cltc	Cltc	-0.220604	8.41128	-2.60848	0.018294	0.141478	-3.91429
Cpne8	Cpne8	-0.466925	5.15532	-2.60833	0.0182996	0.141478	-3.60446
Wdr83	Wdr83	-0.532892	4.11855	-2.60806	0.0183098	0.141478	-3.38743
Hp1bp3	Hp1bp3	-0.287796	9.67335	-2.60793	0.0183149	0.141478	-3.98667
Nmnat1	Nmnat1	-0.739512	2.31984	-2.60439	0.0184497	0.142117	-3.1151
Sigirr	Sigirr	-0.711527	3.68583	-2.60368	0.018477	0.142117	-3.32159
Stat4	Stat4	-0.575339	4.12139	-2.60325	0.0184933	0.142117	-3.34894
Renbp	Renbp	-0.655124	2.90107	-2.60292	0.0185061	0.142117	-3.17904
Zc3h13	Zc3h13	-0.330356	7.16276	-2.60289	0.0185073	0.142117	-3.84097
Stk4	Stk4	-0.332884	8.27258	-2.60189	0.0185454	0.142117	-3.92896
Tmem237	Tmem237	-0.795727	3.09651	-2.60178	0.0185496	0.142117	-3.18006
Abcc2	Abcc2	-0.532197	3.94749	-2.60042	0.0186021	0.142338	-3.40401
Phc1	Phc1	-1.01755	2.35832	-2.60017	0.0186116	0.142338	-3.11024
Srxn1	Srxn1	-0.809119	3.27194	-2.59935	0.0186433	0.142383	-3.24946
Zfp830	Zfp830	-0.405437	5.39017	-2.59795	0.0186976	0.142383	-3.61868
Klhdc2	Klhdc2	-0.316908	7.7778	-2.59779	0.0187039	0.142383	-3.91087
Ccar2	Ccar2	-1.29966	1.6348	-2.59777	0.0187044	0.142383	-3.05398
Galnt1	Galnt1	-0.278703	8.45808	-2.59733	0.0187217	0.142383	-3.94322
Tnfaip6	Tnfaip6	-1.87661	0.658664	-2.59621	0.0187651	0.142417	-3.16156
Tubb6	Tubb6	-0.853036	3.12987	-2.59592	0.0187763	0.142417	-3.20332
Tle4	Tle4	-0.325039	6.85554	-2.59499	0.0188125	0.14249	-3.85705
Tmem256	Tmem256	-0.319973	7.75097	-2.59495	0.0188141	0.14249	-3.89329
Eapp	Eapp	-0.324749	6.35879	-2.59306	0.0188879	0.142729	-3.79543
B3glct	B3glct	-0.385844	4.1945	-2.59136	0.0189547	0.142902	-3.4863
Trappc9	Trappc9	-0.607761	4.12405	-2.58947	0.0190286	0.143152	-3.41597
Dnmt3b	Dnmt3b	-0.394048	4.73778	-2.58296	0.0192868	0.144452	-3.54645
Gm4631	Gm4631	-0.431805	4.55094	-2.58056	0.0193829	0.144957	-3.5287
Atxn10	Atxn10	-0.318368	7.36936	-2.57956	0.019423	0.14515	-3.90915
Fau	Fau	-0.486255	5.66593	-2.5775	0.0195057	0.14555	-3.7266
2610008E11Rik	2610008E11Rik	-0.563641	3.29336	-2.57716	0.0195196	0.14555	-3.31744
H2ac4	H2ac4	-0.873706	4.49089	-2.57499	0.019607	0.145798	-3.48939
Serp1	Serp1	-0.351843	8.28085	-2.57491	0.0196103	0.145798	-3.97252
Rev3l	Rev3l	-0.466981	5.82712	-2.5726	0.0197042	0.146121	-3.76345
Zbtb2	Zbtb2	-0.69682	3.79595	-2.57258	0.0197053	0.146121	-3.39288
3830406C13Rik	3830406C13Rik	-0.34142	5.26998	-2.57242	0.0197115	0.146121	-3.6883
Zfp24	Zfp24	-0.306981	6.38781	-2.57109	0.019766	0.146419	-3.85517
Trmt1	Trmt1	-0.293236	6.02574	-2.57043	0.0197929	0.146511	-3.79203
Otud6b	Otud6b	-0.421736	5.73386	-2.56421	0.0200487	0.14785	-3.74873
Anapc1	Anapc1	-0.398744	6.22798	-2.56323	0.0200891	0.14785	-3.81718
Diaph2	Diaph2	-0.502361	6.68879	-2.56301	0.0200985	0.14785	-3.86041
Lekr1	Lekr1	-0.88056	2.35923	-2.5619	0.0201445	0.148033	-3.15441
Clk1	Clk1	-0.3481	7.59074	-2.5614	0.0201652	0.148067	-3.95261
Mlkl	Mlkl	-0.455444	5.48022	-2.55679	0.020358	0.148651	-3.76114
1110017D15Rik	1110017D15Rik	-1.06505	1.71106	-2.55635	0.0203763	0.148659	-3.16361
Ppat	Ppat	-0.429664	5.73076	-2.55579	0.0204002	0.148727	-3.75883
Slc4a1ap	Slc4a1ap	-0.308114	5.65678	-2.55422	0.0204663	0.148994	-3.77843
Acp5	Acp5	-0.710492	3.34228	-2.55274	0.0205286	0.14934	-3.29143
Dcaf10	Dcaf10	-0.393371	5.32358	-2.5508	0.0206111	0.149799	-3.73441
Rps11	Rps11	-0.275389	10.0134	-2.55056	0.0206212	0.149799	-4.1032
Il12a	Il12a	-1.42785	2.87077	-2.54938	0.0206715	0.150051	-3.29332
Cd244a	Cd244a	-0.583092	4.92591	-2.54905	0.0206855	0.150051	-3.7616
Txnrd3	Txnrd3	-0.875124	2.80018	-2.54487	0.0208642	0.150822	-3.1938
Kif2a	Kif2a	-0.337603	7.36292	-2.54479	0.0208677	0.150822	-3.97803
Cep162	Cep162	-0.438486	5.49711	-2.54398	0.0209029	0.150873	-3.78122
Ddx43	Ddx43	-1.41754	1.01485	-2.54324	0.0209347	0.150995	-3.13958
Herc2	Herc2	-0.310149	6.98448	-2.54102	0.0210307	0.151229	-3.95109
Cbx4	Cbx4	-0.271033	6.71865	-2.54073	0.021043	0.151229	-3.91862
Ypel3	Ypel3	-0.841148	5.3157	-2.53973	0.0210865	0.151229	-3.75698
Stam2	Stam2	-0.396296	4.52997	-2.53906	0.0211157	0.151332	-3.61346
Rpl13	Rpl13	-0.40032	8.11327	-2.53827	0.02115	0.15147	-4.02743
Gins3	Gins3	-0.387432	5.31121	-2.53478	0.0213025	0.152303	-3.75766
Tpp2	Tpp2	-0.406319	6.55585	-2.53458	0.0213113	0.152303	-3.91086
Ube2i	Ube2i	-0.246686	8.202	-2.53417	0.021329	0.152322	-4.04698
Plcb4	Plcb4	-0.509982	4.02918	-2.53344	0.0213611	0.152444	-3.56993
Gm21994	Gm21994	-2.0277	0.764484	-2.53151	0.0214463	0.152944	-3.19321
Bloc1s2	Bloc1s2	-0.480335	4.35053	-2.52975	0.0215241	0.153176	-3.57564
Ccdc154	Ccdc154	-0.735864	3.90296	-2.52725	0.0216351	0.153643	-3.48768
Cep63	Cep63	-0.505532	5.07952	-2.52686	0.0216522	0.153656	-3.72517
Cdc37	Cdc37	-0.25456	8.1005	-2.52565	0.0217064	0.153825	-4.05445
Ift57	Ift57	-0.38664	6.27926	-2.52431	0.0217663	0.154072	-3.93723
Ap2s1	Ap2s1	-0.46571	5.88309	-2.52419	0.0217715	0.154072	-3.84505
Vangl2	Vangl2	-1.22477	1.65113	-2.52379	0.0217895	0.154091	-3.17442
Gnl3l	Gnl3l	-0.32306	5.61711	-2.52335	0.0218093	0.15412	-3.80904
Selenon	Selenon	-0.582162	3.79376	-2.52302	0.0218239	0.15412	-3.4894
Eif4b	Eif4b	-0.240545	8.1153	-2.52093	0.021918	0.154354	-4.06265
Zzef1	Zzef1	-0.351465	5.82383	-2.5203	0.0219464	0.154413	-3.863
Ctcf	Ctcf	-0.322872	8.34913	-2.51732	0.0220811	0.155134	-4.09558
Mrpl34	Mrpl34	-0.365349	7.368	-2.51712	0.0220899	0.155134	-4.01955
Mtrf1l	Mtrf1l	-0.441236	4.76452	-2.51435	0.0222159	0.155696	-3.71637
Mvk	Mvk	-0.800805	3.07227	-2.51312	0.0222721	0.155782	-3.33394
Svip	Svip	-0.342613	6.78402	-2.51309	0.0222735	0.155782	-3.94291
Isca1	Isca1	-0.633624	3.35552	-2.51299	0.022278	0.155782	-3.41295
Rps8	Rps8	-0.255731	9.72935	-2.51224	0.0223123	0.155782	-4.16299
Tmem123	Tmem123	-0.25671	7.42995	-2.51207	0.0223204	0.155782	-4.04477
Nol6	Nol6	-0.393638	5.3488	-2.51161	0.0223413	0.155799	-3.80187
Tbc1d9b	Tbc1d9b	-0.352479	7.06944	-2.51135	0.0223535	0.155799	-4.01552
Kcnn4	Kcnn4	-0.521075	5.69614	-2.50911	0.0224562	0.15634	-3.85649
Papss2	Papss2	-0.47627	4.77546	-2.50712	0.0225481	0.156677	-3.68552
Golga4	Golga4	-0.396322	7.12703	-2.50694	0.0225567	0.156677	-4.02398
Dnttip2	Dnttip2	-0.424192	6.31288	-2.50581	0.0226088	0.156824	-3.94442
Ninj1	Ninj1	-0.465247	6.25511	-2.50165	0.0228026	0.15806	-3.96777
Cyren	Cyren	-0.540333	3.93983	-2.50032	0.0228647	0.158382	-3.58659
Orai3	Orai3	-0.362479	5.11358	-2.49889	0.0229318	0.158738	-3.80446
Skida1	Skida1	-0.457639	4.3043	-2.49818	0.0229653	0.158788	-3.98642
Thg1l	Thg1l	-0.711897	2.61249	-2.49808	0.0229703	0.158788	-3.30197
Asnsd1	Asnsd1	-0.323074	6.569	-2.49489	0.0231206	0.159545	-3.98469
Tnks	Tnks	-0.311132	5.74738	-2.49484	0.0231231	0.159545	-3.91597
Nrbp1	Nrbp1	-0.411259	5.28976	-2.49391	0.0231672	0.159714	-3.81076
Mnat1	Mnat1	-0.332716	5.78838	-2.49301	0.0232102	0.159792	-3.90939
Miga1	Miga1	-0.445393	4.71361	-2.49148	0.0232829	0.160055	-3.72329
Fndc3a	Fndc3a	-0.487188	6.24958	-2.49121	0.0232957	0.160055	-3.96915
Coasy	Coasy	-0.432982	5.76239	-2.48957	0.0233742	0.160378	-3.88035
Eif3a	Eif3a	-0.385231	9.76949	-2.48832	0.023434	0.160491	-4.2122
Erp29	Erp29	-0.262332	8.56925	-2.48803	0.0234476	0.160491	-4.16134
Pdhb	Pdhb	-0.275008	7.34014	-2.48725	0.0234855	0.160491	-4.07408
Chchd2	Chchd2	-0.271486	10.0184	-2.48709	0.0234931	0.160491	-4.2237
Pemt	Pemt	-1.45998	1.96848	-2.48691	0.0235015	0.160491	-3.23576
Zbtb11	Zbtb11	-0.354278	6.21125	-2.48563	0.0235633	0.160534	-3.96727
Mus81	Mus81	-0.550511	3.37075	-2.48413	0.0236356	0.160865	-3.48574
Vamp5	Vamp5	-0.679698	3.47546	-2.48319	0.0236813	0.161068	-3.43461
Pmm2	Pmm2	-0.413565	4.96056	-2.4828	0.0237003	0.161089	-3.80212
Exosc9	Exosc9	-0.456724	5.84095	-2.48238	0.0237204	0.161118	-3.91232
Septin7	Septin7	-0.233372	8.68723	-2.48174	0.0237515	0.161221	-4.178
Calu	Calu	-0.353083	6.14056	-2.47983	0.0238447	0.161661	-3.96394
Morc3	Morc3	-0.309818	6.62942	-2.47976	0.0238483	0.161661	-4.03566
Mcm3ap	Mcm3ap	-0.305756	7.14311	-2.47784	0.023942	0.162188	-4.07822
P2ry14	P2ry14	-0.647594	3.69965	-2.47212	0.0242237	0.163768	-3.61937
Tbc1d7	Tbc1d7	-0.749608	2.76557	-2.47128	0.0242653	0.163865	-3.35943
Etfrf1	Etfrf1	-0.573925	3.33612	-2.47069	0.0242942	0.163865	-3.48286
Csf2ra	Csf2ra	-0.748564	6.48972	-2.47052	0.0243027	0.163865	-4.0148
Rab8a	Rab8a	-0.30451	7.89706	-2.46872	0.0243923	0.164207	-4.15119
Inpp5k	Inpp5k	-0.469141	4.58754	-2.46818	0.024419	0.164207	-3.77384
Baz2a	Baz2a	-0.387133	6.41641	-2.46788	0.0244344	0.164207	-4.03362
U2af2	U2af2	-0.263154	8.81885	-2.46719	0.0244687	0.164329	-4.21026
Snrnp48	Snrnp48	-0.276052	7.76274	-2.46544	0.0245564	0.164637	-4.15591
Lzic	Lzic	-0.723626	3.96764	-2.4653	0.0245633	0.164637	-3.61574
Gm10800	Gm10800	-1.58509	2.08635	-2.46342	0.0246578	0.164905	-3.28216
Immt	Immt	-0.265863	7.56217	-2.46321	0.0246683	0.164905	-4.14375
Supt16	Supt16	-0.442457	8.29218	-2.46178	0.0247402	0.165277	-4.1938
Wdr34	Wdr34	-0.614178	3.27086	-2.46079	0.0247903	0.165394	-3.47444
Crk	Crk	-0.42631	4.86126	-2.45744	0.0249603	0.165916	-3.8275
Rusc1	Rusc1	-0.43056	5.57611	-2.45741	0.0249619	0.165916	-3.92895
Pdlim2	Pdlim2	-0.434385	5.14487	-2.45699	0.0249836	0.165916	-3.8273
Epha7	Epha7	-0.798105	2.81779	-2.45637	0.0250149	0.165916	-3.57645
Ccdc82	Ccdc82	-0.33626	5.93079	-2.4558	0.0250442	0.165916	-3.99798
a	a	-0.767973	4.42788	-2.45542	0.0250638	0.165916	-3.65927
Rcor2	Rcor2	-0.631039	3.14161	-2.45506	0.0250821	0.165916	-3.60841
Pcx	Pcx	-1.40527	1.00173	-2.45501	0.0250844	0.165916	-3.27525
Tomm70a	Tomm70a	-0.300574	7.64878	-2.45475	0.0250977	0.165916	-4.15291
Kpna1	Kpna1	-0.312256	6.34494	-2.45363	0.0251552	0.165962	-4.04609
Fer	Fer	-0.488038	4.05228	-2.45073	0.0253044	0.166601	-3.65776
Hbegf	Hbegf	-0.858006	2.74427	-2.4505	0.0253162	0.166601	-3.40526
Tpr	Tpr	-0.402488	10.0994	-2.44804	0.0254433	0.16722	-4.30439
Ptpn7	Ptpn7	-0.282751	7.61565	-2.44761	0.0254658	0.16725	-4.17471
Sec23ip	Sec23ip	-0.30292	6.09154	-2.44697	0.0254988	0.16726	-4.03212
Bzw1	Bzw1	-0.324028	7.89547	-2.44546	0.0255774	0.167378	-4.19729
Atf7	Atf7	-0.375891	5.47621	-2.44536	0.0255829	0.167378	-3.96257
Igf2bp2	Igf2bp2	-1.37311	2.07661	-2.44414	0.0256467	0.167687	-3.33141
Decr1	Decr1	-0.405271	4.86895	-2.44188	0.0257648	0.168351	-3.85269
Uvssa	Uvssa	-0.461642	4.86889	-2.4414	0.02579	0.168407	-3.86396
Suox	Suox	-1.30394	1.4132	-2.4407	0.0258266	0.168538	-3.30191
Uba5	Uba5	-0.316608	6.40874	-2.4383	0.0259533	0.169256	-4.07643
Ivns1abp	Ivns1abp	-0.34053	8.68443	-2.43673	0.0260362	0.169687	-4.27245
Pex11a	Pex11a	-1.1489	1.90483	-2.43385	0.0261891	0.170527	-3.31997
Nlrc4	Nlrc4	-0.377133	4.82043	-2.43304	0.0262326	0.170638	-3.87359
Lrrc39	Lrrc39	-1.61159	0.706478	-2.43248	0.0262623	0.170667	-3.31134
Adrb2	Adrb2	-0.962895	2.05054	-2.43205	0.0262852	0.170667	-3.33944
Mettl6	Mettl6	-0.35413	6.61992	-2.43169	0.0263044	0.170667	-4.1237
Gpr137	Gpr137	-0.57955	4.15221	-2.43121	0.0263304	0.170727	-3.73681
Lcorl	Lcorl	-0.441828	6.08482	-2.42865	0.026468	0.171181	-4.06526
H2ac12	H2ac12	-1.32348	1.20009	-2.42395	0.0267216	0.171857	-3.32401
Cops4	Cops4	-0.252227	6.38294	-2.4233	0.0267569	0.171857	-4.12275
Washc4	Washc4	-0.32796	5.62035	-2.423	0.0267734	0.171857	-4.04192
Bcap29	Bcap29	-0.436039	6.7114	-2.42295	0.0267759	0.171857	-4.13756
Isy1	Isy1	-0.414034	5.7593	-2.42231	0.0268109	0.171973	-4.01837
Cd3eap	Cd3eap	-0.441918	5.74372	-2.42144	0.0268585	0.17217	-3.98798
C330007P06Rik	C330007P06Rik	-0.272172	6.00902	-2.41909	0.026987	0.17257	-4.08399
Tmem50a	Tmem50a	-0.294852	9.14527	-2.41905	0.0269891	0.17257	-4.31839
Mppe1	Mppe1	-0.82831	2.57579	-2.4183	0.0270301	0.172723	-3.4204
Wls	Wls	-0.27763	6.72678	-2.41777	0.0270592	0.172801	-4.16304
Selenos	Selenos	-0.361972	8.01704	-2.41604	0.0271546	0.173083	-4.25527
Prox1	Prox1	-1.10659	1.1358	-2.41542	0.0271889	0.173193	-3.33504
Hikeshi	Hikeshi	-0.608865	4.64475	-2.41453	0.027238	0.173288	-3.83452
Arl13b	Arl13b	-0.615856	3.70635	-2.41415	0.0272591	0.173313	-3.66207
Alpk1	Alpk1	-0.49343	4.07377	-2.41261	0.0273443	0.173592	-3.77575
Ap3m2	Ap3m2	-0.58468	3.39448	-2.41243	0.0273544	0.173592	-3.59384
Col11a2	Col11a2	-0.593447	3.60102	-2.41088	0.0274401	0.174027	-3.69487
Clip1	Clip1	-0.305579	7.13894	-2.41024	0.027476	0.17404	-4.20852
Scfd2	Scfd2	-0.547045	3.84388	-2.40517	0.0277597	0.175178	-3.68155
Oaz2	Oaz2	-0.489907	5.01009	-2.40442	0.0278019	0.175336	-3.9176
Blm	Blm	-0.378034	5.85353	-2.40337	0.0278613	0.175601	-4.08972
Agl	Agl	-0.398956	4.82454	-2.39995	0.0280552	0.176275	-3.90062
Eef1b2	Eef1b2	-0.195418	10.6462	-2.39891	0.0281143	0.176426	-4.4185
Ndor1	Ndor1	-0.944616	2.08375	-2.3973	0.0282058	0.176674	-3.39307
Rgs12	Rgs12	-0.461878	4.00535	-2.39584	0.0282895	0.176905	-3.80396
Rpsa	Rpsa	-0.291713	9.85389	-2.39548	0.0283103	0.176905	-4.38857
Wapl	Wapl	-0.285838	7.86733	-2.39545	0.028312	0.176905	-4.29299
Akap13	Akap13	-0.297481	9.20635	-2.39334	0.028433	0.177221	-4.38369
Ankrd49	Ankrd49	-0.383707	7.34868	-2.38894	0.0286874	0.178259	-4.26324
Izumo4	Izumo4	-1.19094	1.10385	-2.38837	0.0287206	0.178356	-3.37585
Mphosph8	Mphosph8	-0.342424	7.32213	-2.38637	0.0288372	0.178861	-4.26591
Gmppb	Gmppb	-0.66437	5.51538	-2.38547	0.0288897	0.179077	-4.03333
Pigl	Pigl	-0.94489	2.12552	-2.38314	0.0290256	0.179602	-3.43177
Ipo5	Ipo5	-0.232702	7.26635	-2.38311	0.0290275	0.179602	-4.2621
Hoxa5	Hoxa5	-0.426734	5.77481	-2.38195	0.0290956	0.179812	-4.18361
Zbtb37	Zbtb37	-0.49971	3.30468	-2.38105	0.029149	0.179939	-3.63897
Ubap2	Ubap2	-0.273217	6.41178	-2.37865	0.0292905	0.180617	-4.19397
Ep300	Ep300	-0.30383	7.11545	-2.3776	0.0293529	0.180617	-4.28079
Commd4	Commd4	-0.299797	5.75472	-2.37684	0.0293978	0.180617	-4.13641
Coro7	Coro7	-0.313815	6.98704	-2.37664	0.0294098	0.180617	-4.26486
Lrmda	Lrmda	-0.911763	3.49954	-2.3764	0.029424	0.180617	-3.61024
Yy1	Yy1	-0.231856	7.9072	-2.37608	0.0294426	0.180617	-4.33322
Stx12	Stx12	-0.285625	5.66795	-2.37576	0.029462	0.180617	-4.11665
Ell2	Ell2	-0.559273	4.32087	-2.37524	0.0294929	0.180617	-3.87105
Zfp839	Zfp839	-0.430087	3.9437	-2.37446	0.0295393	0.180617	-3.83331
Ap3d1	Ap3d1	-0.323212	6.64381	-2.37397	0.0295685	0.180617	-4.23032
Uxt	Uxt	-0.508724	4.00533	-2.37364	0.0295883	0.180617	-3.81851
Pcbd2	Pcbd2	-0.34439	6.01299	-2.37352	0.0295956	0.180617	-4.15802
Prmt1	Prmt1	-0.29898	9.04535	-2.37343	0.0296011	0.180617	-4.39471
Mbnl2	Mbnl2	-0.273192	6.82787	-2.37227	0.0296701	0.18082	-4.24741
Hdac9	Hdac9	-0.715149	2.52061	-2.3702	0.0297947	0.181252	-3.59252
Zfp260	Zfp260	-0.453174	4.91245	-2.36516	0.0300989	0.182228	-4.05478
Crat	Crat	-0.641248	3.88287	-2.36296	0.0302327	0.182726	-3.78438
Tle6	Tle6	-0.538939	3.97526	-2.36073	0.0303693	0.183209	-3.98151
Brd4	Brd4	-0.249241	7.77653	-2.35967	0.0304337	0.183459	-4.35526
Slc38a9	Slc38a9	-0.33481	5.12694	-2.35946	0.0304469	0.183459	-4.07203
Cx3cr1	Cx3cr1	-0.580072	5.80702	-2.35892	0.0304801	0.18355	-4.21129
Pou2f2	Pou2f2	-0.351164	6.6897	-2.35842	0.0305108	0.183626	-4.31898
C030006K11Rik	C030006K11Rik	-0.532665	4.0177	-2.35761	0.0305605	0.183816	-3.83532
Arl6ip4	Arl6ip4	-0.336623	7.66808	-2.35487	0.0307295	0.184614	-4.35335
Plscr3	Plscr3	-0.363883	6.95204	-2.35458	0.030748	0.184615	-4.2926
Tbc1d22a	Tbc1d22a	-0.491993	5.86354	-2.35381	0.0307956	0.184792	-4.16631
Nipsnap2	Nipsnap2	-0.451227	5.23892	-2.35313	0.0308378	0.184815	-4.06496
Luc7l2	Luc7l2	-0.247192	8.38155	-2.3517	0.0309265	0.184924	-4.40258
Cpeb2	Cpeb2	-0.51067	3.81949	-2.35021	0.0310197	0.185333	-3.90075
Gns	Gns	-0.600021	5.29576	-2.34987	0.0310407	0.185333	-4.11198
9930111J21Rik2	9930111J21Rik2	-0.510709	6.48019	-2.34972	0.0310502	0.185333	-4.28459
Pfkfb1	Pfkfb1	-0.819694	2.98662	-2.34869	0.0311145	0.185485	-3.59023
Cap1	Cap1	-0.239356	7.16213	-2.34851	0.0311258	0.185485	-4.32114
Rufy3	Rufy3	-0.488086	4.01676	-2.34812	0.0311499	0.185485	-3.83798
Mrrf	Mrrf	-0.398451	4.51364	-2.34693	0.0312246	0.185718	-3.97455
Ilf3	Ilf3	-0.383679	6.86995	-2.34536	0.0313233	0.186196	-4.30312
Wdr12	Wdr12	-0.327175	7.40897	-2.34446	0.0313803	0.186283	-4.34981
Rad51ap1	Rad51ap1	-0.297285	6.35033	-2.34426	0.031393	0.186283	-4.25126
Ankrd11	Ankrd11	-0.318749	8.73997	-2.34371	0.0314279	0.186296	-4.44333
Dusp9	Dusp9	-1.0007	2.22356	-2.34347	0.0314426	0.186296	-3.53537
Osbp	Osbp	-0.641051	4.37697	-2.34335	0.0314503	0.186296	-3.92063
Tm9sf4	Tm9sf4	-0.284422	6.15933	-2.34184	0.0315464	0.186429	-4.23868
Pdha1	Pdha1	-0.278498	6.83782	-2.34051	0.0316309	0.186535	-4.2984
Tex9	Tex9	-0.426173	4.93562	-2.34043	0.0316358	0.186535	-4.0737
Rabep2	Rabep2	-0.481148	3.69707	-2.3404	0.0316379	0.186535	-3.83101
Pkd2l2	Pkd2l2	-1.03237	1.21158	-2.33947	0.0316966	0.186772	-3.46518
Sppl2a	Sppl2a	-0.312521	5.9748	-2.33886	0.0317357	0.186894	-4.22172
Gorab	Gorab	-0.549477	3.60148	-2.33823	0.0317759	0.186912	-3.81372
Snx33	Snx33	-0.851546	2.06734	-2.33795	0.031794	0.186912	-3.52616
Jmjd7	Jmjd7	-0.842103	1.85525	-2.33539	0.0319579	0.187658	-3.50738
Ank	Ank	-0.887055	1.80145	-2.33397	0.032049	0.188084	-3.51548
Dhx37	Dhx37	-0.730119	3.56605	-2.33286	0.0321203	0.188284	-3.75598
Rps13	Rps13	-0.283352	8.75971	-2.33187	0.0321842	0.188441	-4.45851
Stag2	Stag2	-0.347	7.96712	-2.32734	0.0324784	0.189549	-4.42774
Fbxo9	Fbxo9	-0.317621	6.00624	-2.32723	0.0324855	0.189549	-4.24739
Nop14	Nop14	-0.44832	6.48153	-2.32723	0.0324857	0.189549	-4.2893
Yju2	Yju2	-0.324725	4.72977	-2.32645	0.0325367	0.189738	-4.05759
Phf13	Phf13	-0.70049	3.4756	-2.32595	0.0325693	0.189819	-3.7556
Fkbp15	Fkbp15	-0.323336	5.7188	-2.32551	0.0325979	0.189877	-4.21376
Ndufb4	Ndufb4	-0.342041	5.61361	-2.32314	0.032753	0.190376	-4.17542
Col5a3	Col5a3	-1.47989	0.840416	-2.32281	0.032775	0.190376	-3.49246
Myo18a	Myo18a	-0.399107	5.50981	-2.3228	0.0327754	0.190376	-4.20113
Cenpo	Cenpo	-0.432949	4.52019	-2.32277	0.0327774	0.190376	-4.0106
Hoxa10	Hoxa10	-0.391576	5.03698	-2.32239	0.0328025	0.190387	-4.18122
Vpreb1	Vpreb1	-0.689491	1.8271	-2.3203	0.03294	0.190684	-3.65307
Clk4	Clk4	-0.298505	6.66736	-2.31865	0.0330497	0.191081	-4.3225
Ufl1	Ufl1	-0.362124	6.07509	-2.31681	0.0331713	0.191109	-4.27161
Tmem219	Tmem219	-0.526946	5.14108	-2.31633	0.0332034	0.191109	-4.12249
Klhl28	Klhl28	-0.474312	4.00753	-2.31629	0.0332059	0.191109	-3.91342
Ppm1e	Ppm1e	-0.45178	4.08191	-2.31616	0.033215	0.191109	-3.9671
Zfp60	Zfp60	-0.96256	2.01939	-2.31563	0.0332503	0.191109	-3.52592
Ramp1	Ramp1	-0.355654	7.98834	-2.31555	0.0332557	0.191109	-4.45408
Parvg	Parvg	-0.339993	7.84837	-2.31506	0.0332882	0.191109	-4.43463
Junb	Junb	-0.399478	6.69266	-2.31476	0.0333082	0.191109	-4.33391
Itga6	Itga6	-0.431334	7.04206	-2.31454	0.0333224	0.191109	-4.38467
Spry2	Spry2	-0.450141	4.82197	-2.31422	0.0333443	0.191109	-4.0958
Sra1	Sra1	-0.32597	5.78309	-2.31303	0.0334238	0.191282	-4.2419
Tnks2	Tnks2	-0.249056	6.80516	-2.31157	0.0335218	0.191734	-4.36977
Ulk1	Ulk1	-0.495525	4.69804	-2.31052	0.0335921	0.192028	-4.06494
Apopt1	Apopt1	-0.492139	4.51702	-2.30939	0.0336683	0.192247	-4.01053
Ttc9c	Ttc9c	-0.368185	6.47585	-2.30858	0.0337226	0.192448	-4.33493
Anp32a	Anp32a	-0.204263	7.74981	-2.3079	0.0337686	0.192603	-4.45091
Gem	Gem	-1.055	2.04785	-2.30706	0.0338257	0.19282	-3.59605
Ptpra	Ptpra	-0.275405	6.71061	-2.30569	0.0339186	0.193241	-4.38006
Fads1	Fads1	-0.444883	3.96942	-2.30478	0.0339805	0.193325	-3.92849
H2bc15	H2bc15	-0.981578	1.85854	-2.30463	0.0339906	0.193325	-3.53844
Cep135	Cep135	-0.378961	5.56181	-2.30251	0.0341349	0.19403	-4.23973
Mapk8	Mapk8	-0.360521	5.68321	-2.30197	0.0341719	0.19403	-4.24893
Tmx3	Tmx3	-0.325561	6.32506	-2.3009	0.0342448	0.194141	-4.32538
Ino80d	Ino80d	-0.399523	7.18485	-2.30036	0.0342821	0.194173	-4.42364
Ccdc134	Ccdc134	-0.409039	4.00002	-2.29967	0.0343295	0.194173	-3.94847
Zfyve16	Zfyve16	-0.585622	3.08101	-2.29944	0.0343453	0.194173	-3.77706
Tirap	Tirap	-0.365261	4.99022	-2.29908	0.0343694	0.194173	-4.10932
Srek1	Srek1	-0.277559	7.44125	-2.29708	0.0345075	0.194845	-4.45321
Mettl27	Mettl27	-1.43036	0.969869	-2.2945	0.034686	0.195456	-3.51371
Rasip1	Rasip1	-1.16508	1.05517	-2.29445	0.0346889	0.195456	-3.51327
Zfp871	Zfp871	-0.241478	6.94722	-2.2939	0.0347271	0.195456	-4.41685
Srr	Srr	-0.728742	2.46232	-2.29151	0.0348931	0.196148	-3.62806
Pnpla6	Pnpla6	-0.425256	3.59223	-2.2909	0.0349359	0.196211	-3.87148
Aopep	Aopep	-0.376734	4.60436	-2.29047	0.034966	0.196211	-4.11418
Cyb5r1	Cyb5r1	-0.488142	4.70886	-2.29028	0.0349796	0.196211	-4.0722
BC017158	BC017158	-0.567352	4.23861	-2.29024	0.0349818	0.196211	-3.99447
Tesk1	Tesk1	-0.572876	3.63576	-2.28918	0.0350564	0.196367	-3.87378
Zfp52	Zfp52	-0.559078	3.7263	-2.28633	0.0352564	0.1971	-3.9006
Nxpe5	Nxpe5	-0.851064	2.11812	-2.28624	0.0352625	0.1971	-3.58706
Ppp2r2d	Ppp2r2d	-0.239389	6.41045	-2.28604	0.0352764	0.1971	-4.37016
Vdr	Vdr	-0.852838	2.56862	-2.28362	0.0354473	0.197492	-3.68993
Fkbp8	Fkbp8	-0.312144	6.5842	-2.28288	0.0354997	0.197492	-4.38531
Ccdc77	Ccdc77	-0.28727	5.40407	-2.28278	0.0355069	0.197492	-4.2328
Rnf2	Rnf2	-0.367965	6.12333	-2.28191	0.0355683	0.197492	-4.34635
Gab1	Gab1	-0.926137	1.00608	-2.28181	0.0355753	0.197492	-3.54264
Sass6	Sass6	-0.31258	6.38155	-2.28129	0.0356121	0.197492	-4.37949
Coq7	Coq7	-0.47222	4.92335	-2.28119	0.0356191	0.197492	-4.12192
Cluap1	Cluap1	-0.426938	5.00143	-2.28069	0.0356551	0.197554	-4.17771
Ppfia4	Ppfia4	-0.597237	3.50281	-2.27983	0.0357161	0.197705	-3.96736
Chd2	Chd2	-0.326979	7.42413	-2.27862	0.0358027	0.197946	-4.49366
Vps33a	Vps33a	-0.416374	5.16345	-2.27773	0.0358662	0.19808	-4.21115
Iws1	Iws1	-0.279857	6.98417	-2.2772	0.0359037	0.19808	-4.44328
Bcas1	Bcas1	-0.993338	1.67835	-2.27697	0.0359205	0.19808	-3.5517
Yipf2	Yipf2	-0.391192	4.26684	-2.27245	0.0362448	0.19916	-4.01084
Prpf38b	Prpf38b	-0.351568	8.03418	-2.27222	0.0362618	0.19916	-4.5341
Slc35e4	Slc35e4	-0.919636	1.26074	-2.2714	0.0363211	0.199239	-3.55526
Ppfia1	Ppfia1	-0.350081	6.27102	-2.27116	0.036338	0.199239	-4.38649
Scaf11	Scaf11	-0.348405	8.36423	-2.26907	0.0364899	0.199721	-4.55784
Cab39l	Cab39l	-0.31237	5.57752	-2.26829	0.0365463	0.199901	-4.28649
Ccdc163	Ccdc163	-0.459181	4.00531	-2.26732	0.0366171	0.200068	-4.0118
Cep120	Cep120	-0.366684	4.95373	-2.26584	0.0367251	0.200123	-4.23263
Gabpa	Gabpa	-0.451512	4.89721	-2.26273	0.0369533	0.201043	-4.16444
Fgfr1op2	Fgfr1op2	-0.246841	7.32852	-2.2606	0.0371096	0.201568	-4.50603
Atrx	Atrx	-0.315001	9.14189	-2.25893	0.0372333	0.201916	-4.61428
Ccdc73	Ccdc73	-1.00208	1.85755	-2.25719	0.0373619	0.202479	-3.63351
Derl1	Derl1	-0.246707	7.3981	-2.25699	0.037377	0.202479	-4.51977
Pbx3	Pbx3	-0.35006	7.25915	-2.25622	0.0374339	0.20252	-4.55442
Cux1	Cux1	-0.237405	7.40063	-2.25543	0.0374934	0.202676	-4.51957
Oga	Oga	-0.261422	7.18753	-2.25465	0.0375513	0.202773	-4.50546
Lrba	Lrba	-0.409936	4.29499	-2.25171	0.0377712	0.203431	-4.10443
Layn	Layn	-0.959344	1.69759	-2.25168	0.0377734	0.203431	-3.62588
Gmps	Gmps	-0.362967	5.61583	-2.25026	0.0378797	0.203679	-4.3226
Hdac7	Hdac7	-0.311237	6.14141	-2.24856	0.0380078	0.204043	-4.40373
Abhd6	Abhd6	-0.969728	1.95759	-2.24821	0.0380346	0.204066	-3.70458
Ms4a3	Ms4a3	-0.421581	8.68594	-2.24797	0.0380523	0.204066	-4.57742
Adamts10	Adamts10	-0.549263	4.02299	-2.24656	0.0381591	0.204422	-4.06967
Acbd3	Acbd3	-0.298888	6.78717	-2.24463	0.0383056	0.204492	-4.48011
Rita1	Rita1	-0.695403	2.44595	-2.24421	0.0383377	0.204492	-3.7214
Grpel2	Grpel2	-0.282261	5.24888	-2.24413	0.0383437	0.204492	-4.30215
Emc2	Emc2	-0.332828	6.18552	-2.2437	0.0383762	0.204492	-4.40403
Jtb	Jtb	-0.270782	5.98316	-2.24347	0.0383939	0.204492	-4.38146
Rpgr	Rpgr	-0.799271	2.82964	-2.24317	0.0384168	0.204507	-3.80508
Malt1	Malt1	-0.431059	4.89067	-2.24262	0.0384588	0.204515	-4.21464
Gpatch8	Gpatch8	-0.297554	6.04133	-2.24181	0.0385201	0.204734	-4.41339
Dsn1	Dsn1	-0.386458	4.32914	-2.24112	0.0385729	0.204822	-4.09988
Trit1	Trit1	-0.42718	4.35107	-2.24075	0.0386015	0.204822	-4.15203
Bcl2l2	Bcl2l2	-0.825485	1.66223	-2.2407	0.0386053	0.204822	-3.62666
Ess2	Ess2	-0.555208	3.47289	-2.23823	0.0387942	0.20533	-3.9428
Rps16	Rps16	-0.245197	10.5619	-2.23772	0.0388336	0.205431	-4.71103
Armc10	Armc10	-0.355719	5.06011	-2.23669	0.0389133	0.205746	-4.26256
Fundc2	Fundc2	-0.254309	7.4749	-2.23451	0.0390814	0.206175	-4.56755
Zfp608	Zfp608	-0.379547	5.90997	-2.2345	0.0390823	0.206175	-4.44099
Cpne2	Cpne2	-0.341485	5.17868	-2.23419	0.0391062	0.206175	-4.24637
Phf20l1	Phf20l1	-0.223603	7.20788	-2.23353	0.0391571	0.206175	-4.53286
Nub1	Nub1	-0.329919	6.08768	-2.23291	0.0392055	0.206175	-4.43003
Mark4	Mark4	-0.484803	4.84643	-2.23278	0.0392158	0.206175	-4.22085
Acbd4	Acbd4	-0.666836	2.73024	-2.23127	0.0393333	0.206459	-3.80525
Tmed5	Tmed5	-0.323565	6.45404	-2.23026	0.0394117	0.206659	-4.4721
Cd37	Cd37	-0.355978	6.86729	-2.23025	0.0394121	0.206659	-4.50973
Bloc1s6	Bloc1s6	-0.333764	5.03667	-2.22937	0.0394814	0.206767	-4.28704
Spns1	Spns1	-0.329056	6.27192	-2.22795	0.0395919	0.207173	-4.43463
Ticam1	Ticam1	-0.628833	3.36662	-2.22728	0.0396448	0.207343	-3.91085
Tmem184c	Tmem184c	-0.40937	4.87525	-2.22606	0.0397408	0.207524	-4.25856
Sec16a	Sec16a	-0.350459	5.26631	-2.22566	0.0397721	0.207581	-4.31605
Eef1g	Eef1g	-0.308611	8.43952	-2.22487	0.0398338	0.207689	-4.63655
Prkab1	Prkab1	-0.354531	5.0219	-2.22267	0.040008	0.208129	-4.27349
Iqgap1	Iqgap1	-0.22495	8.66914	-2.22225	0.0400413	0.208129	-4.65816
Parp8	Parp8	-0.496461	5.41269	-2.22125	0.0401201	0.208432	-4.37316
Fam32a	Fam32a	-0.286079	7.58881	-2.21844	0.0403435	0.208994	-4.5989
Cwc25	Cwc25	-0.305552	5.45487	-2.21836	0.0403498	0.208994	-4.36869
Prdm9	Prdm9	-0.815609	1.83099	-2.21807	0.0403733	0.208994	-3.70072
2310011J03Rik	2310011J03Rik	-0.400073	5.22471	-2.21798	0.0403799	0.208994	-4.31179
Rpl19	Rpl19	-0.441337	4.84515	-2.21769	0.0404031	0.208994	-4.24041
Marf1	Marf1	-0.35464	5.68916	-2.21767	0.0404053	0.208994	-4.41912
Brwd1	Brwd1	-0.348218	5.32905	-2.21756	0.0404139	0.208994	-4.32741
Mrnip	Mrnip	-0.688787	3.35491	-2.21048	0.0409827	0.211396	-3.93724
Rpl5	Rpl5	-0.327192	6.22515	-2.20984	0.0410346	0.211539	-4.47606
Kansl1l	Kansl1l	-0.479753	4.5531	-2.20927	0.0410806	0.211539	-4.30753
Retsat	Retsat	-0.344365	5.59622	-2.20868	0.0411284	0.21161	-4.36751
Tlnrd1	Tlnrd1	-0.408369	4.56515	-2.20822	0.041166	0.211696	-4.20284
Wdr46	Wdr46	-0.402665	4.4841	-2.20705	0.0412608	0.211861	-4.16855
Eif2a	Eif2a	-0.333636	5.98464	-2.20596	0.0413495	0.212102	-4.465
Tgs1	Tgs1	-0.225026	7.13928	-2.20553	0.0413843	0.212173	-4.58516
Zfp85	Zfp85	-1.09492	1.04262	-2.20429	0.0414861	0.212534	-3.64199
Prkag1	Prkag1	-0.332959	6.72681	-2.20359	0.0415436	0.212599	-4.54613
Nedd4	Nedd4	-0.486703	6.41056	-2.20263	0.0416223	0.212748	-4.49939
Gigyf2	Gigyf2	-0.292799	6.06925	-2.20153	0.0417121	0.212826	-4.49778
Agtrap	Agtrap	-0.340717	6.23457	-2.20149	0.0417156	0.212826	-4.47372
Sptbn1	Sptbn1	-0.224297	8.67178	-2.20142	0.0417215	0.212826	-4.69531
Spice1	Spice1	-0.415827	4.28871	-2.20024	0.0418188	0.213108	-4.24195
Intu	Intu	-1.33191	1.14552	-2.19958	0.0418731	0.213277	-3.64483
Ap5z1	Ap5z1	-0.395144	4.03882	-2.19918	0.041906	0.213338	-4.14317
Jak3	Jak3	-0.766033	3.03671	-2.1986	0.041954	0.213348	-3.90244
Cenph	Cenph	-0.296735	7.1423	-2.19816	0.0419898	0.213348	-4.5975
Usp47	Usp47	-0.210419	7.37485	-2.19813	0.0419922	0.213348	-4.62212
Rspo1	Rspo1	-0.854206	0.540413	-2.19753	0.0420418	0.213493	-3.6791
Stn1	Stn1	-0.801488	2.19656	-2.19709	0.0420783	0.213572	-3.82633
Pdzd8	Pdzd8	-0.315254	7.0271	-2.19642	0.042134	0.213701	-4.57913
Haus8	Haus8	-0.2819	5.81641	-2.19568	0.0421957	0.21374	-4.44874
Pdlim4	Pdlim4	-1.32101	0.535491	-2.19137	0.0425551	0.21513	-3.66226
Adam10	Adam10	-0.298183	6.9574	-2.191	0.0425862	0.21518	-4.60425
Phkb	Phkb	-0.256297	6.36047	-2.19055	0.0426233	0.215261	-4.53886
Sertad3	Sertad3	-0.482656	3.78286	-2.18819	0.0428221	0.216049	-4.08702
Prkacb	Prkacb	-0.259487	6.30262	-2.18722	0.0429035	0.216352	-4.55269
Xndc1	Xndc1	-0.36098	4.61391	-2.18673	0.0429452	0.216455	-4.29114
Eml3	Eml3	-0.328054	5.38781	-2.1843	0.043151	0.217384	-4.39214
Cfap97	Cfap97	-0.373839	5.38408	-2.184	0.0431761	0.217403	-4.42803
1110004F10Rik	1110004F10Rik	-0.273359	7.08386	-2.18304	0.0432579	0.21764	-4.62555
Elovl7	Elovl7	-0.31276	4.69308	-2.18294	0.0432661	0.21764	-4.36331
Srebf2	Srebf2	-0.279291	5.25499	-2.181	0.0434315	0.218058	-4.36797
Dus4l	Dus4l	-0.720149	2.8372	-2.17994	0.0435217	0.218167	-3.85904
Tbl1xr1	Tbl1xr1	-0.342379	6.81136	-2.17846	0.0436489	0.218236	-4.6108
Tsga10	Tsga10	-0.509747	2.9309	-2.17777	0.0437074	0.218236	-3.96433
Clybl	Clybl	-0.503419	4.16844	-2.17689	0.0437829	0.218505	-4.2115
Med20	Med20	-0.405473	5.54253	-2.17531	0.043919	0.218958	-4.45943
Ddx19a	Ddx19a	-0.239869	5.92667	-2.17509	0.0439384	0.218958	-4.49996
H1f4	H1f4	-0.67179	7.68004	-2.17245	0.0441662	0.219774	-4.67712
Ptprm	Ptprm	-1.20038	0.623571	-2.1722	0.0441878	0.219774	-3.68295
Fdft1	Fdft1	-0.491131	3.89208	-2.16917	0.0444516	0.220307	-4.10529
Cth	Cth	-1.82725	0.506043	-2.1682	0.0445357	0.220472	-3.70641
Scaf1	Scaf1	-0.661896	2.599	-2.16772	0.044578	0.220501	-3.88473
Ubr2	Ubr2	-0.255025	7.70921	-2.16699	0.0446417	0.220512	-4.70176
Fcho2	Fcho2	-0.481867	6.512	-2.16597	0.0447307	0.22069	-4.63608
Arl14epl	Arl14epl	-1.16169	1.07612	-2.16439	0.0448693	0.22099	-3.7114
Abcf3	Abcf3	-0.35458	3.93765	-2.16399	0.0449049	0.221058	-4.17343
Ctc1	Ctc1	-0.371072	5.45098	-2.16289	0.0450015	0.22126	-4.4733
Tmub2	Tmub2	-0.449299	3.90708	-2.16178	0.0450998	0.221515	-4.15854
Arhgap18	Arhgap18	-0.381673	6.14208	-2.16116	0.0451542	0.221515	-4.56192
Slx4	Slx4	-0.614849	3.18369	-2.16032	0.0452285	0.221515	-4.00217
Ccdc50	Ccdc50	-0.225648	6.687	-2.15907	0.0453395	0.221515	-4.62539
Wipi1	Wipi1	-0.406203	6.47824	-2.15827	0.0454102	0.221515	-4.61522
Ap1b1	Ap1b1	-0.294196	6.06843	-2.15823	0.0454137	0.221515	-4.55495
Nutf2	Nutf2	-0.298555	7.6244	-2.15812	0.0454239	0.221515	-4.70783
Zkscan14	Zkscan14	-0.598528	3.50064	-2.15661	0.0455584	0.222012	-4.06479
Tbcd	Tbcd	-0.447569	5.43725	-2.15542	0.0456648	0.222424	-4.45822
B230219D22Rik	B230219D22Rik	-0.280901	7.36721	-2.15511	0.0456917	0.222448	-4.69039
Lypla1	Lypla1	-0.340929	5.76088	-2.15461	0.0457371	0.222563	-4.51068
Ddx55	Ddx55	-0.313204	5.23869	-2.1539	0.0458003	0.222626	-4.44862
Vps4a	Vps4a	-0.347905	5.54266	-2.15348	0.045838	0.222626	-4.49244
Mat2a	Mat2a	-0.248806	9.06934	-2.15183	0.0459859	0.223024	-4.79799
Kank2	Kank2	-0.96636	1.80351	-2.15071	0.046087	0.223266	-3.8761
Ppfibp1	Ppfibp1	-0.500976	3.70085	-2.15054	0.0461019	0.223266	-4.1658
Pik3cg	Pik3cg	-0.384254	5.99316	-2.14762	0.046366	0.224224	-4.56935
Slc44a2	Slc44a2	-0.338938	5.83725	-2.1467	0.0464492	0.224256	-4.57686
Lnpep	Lnpep	-0.361494	6.9333	-2.14666	0.0464534	0.224256	-4.68721
Ccdc174	Ccdc174	-0.260117	5.71351	-2.14447	0.0466518	0.224722	-4.54011
Kmt2e	Kmt2e	-0.208331	8.68775	-2.14429	0.0466685	0.224722	-4.80032
Cog7	Cog7	-0.471281	4.27612	-2.14266	0.0468175	0.225226	-4.2318
Zfp40	Zfp40	-0.657404	2.55794	-2.14155	0.0469191	0.225394	-3.91228
Nup155	Nup155	-0.240521	6.60124	-2.14126	0.0469451	0.225412	-4.64906
Taok3	Taok3	-0.210585	8.71936	-2.14017	0.0470453	0.225679	-4.80929
Zfp384	Zfp384	-0.471741	3.65681	-2.13977	0.0470823	0.22575	-4.1374
Zcchc17	Zcchc17	-0.251285	6.63143	-2.13888	0.0471635	0.226033	-4.6552
Cox20	Cox20	-0.346883	6.4546	-2.13827	0.0472204	0.226131	-4.64782
Zfp322a	Zfp322a	-0.349817	6.1744	-2.13818	0.0472287	0.226131	-4.60787
Kif18b	Kif18b	-0.562981	2.69105	-2.13785	0.0472587	0.226168	-3.971
Aurkaip1	Aurkaip1	-0.255872	6.97061	-2.13647	0.0473858	0.22667	-4.67526
Cep95	Cep95	-0.396183	4.591	-2.1362	0.0474112	0.226684	-4.36699
Dzip3	Dzip3	-0.504238	4.98742	-2.13591	0.0474375	0.226703	-4.44448
Chchd5	Chchd5	-0.407714	4.57257	-2.13567	0.0474598	0.226703	-4.34337
Rab24	Rab24	-0.323946	6.93094	-2.13509	0.0475134	0.22681	-4.69133
Tmed4	Tmed4	-0.36095	5.85944	-2.13495	0.0475269	0.22681	-4.55163
Akr1e1	Akr1e1	-0.361079	4.54613	-2.13401	0.0476139	0.227118	-4.3756
Ikbip	Ikbip	-0.377536	4.40746	-2.13374	0.0476392	0.227126	-4.33618
Usp30	Usp30	-0.547715	3.22788	-2.13304	0.0477038	0.227126	-4.02821
Stau2	Stau2	-0.523842	3.92078	-2.13187	0.0478128	0.227318	-4.26556
Ncf1	Ncf1	-0.247416	9.26915	-2.1291	0.0480718	0.228259	-4.85006
Tube1	Tube1	-0.570388	3.52176	-2.12667	0.0482999	0.229097	-4.10367
Cd2bp2	Cd2bp2	-0.353276	5.46939	-2.12327	0.0486204	0.230325	-4.523
Zfp91	Zfp91	-0.229064	8.22854	-2.1232	0.048627	0.230325	-4.81122
Bcas3	Bcas3	-0.641115	3.41919	-2.11976	0.0489531	0.231654	-4.12153
Dnttip1	Dnttip1	-0.293804	5.28184	-2.11926	0.0490012	0.231773	-4.50725
Setd5	Setd5	-0.22872	7.48281	-2.11805	0.049116	0.231991	-4.76951
Rab7b	Rab7b	-0.323572	6.1101	-2.11406	0.0494984	0.233339	-4.65416
Plekho1	Plekho1	-0.423334	5.34588	-2.11388	0.0495164	0.233339	-4.5683
Neurl3	Neurl3	-0.577344	4.93141	-2.11308	0.049593	0.233483	-4.43379
Qdpr	Qdpr	-0.316968	6.80605	-2.11249	0.0496502	0.233537	-4.70933
Mlh1	Mlh1	-0.464234	4.81003	-2.11225	0.0496736	0.233537	-4.43164
Ap4m1	Ap4m1	-0.323539	4.95501	-2.11094	0.0497997	0.233805	-4.45273
Ranbp6	Ranbp6	-0.488858	3.8532	-2.10972	0.0499174	0.234249	-4.2463
Rab29	Rab29	-0.330995	5.35761	-2.10927	0.0499614	0.234347	-4.55212
Usp33	Usp33	-0.52368	4.33406	-2.10584	0.0502953	0.235369	-4.29729
Rbm25	Rbm25	-0.259611	9.08921	-2.10393	0.0504815	0.236131	-4.88881
Rpl9-ps6	Rpl9-ps6	-0.766486	2.74351	-2.10342	0.050532	0.236177	-3.98245
Fam133b	Fam133b	-0.220987	7.37527	-2.10336	0.0505379	0.236177	-4.79596
Ghitm	Ghitm	-0.250431	7.55905	-2.10138	0.050732	0.236556	-4.80003
Fam172a	Fam172a	-0.303473	6.11323	-2.10092	0.0507769	0.236556	-4.66302
Ubn1	Ubn1	-0.210886	8.09612	-2.10051	0.0508172	0.236556	-4.84619
Ufd1	Ufd1	-0.274629	6.39935	-2.1	0.0508682	0.236556	-4.69996
Dad1	Dad1	-0.288425	7.27905	-2.09986	0.050882	0.236556	-4.77683
Phf3	Phf3	-0.243079	7.55689	-2.09798	0.0510669	0.23712	-4.8154
Map3k3	Map3k3	-0.323396	6.33832	-2.0971	0.0511548	0.237226	-4.69928
Wbp4	Wbp4	-0.249606	6.57893	-2.09686	0.0511779	0.237226	-4.7197
Zfp580	Zfp580	-1.22329	0.956615	-2.09435	0.0514274	0.23803	-3.79779
Zfp110	Zfp110	-0.243219	5.86594	-2.09358	0.0515043	0.238278	-4.65433
Anapc15	Anapc15	-0.341015	5.09266	-2.09206	0.0516562	0.238655	-4.49986
Snx6	Snx6	-0.199991	7.32037	-2.09201	0.0516612	0.238655	-4.80768
Sbds	Sbds	-0.424584	5.97446	-2.09182	0.0516799	0.238655	-4.64497
Atp6ap2	Atp6ap2	-0.254169	8.22994	-2.09158	0.0517037	0.238656	-4.84972
Vcp	Vcp	-0.187613	9.23093	-2.09083	0.0517789	0.2387	-4.9174
BC005624	BC005624	-0.254207	5.6709	-2.09018	0.0518448	0.238764	-4.62182
Knop1	Knop1	-0.245544	7.18778	-2.08864	0.0519993	0.239239	-4.79182
H2bc12	H2bc12	-0.617465	4.79957	-2.08833	0.0520306	0.239239	-4.42738
Gspt1	Gspt1	-0.414967	7.28936	-2.08746	0.0521177	0.23926	-4.79748
Dpagt1	Dpagt1	-0.382317	6.20587	-2.08683	0.0521818	0.239286	-4.67649
Slc25a14	Slc25a14	-0.762976	3.06205	-2.08476	0.0523904	0.239752	-4.10489
Ofd1	Ofd1	-0.363518	5.29815	-2.08368	0.0525002	0.240146	-4.56848
Arhgap23	Arhgap23	-0.575564	3.46258	-2.08212	0.052659	0.240239	-4.19876
Npat	Npat	-0.276591	5.72477	-2.08173	0.0526981	0.240239	-4.64505
Ogfod2	Ogfod2	-0.482739	5.10522	-2.08164	0.052707	0.240239	-4.53251
Hmgn1	Hmgn1	-0.269259	7.83323	-2.08037	0.0528372	0.240239	-4.86508
Mier1	Mier1	-0.289265	7.25037	-2.07999	0.0528758	0.240239	-4.80922
Kctd11	Kctd11	-0.614955	3.32935	-2.07932	0.052944	0.240441	-4.19539
Kpna4	Kpna4	-0.287332	7.20614	-2.07725	0.053156	0.24094	-4.81559
Riok1	Riok1	-0.300075	7.05762	-2.07709	0.0531727	0.24094	-4.7986
Zfp62	Zfp62	-0.402831	5.02929	-2.0756	0.0533257	0.241418	-4.55801
Ltn1	Ltn1	-0.206186	6.44562	-2.07304	0.0535895	0.241936	-4.75247
Ubxn8	Ubxn8	-0.268488	5.94126	-2.07122	0.0537779	0.242275	-4.67793
Ccm2	Ccm2	-0.283962	5.54997	-2.07046	0.0538569	0.242523	-4.63296
Tmem208	Tmem208	-0.297216	6.04702	-2.0686	0.0540505	0.243179	-4.69512
Fzd4	Fzd4	-1.76118	1.28469	-2.06741	0.0541751	0.24354	-3.85873
Hes6	Hes6	-0.341139	6.80529	-2.06737	0.0541787	0.24354	-4.81357
Slc38a2	Slc38a2	-0.241505	8.51281	-2.06649	0.0542706	0.243737	-4.92313
Trub2	Trub2	-0.486872	4.64633	-2.06465	0.0544638	0.24428	-4.44692
Dlg4	Dlg4	-0.558307	3.18098	-2.06421	0.0545092	0.244332	-4.16809
Arhgef17	Arhgef17	-1.02075	1.23485	-2.06394	0.0545376	0.244332	-3.89161
Plod1	Plod1	-0.359113	5.21572	-2.06331	0.0546047	0.244372	-4.59078
Abcb4	Abcb4	-0.91305	2.04805	-2.06144	0.0548014	0.24482	-4.04192
Rlim	Rlim	-0.295454	6.64676	-2.06061	0.0548889	0.24499	-4.78756
Kat6a	Kat6a	-0.416899	6.11851	-2.06058	0.0548915	0.24499	-4.74178
Golm1	Golm1	-0.42222	4.99592	-2.06031	0.0549206	0.24499	-4.58601
Wdr45b	Wdr45b	-0.255454	6.71004	-2.06016	0.0549362	0.24499	-4.80391
Ppip5k2	Ppip5k2	-0.240929	6.89648	-2.05937	0.0550197	0.245196	-4.82776
Coprs	Coprs	-0.360015	5.10238	-2.05927	0.0550306	0.245196	-4.58959
Nsmce1	Nsmce1	-0.34135	6.27649	-2.05881	0.0550794	0.245305	-4.7735
Sfi1	Sfi1	-0.402848	3.75147	-2.05793	0.0551723	0.245611	-4.34893
Aplf	Aplf	-0.458541	3.57205	-2.05766	0.0552012	0.245632	-4.29031
Arhgap21	Arhgap21	-0.414305	4.78105	-2.05714	0.0552561	0.245768	-4.52075
Pik3c3	Pik3c3	-0.299269	5.12062	-2.05687	0.0552857	0.245787	-4.59772
Mrpl54	Mrpl54	-0.388072	6.67492	-2.05665	0.0553087	0.245787	-4.79901
Lrrc8a	Lrrc8a	-0.439742	4.76673	-2.05592	0.0553859	0.245914	-4.54142
Sp140	Sp140	-0.332634	6.66151	-2.05491	0.055494	0.246039	-4.781
Ecm1	Ecm1	-0.883772	2.43401	-2.05477	0.0555095	0.246039	-3.9908
Adam15	Adam15	-0.278957	6.03559	-2.05462	0.055525	0.246039	-4.72596
Brd7	Brd7	-0.216172	7.5595	-2.05433	0.0555555	0.246039	-4.88553
Atp6v0d1	Atp6v0d1	-0.279933	6.05337	-2.05417	0.0555729	0.246039	-4.74964
Eps8l2	Eps8l2	-1.41691	1.28578	-2.05297	0.0557011	0.246451	-3.84758
Zfp446	Zfp446	-0.534568	2.71962	-2.05172	0.0558354	0.246937	-4.0588
Bphl	Bphl	-0.431008	5.61437	-2.05124	0.0558873	0.247055	-4.72812
Ptbp1	Ptbp1	-0.237254	7.7045	-2.05072	0.0559428	0.247089	-4.89669
Mmgt2	Mmgt2	-0.304802	4.96693	-2.04883	0.0561463	0.247772	-4.57698
Pear1	Pear1	-1.29396	0.789188	-2.04812	0.0562227	0.247836	-3.86292
Dync1h1	Dync1h1	-0.364206	7.35655	-2.04802	0.0562341	0.247836	-4.87694
Tatdn2	Tatdn2	-0.338761	6.39883	-2.04772	0.0562665	0.247871	-4.77704
Fkbp7	Fkbp7	-0.622428	2.62136	-2.04594	0.0564592	0.248214	-4.09502
Fam204a	Fam204a	-0.568581	5.05885	-2.04571	0.0564835	0.248214	-4.55462
Zfp472	Zfp472	-0.38721	4.78042	-2.04564	0.0564912	0.248214	-4.54861
Zfp646	Zfp646	-0.405489	3.58543	-2.04426	0.0566416	0.248659	-4.31846
Rab11fip2	Rab11fip2	-0.405294	4.4556	-2.04296	0.0567824	0.249037	-4.51772
Cinp	Cinp	-0.377426	4.37334	-2.04279	0.0568014	0.249037	-4.39131
Stam	Stam	-0.336412	5.47754	-2.04212	0.0568737	0.249178	-4.71659
H4f16	H4f16	-0.67566	3.39294	-2.04051	0.0570502	0.249754	-4.24992
Chd6	Chd6	-0.359097	5.94653	-2.04039	0.0570633	0.249754	-4.74584
Zmym6	Zmym6	-0.561961	2.71535	-2.03968	0.057141	0.249978	-4.15119
Arl6ip5	Arl6ip5	-0.555876	2.67781	-2.03947	0.0571638	0.249978	-4.10247
Kctd7	Kctd7	-0.639316	2.36262	-2.03896	0.0572197	0.250007	-4.0364
Pdcd4	Pdcd4	-0.352849	8.15898	-2.03789	0.0573374	0.250305	-4.96601
Fuz	Fuz	-0.643503	2.75946	-2.03736	0.0573962	0.250454	-4.1029
Cers4	Cers4	-0.621089	2.66972	-2.03548	0.0576023	0.251033	-4.16732
Hs3st3b1	Hs3st3b1	-1.60717	1.18144	-2.03256	0.057926	0.25165	-3.86947
Eif2b5	Eif2b5	-0.363722	5.83256	-2.0324	0.0579433	0.25165	-4.73147
Nr4a2	Nr4a2	-0.656589	3.03755	-2.03197	0.0579912	0.251747	-4.18642
Apobec1	Apobec1	-0.519025	3.52252	-2.031	0.058099	0.252003	-4.33886
Cenpk	Cenpk	-0.250572	6.6071	-2.02951	0.0582654	0.25239	-4.85096
Arsa	Arsa	-0.420382	3.39357	-2.02839	0.0583905	0.252619	-4.27024
Alg11	Alg11	-0.296516	5.38998	-2.02561	0.0587011	0.253746	-4.70081
Med13l	Med13l	-0.22475	7.79356	-2.0246	0.0588155	0.25404	-4.96726
Aspm	Aspm	-0.279221	7.22107	-2.02434	0.0588445	0.25404	-4.90786
Ptrhd1	Ptrhd1	-0.317356	5.32948	-2.02412	0.0588693	0.25404	-4.6714
Kdm6a	Kdm6a	-0.279231	6.2171	-2.02295	0.059001	0.2545	-4.81666
Csad	Csad	-0.608642	3.49711	-2.02214	0.0590922	0.254593	-4.31008
Plec	Plec	-0.325588	6.41145	-2.01816	0.0595438	0.255866	-4.83896
Ubr3	Ubr3	-0.250959	5.70971	-2.01787	0.0595759	0.255866	-4.7548
Rasal2	Rasal2	-0.898938	1.02102	-2.0167	0.0597102	0.255866	-3.92762
Usf2	Usf2	-0.280412	7.79354	-2.01647	0.059736	0.255866	-4.96321
Mpp5	Mpp5	-0.363457	4.66074	-2.01635	0.0597501	0.255866	-4.5461
Rab11b	Rab11b	-0.274193	7.06451	-2.01546	0.0598508	0.255902	-4.91026
Ttc4	Ttc4	-0.309999	5.45401	-2.01542	0.059856	0.255902	-4.72369
Lima1	Lima1	-0.418531	4.3608	-2.01452	0.0599587	0.256194	-4.48899
Crot	Crot	-0.294648	4.82788	-2.01438	0.0599749	0.256194	-4.61919
Ddx41	Ddx41	-0.314656	5.72426	-2.01278	0.060158	0.256639	-4.75731
Odf2	Odf2	-0.210743	7.08957	-2.01155	0.0602991	0.25693	-4.90782
Copb2	Copb2	-0.212752	7.14496	-2.01006	0.0604711	0.257398	-4.92298
Decr2	Decr2	-0.508328	3.21046	-2.00923	0.0605669	0.25758	-4.25229
Isoc1	Isoc1	-0.451721	6.71315	-2.00913	0.0605786	0.25758	-4.8829
Traf3ip1	Traf3ip1	-0.692083	1.83843	-2.0087	0.0606277	0.25768	-4.01478
Mxd4	Mxd4	-0.469477	6.81429	-2.00795	0.0607148	0.257943	-4.9051
Kras	Kras	-0.267214	6.97138	-2.00715	0.0608074	0.258186	-4.91348
Mysm1	Mysm1	-0.347615	5.6832	-2.00667	0.0608633	0.258249	-4.77608
Hif1a	Hif1a	-0.234684	6.09135	-2.00585	0.0609583	0.258436	-4.81526
Mms19	Mms19	-0.27739	5.75825	-2.00477	0.0610843	0.258616	-4.78348
Fkbp1b	Fkbp1b	-0.880316	2.18875	-2.00271	0.0613245	0.25923	-4.00699
Lsm7	Lsm7	-0.339886	5.3906	-2.00178	0.0614327	0.259471	-4.71825
Nhlrc3	Nhlrc3	-0.453319	3.39445	-2.00116	0.0615059	0.259535	-4.34296
Mrpl41	Mrpl41	-0.322988	5.58004	-2.001	0.0615246	0.259535	-4.74416
Dtx3	Dtx3	-0.567665	2.81481	-2.00047	0.061586	0.259575	-4.17742
Stard4	Stard4	-0.325119	4.87775	-2.00005	0.061636	0.259575	-4.61032
Atf5	Atf5	-0.754496	4.27414	-1.99982	0.0616623	0.259575	-4.40663
Dnajc21	Dnajc21	-0.30568	6.22336	-1.99632	0.0620746	0.260986	-4.85008
Ttyh2	Ttyh2	-0.613451	1.77208	-1.99472	0.0622645	0.261676	-4.05436
Gpr137c	Gpr137c	-1.32731	1.09276	-1.99272	0.0625012	0.262299	-3.91713
BC003965	BC003965	-0.28047	5.63016	-1.99254	0.0625228	0.262299	-4.7705
Ints6	Ints6	-0.263229	6.8834	-1.99237	0.0625423	0.262299	-4.93747
Ing5	Ing5	-0.299358	5.34793	-1.99132	0.0626682	0.262559	-4.74135
Herc1	Herc1	-0.256131	7.12082	-1.98946	0.0628898	0.263213	-4.96109
Zfp568	Zfp568	-0.353477	5.18156	-1.98909	0.0629338	0.263289	-4.6951
Acd	Acd	-0.354066	5.7254	-1.98799	0.0630655	0.263731	-4.79144
Cryzl1	Cryzl1	-0.334092	5.71144	-1.98762	0.0631096	0.263807	-4.77928
Vps39	Vps39	-0.375233	4.83739	-1.98732	0.0631453	0.263847	-4.6361
Vcpip1	Vcpip1	-0.232874	6.6703	-1.98667	0.0632237	0.264066	-4.93867
Pkn1	Pkn1	-0.285207	6.09812	-1.98599	0.0633056	0.264299	-4.84826
Mrpl52	Mrpl52	-0.261208	6.12486	-1.98547	0.0633679	0.264418	-4.86625
Tmem101	Tmem101	-0.415039	3.81941	-1.98532	0.0633862	0.264418	-4.40506
Arhgef2	Arhgef2	-0.241948	6.97049	-1.98495	0.0634306	0.26446	-4.95896
Bet1l	Bet1l	-0.318717	6.43512	-1.9848	0.0634485	0.26446	-4.89315
Phactr4	Phactr4	-0.257459	5.39845	-1.98352	0.0636025	0.264993	-4.78773
Pogk	Pogk	-0.278416	5.2376	-1.98296	0.0636705	0.265167	-4.75342
Cacna1f	Cacna1f	-0.478373	4.18496	-1.98088	0.0639218	0.265886	-4.52002
Msh3	Msh3	-0.254221	5.48729	-1.98047	0.0639719	0.265929	-4.78253
Akap8l	Akap8l	-0.389657	5.08001	-1.97987	0.0640453	0.266073	-4.73464
Zmym4	Zmym4	-0.269251	5.39699	-1.97864	0.0641943	0.266425	-4.7766
Gab2	Gab2	-0.375916	5.11899	-1.97816	0.0642525	0.266425	-4.74739
Htatsf1	Htatsf1	-0.265408	6.28882	-1.97811	0.0642585	0.266425	-4.88425
Fam174b	Fam174b	-0.48423	4.85952	-1.97743	0.0643415	0.266536	-4.68814
Ric8a	Ric8a	-0.345231	5.05633	-1.97743	0.0643418	0.266536	-4.68834
Rif1	Rif1	-0.227145	8.52602	-1.9749	0.064651	0.267034	-5.08484
Gpbp1l1	Gpbp1l1	-0.258861	6.149	-1.97454	0.0646956	0.267034	-4.88085
Hebp2	Hebp2	-0.65913	3.26533	-1.97452	0.064698	0.267034	-4.33873
Acss1	Acss1	-0.486909	3.89819	-1.97393	0.0647695	0.26722	-4.52319
Cd99l2	Cd99l2	-0.568227	2.76269	-1.97321	0.0648587	0.267479	-4.24927
Ift52	Ift52	-0.267097	5.5815	-1.97222	0.0649796	0.26776	-4.82096
4833420G17Rik	4833420G17Rik	-0.270923	6.36354	-1.97083	0.0651518	0.268101	-4.9219
Mthfsd	Mthfsd	-0.499947	3.84313	-1.97069	0.0651681	0.268101	-4.44502
Mterf3	Mterf3	-0.535994	2.96328	-1.96985	0.0652717	0.268419	-4.28696
Upf1	Upf1	-0.225578	7.19827	-1.96921	0.0653512	0.268637	-4.99677
Cep97	Cep97	-0.441231	4.43437	-1.96663	0.0656712	0.269581	-4.63584
Hspa4	Hspa4	-0.215681	8.47953	-1.96617	0.0657287	0.269581	-5.09131
Pus3	Pus3	-0.37384	4.6401	-1.9657	0.0657863	0.269581	-4.63598
Brf2	Brf2	-0.316813	4.26904	-1.96564	0.0657936	0.269581	-4.62049
Clpb	Clpb	-0.426885	5.04939	-1.96502	0.0658712	0.269681	-4.69899
Plk3	Plk3	-0.857267	2.45677	-1.96471	0.0659095	0.269729	-4.09482
Ctnnbip1	Ctnnbip1	-0.363244	4.53646	-1.96334	0.0660813	0.270323	-4.66577
Pfdn1	Pfdn1	-0.253418	6.86455	-1.96166	0.0662911	0.270798	-4.98099
Mcl1	Mcl1	-0.219013	7.28313	-1.96162	0.066296	0.270798	-5.01163
Gatc	Gatc	-0.317167	4.12488	-1.96134	0.0663309	0.270798	-4.56468
Uso1	Uso1	-0.302723	6.05671	-1.96052	0.0664343	0.2711	-4.88359
Cd34	Cd34	-0.269657	7.1148	-1.95924	0.066595	0.271548	-5.04605
Cdk5rap3	Cdk5rap3	-0.329236	5.35402	-1.95698	0.06688	0.272197	-4.76831
Stom	Stom	-0.259053	6.32035	-1.95691	0.0668883	0.272197	-4.94014
Lig1	Lig1	-0.226187	9.46547	-1.95627	0.0669697	0.2722	-5.16277
Slx1b	Slx1b	-0.421435	3.48808	-1.95587	0.0670202	0.272296	-4.41191
Tmem30a	Tmem30a	-0.183639	7.33728	-1.95402	0.0672543	0.27301	-5.03737
Rnf19a	Rnf19a	-0.498611	3.52659	-1.95384	0.0672775	0.27301	-4.39576
P2ry13	P2ry13	-0.877009	2.66383	-1.95313	0.0673676	0.273161	-4.21503
Hdac6	Hdac6	-0.534027	3.05376	-1.95202	0.0675091	0.273516	-4.33302
Slf1	Slf1	-0.199865	6.04002	-1.95095	0.0676444	0.273736	-4.92053
Prr11	Prr11	-0.370362	4.96694	-1.9505	0.0677028	0.273863	-4.7268
Eml4	Eml4	-0.333293	6.86992	-1.94907	0.0678846	0.274303	-5.01952
Gtpbp4	Gtpbp4	-0.334266	7.91638	-1.9487	0.0679329	0.274303	-5.08392
Dlg3	Dlg3	-0.695066	2.80734	-1.94694	0.0681584	0.274722	-4.30265
Furin	Furin	-0.427975	6.60168	-1.94568	0.0683205	0.274853	-4.98478
Msh6	Msh6	-0.23096	6.38614	-1.94567	0.0683214	0.274853	-4.96537
Rgp1	Rgp1	-0.393923	4.80328	-1.9453	0.0683694	0.274853	-4.71737
2700081O15Rik	2700081O15Rik	-0.74473	1.9248	-1.94525	0.0683749	0.274853	-4.13902
Ttf1	Ttf1	-0.315137	6.17255	-1.94402	0.0685339	0.275357	-4.94073
Mcm10	Mcm10	-0.232986	6.50053	-1.94349	0.0686022	0.275523	-4.97774
Mmgt1	Mmgt1	-0.232775	5.45209	-1.94232	0.0687544	0.275915	-4.84106
Cep72	Cep72	-0.58931	2.94215	-1.9404	0.0690029	0.276585	-4.28086
Chac1	Chac1	-1.59535	1.28185	-1.93952	0.0691176	0.276935	-3.98024
Khnyn	Khnyn	-0.542381	3.4097	-1.93889	0.0691984	0.277078	-4.42922
Cep68	Cep68	-0.304459	4.25515	-1.938	0.0693146	0.277328	-4.6322
Morc1	Morc1	-0.606434	1.70039	-1.93779	0.0693428	0.277328	-4.13555
Dalrd3	Dalrd3	-0.303236	5.56905	-1.93686	0.0694633	0.277552	-4.8565
Tuba1a	Tuba1a	-0.399635	3.92597	-1.93465	0.0697523	0.278488	-4.55593
Top1mt	Top1mt	-0.629253	3.07035	-1.93337	0.0699211	0.278504	-4.35383
Prkra	Prkra	-0.380654	4.58136	-1.93329	0.0699311	0.278504	-4.66678
Mks1	Mks1	-0.574517	2.94485	-1.93317	0.0699471	0.278504	-4.33675
Atp6v0a1	Atp6v0a1	-0.348526	5.40779	-1.93308	0.0699596	0.278504	-4.85065
Smim24	Smim24	-0.386812	4.79669	-1.93295	0.0699763	0.278504	-4.76192
Usp1	Usp1	-0.254278	8.5647	-1.93169	0.0701415	0.278906	-5.1556
Ankrd12	Ankrd12	-0.257263	7.43909	-1.93156	0.0701598	0.278906	-5.06987
Cul7	Cul7	-0.447609	3.36088	-1.93048	0.0703015	0.279251	-4.42327
G6pc3	G6pc3	-0.373528	5.97979	-1.92957	0.0704223	0.279512	-4.91868
Dstyk	Dstyk	-0.298341	4.88622	-1.92922	0.0704677	0.279582	-4.77982
Ogdh	Ogdh	-0.21953	6.70929	-1.92829	0.070591	0.279962	-5.01265
Sys1	Sys1	-0.24275	5.83698	-1.92786	0.0706482	0.28008	-4.91672
Amotl1	Amotl1	-0.815716	2.31392	-1.92705	0.0707553	0.280354	-4.15047
Paqr5	Paqr5	-0.90638	1.17596	-1.92585	0.0709149	0.280698	-4.09195
Miip	Miip	-0.456767	3.75861	-1.92555	0.0709553	0.280748	-4.53652
Lrrc61	Lrrc61	-0.393851	3.57701	-1.92485	0.0710479	0.280909	-4.53774
Slpi	Slpi	-0.44248	11.6853	-1.92483	0.0710513	0.280909	-5.32321
Dnm2	Dnm2	-0.21669	6.3906	-1.92216	0.0714073	0.281603	-4.99239
Mdp1	Mdp1	-0.297321	5.44292	-1.92216	0.0714083	0.281603	-4.88759
Arl8b	Arl8b	-0.210624	6.65115	-1.92195	0.0714363	0.281603	-5.03353
Yme1l1	Yme1l1	-0.210293	6.71537	-1.92165	0.0714768	0.281603	-5.03328
Gatad1	Gatad1	-0.24059	6.69643	-1.92041	0.0716429	0.282148	-5.03853
Myo7a	Myo7a	-0.284831	5.0545	-1.91932	0.0717894	0.282287	-4.81205
Tespa1	Tespa1	-0.386199	5.93993	-1.91932	0.0717896	0.282287	-5.04219
Hyal2	Hyal2	-0.730849	2.38229	-1.91809	0.0719552	0.282719	-4.22577
Polr3gl	Polr3gl	-0.348116	4.70059	-1.91725	0.0720684	0.282771	-4.78569
Ubl4a	Ubl4a	-0.29786	6.73135	-1.91677	0.0721331	0.282771	-5.03923
Lrrc20	Lrrc20	-0.372202	4.73162	-1.91664	0.072151	0.282771	-4.75382
Tcn2	Tcn2	-0.390015	5.80752	-1.91648	0.0721714	0.282771	-4.91091
Smtn	Smtn	-0.554506	3.94932	-1.91588	0.0722528	0.282793	-4.51347
Ssr3	Ssr3	-0.283256	7.53343	-1.91525	0.0723382	0.283018	-5.10493
Krt18	Krt18	-1.02002	2.19786	-1.91395	0.0725148	0.283386	-4.13304
Ciz1	Ciz1	-0.329158	5.36124	-1.91394	0.0725162	0.283386	-4.86536
Dnajc1	Dnajc1	-0.195177	7.01339	-1.91373	0.0725443	0.283387	-5.08084
Tpm1	Tpm1	-0.284056	5.3329	-1.91312	0.0726274	0.283493	-4.86418
Zbtb4	Zbtb4	-0.464065	3.5178	-1.91209	0.0727675	0.283617	-4.52374
Nedd1	Nedd1	-0.299524	4.76532	-1.91206	0.0727711	0.283617	-4.77227
Ctsa	Ctsa	-0.274152	7.08574	-1.91061	0.0729697	0.284234	-5.10012
3110082I17Rik	3110082I17Rik	-0.552247	4.85113	-1.9102	0.0730248	0.284234	-4.71015
Asap2	Asap2	-0.751208	1.72127	-1.91008	0.0730415	0.284234	-4.18457
Zc3h12a	Zc3h12a	-0.600527	2.57881	-1.90863	0.0732399	0.284897	-4.27867
Nfrkb	Nfrkb	-0.322595	4.49087	-1.90797	0.073331	0.285032	-4.70829
Itsn2	Itsn2	-0.306892	7.72883	-1.90727	0.0734258	0.285179	-5.14205
Pomt1	Pomt1	-0.429997	4.56228	-1.90604	0.0735955	0.2854	-4.70754
Zkscan1	Zkscan1	-0.282397	4.33038	-1.90585	0.0736214	0.2854	-4.70918
Siae	Siae	-0.28416	5.29706	-1.90571	0.0736403	0.2854	-4.89722
Casp2	Casp2	-0.306768	5.76128	-1.90564	0.0736506	0.2854	-4.95848
Yipf3	Yipf3	-0.354683	5.01011	-1.90457	0.0737975	0.285779	-4.83121
Cep85l	Cep85l	-0.298949	6.24902	-1.90349	0.0739466	0.286109	-5.00622
Sil1	Sil1	-0.43015	5.07416	-1.90274	0.0740505	0.286377	-4.83966
Rangrf	Rangrf	-0.394012	4.85063	-1.90258	0.0740722	0.286377	-4.75647
Pam16	Pam16	-0.484101	4.38906	-1.90166	0.0742006	0.286546	-4.69624
Sesn2	Sesn2	-0.757205	2.82741	-1.89992	0.0744419	0.287368	-4.32972
Zbed4	Zbed4	-0.244745	7.46403	-1.89901	0.0745681	0.287527	-5.15228
Qpctl	Qpctl	-0.446753	3.40815	-1.89802	0.0747062	0.287775	-4.47739
Vmac	Vmac	-0.654904	2.38163	-1.8969	0.0748616	0.287868	-4.22904
Adck5	Adck5	-0.50309	3.08478	-1.8958	0.0750153	0.288046	-4.4162
Borcs7	Borcs7	-0.414395	4.12237	-1.89497	0.0751318	0.288275	-4.64295
Mrpl18	Mrpl18	-0.19684	8.28249	-1.89402	0.0752652	0.28846	-5.20009
Cd24a	Cd24a	-0.346692	8.52949	-1.89371	0.0753084	0.288516	-5.21341
Vps35	Vps35	-0.209493	7.21599	-1.89265	0.0754571	0.288759	-5.12582
Plekhg2	Plekhg2	-0.503529	2.50289	-1.89239	0.0754938	0.28879	-4.3408
Bcl9l	Bcl9l	-0.460413	3.52709	-1.89175	0.075584	0.289006	-4.55831
Ggps1	Ggps1	-0.362729	5.20607	-1.89159	0.0756073	0.289006	-4.89055
Tnk1	Tnk1	-0.677636	2.12539	-1.89014	0.075811	0.289561	-4.26557
Bcdin3d	Bcdin3d	-0.473874	3.75796	-1.88887	0.0759905	0.290034	-4.58727
Rps3	Rps3	-0.139087	10.754	-1.88761	0.07617	0.290391	-5.32578
Cox5b	Cox5b	-0.203361	7.34486	-1.8866	0.0763125	0.290607	-5.14606
Rtf2	Rtf2	-0.256019	6.51202	-1.88544	0.0764775	0.290967	-5.08079
Ddx6	Ddx6	-0.223048	7.99081	-1.88431	0.0766392	0.291129	-5.19947
Ccdc166	Ccdc166	-0.476918	2.72138	-1.88369	0.0767274	0.291129	-4.34555
Myorg	Myorg	-0.852423	2.06776	-1.88324	0.0767915	0.291164	-4.27311
Drg1	Drg1	-0.2241	6.22488	-1.88162	0.0770234	0.291504	-5.04272
Ednra	Ednra	-0.826153	1.03309	-1.88142	0.0770511	0.291504	-4.17228
Ndufa6	Ndufa6	-0.232035	8.1841	-1.88051	0.0771827	0.291729	-5.21052
Uqcc3	Uqcc3	-0.267267	5.96753	-1.8782	0.0775141	0.292764	-5.00618
5730480H06Rik	5730480H06Rik	-0.459929	3.48539	-1.87773	0.0775819	0.292802	-4.50273
Zswim9	Zswim9	-0.738236	2.55011	-1.87663	0.0777405	0.293196	-4.31747
Cep350	Cep350	-0.279486	7.42766	-1.8764	0.0777732	0.293196	-5.18309
Camkk2	Camkk2	-0.313784	7.14278	-1.87569	0.0778761	0.293475	-5.15089
Hist1h2an	Hist1h2an	-0.575071	4.94902	-1.87412	0.0781043	0.294026	-4.83698
Rpl4	Rpl4	-0.204793	11.0516	-1.87362	0.0781759	0.294168	-5.36033
Kdm5a	Kdm5a	-0.217836	7.12677	-1.8729	0.0782802	0.294408	-5.15818
Atraid	Atraid	-0.326511	5.41666	-1.87101	0.0785557	0.295139	-4.94871
Entpd7	Entpd7	-0.509937	4.53259	-1.87037	0.0786491	0.295291	-4.74543
Dhx57	Dhx57	-0.373741	3.97425	-1.86917	0.0788249	0.295513	-4.67721
Srbd1	Srbd1	-0.286076	5.01613	-1.86777	0.0790287	0.295779	-4.8864
Fnbp1	Fnbp1	-0.187425	7.0023	-1.86762	0.0790515	0.295779	-5.16271
Zmym1	Zmym1	-0.329214	4.65493	-1.86702	0.0791397	0.295914	-4.80747
Azin1	Azin1	-0.211541	6.78537	-1.86684	0.0791653	0.295914	-5.11745
Golga2	Golga2	-0.288049	6.44911	-1.8656	0.0793477	0.296378	-5.0957
Timm50	Timm50	-0.265024	6.26725	-1.86502	0.0794326	0.296585	-5.07322
Snx11	Snx11	-0.381705	4.53603	-1.86438	0.0795278	0.296826	-4.73779
Tspan4	Tspan4	-0.273217	5.25581	-1.86419	0.0795556	0.296826	-4.91347
Slu7	Slu7	-0.236566	6.81803	-1.86367	0.0796326	0.29689	-5.14635
Tsr3	Tsr3	-0.415256	5.02686	-1.86356	0.079648	0.29689	-4.85866
Mycbp	Mycbp	-0.344021	4.93949	-1.86237	0.079824	0.297171	-4.84263
Trnt1	Trnt1	-0.331957	5.8495	-1.86185	0.0799014	0.29735	-5.01804
Vegfb	Vegfb	-0.279048	4.73641	-1.86127	0.0799873	0.297561	-4.84312
Ggcx	Ggcx	-0.608565	2.73988	-1.86008	0.0801625	0.297827	-4.37114
Slc39a4	Slc39a4	-0.87069	1.30883	-1.85999	0.0801764	0.297827	-4.13478
Phax	Phax	-0.251579	6.02115	-1.85959	0.0802361	0.29794	-5.05842
Rprd2	Rprd2	-0.216575	6.11565	-1.8568	0.0806517	0.298173	-5.07962
Specc1	Specc1	-0.225613	6.05998	-1.85646	0.0807014	0.298248	-5.07818
Nkiras2	Nkiras2	-0.295463	4.87349	-1.85516	0.0808968	0.298575	-4.86969
Sod1	Sod1	-0.237028	8.70786	-1.85351	0.0811426	0.299007	-5.29326
Zfp459	Zfp459	-0.858078	1.19784	-1.85325	0.0811824	0.299045	-4.16851
Lztfl1	Lztfl1	-0.31558	4.64832	-1.85173	0.0814103	0.299558	-4.84696
Adcy3	Adcy3	-0.772303	3.13141	-1.84969	0.081718	0.300254	-4.47104
Pbx4	Pbx4	-0.818458	1.01112	-1.84855	0.0818898	0.300668	-4.15618
Calml4	Calml4	-0.976542	0.904096	-1.84723	0.0820901	0.300777	-4.21299
Kdm1b	Kdm1b	-0.551932	3.00981	-1.84688	0.0821433	0.300777	-4.47734
Rxylt1	Rxylt1	-0.592717	4.22371	-1.84673	0.0821654	0.300777	-4.72295
Cd79b	Cd79b	-0.243042	4.90917	-1.8466	0.0821864	0.300777	-4.90142
Golga5	Golga5	-0.393034	4.34045	-1.84545	0.0823596	0.300941	-4.78762
Stxbp2	Stxbp2	-0.241168	7.22676	-1.84528	0.0823857	0.300941	-5.20269
Yaf2	Yaf2	-0.269208	5.78943	-1.84513	0.0824093	0.300941	-5.02949
Zfp292	Zfp292	-0.18877	7.43451	-1.84362	0.0826383	0.301451	-5.23419
Myo10	Myo10	-0.488812	3.01807	-1.84228	0.082843	0.301702	-4.46584
Ctdsp1	Ctdsp1	-0.279786	5.91094	-1.8422	0.0828557	0.301702	-5.06517
Pofut1	Pofut1	-0.281335	5.27231	-1.84016	0.0831673	0.302619	-4.96838
Adal	Adal	-0.481174	3.26368	-1.83905	0.0833374	0.302869	-4.56432
Arhgap30	Arhgap30	-0.201724	6.79967	-1.83904	0.0833397	0.302869	-5.18025
Ddx3x	Ddx3x	-0.167555	9.7858	-1.83894	0.0833555	0.302869	-5.36422
Vav3	Vav3	-0.273837	6.28993	-1.83824	0.0834617	0.303147	-5.13899
Pla2g15	Pla2g15	-0.319712	6.40921	-1.83748	0.0835799	0.303467	-5.16276
Zfp566	Zfp566	-0.773402	2.01692	-1.83727	0.083611	0.303471	-4.31331
Ahdc1	Ahdc1	-0.406381	3.76065	-1.83587	0.0838268	0.304037	-4.75093
Chd3	Chd3	-0.427152	5.85335	-1.83532	0.0839119	0.304237	-5.10522
Trp53i11	Trp53i11	-0.795235	1.93157	-1.83493	0.0839721	0.304275	-4.26535
Sgk3	Sgk3	-0.242528	7.01653	-1.83408	0.0841042	0.30439	-5.23586
Trmt10a	Trmt10a	-0.280286	4.91828	-1.83377	0.084152	0.304454	-4.93703
Mki67	Mki67	-0.265223	9.39065	-1.83228	0.0843825	0.30468	-5.35755
Atg7	Atg7	-0.310651	4.90981	-1.8322	0.0843955	0.30468	-4.88382
Nkrf	Nkrf	-0.422984	4.08266	-1.832	0.0844272	0.30468	-4.72393
Sqstm1	Sqstm1	-0.278597	6.62824	-1.83167	0.0844785	0.30468	-5.17452
Hmces	Hmces	-0.363655	6.31173	-1.83122	0.0845481	0.30468	-5.17945
Gpr107	Gpr107	-0.382105	4.39523	-1.83035	0.0846829	0.30479	-4.82027
Ddx4	Ddx4	-0.885022	0.257839	-1.8287	0.084941	0.305565	-4.24958
Sel1l	Sel1l	-0.220616	7.50949	-1.8268	0.0852378	0.306524	-5.25049
Sipa1	Sipa1	-0.234742	6.97836	-1.82522	0.085486	0.306815	-5.21228
Aph1c	Aph1c	-0.565402	2.83469	-1.82463	0.0855776	0.306983	-4.47541
Nol12	Nol12	-0.236962	5.3815	-1.82341	0.0857703	0.307566	-5.01965
Serhl	Serhl	-0.418191	5.65223	-1.82267	0.0858871	0.307659	-5.05438
Map2k7	Map2k7	-0.231805	5.68817	-1.82227	0.0859507	0.307712	-5.07955
Zfp687	Zfp687	-0.311077	5.12525	-1.81965	0.0863649	0.308716	-4.94346
Tmx1	Tmx1	-0.221895	7.99089	-1.8188	0.086499	0.309086	-5.30791
Ncoa2	Ncoa2	-0.256358	5.20257	-1.81844	0.0865568	0.309158	-5.01738
Brca1	Brca1	-0.249044	5.11822	-1.81829	0.08658	0.309158	-5.01323
Plaur	Plaur	-0.395498	4.63136	-1.81782	0.0866542	0.309307	-4.81272
Eif4ebp1	Eif4ebp1	-0.249204	6.30762	-1.81754	0.0866994	0.309307	-5.13968
Tcf24	Tcf24	-0.92094	0.373833	-1.81745	0.0867132	0.309307	-4.19907
Slc5a11	Slc5a11	-0.638936	2.22956	-1.81617	0.0869169	0.309815	-4.28666
Fam219b	Fam219b	-0.344846	4.30137	-1.81427	0.0872199	0.3106	-4.83239
Rbm48	Rbm48	-0.28012	5.10412	-1.81319	0.0873924	0.310964	-4.99914
Vps51	Vps51	-0.315275	4.06749	-1.8123	0.0875364	0.311271	-4.76091
Fhl3	Fhl3	-0.338283	4.2313	-1.81224	0.0875459	0.311271	-4.75081
Rnf20	Rnf20	-0.235706	6.75816	-1.81208	0.0875708	0.311271	-5.21714
Fam102b	Fam102b	-0.396229	7.11109	-1.81096	0.0877503	0.311601	-5.25697
Akap11	Akap11	-0.237273	5.73802	-1.81075	0.0877839	0.311601	-5.10894
Nek1	Nek1	-0.342356	4.69865	-1.81059	0.0878099	0.311601	-4.90096
Terf1	Terf1	-0.235732	5.29679	-1.81026	0.087863	0.311601	-5.05003
Znhit6	Znhit6	-0.272246	5.57254	-1.81011	0.0878877	0.311601	-5.06368
Slc16a10	Slc16a10	-0.207758	5.83272	-1.80901	0.0880644	0.311823	-5.12758
Tnfaip8l2	Tnfaip8l2	-0.425927	4.56044	-1.80793	0.0882384	0.312003	-4.89718
Eif2ak2	Eif2ak2	-0.477341	4.79548	-1.80564	0.0886088	0.312972	-4.93851
Phf23	Phf23	-0.28116	6.58324	-1.80548	0.0886359	0.312972	-5.21056
Pold4	Pold4	-0.268422	4.95421	-1.80376	0.088915	0.313258	-5.00176
Vps45	Vps45	-0.430052	3.78089	-1.80346	0.0889635	0.313258	-4.68752
Zfp882	Zfp882	-0.66304	1.92196	-1.80341	0.0889709	0.313258	-4.38374
Slc38a6	Slc38a6	-0.58286	2.42518	-1.80323	0.0890006	0.313258	-4.42266
Top2a	Top2a	-0.314064	10.512	-1.80301	0.0890362	0.313258	-5.454
Ufm1	Ufm1	-0.22923	5.93773	-1.80238	0.0891389	0.313334	-5.12226
Zswim4	Zswim4	-0.53924	2.78836	-1.80213	0.0891791	0.313334	-4.50099
Cc2d1a	Cc2d1a	-0.446118	3.03997	-1.80136	0.0893063	0.313334	-4.5725
H2bc8	H2bc8	-0.611115	4.02489	-1.80124	0.0893255	0.313334	-4.75181
Dmc1	Dmc1	-0.409595	3.68411	-1.79965	0.0895845	0.313832	-4.69355
Tbl1x	Tbl1x	-0.231644	6.22236	-1.79951	0.0896082	0.313832	-5.18464
Smim15	Smim15	-0.249261	6.0393	-1.79942	0.089622	0.313832	-5.16419
Nol8	Nol8	-0.248609	6.98449	-1.79836	0.0897968	0.314119	-5.26138
Ndufs3	Ndufs3	-0.262119	5.21933	-1.79794	0.0898657	0.314143	-5.03972
Smyd3	Smyd3	-0.384011	4.98784	-1.79757	0.0899251	0.314242	-4.97052
Nt5dc2	Nt5dc2	-0.286042	8.19503	-1.7968	0.0900518	0.314477	-5.34906
Manba	Manba	-0.407411	3.16277	-1.79655	0.0900937	0.314477	-4.6249
Rpa2	Rpa2	-0.244721	7.44933	-1.79641	0.0901165	0.314477	-5.30349
Elp5	Elp5	-0.282023	5.17808	-1.79611	0.090166	0.314542	-4.99566
Mospd2	Mospd2	-0.585906	3.16674	-1.79502	0.090345	0.315058	-4.57153
Zfp369	Zfp369	-0.36081	4.41599	-1.79324	0.0906397	0.315974	-4.88309
Eif1	Eif1	-0.177544	8.99887	-1.79276	0.090718	0.315974	-5.40175
Naa10	Naa10	-0.279096	6.69138	-1.79273	0.0907242	0.315974	-5.22672
Riok3	Riok3	-0.230605	7.10581	-1.79264	0.0907385	0.315974	-5.26642
Nfkbil1	Nfkbil1	-0.390703	3.88904	-1.79249	0.0907635	0.315974	-4.7856
Glrp1	Glrp1	-0.698704	4.22119	-1.792	0.0908437	0.316036	-4.82175
Nf1	Nf1	-0.29731	4.06959	-1.79105	0.0910026	0.316332	-4.81988
Arl11	Arl11	-0.411768	5.22968	-1.79071	0.0910578	0.316332	-5.03401
Cdh1	Cdh1	-0.980828	2.11636	-1.79051	0.0910919	0.316332	-4.29418
Emc3	Emc3	-0.272683	6.35869	-1.79039	0.0911113	0.316332	-5.21445
Pacc1	Pacc1	-0.478043	3.57051	-1.79038	0.0911134	0.316332	-4.74421
Sesn3	Sesn3	-0.464888	2.65447	-1.7895	0.0912595	0.316627	-4.53075
Zbtb6	Zbtb6	-0.414202	4.28901	-1.78935	0.0912842	0.316627	-4.85373
Mrpl43	Mrpl43	-0.217074	6.82307	-1.78802	0.0915057	0.317001	-5.26014
Echs1	Echs1	-0.193645	6.55401	-1.78731	0.0916235	0.317001	-5.23866
Tcf7l2	Tcf7l2	-0.369269	3.97723	-1.78726	0.0916331	0.317001	-4.87679
Tmem138	Tmem138	-0.447474	3.37164	-1.78712	0.0916561	0.317001	-4.60634
Brd9	Brd9	-0.243973	6.83347	-1.78695	0.0916836	0.317001	-5.25494
Slc30a6	Slc30a6	-0.427896	4.14398	-1.78644	0.0917703	0.317043	-4.81492
Zfp667	Zfp667	-1.23962	0.725144	-1.78632	0.0917895	0.317043	-4.18089
Cyth4	Cyth4	-0.315742	6.64384	-1.78565	0.0919014	0.317213	-5.27191
Mrps10	Mrps10	-0.286015	5.91945	-1.78502	0.092007	0.317295	-5.15823
Gmds	Gmds	-0.383843	4.28985	-1.78495	0.0920189	0.317295	-4.80198
Smc2	Smc2	-0.22808	9.20668	-1.78404	0.0921722	0.317715	-5.42891
Srprb	Srprb	-0.2849	5.41513	-1.78212	0.0924934	0.31844	-5.09156
Snrpa	Snrpa	-0.292626	5.78969	-1.78101	0.0926811	0.318927	-5.14086
Zfp358	Zfp358	-0.653804	2.79826	-1.78016	0.0928244	0.319096	-4.54818
Dyrk1a	Dyrk1a	-0.223264	6.78857	-1.77988	0.0928724	0.319152	-5.28578
Capn3	Capn3	-0.526078	4.07136	-1.77795	0.0931973	0.320052	-4.8355
Hsbp1	Hsbp1	-0.280454	6.95204	-1.77591	0.093545	0.32092	-5.28356
Clk2	Clk2	-0.234007	5.68224	-1.77495	0.0937072	0.321259	-5.15428
Mterf2	Mterf2	-0.677948	2.16342	-1.7731	0.0940234	0.322125	-4.37792
Poc1a	Poc1a	-0.385118	4.94623	-1.77289	0.0940578	0.322135	-5.0259
Hnrnpul2	Hnrnpul2	-0.191834	6.91156	-1.77269	0.0940932	0.322147	-5.28684
Mospd3	Mospd3	-0.366607	6.25212	-1.77247	0.09413	0.322164	-5.19585
Pde1c	Pde1c	-1.10694	0.979879	-1.77078	0.0944203	0.322834	-4.23959
Tnip2	Tnip2	-0.368287	3.954	-1.76951	0.0946382	0.323042	-4.77922
Efl1	Efl1	-0.342481	4.6627	-1.76949	0.0946414	0.323042	-4.95209
Tex264	Tex264	-0.368696	4.53785	-1.76704	0.0950622	0.323756	-4.9393
Itsn1	Itsn1	-0.558636	2.71175	-1.76531	0.0953613	0.324516	-4.62562
H4c2	H4c2	-0.428597	3.10148	-1.76458	0.0954871	0.324681	-4.6101
Taf13	Taf13	-0.370886	4.8686	-1.76447	0.0955056	0.324681	-5.01194
Irak4	Irak4	-0.247512	5.93885	-1.76371	0.0956383	0.325023	-5.20096
Usp16	Usp16	-0.26969	6.29576	-1.76343	0.0956854	0.325074	-5.24474
Rnf185	Rnf185	-0.332984	4.22958	-1.76268	0.0958169	0.325409	-4.87844
Kdm3a	Kdm3a	-0.367701	4.70424	-1.7625	0.0958481	0.325409	-5.01059
Marveld2	Marveld2	-0.724148	2.44491	-1.76211	0.0959158	0.325515	-4.44997
Ddit3	Ddit3	-0.608398	4.43575	-1.76195	0.0959437	0.325515	-4.88877
Tk1	Tk1	-0.289585	7.62974	-1.76067	0.0961655	0.32605	-5.37438
Igsf6	Igsf6	-0.353332	7.02499	-1.75935	0.0963959	0.326628	-5.29567
Eef1akmt4	Eef1akmt4	-0.326085	4.3907	-1.75874	0.0965016	0.326773	-4.87868
Pwwp2a	Pwwp2a	-0.269721	6.08238	-1.75865	0.0965174	0.326773	-5.235
Eif3l	Eif3l	-0.210712	7.51542	-1.75852	0.0965399	0.326773	-5.36231
Homer3	Homer3	-0.470434	3.13952	-1.75777	0.0966718	0.32711	-4.67902
H2-Ob	H2-Ob	-0.584445	4.51464	-1.75596	0.096989	0.327431	-5.07527
H1f5	H1f5	-0.551325	5.78304	-1.75594	0.0969928	0.327431	-5.15786
Kif20b	Kif20b	-0.332248	7.90927	-1.75514	0.0971328	0.327642	-5.40109
Rrp1	Rrp1	-0.251802	6.77654	-1.75316	0.0974806	0.328422	-5.30605
Xpa	Xpa	-0.244269	4.58382	-1.7529	0.0975259	0.328466	-5.00422
Zbtb10	Zbtb10	-0.427095	3.13342	-1.7521	0.0976675	0.328639	-4.64583
Rab19	Rab19	-0.74381	1.4994	-1.75197	0.0976902	0.328639	-4.36709
Cul3	Cul3	-0.227706	7.03127	-1.75169	0.0977394	0.328639	-5.33625
Hsp90ab1	Hsp90ab1	-0.238676	12.0682	-1.75137	0.0977958	0.328679	-5.59592
E130311K13Rik	E130311K13Rik	-0.647594	2.14079	-1.75101	0.0978598	0.328717	-4.42491
Acsl3	Acsl3	-0.427341	4.77935	-1.75004	0.0980326	0.329072	-5.02707
Ptpn21	Ptpn21	-0.594918	2.27159	-1.74923	0.098175	0.329293	-4.50779
Prr12	Prr12	-0.314562	4.74184	-1.74857	0.0982924	0.329515	-5.01514
Tef	Tef	-0.471208	3.82988	-1.74825	0.0983491	0.329596	-4.80487
Mcm5	Mcm5	-0.207132	8.24689	-1.74714	0.0985468	0.330041	-5.43648
Metrn	Metrn	-0.422347	4.54772	-1.74664	0.098636	0.330121	-4.94278
Ktn1	Ktn1	-0.260066	6.80904	-1.74544	0.098849	0.330611	-5.3244
Map3k1	Map3k1	-0.244501	6.29392	-1.74527	0.0988801	0.330611	-5.28886
Vgll4	Vgll4	-0.388083	4.59998	-1.74414	0.0990821	0.331062	-4.99764
Mavs	Mavs	-0.303143	4.58835	-1.74396	0.0991128	0.331062	-5.04335
Grap	Grap	-0.395213	3.84908	-1.74343	0.0992086	0.331166	-4.8524
H3c13	H3c13	-0.829673	1.99483	-1.74299	0.099287	0.331207	-4.43268
Pinx1	Pinx1	-0.296668	5.83624	-1.74154	0.0995469	0.331597	-5.21086
Osbpl5	Osbpl5	-0.638914	3.13841	-1.74147	0.0995598	0.331597	-4.81686
Arl10	Arl10	-0.487118	3.72225	-1.74128	0.0995934	0.331597	-4.83331
1110059G10Rik	1110059G10Rik	-0.337664	5.28402	-1.74102	0.09964	0.331597	-5.13236
Eif3e	Eif3e	-0.208441	8.51698	-1.74088	0.0996654	0.331597	-5.45632
Ssx2ip	Ssx2ip	-0.342051	4.65395	-1.73927	0.0999547	0.33245	-4.98657
Usp37	Usp37	-0.286506	5.64396	-1.73868	0.100061	0.332478	-5.19913
Ssna1	Ssna1	-0.283884	5.8353	-1.7381	0.100166	0.332609	-5.21765
Zrsr2	Zrsr2	-0.25366	5.95069	-1.7361	0.100527	0.333259	-5.23948
Anks3	Anks3	-0.326958	4.24327	-1.73546	0.100643	0.333535	-4.92053
Fadd	Fadd	-0.335104	4.45053	-1.73489	0.100745	0.333766	-4.9827
Rasgrp4	Rasgrp4	-0.629659	2.78394	-1.7347	0.100781	0.333776	-4.57421
Kdm5c	Kdm5c	-0.209475	6.24867	-1.73377	0.100949	0.334041	-5.2866
Zswim8	Zswim8	-0.319379	4.40407	-1.73364	0.100973	0.334041	-4.95444
Ino80b	Ino80b	-0.243438	5.10268	-1.73345	0.101008	0.334041	-5.12693
Aimp1	Aimp1	-0.277629	7.83658	-1.73333	0.101029	0.334041	-5.4276
Fktn	Fktn	-0.460207	2.61624	-1.73317	0.101059	0.334041	-4.56486
Cox7a2l	Cox7a2l	-0.277529	8.50892	-1.73194	0.101283	0.334439	-5.47536
Avl9	Avl9	-0.274673	5.58218	-1.73178	0.101311	0.334439	-5.19782
Preb	Preb	-0.262705	6.48807	-1.72888	0.101841	0.335534	-5.32852
Pard6a	Pard6a	-0.441816	3.27081	-1.72869	0.101875	0.335534	-4.70172
Rabggtb	Rabggtb	-0.291664	6.65352	-1.72771	0.102054	0.335858	-5.3166
Fam76b	Fam76b	-0.232302	6.05126	-1.72656	0.102266	0.335993	-5.28448
Sos1	Sos1	-0.330405	5.24911	-1.72655	0.102268	0.335993	-5.1582
Nucb1	Nucb1	-0.275458	7.64811	-1.72596	0.102376	0.336203	-5.4182
Tomm20	Tomm20	-0.160084	8.45941	-1.72504	0.102546	0.336518	-5.4781
Nipsnap1	Nipsnap1	-0.342451	3.85273	-1.72478	0.102593	0.336518	-4.83687
Micu1	Micu1	-0.306958	5.92445	-1.72472	0.102605	0.336518	-5.25979
Slc18a1	Slc18a1	-0.616201	2.40998	-1.72336	0.102855	0.337116	-4.70902
Cdc40	Cdc40	-0.346391	6.58957	-1.72257	0.103002	0.3373	-5.33317
Xpo1	Xpo1	-0.226152	8.05802	-1.72252	0.10301	0.3373	-5.46301
Nsrp1	Nsrp1	-0.2141	6.43309	-1.72234	0.103043	0.337302	-5.32708
Meak7	Meak7	-0.864576	1.43096	-1.72134	0.103229	0.337633	-4.37575
Ing1	Ing1	-0.204026	7.89268	-1.72126	0.103244	0.337633	-5.44526
G3bp2	G3bp2	-0.206643	7.60189	-1.72074	0.103339	0.337825	-5.42209
Zdhhc12	Zdhhc12	-0.323503	4.42528	-1.72053	0.103379	0.337825	-4.97597
Ttc33	Ttc33	-0.324589	5.46213	-1.72013	0.103453	0.337825	-5.18732
Cct2	Cct2	-0.201611	8.61007	-1.71993	0.10349	0.337825	-5.49153
H2bc3	H2bc3	-0.504166	3.81773	-1.71986	0.103503	0.337825	-4.8254
Smim19	Smim19	-0.29285	5.21798	-1.71955	0.10356	0.337903	-5.12138
Timm44	Timm44	-0.200866	6.80423	-1.71845	0.103766	0.338465	-5.36936
Bach1	Bach1	-0.270004	5.43781	-1.71757	0.103929	0.338888	-5.18902
B3gntl1	B3gntl1	-0.49976	2.32814	-1.71695	0.104045	0.339135	-4.50829
Klhdc3	Klhdc3	-0.236258	5.38715	-1.71584	0.104252	0.339287	-5.17716
Ccdc173	Ccdc173	-0.602413	2.81068	-1.715	0.104408	0.339571	-4.60206
Thada	Thada	-0.314426	4.58681	-1.71471	0.104462	0.339571	-5.04495
Tubgcp2	Tubgcp2	-0.29851	5.42339	-1.71355	0.104679	0.339915	-5.21832
Eif3h	Eif3h	-0.187273	8.51835	-1.71307	0.10477	0.340071	-5.50059
H2ac15	H2ac15	-0.506246	2.95206	-1.71294	0.104794	0.340071	-4.61147
Fancd2	Fancd2	-0.333114	4.99303	-1.71224	0.104925	0.340384	-5.11494
Ipcef1	Ipcef1	-0.431172	4.21781	-1.7117	0.105027	0.340608	-5.02351
Mutyh	Mutyh	-0.536428	2.76852	-1.71098	0.105163	0.340939	-4.59104
Dpp8	Dpp8	-0.214947	6.38299	-1.71057	0.105239	0.34101	-5.32628
Tmem41b	Tmem41b	-0.2823	4.68272	-1.70697	0.10592	0.342463	-5.04769
Ankrd52	Ankrd52	-0.661668	2.69006	-1.70687	0.105938	0.342463	-4.58466
Gpr146	Gpr146	-0.411403	3.76754	-1.70637	0.106033	0.342464	-4.87753
Evi5l	Evi5l	-0.493293	3.27291	-1.70634	0.106038	0.342464	-4.74707
6720489N17Rik	6720489N17Rik	-0.482876	2.75983	-1.70538	0.10622	0.342942	-4.69567
Spata2l	Spata2l	-0.781153	1.57869	-1.70428	0.10643	0.343316	-4.40148
Yeats4	Yeats4	-0.191215	7.80129	-1.70424	0.106438	0.343316	-5.47087
Pde3b	Pde3b	-0.21839	6.52342	-1.70322	0.10663	0.343828	-5.40598
Dmtf1	Dmtf1	-0.239314	5.54756	-1.70215	0.106834	0.344375	-5.2416
Oxa1l	Oxa1l	-0.237589	5.97837	-1.70175	0.106912	0.34449	-5.29182
Plk4	Plk4	-0.344312	5.81771	-1.70119	0.107019	0.344643	-5.25251
Natd1	Natd1	-0.561838	2.11015	-1.70025	0.107198	0.344664	-4.50466
Tab1	Tab1	-0.588716	3.20282	-1.70008	0.10723	0.344664	-4.70893
Setdb2	Setdb2	-0.494863	2.6044	-1.69911	0.107417	0.345055	-4.59716
Fam161a	Fam161a	-0.682589	0.886834	-1.69892	0.107453	0.345055	-4.36095
Chpf2	Chpf2	-0.345687	5.04698	-1.69837	0.107558	0.345282	-5.13298
Map4	Map4	-0.232404	5.29437	-1.69744	0.107737	0.345718	-5.20867
Dmxl1	Dmxl1	-0.289892	5.2319	-1.69731	0.107762	0.345718	-5.2117
Pygb	Pygb	-0.283259	4.92831	-1.69658	0.107903	0.34595	-5.14649
Dmac2	Dmac2	-0.364487	4.76447	-1.69592	0.108028	0.346243	-5.11868
Alms1	Alms1	-0.310372	4.35101	-1.69499	0.108208	0.34651	-5.02244
BC005537	BC005537	-0.244966	7.79027	-1.69496	0.108214	0.34651	-5.48653
Nap1l1	Nap1l1	-0.164721	9.1907	-1.69431	0.108339	0.346801	-5.56526
Gnl1	Gnl1	-0.323045	4.77423	-1.69329	0.108537	0.347055	-5.0825
Acadsb	Acadsb	-0.225589	5.2242	-1.69272	0.108646	0.347055	-5.19599
Stt3b	Stt3b	-0.190189	7.53591	-1.69266	0.108658	0.347055	-5.45216
Rsrc2	Rsrc2	-0.177503	8.34105	-1.69217	0.108753	0.347163	-5.52653
Hbs1l	Hbs1l	-0.233951	5.67078	-1.69213	0.10876	0.347163	-5.25639
Edem3	Edem3	-0.343032	5.24691	-1.69169	0.108846	0.347217	-5.21492
Fuca1	Fuca1	-0.357268	5.84992	-1.69092	0.108996	0.347479	-5.2953
Trap1	Trap1	-0.285404	6.73583	-1.69026	0.109123	0.347738	-5.38861
Kif17	Kif17	-0.383311	3.70803	-1.69014	0.109146	0.347738	-4.9278
Dnajc4	Dnajc4	-0.365958	3.66282	-1.68877	0.109413	0.34826	-4.85279
Tpm4	Tpm4	-0.414427	7.10727	-1.68835	0.109494	0.348409	-5.4884
Pex5	Pex5	-0.437536	4.28768	-1.68785	0.109593	0.348616	-4.99581
Gdi2	Gdi2	-0.154699	8.57099	-1.68718	0.109723	0.34881	-5.54227
Ctnnbl1	Ctnnbl1	-0.230824	5.70243	-1.68671	0.109815	0.348882	-5.26626
E2f3	E2f3	-0.297646	5.44226	-1.68553	0.110046	0.348979	-5.23159
Psmc3	Psmc3	-0.235834	8.79627	-1.68543	0.110064	0.348979	-5.55697
H2ac8	H2ac8	-0.475084	4.87083	-1.68538	0.110074	0.348979	-5.11458
B630019K06Rik	B630019K06Rik	-0.626157	2.64593	-1.68511	0.110128	0.348979	-4.77127
Fastkd1	Fastkd1	-0.528844	3.68789	-1.68462	0.110224	0.348979	-4.91372
Cenps	Cenps	-0.25028	6.08232	-1.6841	0.110325	0.34902	-5.34895
Lyrm2	Lyrm2	-0.324414	4.77565	-1.68388	0.110369	0.34902	-5.12148
Lpar2	Lpar2	-0.411352	3.45991	-1.68385	0.110374	0.34902	-4.80365
Akip1	Akip1	-0.224855	5.22355	-1.68333	0.110477	0.349234	-5.22115
Med8	Med8	-0.224285	6.75694	-1.68289	0.110564	0.349241	-5.40891
Rps27rt	Rps27rt	-0.431126	2.79746	-1.68277	0.110588	0.349241	-4.6608
Hmox1	Hmox1	-0.840516	1.62347	-1.68262	0.110616	0.349241	-4.39541
Tnnt1	Tnnt1	-0.291847	5.14463	-1.68231	0.110677	0.349325	-5.16864
Mms22l	Mms22l	-0.225698	5.9221	-1.67751	0.111624	0.351714	-5.32768
Ehd4	Ehd4	-0.192234	7.22539	-1.67678	0.111769	0.351895	-5.48676
Cntrl	Cntrl	-0.311896	8.15602	-1.67584	0.111955	0.352261	-5.53666
Rad51b	Rad51b	-0.585804	3.2451	-1.67542	0.112039	0.352322	-4.7362
Uap1l1	Uap1l1	-0.35379	4.80175	-1.67514	0.112095	0.352322	-5.12751
Rbm5	Rbm5	-0.20613	7.2798	-1.67506	0.11211	0.352322	-5.49073
U2surp	U2surp	-0.170685	8.23678	-1.67314	0.112492	0.352683	-5.54562
Lin54	Lin54	-0.348814	5.14399	-1.67303	0.112515	0.352683	-5.21241
Il10rb	Il10rb	-0.272169	5.92809	-1.67205	0.11271	0.352992	-5.37941
Tcf25	Tcf25	-0.194427	7.70195	-1.67175	0.11277	0.353001	-5.51324
Gramd1c	Gramd1c	-0.799287	1.38405	-1.67128	0.112864	0.353001	-4.38318
Npc1	Npc1	-0.290071	4.67566	-1.67018	0.113084	0.353402	-5.13315
Frat2	Frat2	-0.333014	6.06492	-1.66896	0.11333	0.353877	-5.34433
Aqp11	Aqp11	-0.549719	2.21357	-1.66866	0.11339	0.353877	-4.60022
Arl2bp	Arl2bp	-0.291681	4.71161	-1.66851	0.113419	0.353877	-5.13694
Cwc22	Cwc22	-0.287877	5.07416	-1.66842	0.113438	0.353877	-5.20264
Nlk	Nlk	-0.192591	5.9583	-1.66688	0.113747	0.35418	-5.35095
Tatdn3	Tatdn3	-0.565479	2.11221	-1.66615	0.113894	0.354513	-4.52723
Borcs6	Borcs6	-0.298518	4.84669	-1.66501	0.114124	0.354871	-5.15053
Pphln1	Pphln1	-0.321009	5.83068	-1.66467	0.114194	0.354871	-5.32934
Rasa4	Rasa4	-0.361849	4.82391	-1.66464	0.1142	0.354871	-5.26557
Kcnk6	Kcnk6	-0.363762	3.34211	-1.66354	0.114422	0.355392	-4.79703
C2cd2l	C2cd2l	-0.553032	3.77617	-1.66332	0.114465	0.355416	-4.8822
Fra10ac1	Fra10ac1	-0.282809	5.50561	-1.66145	0.114845	0.356283	-5.28305
Odr4	Odr4	-0.196533	6.06137	-1.66135	0.114864	0.356283	-5.37765
Bdp1	Bdp1	-0.240164	7.27233	-1.66057	0.115023	0.356493	-5.49624
Phrf1	Phrf1	-0.172412	6.45719	-1.66019	0.115101	0.356626	-5.42794
B3gnt7	B3gnt7	-0.805123	1.07666	-1.65887	0.115369	0.357348	-4.39129
Ptpn23	Ptpn23	-0.545521	2.99605	-1.65809	0.115528	0.357368	-4.77069
Glb1	Glb1	-0.2965	5.5322	-1.65747	0.115655	0.357579	-5.30247
2510002D24Rik	2510002D24Rik	-0.281246	5.67309	-1.65727	0.115696	0.357579	-5.30362
Plaa	Plaa	-0.2601	6.2825	-1.65475	0.116212	0.358318	-5.4056
Galk1	Galk1	-0.419645	6.80749	-1.65397	0.116371	0.358481	-5.44333
Mmd	Mmd	-0.319207	4.32834	-1.65181	0.116815	0.359412	-5.05962
Ddx21	Ddx21	-0.267657	8.97413	-1.64972	0.117246	0.360168	-5.61971
Tiam2	Tiam2	-0.547559	3.41681	-1.64931	0.117332	0.360168	-4.88422
Psmc1	Psmc1	-0.24862	8.31161	-1.64798	0.117606	0.360589	-5.58312
Txnl4b	Txnl4b	-0.364681	4.10073	-1.64532	0.11816	0.361559	-5.02803
Adi1	Adi1	-0.237179	4.64634	-1.64477	0.118274	0.361597	-5.13377
Armcx6	Armcx6	-0.953436	0.742535	-1.64395	0.118444	0.361717	-4.37295
Pa2g4	Pa2g4	-0.265467	9.76487	-1.64389	0.118456	0.361717	-5.66336
Csnk1e	Csnk1e	-0.226026	5.59238	-1.64304	0.118634	0.362043	-5.3323
Trpv2	Trpv2	-0.265916	4.85302	-1.64275	0.118694	0.362069	-5.24841
Rad17	Rad17	-0.286981	6.35068	-1.64097	0.119067	0.36271	-5.42229
Tmem39b	Tmem39b	-0.333481	3.6691	-1.64045	0.119175	0.362928	-4.94114
1700109H08Rik	1700109H08Rik	-0.704229	1.68255	-1.63994	0.119283	0.363148	-4.5564
Irgq	Irgq	-0.409438	3.27864	-1.63878	0.119526	0.363751	-4.8943
Ccdc180	Ccdc180	-0.512568	5.36708	-1.63589	0.120133	0.364804	-5.32714
Slfn3	Slfn3	-0.630219	2.65878	-1.63535	0.120248	0.364804	-4.69082
Tas1r1	Tas1r1	-0.863135	1.45604	-1.63508	0.120304	0.364804	-4.50469
Zfp771	Zfp771	-0.328271	4.81386	-1.63483	0.120357	0.364804	-5.19008
Nsd1	Nsd1	-0.197128	7.54866	-1.63462	0.120402	0.364804	-5.56196
Amer1	Amer1	-0.357319	3.92037	-1.6339	0.120554	0.365155	-5.00391
Prkcsh	Prkcsh	-0.245082	7.00395	-1.62841	0.121721	0.367701	-5.5163
Lypla2	Lypla2	-0.247314	7.07657	-1.62758	0.121898	0.367966	-5.5217
Dcaf17	Dcaf17	-0.237531	5.44346	-1.62683	0.122058	0.368029	-5.33107
Heca	Heca	-0.216771	5.14183	-1.62649	0.122131	0.368029	-5.27705
Trim37	Trim37	-0.199708	6.79276	-1.62551	0.12234	0.368474	-5.50749
Asrgl1	Asrgl1	-0.27577	5.31291	-1.62499	0.122453	0.368703	-5.29802
Rab44	Rab44	-0.249113	7.44221	-1.62478	0.122496	0.368723	-5.5577
Rfc1	Rfc1	-0.165274	8.28308	-1.62414	0.122633	0.369027	-5.62023
Gsk3b	Gsk3b	-0.250869	7.10312	-1.62375	0.122718	0.369173	-5.54369
Plpp7	Plpp7	-1.04665	0.892722	-1.62183	0.12313	0.369906	-4.4111
Nab1	Nab1	-0.158592	6.55972	-1.62174	0.123151	0.369906	-5.48397
Bnip3	Bnip3	-0.272384	4.38859	-1.62147	0.123208	0.369906	-5.13784
Nmt2	Nmt2	-0.349718	4.45106	-1.62116	0.123274	0.369906	-5.11059
Smarca5	Smarca5	-0.19127	8.06386	-1.62114	0.123278	0.369906	-5.61343
Fsd2	Fsd2	-0.985351	0.252817	-1.62101	0.123308	0.369906	-4.41094
Sergef	Sergef	-0.52953	3.16821	-1.62052	0.123412	0.369906	-4.87859
Ccpg1os	Ccpg1os	-0.925826	1.57339	-1.62038	0.123444	0.369906	-4.50121
3110040N11Rik	3110040N11Rik	-0.569709	2.96258	-1.62006	0.123513	0.369906	-4.77693
Clcn4	Clcn4	-0.213838	5.61495	-1.61971	0.123588	0.369906	-5.36936
Anapc4	Anapc4	-0.242685	5.91405	-1.61967	0.123596	0.369906	-5.40677
Msantd4	Msantd4	-0.275491	4.40419	-1.61936	0.123665	0.369936	-5.13103
Nasp	Nasp	-0.19626	8.40375	-1.61859	0.123831	0.370239	-5.6374
Cct5	Cct5	-0.172848	8.46646	-1.61795	0.123969	0.3703	-5.63626
Hs3st6	Hs3st6	-0.714539	1.1548	-1.61743	0.124081	0.370417	-4.51235
Nifk	Nifk	-0.203463	7.42352	-1.61673	0.124234	0.370764	-5.56876
Zc3h7a	Zc3h7a	-0.206531	6.82962	-1.61579	0.124437	0.371062	-5.52809
Septin6	Septin6	-0.17493	6.36883	-1.61576	0.124443	0.371062	-5.47709
Ccdc28b	Ccdc28b	-0.270453	4.7511	-1.61487	0.124637	0.371474	-5.21451
Mterf4	Mterf4	-0.357103	3.78192	-1.61469	0.124676	0.371474	-4.97512
Gosr1	Gosr1	-0.440862	3.57881	-1.61427	0.124769	0.371474	-4.98319
Tbc1d31	Tbc1d31	-0.276921	5.38314	-1.61413	0.124799	0.371474	-5.36757
Rpp40	Rpp40	-0.388504	3.86775	-1.61389	0.124851	0.371474	-5.00601
Stub1	Stub1	-0.238158	6.5268	-1.61374	0.124883	0.371474	-5.48815
Dap	Dap	-0.247496	7.70084	-1.61315	0.125013	0.371554	-5.6045
Ppdpf	Ppdpf	-0.325253	5.02097	-1.61286	0.125077	0.371554	-5.24785
Hif1an	Hif1an	-0.303561	4.40655	-1.61282	0.125085	0.371554	-5.14963
Coa4	Coa4	-0.28571	4.54634	-1.61217	0.125226	0.371578	-5.15723
Psmd3	Psmd3	-0.169119	8.10204	-1.61198	0.125267	0.371578	-5.62239
Zfp959	Zfp959	-0.588261	2.25503	-1.61142	0.12539	0.371806	-4.62616
Bbs4	Bbs4	-0.650294	2.59584	-1.61103	0.125476	0.371952	-4.69727
Tmem97	Tmem97	-0.260194	6.56241	-1.61045	0.125604	0.372115	-5.47816
Fn3krp	Fn3krp	-0.359887	3.97484	-1.60985	0.125734	0.372174	-5.05758
Tmem86b	Tmem86b	-0.618413	1.92267	-1.60765	0.126218	0.373217	-4.58101
Resf1	Resf1	-0.246578	7.30349	-1.60699	0.126363	0.373217	-5.59718
Dcaf1	Dcaf1	-0.318488	4.71667	-1.60694	0.126374	0.373217	-5.24274
Mt1	Mt1	-0.249086	9.0269	-1.60606	0.126569	0.373513	-5.67702
Vegfa	Vegfa	-0.320065	4.16267	-1.60598	0.126585	0.373513	-4.98395
Iqce	Iqce	-0.482085	2.41134	-1.6054	0.126713	0.373763	-4.71693
Cyp4f16	Cyp4f16	-0.406889	3.54417	-1.60497	0.126807	0.373849	-4.95297
Ppwd1	Ppwd1	-0.181066	7.1568	-1.60461	0.126888	0.373849	-5.57253
9930012K11Rik	9930012K11Rik	-0.632474	2.22824	-1.60458	0.126894	0.373849	-4.67294
Lrrc8b	Lrrc8b	-0.654111	3.14724	-1.60453	0.126906	0.373849	-4.85712
Pik3cb	Pik3cb	-0.219444	5.61705	-1.60361	0.12711	0.374171	-5.37421
Cep250	Cep250	-0.326007	5.01038	-1.60261	0.127329	0.374369	-5.29424
Vps13c	Vps13c	-0.345701	5.75816	-1.6023	0.1274	0.374369	-5.43566
Slc30a9	Slc30a9	-0.215995	5.19938	-1.60227	0.127405	0.374369	-5.33317
AI661453	AI661453	-0.638036	1.81057	-1.60164	0.127546	0.374369	-4.51915
Nepro	Nepro	-0.397751	3.49576	-1.60115	0.127654	0.37447	-4.89403
Ncapg	Ncapg	-0.194186	7.03172	-1.60057	0.127782	0.37459	-5.56866
B3galt4	B3galt4	-0.552804	2.16692	-1.60046	0.127806	0.37459	-4.6902
Fdps	Fdps	-0.313335	4.54139	-1.59995	0.12792	0.37459	-5.18003
Slc39a11	Slc39a11	-0.293732	7.02073	-1.59972	0.127971	0.37459	-5.5306
Gnl2	Gnl2	-0.244016	6.83567	-1.59892	0.12815	0.37459	-5.5398
Fntb	Fntb	-0.321768	4.3708	-1.59882	0.128172	0.37459	-5.15493
Rmnd5b	Rmnd5b	-0.350867	4.43426	-1.59866	0.128209	0.37459	-5.13669
Peli1	Peli1	-0.275536	5.95499	-1.59853	0.128237	0.37459	-5.47297
Bccip	Bccip	-0.507993	3.97076	-1.59823	0.128304	0.37459	-5.04331
Ctnna1	Ctnna1	-0.1674	6.11161	-1.59799	0.128358	0.37459	-5.48286
Jarid2	Jarid2	-0.193167	7.97171	-1.59783	0.128393	0.37459	-5.64171
Cav2	Cav2	-0.812439	2.08322	-1.5971	0.128555	0.374791	-4.58515
Nicn1	Nicn1	-0.655872	1.637	-1.59701	0.128577	0.374791	-4.54152
Slc39a1	Slc39a1	-0.229948	5.74077	-1.59568	0.128874	0.375383	-5.43048
Thrap3	Thrap3	-0.180031	7.99708	-1.59498	0.12903	0.375681	-5.64737
Smug1	Smug1	-0.287582	3.76093	-1.5944	0.129161	0.375758	-5.06291
Qrsl1	Qrsl1	-0.232556	5.22705	-1.59423	0.129199	0.375758	-5.34737
Ilvbl	Ilvbl	-0.382521	4.55226	-1.5925	0.129587	0.376438	-5.19405
Bola1	Bola1	-0.200432	5.41438	-1.59212	0.129674	0.376473	-5.3777
Atn1	Atn1	-0.759076	1.24527	-1.5915	0.129812	0.376552	-4.43188
Prps1l3	Prps1l3	-0.743388	1.23886	-1.59122	0.129875	0.376552	-4.49186
Nabp1	Nabp1	-0.527328	4.23757	-1.59091	0.129946	0.376552	-5.07495
Tmem86a	Tmem86a	-0.566594	2.46675	-1.59088	0.129951	0.376552	-4.72419
Klhdc10	Klhdc10	-0.255968	5.58688	-1.59039	0.130062	0.376552	-5.39013
Abcb7	Abcb7	-0.250291	5.19792	-1.59024	0.130096	0.376552	-5.34611
Alg2	Alg2	-0.369311	4.21013	-1.59022	0.130101	0.376552	-5.13093
Tab2	Tab2	-0.214903	7.72634	-1.58996	0.13016	0.376552	-5.64656
Tmem183a	Tmem183a	-0.212611	5.81732	-1.58986	0.130183	0.376552	-5.42315
Gtf3c1	Gtf3c1	-0.200468	5.82822	-1.58939	0.130289	0.376744	-5.43727
Dmac2l	Dmac2l	-0.505182	2.62984	-1.58912	0.130349	0.376744	-4.71365
Gcsh	Gcsh	-0.253558	5.47223	-1.58888	0.130404	0.376761	-5.37644
Dhx40	Dhx40	-0.251272	5.76706	-1.58827	0.130542	0.376836	-5.42778
Pole3	Pole3	-0.268856	6.7256	-1.58785	0.130638	0.37697	-5.54232
Exoc8	Exoc8	-0.282245	4.74008	-1.58774	0.130663	0.37697	-5.26663
Spred1	Spred1	-0.241752	5.79121	-1.58682	0.130871	0.377357	-5.44912
Ahcyl2	Ahcyl2	-0.309561	3.44276	-1.58582	0.131098	0.377689	-4.98188
Mrps36	Mrps36	-0.196527	6.08064	-1.58478	0.131333	0.37781	-5.48022
Phldb1	Phldb1	-0.773274	0.813866	-1.58444	0.131411	0.37781	-4.50747
Pctp	Pctp	-0.366132	5.20828	-1.58438	0.131426	0.37781	-5.34934
Mospd1	Mospd1	-0.244071	4.77319	-1.58402	0.131508	0.37781	-5.25973
Wdr59	Wdr59	-0.449083	2.3602	-1.58321	0.131691	0.377908	-4.67665
Zfp524	Zfp524	-0.370824	3.99555	-1.58286	0.131771	0.377908	-5.10429
Dpp3	Dpp3	-0.21918	6.69607	-1.5827	0.131808	0.377908	-5.55314
Ipp	Ipp	-0.655017	2.09765	-1.58122	0.132146	0.378474	-4.63021
Rft1	Rft1	-0.518156	3.08949	-1.57884	0.132691	0.379261	-4.83585
Hoxa2	Hoxa2	-0.887173	0.234044	-1.57812	0.132858	0.379588	-4.47089
Dock2	Dock2	-0.168605	7.56672	-1.57687	0.133143	0.380124	-5.64282
Hscb	Hscb	-0.331288	4.22281	-1.57627	0.133282	0.380414	-5.15373
Synj2	Synj2	-0.586091	2.81092	-1.57584	0.133382	0.380497	-4.76968
Myg1	Myg1	-0.239808	5.27631	-1.57582	0.133386	0.380497	-5.38017
Pip5k1c	Pip5k1c	-0.255858	4.9305	-1.57565	0.133425	0.380501	-5.28275
Diablo	Diablo	-0.274722	4.73397	-1.57427	0.133744	0.381174	-5.27325
Rasgrf2	Rasgrf2	-0.36142	4.31607	-1.57415	0.133771	0.381174	-5.25094
Fuca2	Fuca2	-0.221761	6.22742	-1.5735	0.133921	0.381247	-5.52247
Arl6ip6	Arl6ip6	-0.256782	5.56566	-1.5735	0.133922	0.381247	-5.4401
Dcaf11	Dcaf11	-0.292134	5.0866	-1.57338	0.13395	0.381247	-5.35159
Nt5m	Nt5m	-0.318583	3.59283	-1.57302	0.134034	0.381379	-5.03535
Ddx27	Ddx27	-0.239362	6.89125	-1.5725	0.134153	0.381505	-5.59337
Slc38a7	Slc38a7	-0.542744	2.75971	-1.57226	0.134208	0.381554	-4.87218
Ubxn6	Ubxn6	-0.299758	4.93127	-1.57067	0.134577	0.382068	-5.29439
Mrps16	Mrps16	-0.228957	6.38956	-1.56969	0.134804	0.382555	-5.53758
Hmgcs1	Hmgcs1	-0.249047	5.70338	-1.56911	0.13494	0.382555	-5.45036
Syap1	Syap1	-0.418186	3.56409	-1.56898	0.13497	0.382555	-5.00668
Tbc1d17	Tbc1d17	-0.316747	4.96555	-1.56896	0.134975	0.382555	-5.34075
Spn	Spn	-0.165264	8.63401	-1.56764	0.135282	0.383317	-5.72506
Mfap3	Mfap3	-0.202	5.84244	-1.56692	0.13545	0.38358	-5.48954
Cul5	Cul5	-0.204887	6.92991	-1.56674	0.135493	0.383595	-5.6072
Dab2	Dab2	-0.581779	2.58178	-1.56597	0.135672	0.383615	-4.72882
Gimap6	Gimap6	-0.682278	2.18011	-1.5638	0.13618	0.38437	-4.80066
Nipbl	Nipbl	-0.20231	9.14676	-1.56379	0.136182	0.38437	-5.76782
Bin2	Bin2	-0.256913	6.83481	-1.56367	0.136212	0.38437	-5.60118
Psmd9	Psmd9	-0.290609	4.71561	-1.56362	0.136224	0.38437	-5.28376
Metap1	Metap1	-0.178964	6.36892	-1.56269	0.136442	0.384671	-5.54491
Zfp950	Zfp950	-0.233166	5.66695	-1.56167	0.13668	0.385021	-5.45998
Rps6kb2	Rps6kb2	-0.385035	4.51132	-1.56133	0.136761	0.385142	-5.20893
Bcl9	Bcl9	-0.347251	3.99535	-1.56042	0.136976	0.385259	-5.13118
Jrk	Jrk	-0.798743	1.44729	-1.56038	0.136984	0.385259	-4.52636
Urm1	Urm1	-0.298377	6.09317	-1.56008	0.137056	0.38533	-5.51279
Cd93	Cd93	-0.353226	8.03275	-1.55919	0.137266	0.385581	-5.72423
Kmt5b	Kmt5b	-0.225528	5.78487	-1.5591	0.137287	0.385581	-5.48615
Depp1	Depp1	-0.597465	1.74035	-1.5579	0.137571	0.38583	-4.89609
Foxo4	Foxo4	-0.362977	3.95479	-1.55788	0.137576	0.38583	-5.11774
Zfp654	Zfp654	-0.276913	4.63383	-1.55558	0.138119	0.386675	-5.26666
Armcx2	Armcx2	-0.612852	2.49652	-1.55548	0.138145	0.386675	-4.78246
Rock1	Rock1	-0.203634	8.97502	-1.55494	0.138272	0.3869	-5.75984
Dusp18	Dusp18	-0.547889	2.71135	-1.5541	0.138471	0.387055	-4.86783
Ncapg2	Ncapg2	-0.4018	5.68302	-1.55378	0.138549	0.387103	-5.47428
Cwc27	Cwc27	-0.223183	5.76391	-1.55355	0.138603	0.387103	-5.48397
Zfp933	Zfp933	-0.406227	3.17682	-1.55262	0.138825	0.3875	-4.94351
Ier3ip1	Ier3ip1	-0.204928	7.4991	-1.55245	0.138865	0.3875	-5.67127
Eprs	Eprs	-0.188418	8.62555	-1.55182	0.139015	0.387721	-5.73955
Tfb2m	Tfb2m	-0.510645	2.73017	-1.55035	0.139367	0.388421	-4.78242
Fbxo22	Fbxo22	-0.222063	5.03409	-1.5502	0.139403	0.388421	-5.3686
Gapdh	Gapdh	-0.319243	6.55874	-1.55013	0.139419	0.388421	-5.57516
Pip5k1b	Pip5k1b	-0.478353	3.50362	-1.54913	0.139659	0.388982	-4.90972
Cgrrf1	Cgrrf1	-0.388943	3.78785	-1.54796	0.139939	0.389655	-5.07191
Slc25a4	Slc25a4	-0.185316	6.85767	-1.54757	0.140032	0.389806	-5.63499
Cirbp	Cirbp	-0.752073	5.46667	-1.54651	0.140287	0.39041	-5.44127
Pip4p1	Pip4p1	-0.285405	5.02395	-1.54533	0.140571	0.390938	-5.39221
Yif1b	Yif1b	-0.230671	5.93754	-1.54355	0.141002	0.391827	-5.50727
Klc2	Klc2	-0.435471	2.69734	-1.54322	0.141079	0.391827	-4.82028
Nr2c2	Nr2c2	-0.186767	7.34193	-1.54314	0.141098	0.391827	-5.6829
Cdc5l	Cdc5l	-0.180632	8.04767	-1.54264	0.14122	0.391827	-5.72811
Upf3b	Upf3b	-0.169801	7.2408	-1.54239	0.14128	0.391827	-5.6625
Slc7a1	Slc7a1	-0.216878	7.00953	-1.54239	0.14128	0.391827	-5.63772
Adss	Adss	-0.21643	6.909	-1.54196	0.141386	0.391827	-5.63699
Atp2a3	Atp2a3	-0.239024	6.7794	-1.54156	0.141481	0.391827	-5.61964
Cby1	Cby1	-0.277939	3.89897	-1.53992	0.14188	0.392282	-5.13729
Zfp993	Zfp993	-0.566209	1.92838	-1.53988	0.141888	0.392282	-4.65007
2810006K23Rik	2810006K23Rik	-0.308998	4.27238	-1.53717	0.142548	0.393389	-5.24161
Snapin	Snapin	-0.323484	4.65638	-1.53708	0.142571	0.393389	-5.31245
Parp4	Parp4	-0.286368	4.47309	-1.53689	0.142617	0.393389	-5.27845
Mrps33	Mrps33	-0.206619	6.76926	-1.5366	0.142686	0.393389	-5.6245
[truncated: 8,142 more rows]

## Sheet: DOX 1 day
	ID	logFC	AveExpr	t	P.Value	adj.P.Val	B
Kmt2a	Kmt2a	-3.53426	8.51304	-20.1964	2.27127e-13	2.30329e-09	19.9489
Skida1	Skida1	-3.04188	4.3043	-13.4575	1.57834e-10	7.81205e-07	13.3169
Hspa2	Hspa2	-1.69212	5.16803	-13.134	2.31103e-10	7.81205e-07	13.3429
Mllt3	Mllt3	-4.04832	2.83128	-10.1191	1.22885e-08	3.11543e-05	7.75374
Mef2c	Mef2c	-1.33453	8.83929	-9.17519	5.12114e-08	9.58451e-05	8.77249
Slc29a3	Slc29a3	-1.46109	5.00955	-9.053	6.20603e-08	9.58451e-05	8.45651
Cgnl1	Cgnl1	-1.40873	5.8158	-8.71121	1.07228e-07	0.000130648	8.04044
Col19a1	Col19a1	-1.20352	5.59986	-8.62437	1.23488e-07	0.000130648	7.89769
Jmjd1c	Jmjd1c	-1.25298	7.57041	-8.29191	2.13854e-07	0.000180725	7.37666
Tcf4	Tcf4	-1.04895	9.02844	-8.08167	3.0483e-07	0.000237791	7.01161
Tsc22d2	Tsc22d2	-1.20687	6.21951	-7.90651	4.11332e-07	0.000291193	6.74112
Pbx3	Pbx3	-1.15673	7.25915	-7.87979	4.30716e-07	0.000291193	6.69362
Chd9	Chd9	-0.863301	7.76684	-7.52251	8.04589e-07	0.000509958	6.0716
Meis1	Meis1	-1.16583	6.10633	-7.46179	8.96238e-07	0.000534632	5.98571
Hpgd	Hpgd	-1.22363	7.13067	-7.33409	1.12631e-06	0.000634552	5.74134
Hoxa9	Hoxa9	-0.907124	7.98669	-7.24219	1.3294e-06	0.000674073	5.57446
Pcdh7	Pcdh7	-1.71262	4.64353	-7.09584	1.73518e-06	0.000837928	5.33951
Gfi1b	Gfi1b	-2.04222	2.49189	-6.90491	2.467e-06	0.00104241	4.76242
Lin28b	Lin28b	-0.939301	6.30355	-6.68638	3.71301e-06	0.00134649	4.59776
Trps1	Trps1	-1.0762	6.44689	-6.6857	3.71776e-06	0.00134649	4.59459
Il7r	Il7r	-1.90283	4.79104	-6.58216	4.52274e-06	0.00158156	4.42908
Baz2b	Baz2b	-0.984632	9.43592	-6.30292	7.72894e-06	0.00237513	3.78938
Thbd	Thbd	-1.07433	4.32853	-6.28366	8.02304e-06	0.00239299	3.87628
Zc3h12c	Zc3h12c	-1.66237	2.47809	-6.20148	9.41454e-06	0.00258035	3.41137
Sh3rf1	Sh3rf1	-0.977972	4.63765	-6.14536	1.05064e-05	0.00280383	3.62542
Pde3b	Pde3b	-0.736918	6.52342	-6.12545	1.09247e-05	0.00284069	3.53668
Mbnl1	Mbnl1	-0.651185	9.4753	-5.95171	1.53921e-05	0.00380711	3.1041
Arap2	Arap2	-0.666866	7.16758	-5.93728	1.58396e-05	0.0038245	3.14319
Dcun1d1	Dcun1d1	-0.590475	8.06191	-5.92289	1.6299e-05	0.00384391	3.0839
Hoxa5	Hoxa5	-0.983404	5.77481	-5.80375	2.06756e-05	0.00455806	2.94018
Gm20696	Gm20696	-1.89067	1.57453	-5.70082	2.54299e-05	0.00548691	1.86778
Socs2	Socs2	-2.08687	2.07712	-5.43696	4.34912e-05	0.0083216	1.74973
Cpeb2	Cpeb2	-1.13842	3.81949	-5.38538	4.83502e-05	0.00899183	2.1702
Vpreb1	Vpreb1	-1.69818	1.8271	-5.3812	4.87674e-05	0.00899183	1.70508
Runx2	Runx2	-0.83846	6.18436	-5.35828	5.11237e-05	0.00925795	2.02796
Crybg3	Crybg3	-0.847954	5.16019	-5.25658	6.30738e-05	0.0110281	1.89513
Atp11b	Atp11b	-0.542186	7.93498	-5.22735	6.70131e-05	0.0115183	1.68567
Clec10a	Clec10a	-1.46151	3.42655	-5.13803	8.06937e-05	0.013415	1.69367
Btd	Btd	-0.89414	3.88359	-5.00346	0.000106934	0.0172129	1.44086
Arid1b	Arid1b	-0.58981	6.62249	-4.93651	0.000123099	0.0189143	1.14411
Ddx4	Ddx4	-2.9259	0.257839	-4.89818	0.000133459	0.0202001	-0.00431651
Baz1a	Baz1a	-0.565541	9.95981	-4.85878	0.00014504	0.0208417	0.855364
Foxp1	Foxp1	-0.526222	8.98567	-4.8142	0.00015939	0.0211472	0.785503
Akap13	Akap13	-0.552777	9.20635	-4.80803	0.000161486	0.0211472	0.764112
Rapgef2	Rapgef2	-0.861544	5.41106	-4.79383	0.00016642	0.0211472	0.92621
Med13l	Med13l	-0.492035	7.79356	-4.79026	0.000167686	0.0211472	0.785057
Fcho2	Fcho2	-0.998757	6.512	-4.78857	0.000168288	0.0211472	0.848084
Klhl41	Klhl41	-1.00912	5.21228	-4.78623	0.000169127	0.0211472	0.920672
Atp2b4	Atp2b4	-0.601764	6.47171	-4.76511	0.000176879	0.0216112	0.782081
Cdk13	Cdk13	-0.499893	6.8925	-4.75925	0.000179093	0.0216212	0.764619
Pea15a	Pea15a	-0.90886	3.31729	-4.72904	0.000190966	0.0225184	0.901891
Rpgrip1	Rpgrip1	-0.968757	3.22865	-4.71568	0.000196469	0.022901	0.87926
Dnajc10	Dnajc10	-0.473659	7.57395	-4.68079	0.000211618	0.0238447	0.55077
Gab3	Gab3	-0.804619	4.32084	-4.59655	0.000253302	0.027327	0.615711
Pik3r1	Pik3r1	-0.501396	7.0777	-4.58747	0.00025827	0.0273378	0.389406
Glg1	Glg1	-0.622379	8.26958	-4.57096	0.000267552	0.0276425	0.293922
Tsc22d3	Tsc22d3	-0.652966	6.10686	-4.55184	0.000278729	0.0279861	0.403725
Elf1	Elf1	-0.505049	8.01772	-4.52329	0.00029631	0.0291736	0.202516
Itga4	Itga4	-0.436133	7.94893	-4.50982	0.000304992	0.0297397	0.171977
Wfdc17	Wfdc17	-1.23385	2.32729	-4.45087	0.000346143	0.0319596	0.290481
Pkib	Pkib	-0.624458	5.51	-4.42915	0.000362688	0.0325488	0.148273
Myom1	Myom1	-1.13762	2.57906	-4.40224	0.000384307	0.0339246	0.245914
Csnk1g3	Csnk1g3	-0.727176	5.21825	-4.3615	0.000419555	0.0362905	0.0564902
Stam	Stam	-0.664619	5.47754	-4.34601	0.000433802	0.0362905	0.00365457
A930004D18Rik	A930004D18Rik	-0.931261	3.40413	-4.34386	0.000435823	0.0362905	0.144723
Sgk3	Sgk3	-0.531794	7.01653	-4.34304	0.000436589	0.0362905	-0.124568
A930003A15Rik	A930003A15Rik	-1.46743	2.21219	-4.32361	0.000455278	0.0375364	0.0633459
Washc4	Washc4	-0.536856	5.62035	-4.31612	0.000462698	0.0375656	-0.0693326
Ikzf2	Ikzf2	-1.12818	5.03148	-4.31577	0.000463041	0.0375656	-0.0686915
Pou2f2	Pou2f2	-0.590661	6.6897	-4.29642	0.000482791	0.038551	-0.220549
Tlr13	Tlr13	-1.72135	2.32068	-4.29143	0.000488028	0.0386648	-0.0957452
Irx5	Irx5	-1.76357	0.810526	-4.27308	0.00050776	0.0399162	-0.246213
Mccc1	Mccc1	-0.873599	4.08506	-4.22949	0.000557932	0.043523	-0.106824
Sorcs2	Sorcs2	-2.91725	-0.465458	-4.20847	0.000583893	0.0445208	-1.16605
Dnaaf2	Dnaaf2	-0.671353	4.54249	-4.18462	0.000614828	0.0465214	-0.237797
Peli1	Peli1	-0.673245	5.95499	-4.18127	0.000619307	0.0465214	-0.373903
Smagp	Smagp	-0.707942	5.01092	-4.16879	0.000636273	0.0472446	-0.352823
Resf1	Resf1	-0.592458	7.30349	-4.16005	0.00064844	0.0472446	-0.521616
Ssbp2	Ssbp2	-0.673526	5.23664	-4.15914	0.000649717	0.0472446	-0.380688
Prkdc	Prkdc	-0.572343	4.60541	-4.15736	0.000652228	0.0472446	-0.313001
Il31ra	Il31ra	-1.81118	0.645246	-4.12322	0.000702335	0.0485689	-0.525767
2700097O09Rik	2700097O09Rik	-0.729018	4.35426	-4.122	0.000704191	0.0485689	-0.347271
Abcb4	Abcb4	-1.89085	2.04805	-4.11897	0.000708825	0.0485689	-0.435285
Casp8	Casp8	-0.48116	5.46238	-4.1138	0.000716823	0.0487873	-0.495199
Ccdc69	Ccdc69	-0.605307	4.189	-4.10602	0.000729025	0.0489605	-0.361684
Hoxa3	Hoxa3	-1.26811	3.29024	-4.08367	0.00076524	0.0500708	-0.362039
Xpc	Xpc	-0.357222	7.88723	-4.08284	0.000766619	0.0500708	-0.724268
Rhoq	Rhoq	-0.6497	5.61115	-4.05505	0.000814291	0.052353	-0.637324
Cdk17	Cdk17	-0.772043	6.24592	-4.04329	0.000835346	0.052353	-0.699198
Skap2	Skap2	-0.382251	8.40022	-4.04299	0.000835889	0.052353	-0.823745
Nfil3	Nfil3	-0.781454	4.97162	-4.04024	0.000840891	0.052353	-0.587525
Nipbl	Nipbl	-0.483549	9.14676	-4.0373	0.000846286	0.052353	-0.871266
Fam13b	Fam13b	-0.632974	5.37034	-4.0371	0.000846652	0.052353	-0.639601
Zfp800	Zfp800	-0.389539	6.91345	-3.99273	0.000932323	0.0556158	-0.854155
Flt3	Flt3	-1.17291	5.20882	-3.97389	0.000971294	0.0576017	-0.815058
Atp7a	Atp7a	-0.884487	3.79045	-3.96044	0.0010001	0.0584346	-0.616516
Hoxa7	Hoxa7	-0.387849	6.54802	-3.95438	0.00101338	0.0587238	-0.92382
Chd2	Chd2	-0.520741	7.42413	-3.93686	0.00105271	0.060314	-1.00842
B3glct	B3glct	-0.53099	4.1945	-3.9305	0.00106738	0.0608108	-0.729074
Zfp24	Zfp24	-0.428851	6.38781	-3.92159	0.00108826	0.0613116	-0.973231
Gimap9	Gimap9	-0.867771	6.3806	-3.91828	0.00109614	0.0614144	-0.971124
Hoxa10	Hoxa10	-0.603545	5.03698	-3.90175	0.00113626	0.0626356	-0.90671
Wdr76	Wdr76	-0.518449	6.4103	-3.90167	0.00113647	0.0626356	-1.01163
Tns1	Tns1	-1.30025	2.8082	-3.89391	0.00115581	0.0631018	-0.723855
Per1	Per1	-0.85378	4.39868	-3.89329	0.00115738	0.0631018	-0.796035
Il6st	Il6st	-0.709175	3.62887	-3.88247	0.00118495	0.0642597	-0.779864
Nemf	Nemf	-0.404616	7.57559	-3.85359	0.00126179	0.0677029	-1.19316
Tle4	Tle4	-0.442019	6.85554	-3.84562	0.00128389	0.0681246	-1.17236
Pacsin1	Pacsin1	-1.45315	1.4924	-3.84112	0.00129652	0.0681246	-1.0082
Ptgr1	Ptgr1	-0.687828	6.71217	-3.82571	0.00134075	0.0700851	-1.1788
Reep3	Reep3	-0.491476	6.58124	-3.8225	0.00135015	0.0702146	-1.18831
Ly86	Ly86	-0.440255	5.68477	-3.79132	0.00144497	0.0743366	-1.20033
Tcf24	Tcf24	-1.9896	0.373833	-3.78159	0.00147591	0.074642	-1.41977
Blvrb	Blvrb	-0.813523	4.25077	-3.7565	0.00155876	0.0774871	-1.09382
Erbin	Erbin	-0.589077	6.96451	-3.75364	0.00156851	0.0775914	-1.37719
Pdlim4	Pdlim4	-2.2897	0.535491	-3.73935	0.00161806	0.0796543	-1.55034
Hhex	Hhex	-0.466452	6.13329	-3.73215	0.00164361	0.0800549	-1.34691
Brca1	Brca1	-0.470114	5.11822	-3.7304	0.00164988	0.0800549	-1.24222
Brf2	Brf2	-0.544867	4.26904	-3.6843	0.00182409	0.0864395	-1.23937
Calml4	Calml4	-2.02132	0.904096	-3.67028	0.00188061	0.0881922	-1.43194
Pan3	Pan3	-0.432544	7.61578	-3.66598	0.00189833	0.0881922	-1.59322
Prdm11	Prdm11	-0.638854	3.92286	-3.66447	0.00190455	0.0881922	-1.27295
Spef2	Spef2	-1.04718	2.478	-3.65967	0.00192457	0.0885702	-1.17686
Commd7	Commd7	-0.388063	6.5516	-3.65833	0.00193019	0.0885702	-1.53148
Rnasel	Rnasel	-0.492199	5.74875	-3.65088	0.00196176	0.0892117	-1.48685
Elovl7	Elovl7	-0.476668	4.69308	-3.64513	0.00198644	0.0896361	-1.39641
Thoc2	Thoc2	-0.384604	8.70405	-3.64459	0.00198877	0.0896361	-1.69327
Wipi1	Wipi1	-0.631014	6.47824	-3.63963	0.00201036	0.0902081	-1.5614
Ep300	Ep300	-0.426789	7.11545	-3.63654	0.00202394	0.0904175	-1.62345
Ehbp1l1	Ehbp1l1	-0.476759	6.5804	-3.63283	0.00204035	0.0907509	-1.58255
Tep1	Tep1	-0.537197	5.69189	-3.62828	0.00206064	0.0908563	-1.52933
Ednra	Ednra	-1.56503	1.03309	-3.60637	0.00216128	0.0936648	-1.46428
Ripor1	Ripor1	-0.464687	6.75261	-3.58168	0.00228059	0.0951747	-1.74096
Rbm3	Rbm3	-0.574685	8.71408	-3.56976	0.00234051	0.0969179	-1.84297
Epha7	Epha7	-1.06066	2.81779	-3.56729	0.00235311	0.0969179	-1.37827
Rbm5	Rbm5	-0.404866	7.2798	-3.56616	0.00235889	0.0969179	-1.78288
Cd244a	Cd244a	-0.7423	4.92591	-3.5599	0.00239125	0.0977808	-1.62799
Kif5a	Kif5a	-1.29981	1.74265	-3.55389	0.00242268	0.0981294	-1.38604
Fgfbp3	Fgfbp3	-1.16826	2.20546	-3.55273	0.0024288	0.0981294	-1.37515
Sh3glb1	Sh3glb1	-0.587174	6.12786	-3.54853	0.0024511	0.0986374	-1.75141
Acbd5	Acbd5	-0.441706	4.99726	-3.54443	0.00247306	0.0991277	-1.62436
Ttc12	Ttc12	-1.18697	1.29936	-3.53959	0.00249925	0.0995185	-1.47298
Rhoj	Rhoj	-0.649453	4.70077	-3.53579	0.00251997	0.0998244	-1.64191
Rabgap1l	Rabgap1l	-0.498652	7.51911	-3.52802	0.00256294	0.101131	-1.88527
F13a1	F13a1	-0.890904	6.30283	-3.52501	0.00257976	0.101401	-1.77815
Rpl3l	Rpl3l	-1.29857	1.92117	-3.51125	0.00265808	0.103675	-1.48651
Cenpj	Cenpj	-0.456091	5.5842	-3.5032	0.00270501	0.1047	-1.76735
Rasa4	Rasa4	-0.708165	4.82391	-3.4988	0.00273099	0.105263	-1.72773
Narf	Narf	-0.611975	3.48288	-3.49724	0.0027403	0.105263	-1.53275
Epc1	Epc1	-0.381311	6.0767	-3.49361	0.002762	0.105299	-1.84219
Fam133b	Fam133b	-0.337235	7.37527	-3.49148	0.0027748	0.105391	-1.94592
Specc1	Specc1	-0.388913	6.05998	-3.4879	0.00279645	0.105423	-1.84491
Pik3ip1	Pik3ip1	-0.631391	5.61813	-3.47699	0.00286357	0.107126	-1.85413
Bud13	Bud13	-0.671032	4.63072	-3.47542	0.00287332	0.107126	-1.70924
Wasf2	Wasf2	-0.346238	8.09943	-3.4587	0.00297962	0.110279	-2.06173
Tifa	Tifa	-0.460414	5.82941	-3.42604	0.00319856	0.117524	-1.95684
Cd180	Cd180	-0.571621	5.12914	-3.41544	0.00327305	0.119043	-1.94534
St3gal6	St3gal6	-1.66384	1.11838	-3.41336	0.00328783	0.119043	-1.81845
Coq10a	Coq10a	-0.907029	2.60627	-3.40745	0.00333027	0.119583	-1.64946
Tpm4	Tpm4	-0.776129	7.10727	-3.4065	0.00333714	0.119583	-2.12905
Cdkn1b	Cdkn1b	-0.4557	5.95147	-3.39429	0.00342671	0.121587	-2.04772
Zbtb38	Zbtb38	-0.320083	7.10273	-3.39237	0.00344102	0.121587	-2.14363
Zfp36l2	Zfp36l2	-0.528298	8.76428	-3.38133	0.00352443	0.124102	-2.25293
Crebbp	Crebbp	-0.367116	7.51434	-3.37534	0.00357048	0.125288	-2.19801
Smim14	Smim14	-0.877549	8.00134	-3.37195	0.00359682	0.125777	-2.24029
Eya1	Eya1	-0.804733	3.42326	-3.35435	0.00373668	0.128453	-1.83351
Zfp68	Zfp68	-0.633817	4.22312	-3.33845	0.0038677	0.130741	-1.92047
Tle6	Tle6	-0.688984	3.97526	-3.32737	0.00396158	0.133288	-2.00736
Kansl1l	Kansl1l	-0.658463	4.5531	-3.32647	0.00396933	0.133288	-2.04701
Dusp2	Dusp2	-0.747125	5.97872	-3.32062	0.0040199	0.134098	-2.1969
Pld4	Pld4	-0.75261	4.66289	-3.30147	0.00419003	0.138728	-2.05575
Phactr4	Phactr4	-0.391132	5.39845	-3.30041	0.00419972	0.138728	-2.17154
Hdac9	Hdac9	-0.891462	2.52061	-3.29091	0.00428692	0.139767	-1.86845
Arid4a	Arid4a	-0.408992	7.66314	-3.28289	0.00436189	0.140111	-2.40493
Cul4b	Cul4b	-0.523181	4.80898	-3.28259	0.00436475	0.140111	-2.14318
Cep57l1	Cep57l1	-0.410453	4.98108	-3.26291	0.00455449	0.143885	-2.18681
Cdk6	Cdk6	-0.320092	10.7545	-3.25796	0.00460343	0.144649	-2.58806
Tsc22d1	Tsc22d1	-0.689174	4.24591	-3.24859	0.00469755	0.145855	-2.17681
Pgls	Pgls	-0.500245	8.25392	-3.23796	0.00480673	0.146923	-2.53269
Phactr2	Phactr2	-0.438816	5.39722	-3.23508	0.00483668	0.146923	-2.30043
Tax1bp1	Tax1bp1	-0.357453	9.544	-3.22634	0.00492881	0.148418	-2.61164
Klhl5	Klhl5	-0.544929	6.71886	-3.22603	0.00493215	0.148418	-2.46888
Ehd4	Ehd4	-0.339398	7.22539	-3.21524	0.00504829	0.150582	-2.51823
Cyth4	Cyth4	-0.522834	6.64384	-3.20774	0.00513065	0.150582	-2.49173
Nfkbia	Nfkbia	-0.382242	8.93816	-3.207	0.00513886	0.150582	-2.61663
Tubb2a	Tubb2a	-0.506493	4.44477	-3.20532	0.00515754	0.150582	-2.25815
Tram2	Tram2	-0.500778	4.01312	-3.19915	0.00522665	0.150582	-2.22266
Ifnar2	Ifnar2	-0.335525	6.51501	-3.19863	0.00523251	0.150582	-2.49455
Glipr1l1	Glipr1l1	-0.932065	4.9638	-3.1985	0.00523398	0.150582	-2.40798
Satb1	Satb1	-0.71204	6.39754	-3.19808	0.0052387	0.150582	-2.50773
Arid2	Arid2	-0.462093	6.97555	-3.19801	0.00523946	0.150582	-2.53057
Dock10	Dock10	-0.409103	7.20194	-3.19782	0.00524165	0.150582	-2.55418
Cep120	Cep120	-0.468328	4.95373	-3.19356	0.00528995	0.150906	-2.3431
Zfp120	Zfp120	-0.391354	5.97516	-3.19219	0.00530561	0.150906	-2.46435
Rere	Rere	-0.315998	7.41528	-3.19159	0.00531246	0.150906	-2.57864
Gigyf2	Gigyf2	-0.386909	6.06925	-3.18884	0.00534409	0.150959	-2.47447
Dusp3	Dusp3	-0.697582	3.81765	-3.18054	0.00544055	0.151688	-2.24758
Rnf166	Rnf166	-0.350193	6.18742	-3.17989	0.00544815	0.151688	-2.50383
Zfp617	Zfp617	-0.46689	4.97319	-3.17877	0.0054613	0.151688	-2.37483
D17H6S53E	D17H6S53E	-0.669477	2.79301	-3.17561	0.00549859	0.151688	-2.09107
Ctnna1	Ctnna1	-0.304832	6.11161	-3.17339	0.00552505	0.151688	-2.50518
Casp8ap2	Casp8ap2	-0.424215	7.08008	-3.17333	0.00552576	0.151688	-2.59263
Ifnar1	Ifnar1	-0.560504	3.85444	-3.1726	0.00553443	0.151688	-2.2347
Ccdc80	Ccdc80	-0.436354	5.12591	-3.16892	0.00557842	0.152072	-2.38759
Rnf227	Rnf227	-1.1301	2.37558	-3.14952	0.00581637	0.155604	-2.11776
Klhdc2	Klhdc2	-0.351953	7.7778	-3.14504	0.00587273	0.156313	-2.69793
Slc15a2	Slc15a2	-0.686507	3.10055	-3.13953	0.00594274	0.157455	-2.20535
Il10rb	Il10rb	-0.469316	5.92809	-3.13246	0.0060338	0.158735	-2.5908
Spaca9	Spaca9	-0.617852	3.17426	-3.13183	0.00604199	0.158735	-2.23868
Cybc1	Cybc1	-0.34791	7.64391	-3.12636	0.00611352	0.160199	-2.72479
Diaph3	Diaph3	-0.542492	6.79511	-3.11568	0.00625544	0.162242	-2.70513
Kdm3b	Kdm3b	-0.499884	4.72429	-3.10439	0.00640907	0.164543	-2.47451
Cd163	Cd163	-1.28034	0.437481	-3.10221	0.00643907	0.164896	-2.23582
Atad2b	Atad2b	-0.283713	7.27685	-3.09626	0.00652196	0.165762	-2.75842
Rock2	Rock2	-0.359033	7.69166	-3.07212	0.00686869	0.171565	-2.83888
Zfp984	Zfp984	-0.561254	3.43912	-3.06452	0.00698147	0.173103	-2.37052
Zfyve16	Zfyve16	-0.694259	3.08101	-3.06158	0.00702568	0.173361	-2.32998
Slc27a1	Slc27a1	-0.982666	2.16256	-3.06155	0.00702608	0.173361	-2.28897
Dyrk1a	Dyrk1a	-0.351825	6.78857	-3.05362	0.00714646	0.175319	-2.81554
Atf7ip	Atf7ip	-0.320676	6.9027	-3.04832	0.00722806	0.176142	-2.83514
Slfn9	Slfn9	-0.802662	3.81115	-3.04667	0.00725377	0.176142	-2.43063
Milr1	Milr1	-0.581003	7.10774	-3.04297	0.00731146	0.176958	-2.88507
Zeb2	Zeb2	-0.434904	6.80773	-3.0342	0.00744996	0.178033	-2.87403
S1pr2	S1pr2	-0.771602	4.15123	-3.0335	0.00746118	0.178033	-2.51175
Pros1	Pros1	-0.460597	4.30003	-3.02005	0.00767905	0.182373	-2.58908
Cbr4	Cbr4	-0.578056	3.50016	-3.0163	0.00774081	0.183211	-2.46339
Nes	Nes	-0.759862	2.13412	-3.01246	0.00780469	0.183211	-2.40103
Ccne2	Ccne2	-0.383343	6.47548	-3.0047	0.00793516	0.185844	-2.87911
Usp3	Usp3	-0.33901	6.13967	-3.00121	0.00799458	0.186236	-2.86552
Iqgap2	Iqgap2	-0.275272	7.85508	-3.00048	0.00800701	0.186236	-3.00221
Sfswap	Sfswap	-0.267571	7.22893	-2.98989	0.00819024	0.18859	-2.96736
Fancm	Fancm	-0.439639	5.36286	-2.98926	0.00820119	0.18859	-2.81163
Fbxl5	Fbxl5	-0.522565	5.59341	-2.98345	0.00830361	0.190258	-2.81696
Rab2b	Rab2b	-0.646756	3.26769	-2.97578	0.00844069	0.190723	-2.53781
Ptpra	Ptpra	-0.324965	6.71061	-2.97557	0.00844438	0.190723	-2.97116
Samsn1	Samsn1	-0.868835	7.20348	-2.96695	0.00860118	0.193816	-3.02572
Tut7	Tut7	-0.364098	7.3365	-2.96594	0.00861957	0.193816	-3.03636
Epc2	Epc2	-0.332044	6.49198	-2.9622	0.00868864	0.194083	-2.97249
Gpr171	Gpr171	-0.452566	4.74943	-2.9613	0.00870532	0.194083	-2.84239
Fam76b	Fam76b	-0.364459	6.05126	-2.95818	0.00876347	0.194891	-2.93837
Nmnat1	Nmnat1	-0.729228	2.31984	-2.95151	0.00888891	0.196293	-2.47601
Spag9	Spag9	-0.381506	6.13934	-2.95071	0.00890393	0.196293	-2.97488
Slf2	Slf2	-0.312554	6.30506	-2.94249	0.00906135	0.198471	-3.00308
4932438A13Rik	4932438A13Rik	-0.31705	6.96471	-2.94094	0.00909127	0.198535	-3.05632
Gosr1	Gosr1	-0.741694	3.57881	-2.94014	0.00910669	0.198535	-2.61208
Vcpip1	Vcpip1	-0.315531	6.6703	-2.93846	0.00913941	0.198535	-3.04193
Tbc1d5	Tbc1d5	-0.424711	5.54639	-2.93829	0.00914269	0.198535	-2.92328
Tnks	Tnks	-0.331784	5.74738	-2.93582	0.00919083	0.199154	-2.95691
Gpbp1	Gpbp1	-0.276985	7.32014	-2.93053	0.00929493	0.199622	-3.10312
Cspp1	Cspp1	-0.322486	6.34972	-2.92853	0.00933451	0.199622	-3.0295
Lonrf3	Lonrf3	-0.542921	4.53487	-2.91939	0.00951772	0.201923	-2.81698
Tcf7l2	Tcf7l2	-0.547881	3.97723	-2.91636	0.00957935	0.202806	-2.76988
Slc13a3	Slc13a3	-1.18204	1.47188	-2.91176	0.00967333	0.203814	-2.57742
Vrk2	Vrk2	-0.354574	5.48271	-2.91108	0.00968726	0.203814	-2.95399
2310009B15Rik	2310009B15Rik	-0.415577	4.38021	-2.90471	0.00981931	0.205802	-2.83165
Lxn	Lxn	-0.603427	4.24204	-2.89556	0.0100121	0.206367	-2.8231
Serpine2	Serpine2	-0.903268	1.71559	-2.89153	0.0100981	0.20654	-2.57743
Depp1	Depp1	-1.06413	1.74035	-2.89135	0.010102	0.20654	-2.605
Wdr26	Wdr26	-0.244145	9.05181	-2.88805	0.0101729	0.206695	-3.28425
Gimap6	Gimap6	-1.21602	2.18011	-2.88305	0.0102814	0.208112	-2.5924
Zfp260	Zfp260	-0.496175	4.91245	-2.87737	0.010406	0.209796	-2.98571
Fus	Fus	-0.31832	9.52402	-2.86681	0.0106414	0.213506	-3.34656
Mau2	Mau2	-0.340624	5.18807	-2.86629	0.0106532	0.213506	-3.01662
Zfp280d	Zfp280d	-0.341999	6.16255	-2.8614	0.0107641	0.215303	-3.14992
Dock9	Dock9	-0.676615	3.26803	-2.85622	0.0108828	0.216821	-2.75492
Dnajb12	Dnajb12	-0.452396	5.18793	-2.85435	0.0109259	0.217255	-3.05371
Pclaf	Pclaf	-0.220226	9.49223	-2.85295	0.0109585	0.217477	-3.36912
Srek1	Srek1	-0.315464	7.44125	-2.84931	0.0110432	0.218522	-3.27687
Uvssa	Uvssa	-0.480452	4.86889	-2.8477	0.0110809	0.218522	-3.00636
Copb1	Copb1	-0.487854	6.70815	-2.84628	0.0111143	0.218522	-3.23111
Runx3	Runx3	-0.254762	7.97029	-2.84532	0.0111368	0.218522	-3.32378
Smc6	Smc6	-0.311732	8.54367	-2.84315	0.011188	0.218522	-3.34568
Il6ra	Il6ra	-0.554747	5.39399	-2.84122	0.0112339	0.218522	-3.06124
Mtrf1l	Mtrf1l	-0.444492	4.76452	-2.83926	0.0112806	0.218522	-3.01316
Adam10	Adam10	-0.353386	6.9574	-2.83723	0.0113289	0.218522	-3.26416
Inka1	Inka1	-0.638288	4.96378	-2.83525	0.0113766	0.218918	-3.11033
Ctcf	Ctcf	-0.333376	8.34913	-2.83216	0.0114511	0.219583	-3.36242
Crtc3	Crtc3	-0.375381	5.26295	-2.82992	0.0115054	0.220143	-3.08278
Atp13a2	Atp13a2	-0.528026	6.06878	-2.82553	0.0116127	0.221361	-3.24542
Lnpep	Lnpep	-0.435366	6.9333	-2.82423	0.0116445	0.221552	-3.2939
Colgalt1	Colgalt1	-0.309683	7.64732	-2.81873	0.0117805	0.222169	-3.36235
Rsf1	Rsf1	-0.36862	6.86776	-2.81849	0.0117865	0.222169	-3.30291
Tespa1	Tespa1	-0.519465	5.93993	-2.81471	0.0118809	0.223111	-3.28106
Strada	Strada	-0.362427	4.76227	-2.81385	0.0119025	0.223111	-3.06123
Dusp22	Dusp22	-1.84769	1.21579	-2.81088	0.0119775	0.224103	-2.77488
Igf2bp3	Igf2bp3	-0.306285	8.23192	-2.80756	0.0120615	0.224979	-3.41138
Tmf1	Tmf1	-0.379728	6.81209	-2.8045	0.0121396	0.225472	-3.32149
Rnase4	Rnase4	-0.663513	4.12536	-2.79778	0.0123129	0.225706	-3.07398
Rasa1	Rasa1	-0.310284	6.57272	-2.79652	0.0123458	0.225706	-3.32317
Ube2k	Ube2k	-0.314399	8.30914	-2.79455	0.012397	0.225706	-3.43008
E2f7	E2f7	-0.379901	5.43155	-2.7887	0.0125508	0.227281	-3.1732
BC147527	BC147527	-1.40265	0.74933	-2.78496	0.0126502	0.228674	-2.7936
Ap5s1	Ap5s1	-0.799981	2.03842	-2.78296	0.0127035	0.228995	-2.77373
Il17ra	Il17ra	-0.438889	6.83374	-2.77903	0.0128091	0.229096	-3.37233
Phf12	Phf12	-0.324068	6.79151	-2.76992	0.013057	0.232709	-3.38875
1110059E24Rik	1110059E24Rik	-0.374562	6.36866	-2.76073	0.0133117	0.236831	-3.36644
Nusap1	Nusap1	-0.325719	7.52274	-2.751	0.0135867	0.239622	-3.46757
Kif18b	Kif18b	-0.641052	2.69105	-2.74937	0.0136331	0.240024	-2.86553
Ezh2	Ezh2	-0.297844	8.42551	-2.74491	0.0137614	0.240632	-3.53832
Kbtbd7	Kbtbd7	-0.519359	5.04032	-2.73994	0.0139057	0.242118	-3.2259
1700109H08Rik	1700109H08Rik	-1.10929	1.68255	-2.73948	0.0139193	0.242118	-2.8243
Ppp2r3a	Ppp2r3a	-0.912783	1.94813	-2.73866	0.0139431	0.242118	-2.82857
Il20rb	Il20rb	-1.26801	1.6302	-2.73606	0.0140195	0.2422	-2.84194
Tnfrsf13b	Tnfrsf13b	-0.377161	6.88006	-2.73448	0.014066	0.242362	-3.47248
Rnf170	Rnf170	-0.426409	4.77965	-2.72448	0.0143639	0.246431	-3.21474
Spc25	Spc25	-0.268111	6.96072	-2.72375	0.0143859	0.246431	-3.48131
Adgrl4	Adgrl4	-0.62677	3.86811	-2.71901	0.0145297	0.247027	-3.15137
Synj1	Synj1	-0.267644	6.31252	-2.71423	0.0146756	0.248457	-3.45066
Cep162	Cep162	-0.420275	5.49711	-2.7124	0.0147321	0.248997	-3.36694
Stam2	Stam2	-0.376051	4.52997	-2.71151	0.0147597	0.249049	-3.21275
Bcl2	Bcl2	-0.315119	6.68109	-2.70715	0.0148948	0.250437	-3.52692
Mospd1	Mospd1	-0.379072	4.77319	-2.70461	0.0149743	0.250998	-3.24439
Akr1b10	Akr1b10	-0.404993	4.55458	-2.70178	0.0150633	0.251389	-3.23453
Ttc14	Ttc14	-0.296769	6.95265	-2.70072	0.0150968	0.251389	-3.53699
Marchf7	Marchf7	-0.385733	7.20764	-2.68521	0.0155938	0.257134	-3.57728
Banp	Banp	-0.652107	6.16877	-2.67895	0.0157991	0.259673	-3.49954
Atp1a3	Atp1a3	-0.406754	5.69629	-2.67657	0.0158779	0.260126	-3.48144
Bphl	Bphl	-0.511705	5.61437	-2.67563	0.0159091	0.260216	-3.47666
Tstd3	Tstd3	-0.430586	4.7173	-2.67275	0.016005	0.260944	-3.34001
Baz1b	Baz1b	-0.313673	8.77365	-2.66583	0.0162376	0.263887	-3.71359
Spopl	Spopl	-0.394077	5.39586	-2.66081	0.0164084	0.265811	-3.42425
Rsbn1l	Rsbn1l	-0.274094	6.29812	-2.65876	0.0164785	0.265939	-3.56033
Xpa	Xpa	-0.33487	4.58382	-2.65859	0.0164844	0.265939	-3.33217
Tmprss3	Tmprss3	-0.575068	3.3177	-2.65154	0.0167281	0.268417	-3.13429
Hoxa2	Hoxa2	-1.41182	0.234044	-2.64782	0.0168582	0.269468	-3.025
Kank2	Kank2	-1.05383	1.80351	-2.64285	0.0170336	0.271173	-3.01275
Ankle2	Ankle2	-0.249927	5.93493	-2.63986	0.0171399	0.271418	-3.5564
P2ry1	P2ry1	-0.91945	1.52554	-2.63974	0.0171442	0.271418	-2.98974
Eapp	Eapp	-0.29945	6.35879	-2.63733	0.0172302	0.271418	-3.60929
Dync1i2	Dync1i2	-0.230325	8.50684	-2.63494	0.0173162	0.271832	-3.75971
Ric8b	Ric8b	-0.437183	4.05581	-2.62989	0.0174989	0.27301	-3.28305
Slfn8	Slfn8	-0.750116	4.06747	-2.62893	0.0175338	0.273134	-3.32176
Cwc25	Cwc25	-0.326732	5.45487	-2.62567	0.0176527	0.273614	-3.51737
L3mbtl3	L3mbtl3	-0.414185	4.73385	-2.62474	0.0176871	0.273614	-3.43419
Chd8	Chd8	-0.287397	7.03076	-2.62402	0.0177133	0.273614	-3.69271
Wnk1	Wnk1	-0.266935	8.68607	-2.61674	0.0179831	0.276152	-3.80032
Pggt1b	Pggt1b	-0.527285	2.90013	-2.61339	0.0181086	0.276269	-3.15026
Fbxl20	Fbxl20	-0.501333	4.27072	-2.60894	0.0182763	0.276269	-3.37312
Ms4a6c	Ms4a6c	-0.307863	7.43905	-2.6087	0.0182857	0.276269	-3.764
Tjap1	Tjap1	-0.418935	4.85136	-2.60808	0.0183092	0.276269	-3.45763
Tmem131l	Tmem131l	-0.296886	6.24892	-2.60674	0.0183601	0.276269	-3.6506
Bmx	Bmx	-0.68551	5.20762	-2.59831	0.0186835	0.277991	-3.59824
Ikzf1	Ikzf1	-0.253851	7.90623	-2.59647	0.0187548	0.277991	-3.80195
Renbp	Renbp	-0.561707	2.90107	-2.59533	0.0187991	0.277991	-3.16201
Lrch3	Lrch3	-0.400874	4.89188	-2.58974	0.0190182	0.277991	-3.50298
Lpar1	Lpar1	-0.664016	2.72857	-2.58958	0.0190243	0.277991	-3.20306
Pnisr	Pnisr	-0.244057	8.18301	-2.58274	0.0192954	0.280739	-3.84892
Itgb1	Itgb1	-0.27737	7.3963	-2.57499	0.0196071	0.282324	-3.81617
Slc44a1	Slc44a1	-0.91242	1.73768	-2.57415	0.0196415	0.282324	-3.0918
Ppp1r18	Ppp1r18	-0.317424	7.47181	-2.57318	0.0196806	0.282324	-3.81169
Pibf1	Pibf1	-0.500843	4.87625	-2.57268	0.0197009	0.282324	-3.53487
Zfp760	Zfp760	-0.766547	2.06481	-2.57066	0.0197836	0.282324	-3.15743
Pigv	Pigv	-0.429537	4.07707	-2.56972	0.019822	0.282324	-3.41211
Scpep1	Scpep1	-0.671221	4.35831	-2.56619	0.0199671	0.283992	-3.48846
Tubgcp2	Tubgcp2	-0.406805	5.42339	-2.56266	0.0201128	0.285265	-3.6425
Lcor	Lcor	-0.430977	5.30542	-2.56169	0.0201532	0.285438	-3.59798
Ripk1	Ripk1	-0.294004	6.37636	-2.55886	0.0202713	0.286711	-3.76833
Cdk5rap2	Cdk5rap2	-0.321702	5.94294	-2.55491	0.0204369	0.287864	-3.7313
Thap2	Thap2	-0.359297	5.36028	-2.5505	0.0206237	0.289674	-3.66233
Heg1	Heg1	-0.317039	5.31171	-2.5455	0.0208374	0.291867	-3.67694
Reep5	Reep5	-0.387181	6.98832	-2.5417	0.021001	0.293349	-3.85795
Kbtbd6	Kbtbd6	-0.558614	3.20764	-2.53961	0.0210919	0.294212	-3.29855
Dnajc25	Dnajc25	-0.41298	6.26581	-2.53838	0.0211451	0.294407	-3.79129
Wac	Wac	-0.257464	7.10581	-2.53685	0.021212	0.294407	-3.86072
Ano6	Ano6	-0.267672	6.30011	-2.53332	0.0213666	0.294801	-3.81809
Mier3	Mier3	-0.362614	6.06965	-2.5314	0.0214511	0.295541	-3.77665
Stim2	Stim2	-0.32185	6.05967	-2.52551	0.0217127	0.297412	-3.77723
Ube2r2	Ube2r2	-0.273769	7.69933	-2.52284	0.021832	0.297978	-3.93791
Tgm3	Tgm3	-1.56213	0.509647	-2.52116	0.0219075	0.298576	-3.24847
Cracr2b	Cracr2b	-0.536929	5.72086	-2.52001	0.0219591	0.298576	-3.76892
Ift52	Ift52	-0.309857	5.5815	-2.5199	0.0219641	0.298576	-3.74001
Brwd3	Brwd3	-0.27164	5.88135	-2.51897	0.0220062	0.298597	-3.79623
Ccnl2	Ccnl2	-0.229881	7.21963	-2.51857	0.0220245	0.298597	-3.90673
Angpt1	Angpt1	-0.659758	5.81113	-2.51659	0.0221141	0.299012	-3.89931
Nudt16	Nudt16	-0.526713	3.85776	-2.51406	0.0222291	0.29937	-3.49821
Ctr9	Ctr9	-0.323369	7.40327	-2.50955	0.0224359	0.301755	-3.94613
Tchp	Tchp	-0.339	4.84882	-2.50818	0.0224993	0.302205	-3.68907
Mndal	Mndal	-0.671058	6.61438	-2.50157	0.0228064	0.304717	-3.91115
Dtx2	Dtx2	-0.559736	4.09422	-2.4992	0.0229172	0.305794	-3.5172
Ctdspl2	Ctdspl2	-0.312863	6.65538	-2.49528	0.0231025	0.307637	-3.90826
Irf8	Irf8	-0.65408	7.92173	-2.49499	0.023116	0.307637	-3.9998
Scaf11	Scaf11	-0.351241	8.36423	-2.49361	0.0231814	0.307735	-4.02262
Bcor	Bcor	-0.466861	6.09935	-2.49305	0.023208	0.307735	-3.86531
Zfp820	Zfp820	-0.523722	3.07375	-2.48968	0.0233686	0.309097	-3.44981
Sgsh	Sgsh	-0.573355	3.59738	-2.488	0.0234493	0.309635	-3.53303
Rab11fip5	Rab11fip5	-0.905875	1.8964	-2.486	0.0235454	0.3105	-3.25436
Peak1	Peak1	-0.341276	4.60829	-2.48458	0.0236141	0.311001	-3.68212
Rnf220	Rnf220	-0.335549	7.61702	-2.47907	0.0238818	0.31313	-4.00891
Zfp608	Zfp608	-0.380821	5.90997	-2.47718	0.0239742	0.31313	-3.89336
Cdk12	Cdk12	-0.343458	6.59505	-2.47682	0.0239919	0.31313	-3.9341
Il22ra2	Il22ra2	-0.732002	1.93038	-2.47402	0.0241297	0.314119	-3.26818
Phrf1	Phrf1	-0.234444	6.45719	-2.46962	0.0243474	0.315942	-3.93368
Phf14	Phf14	-0.269299	7.17365	-2.4691	0.0243733	0.315942	-4.00626
Cplane1	Cplane1	-0.491949	3.64631	-2.46806	0.0244254	0.315942	-3.50289
Rab14	Rab14	-0.211527	8.7473	-2.46675	0.0244904	0.316283	-4.09344
Tnfsf12	Tnfsf12	-1.06605	0.934534	-2.46559	0.0245486	0.316283	-3.25942
Klf2	Klf2	-0.998186	6.06757	-2.46497	0.0245798	0.316283	-3.84191
Cep290	Cep290	-0.356273	5.96029	-2.46193	0.024733	0.316283	-3.91123
Ulbp1	Ulbp1	-0.314045	5.62194	-2.46074	0.0247931	0.316283	-3.85554
Stk4	Stk4	-0.288168	8.27258	-2.45857	0.024903	0.316468	-4.08965
Tmem234	Tmem234	-0.275952	7.40906	-2.45277	0.0251994	0.319286	-4.04683
Bcl9l	Bcl9l	-0.531673	3.52709	-2.45185	0.0252465	0.319286	-3.53576
Raph1	Raph1	-0.344191	5.3423	-2.45177	0.0252507	0.319286	-3.81964
Zbtb20	Zbtb20	-0.462007	4.12159	-2.44918	0.0253842	0.319444	-3.66287
Skp2	Skp2	-0.28775	5.79251	-2.44893	0.0253975	0.319444	-3.89465
Phf3	Phf3	-0.259831	7.55689	-2.44826	0.0254323	0.319444	-4.06406
Septin7	Septin7	-0.211095	8.68723	-2.44635	0.0255313	0.320041	-4.12849
Trim24	Trim24	-0.43037	4.6176	-2.44297	0.0257078	0.32005	-3.7458
Wls	Wls	-0.255403	6.72678	-2.44271	0.0257214	0.32005	-4.00945
Zfp94	Zfp94	-0.7796	1.51716	-2.4417	0.025774	0.320312	-3.29876
Cds1	Cds1	-0.855806	2.73636	-2.43703	0.0260205	0.321832	-3.40691
Kifap3	Kifap3	-0.328606	4.49431	-2.43698	0.0260233	0.321832	-3.75497
Armcx3	Armcx3	-0.278161	5.20961	-2.43553	0.0260998	0.321836	-3.88107
Chmp3	Chmp3	-0.299151	6.74247	-2.43442	0.0261591	0.321836	-4.02104
Prkacb	Prkacb	-0.262428	6.30262	-2.43272	0.0262495	0.321836	-3.99869
Runx1	Runx1	-0.32908	6.02725	-2.43186	0.0262954	0.321836	-3.93835
Nfatc3	Nfatc3	-0.269954	7.70689	-2.43158	0.0263103	0.321836	-4.09876
Cntln	Cntln	-0.378882	6.69474	-2.43132	0.0263246	0.321836	-4.0452
Plk2	Plk2	-1.23775	1.03192	-2.43112	0.0263353	0.321836	-3.31394
Slc38a9	Slc38a9	-0.308788	5.12694	-2.42999	0.0263957	0.322116	-3.85503
Taf1	Taf1	-0.282089	6.8946	-2.42823	0.0264904	0.322884	-4.05559
Stx12	Stx12	-0.263228	5.66795	-2.42518	0.026655	0.323699	-3.92887
Hmgb2	Hmgb2	-0.236713	10.0925	-2.42392	0.0267236	0.323699	-4.22587
6720489N17Rik	6720489N17Rik	-0.614451	2.75983	-2.42375	0.0267325	0.323699	-3.47306
Bcl2l11	Bcl2l11	-0.375072	4.50628	-2.42053	0.0269078	0.324008	-3.73143
Ezh1	Ezh1	-0.387732	4.82724	-2.41989	0.026943	0.324008	-3.82515
Cep135	Cep135	-0.358325	5.56181	-2.41832	0.0270292	0.324008	-3.93314
Aldh1b1	Aldh1b1	-0.470884	3.87769	-2.41805	0.0270437	0.324008	-3.66838
Rcbtb1	Rcbtb1	-0.859459	2.32049	-2.41749	0.0270745	0.324008	-3.38741
Phip	Phip	-0.302548	7.72979	-2.41552	0.0271833	0.324008	-4.13453
Itch	Itch	-0.292227	5.79113	-2.41543	0.0271882	0.324008	-3.96377
Fdx1	Fdx1	-0.345061	5.40339	-2.4154	0.0271897	0.324008	-3.89919
Zcwpw1	Zcwpw1	-0.408179	4.35396	-2.41435	0.027248	0.324321	-3.81349
Rab11fip2	Rab11fip2	-0.426844	4.4556	-2.41059	0.0274565	0.32553	-3.78832
Tab2	Tab2	-0.299446	7.72634	-2.41026	0.0274746	0.32553	-4.1479
Sugt1	Sugt1	-0.25054	6.99455	-2.4093	0.0275283	0.32553	-4.08796
Zfp90	Zfp90	-0.567558	2.62866	-2.40481	0.0277802	0.327108	-3.48636
Slc4a1ap	Slc4a1ap	-0.261153	5.65678	-2.40341	0.0278589	0.327239	-3.96885
Rnf34	Rnf34	-0.353058	5.60323	-2.40303	0.0278804	0.327239	-3.96036
Ccdc25	Ccdc25	-0.417884	5.17229	-2.40235	0.0279191	0.327315	-3.91744
Opa3	Opa3	-0.358184	5.22484	-2.40173	0.0279539	0.327344	-3.90986
Irf2	Irf2	-0.382052	6.5721	-2.40004	0.0280499	0.327709	-4.07532
Nlrc4	Nlrc4	-0.330542	4.82043	-2.39948	0.0280819	0.327709	-3.85722
Panx1	Panx1	-0.412437	4.48059	-2.39759	0.0281896	0.328191	-3.82322
Gabpb2	Gabpb2	-0.28762	6.70227	-2.39705	0.0282203	0.328191	-4.08892
Tmem175	Tmem175	-0.442099	4.20904	-2.39584	0.0282898	0.328621	-3.76448
Taok1	Taok1	-0.337016	7.82339	-2.38405	0.0289723	0.333873	-4.19754
Chst15	Chst15	-0.590828	3.12232	-2.38317	0.0290242	0.334091	-3.48039
Rai14	Rai14	-1.43604	0.800079	-2.3817	0.0291108	0.334708	-3.38813
Dido1	Dido1	-0.243371	6.63712	-2.38071	0.0291689	0.334997	-4.12188
0610010F05Rik	0610010F05Rik	-0.337977	5.02325	-2.37989	0.0292171	0.335171	-3.92975
Gas2l3	Gas2l3	-0.406139	4.95856	-2.37138	0.0297238	0.338474	-3.9094
Ahi1	Ahi1	-0.60896	4.10261	-2.36481	0.0301201	0.341953	-3.77347
Tmco1	Tmco1	-0.220088	7.0711	-2.36242	0.0302657	0.342168	-4.19109
Cfap97	Cfap97	-0.363348	5.38408	-2.35912	0.0304677	0.343685	-4.01947
Zfp871	Zfp871	-0.226549	6.94722	-2.35832	0.0305167	0.343856	-4.18829
Zfp646	Zfp646	-0.411986	3.58543	-2.35454	0.0307501	0.344952	-3.72153
Osgepl1	Osgepl1	-0.569613	3.51068	-2.35059	0.0309959	0.34727	-3.69889
Fyco1	Fyco1	-0.311066	5.10775	-2.35012	0.0310252	0.34727	-3.99383
Map2k7	Map2k7	-0.271233	5.68817	-2.34837	0.0311345	0.347882	-4.07281
Prdm9	Prdm9	-0.741457	1.83099	-2.34597	0.0312853	0.349026	-3.47556
Adgrg1	Adgrg1	-0.409989	6.60782	-2.34365	0.0314313	0.349362	-4.25043
9930111J21Rik2	9930111J21Rik2	-0.461355	6.48019	-2.34331	0.0314533	0.349362	-4.19367
Rspo1	Rspo1	-0.790725	0.540413	-2.34014	0.0316541	0.349683	-3.45044
4930503L19Rik	4930503L19Rik	-0.376679	4.08211	-2.33962	0.0316875	0.349683	-3.83645
Hmgcs1	Hmgcs1	-0.338147	5.70338	-2.33958	0.0316898	0.349683	-4.07664
Maged2	Maged2	-1.14932	0.89867	-2.33851	0.031758	0.349683	-3.44879
Kdm3a	Kdm3a	-0.439091	4.70424	-2.33685	0.0318643	0.34975	-3.95174
Zzef1	Zzef1	-0.293259	5.82383	-2.3368	0.0318675	0.34975	-4.11173
Cblb	Cblb	-0.366092	4.74493	-2.33597	0.0319203	0.349882	-3.97168
Zfand6	Zfand6	-0.258812	6.94759	-2.33553	0.0319486	0.349882	-4.23084
Tmem109	Tmem109	-0.523803	5.39368	-2.33454	0.0320125	0.350203	-4.09541
Tet2	Tet2	-0.319409	6.05396	-2.33231	0.0321561	0.350269	-4.14363
Ncoa2	Ncoa2	-0.297334	5.20257	-2.33197	0.0321782	0.350269	-4.04277
Cln3	Cln3	-0.326358	5.36906	-2.33194	0.0321802	0.350269	-4.05605
Atp6v0d1	Atp6v0d1	-0.288045	6.05337	-2.32956	0.0323339	0.351068	-4.15752
Lpp	Lpp	-0.584337	3.57242	-2.3258	0.0325793	0.351923	-3.75093
Pcnt	Pcnt	-0.235843	7.34433	-2.32569	0.0325861	0.351923	-4.27854
Tmem159	Tmem159	-0.438923	3.39146	-2.32495	0.0326345	0.352071	-3.72506
Psap	Psap	-0.393886	9.01228	-2.3208	0.0329071	0.353908	-4.37139
Vav3	Vav3	-0.31438	6.28993	-2.31843	0.0330638	0.354815	-4.20495
Wdsub1	Wdsub1	-0.915308	0.937208	-2.31642	0.0331974	0.355231	-3.48391
Rchy1	Rchy1	-0.271766	5.61603	-2.31399	0.0333593	0.355231	-4.10904
Ccser2	Ccser2	-0.369868	3.9945	-2.31333	0.0334036	0.355231	-3.89861
Muc13	Muc13	-0.676003	2.87491	-2.31218	0.0334809	0.355231	-3.66597
Zfc3h1	Zfc3h1	-0.290065	5.96717	-2.31086	0.0335692	0.355231	-4.199
Plekha1	Plekha1	-0.376106	4.22198	-2.31073	0.0335777	0.355231	-3.90309
Zmym6	Zmym6	-0.556035	2.71535	-2.31064	0.0335837	0.355231	-3.65525
Adam17	Adam17	-0.281798	6.58484	-2.31041	0.0335997	0.355231	-4.26184
Cep97	Cep97	-0.462631	4.43437	-2.30958	0.0336553	0.355231	-3.96257
Dcaf8	Dcaf8	-0.284889	6.60765	-2.30864	0.0337186	0.355231	-4.25011
Prdm2	Prdm2	-0.322177	5.9625	-2.30814	0.0337525	0.355231	-4.19238
Zfp709	Zfp709	-0.481966	3.32922	-2.30792	0.0337671	0.355231	-3.79482
Nsmce1	Nsmce1	-0.347593	6.27649	-2.30791	0.0337682	0.355231	-4.22644
Zfp326	Zfp326	-0.32167	5.887	-2.30214	0.0341598	0.355985	-4.18719
Rnf141	Rnf141	-0.321744	6.12124	-2.30132	0.0342162	0.355985	-4.21432
Filip1l	Filip1l	-0.481753	4.60483	-2.30128	0.0342186	0.355985	-3.98655
Zfp703	Zfp703	-0.394623	4.72695	-2.30039	0.0342801	0.355985	-4.0072
Ttll3	Ttll3	-0.454809	3.66817	-2.30015	0.0342961	0.355985	-3.81723
Rspry1	Rspry1	-0.260616	5.90105	-2.29957	0.0343362	0.356036	-4.1875
Rev3l	Rev3l	-0.372701	5.82712	-2.29394	0.0347248	0.3583	-4.19485
Magi3	Magi3	-0.387842	4.04596	-2.29351	0.0347547	0.3583	-3.92162
Lrrc8a	Lrrc8a	-0.437447	4.76673	-2.29152	0.034893	0.3583	-4.04603
Zfand4	Zfand4	-0.562774	3.16728	-2.29094	0.0349335	0.3583	-3.74499
Supt7l	Supt7l	-0.37988	3.69329	-2.29066	0.0349528	0.3583	-3.85313
Nrros	Nrros	-0.231269	9.06122	-2.29062	0.0349556	0.3583	-4.43714
Bend4	Bend4	-0.449784	3.95893	-2.29011	0.0349913	0.3583	-3.98638
Dmxl1	Dmxl1	-0.353859	5.2319	-2.28895	0.035072	0.3583	-4.12689
Pbxip1	Pbxip1	-0.313617	6.84718	-2.28878	0.0350843	0.3583	-4.31373
Dop1b	Dop1b	-0.521218	3.47674	-2.28878	0.0350845	0.3583	-3.80054
Arhgap18	Arhgap18	-0.365236	6.14208	-2.28823	0.0351228	0.35833	-4.23451
Ubap1	Ubap1	-0.364138	4.68486	-2.28712	0.0352007	0.35857	-4.018
Snx30	Snx30	-0.360951	5.13807	-2.28689	0.035217	0.35857	-4.13237
Nhlrc3	Nhlrc3	-0.458429	3.39445	-2.28615	0.0352687	0.358736	-3.79843
Ccr2	Ccr2	-0.481055	5.45573	-2.2835	0.0354557	0.358771	-4.19366
Uxs1	Uxs1	-0.326774	5.41942	-2.28224	0.0355449	0.358771	-4.14272
Ppil2	Ppil2	-0.248204	5.69039	-2.2821	0.0355552	0.358771	-4.19323
Snx6	Snx6	-0.199191	7.32037	-2.2773	0.0358965	0.36136	-4.36392
Oser1	Oser1	-0.26988	5.93433	-2.27684	0.0359299	0.36136	-4.22661
Spa17	Spa17	-0.735964	1.96094	-2.276	0.0359899	0.36136	-3.58886
Zup1	Zup1	-0.363054	5.73374	-2.27363	0.0361603	0.362712	-4.21227
Rmi1	Rmi1	-0.323323	4.63645	-2.27263	0.0362319	0.362926	-4.03315
Ubn1	Ubn1	-0.209201	8.09612	-2.27076	0.0363674	0.363351	-4.42492
Ptpn21	Ptpn21	-0.683811	2.27159	-2.26732	0.0366175	0.364057	-3.65624
Ppil4	Ppil4	-0.230057	7.49737	-2.26539	0.0367584	0.3651	-4.39914
Fam8a1	Fam8a1	-0.320715	4.6872	-2.26413	0.0368505	0.365498	-4.06403
Cfap36	Cfap36	-0.370363	4.53663	-2.26135	0.0370548	0.366359	-4.07332
Vim	Vim	-0.364224	8.82426	-2.261	0.0370804	0.366359	-4.46476
Lrrc61	Lrrc61	-0.411323	3.57701	-2.26071	0.0371019	0.366359	-3.90226
Copg2	Copg2	-0.290621	5.96145	-2.25747	0.0373418	0.367278	-4.27508
Zfp105	Zfp105	-1.01086	1.22767	-2.25725	0.0373578	0.367278	-3.574
Ecpas	Ecpas	-0.334657	7.06428	-2.25657	0.0374082	0.367278	-4.38512
Hace1	Hace1	-0.700615	3.13143	-2.25514	0.0375146	0.36757	-3.77169
Nol4l	Nol4l	-0.316191	4.58726	-2.25431	0.0375767	0.367716	-4.04318
Pknox1	Pknox1	-0.239938	5.81037	-2.25397	0.037602	0.367716	-4.25634
Mtif2	Mtif2	-0.268686	5.21305	-2.24918	0.0379614	0.369596	-4.19968
Akap12	Akap12	-0.604199	3.16951	-2.24896	0.037978	0.369596	-3.82955
Sort1	Sort1	-0.282362	7.08827	-2.24748	0.0380897	0.369988	-4.39145
Eed	Eed	-0.277609	6.23683	-2.23831	0.0387885	0.374266	-4.32697
Rtf1	Rtf1	-0.196141	7.03852	-2.23604	0.038963	0.375066	-4.41501
Hp1bp3	Hp1bp3	-0.226616	9.67335	-2.23517	0.0390302	0.375171	-4.56931
Cep350	Cep350	-0.30445	7.42766	-2.23216	0.0392636	0.3752	-4.45674
Swt1	Swt1	-0.2539	5.82167	-2.23091	0.0393606	0.3752	-4.3002
Trak2	Trak2	-0.303901	5.15484	-2.23034	0.0394055	0.3752	-4.18046
Ppig	Ppig	-0.241299	9.00288	-2.22994	0.0394364	0.3752	-4.54504
Rag2	Rag2	-1.10054	1.2748	-2.22989	0.0394402	0.3752	-3.64183
Arhgap30	Arhgap30	-0.223367	6.79967	-2.2289	0.0395178	0.375449	-4.40407
Zfr	Zfr	-0.211393	7.94607	-2.22477	0.0398417	0.377356	-4.50007
Fundc2	Fundc2	-0.231509	7.4749	-2.22427	0.0398814	0.377356	-4.47218
Prdx4	Prdx4	-0.503706	4.15275	-2.22165	0.0400884	0.377356	-4.0626
Exoc1	Exoc1	-0.302685	5.0782	-2.2207	0.0401641	0.377356	-4.20496
Mysm1	Mysm1	-0.347219	5.6832	-2.21993	0.040225	0.377356	-4.30756
Cenps	Cenps	-0.29991	6.08232	-2.2169	0.0404666	0.378184	-4.36042
Amn1	Amn1	-0.508702	3.74267	-2.21475	0.0406387	0.378784	-3.97694
Prickle3	Prickle3	-0.566761	3.13241	-2.21294	0.0407839	0.378799	-3.83719
Cyb5d2	Cyb5d2	-0.55336	2.64366	-2.21161	0.0408914	0.378799	-3.74968
Lmbrd2	Lmbrd2	-0.332599	4.92239	-2.21103	0.0409382	0.378799	-4.20825
Clock	Clock	-0.346561	4.30336	-2.20986	0.0410326	0.378799	-4.07699
Terf1	Terf1	-0.260302	5.29679	-2.20945	0.0410662	0.378799	-4.28047
Suz12	Suz12	-0.344241	8.51167	-2.20809	0.0411766	0.378799	-4.5646
Xiap	Xiap	-0.288763	6.7738	-2.20793	0.0411891	0.378799	-4.4416
Uevld	Uevld	-0.734792	2.19886	-2.20733	0.0412379	0.378799	-3.7012
Mpv17l	Mpv17l	-0.891769	1.76085	-2.2044	0.0414769	0.379845	-3.65801
Csnk1a1	Csnk1a1	-0.174806	9.04945	-2.20364	0.0415392	0.379845	-4.59621
Iqgap1	Iqgap1	-0.204646	8.66914	-2.20304	0.0415883	0.379952	-4.57434
Dcxr	Dcxr	-0.404197	3.88174	-2.19796	0.042007	0.382693	-4.07762
Ghdc	Ghdc	-0.768003	1.49649	-2.19579	0.0421864	0.383048	-3.68482
Grpel2	Grpel2	-0.248076	5.24888	-2.19573	0.0421915	0.383048	-4.29609
Pola1	Pola1	-0.26082	7.48452	-2.19478	0.0422703	0.383149	-4.52616
Dcaf10	Dcaf10	-0.300912	5.32358	-2.18959	0.0427047	0.384136	-4.31375
Msl3	Msl3	-0.24108	6.35067	-2.18946	0.0427155	0.384136	-4.44349
Serinc3	Serinc3	-0.321011	10.1293	-2.1881	0.0428298	0.384365	-4.66946
Dbr1	Dbr1	-0.278039	5.68373	-2.18809	0.0428308	0.384365	-4.35579
Ppm1l	Ppm1l	-0.690224	1.52388	-2.18466	0.0431199	0.385294	-3.69963
Mns1	Mns1	-0.284147	5.37567	-2.18463	0.0431231	0.385294	-4.32672
Tnfrsf4	Tnfrsf4	-1.08401	0.893222	-2.18291	0.0432688	0.385579	-3.66655
Mroh1	Mroh1	-0.422797	3.93637	-2.17813	0.0436768	0.388185	-4.06306
Pecam1	Pecam1	-0.269986	7.29186	-2.17635	0.0438297	0.388868	-4.58036
Eepd1	Eepd1	-0.436596	4.08907	-2.17475	0.0439675	0.389751	-4.09188
Atad2	Atad2	-0.256416	8.21558	-2.16792	0.0445607	0.393632	-4.61657
Calcrl	Calcrl	-0.430856	4.68954	-2.16691	0.0446484	0.393766	-4.28865
Fnbp1	Fnbp1	-0.198888	7.0023	-2.16686	0.0446534	0.393766	-4.54078
Ccdc174	Ccdc174	-0.237291	5.71351	-2.16619	0.0447113	0.393933	-4.40311
Prorsd1	Prorsd1	-0.208609	6.68758	-2.16296	0.0449953	0.395748	-4.5149
Dtl	Dtl	-0.240303	6.72177	-2.1614	0.0451334	0.396057	-4.51445
Stag1	Stag1	-0.303971	6.63542	-2.16124	0.0451476	0.396057	-4.51066
Cep41	Cep41	-0.369694	3.4266	-2.1598	0.0452752	0.396148	-4.04526
Srcap	Srcap	-0.756911	2.29882	-2.15645	0.0455726	0.397721	-3.81475
Arc	Arc	-1.1659	1.06699	-2.15386	0.045804	0.399053	-3.71818
Lrp1	Lrp1	-0.502759	4.48116	-2.15193	0.0459769	0.399873	-4.17822
Mybl1	Mybl1	-0.598189	2.63713	-2.15058	0.0460987	0.400588	-3.86956
Smc5	Smc5	-0.282258	6.20651	-2.14845	0.0462906	0.401422	-4.49308
Prex1	Prex1	-0.391173	5.6848	-2.14807	0.0463251	0.401422	-4.43779
Ing2	Ing2	-0.297509	6.02469	-2.14261	0.0468221	0.404167	-4.49146
Calcoco1	Calcoco1	-0.637552	3.05954	-2.14253	0.0468293	0.404167	-4.03402
Rad51c	Rad51c	-0.580952	3.09596	-2.14042	0.0470222	0.404731	-4.00371
Abhd6	Abhd6	-0.774652	1.95759	-2.13967	0.0470912	0.404731	-3.86038
Zbtb18	Zbtb18	-0.328006	5.85737	-2.13729	0.0473108	0.405349	-4.47802
Madd	Madd	-0.35716	5.13899	-2.13729	0.0473109	0.405349	-4.37869
Naip5	Naip5	-0.39308	4.11773	-2.13712	0.0473261	0.405349	-4.17449
Atrx	Atrx	-0.273447	9.14189	-2.13667	0.0473679	0.405365	-4.71427
Ndc80	Ndc80	-0.2468	6.62274	-2.133	0.0477074	0.407151	-4.56051
Zbtb1	Zbtb1	-0.317142	4.9509	-2.1317	0.0478288	0.407151	-4.36108
Actb	Actb	-0.24738	13.0412	-2.13161	0.047837	0.407151	-4.87065
Ppfibp1	Ppfibp1	-0.432392	3.70085	-2.12966	0.0480191	0.407687	-4.14303
Chmp2a	Chmp2a	-0.236991	6.304	-2.12893	0.0480879	0.407687	-4.52597
Slc18a1	Slc18a1	-0.677539	2.40998	-2.12857	0.0481216	0.407687	-4.00684
Arf6	Arf6	-0.180948	8.10298	-2.12804	0.0481712	0.407767	-4.67236
Ankrd11	Ankrd11	-0.265151	8.73997	-2.12699	0.0482692	0.407923	-4.71742
Arglu1	Arglu1	-0.183948	9.07198	-2.12698	0.0482701	0.407923	-4.7341
Odr4	Odr4	-0.228687	6.06137	-2.12533	0.0484259	0.408899	-4.51721
Chd4	Chd4	-0.195034	8.84444	-2.12287	0.0486577	0.409354	-4.72961
Naip6	Naip6	-0.301049	4.25344	-2.12271	0.048673	0.409354	-4.23747
Lats2	Lats2	-0.36031	4.47145	-2.12246	0.0486971	0.409354	-4.24091
Cdkn2aip	Cdkn2aip	-0.292963	5.125	-2.12177	0.0487624	0.409354	-4.42308
Meak7	Meak7	-0.9474	1.43096	-2.12075	0.0488591	0.409827	-3.78002
Mon1a	Mon1a	-0.414884	3.52658	-2.11831	0.049092	0.409829	-4.11225
Mlkl	Mlkl	-0.337098	5.48022	-2.11823	0.0490994	0.409829	-4.47477
Marf1	Marf1	-0.304873	5.68916	-2.1181	0.0491114	0.409829	-4.49822
9930012K11Rik	9930012K11Rik	-0.749712	2.22824	-2.11778	0.0491423	0.409829	-3.86505
Fgfr1op	Fgfr1op	-0.297959	4.85456	-2.11475	0.0494321	0.410673	-4.34336
Eml4	Eml4	-0.328995	6.86992	-2.10944	0.0499448	0.414138	-4.63474
Crk	Crk	-0.322027	4.86126	-2.10783	0.0501009	0.41424	-4.38168
Gzma	Gzma	-1.76435	0.431841	-2.10691	0.0501903	0.41424	-3.76714
Cd28	Cd28	-0.52736	3.46376	-2.10688	0.0501933	0.41424	-4.14431
Ube4a	Ube4a	-0.443036	3.76625	-2.1046	0.0504157	0.41424	-4.19492
Rnf111	Rnf111	-0.252719	5.46251	-2.10433	0.0504427	0.41424	-4.47988
Bfsp1	Bfsp1	-0.652931	3.10519	-2.10428	0.0504478	0.41424	-4.06738
Taf7	Taf7	-0.306397	5.29202	-2.10282	0.0505908	0.41424	-4.46103
Vps26c	Vps26c	-0.282587	4.82913	-2.10257	0.0506152	0.41424	-4.38414
Spag7	Spag7	-0.34117	5.34333	-2.10108	0.050761	0.41424	-4.47927
Gramd1b	Gramd1b	-0.264804	5.32327	-2.10096	0.0507728	0.41424	-4.45654
Fancl	Fancl	-0.362453	4.38205	-2.09943	0.0509239	0.41424	-4.31551
Iqsec2	Iqsec2	-0.464868	2.98824	-2.09907	0.0509595	0.41424	-4.04752
Rad21	Rad21	-0.224154	8.94981	-2.0896	0.0519025	0.417617	-4.7872
Jak1	Jak1	-0.204265	8.33426	-2.08696	0.0521681	0.418873	-4.76234
Stk17b	Stk17b	-0.3934	5.54753	-2.08485	0.0523811	0.419351	-4.50865
Ublcp1	Ublcp1	-0.863537	2.43035	-2.08407	0.0524603	0.419351	-3.90196
Smg1	Smg1	-0.314047	6.60897	-2.08114	0.0527584	0.419412	-4.65627
Rbm15	Rbm15	-0.267405	5.89958	-2.081	0.0527729	0.419412	-4.56763
Sfi1	Sfi1	-0.358627	3.75147	-2.07929	0.0529473	0.419851	-4.24472
1700019D03Rik	1700019D03Rik	-0.563619	2.60348	-2.07769	0.0531115	0.419851	-4.04521
Brd8dc	Brd8dc	-0.877297	1.21314	-2.07467	0.0534216	0.421267	-3.82397
Mgat1	Mgat1	-0.206512	6.84797	-2.07383	0.0535082	0.421294	-4.68603
Abcc2	Abcc2	-0.364581	3.94749	-2.06714	0.0542032	0.424787	-4.30631
Plekho1	Plekho1	-0.371049	5.34588	-2.0639	0.0545425	0.426561	-4.56062
Snap23	Snap23	-0.309126	5.28995	-2.06389	0.0545437	0.426561	-4.52959
Sgk1	Sgk1	-0.658075	2.62174	-2.0622	0.0547212	0.427196	-4.02354
Gsk3b	Gsk3b	-0.291294	7.10312	-2.06015	0.0549374	0.427898	-4.72977
Pdpr	Pdpr	-0.443272	4.35754	-2.06	0.0549538	0.427898	-4.38642
Herc1	Herc1	-0.242006	7.12082	-2.0592	0.0550377	0.427898	-4.72965
Btaf1	Btaf1	-0.250576	6.14438	-2.05887	0.0550728	0.427898	-4.66128
Pigk	Pigk	-0.275581	5.23981	-2.05883	0.0550775	0.427898	-4.53588
Sirt1	Sirt1	-0.24457	5.50083	-2.05556	0.0554248	0.429712	-4.55396
Scaf1	Scaf1	-0.536053	2.599	-2.05371	0.0556222	0.430247	-4.03448
Fam177a	Fam177a	-0.348082	4.47992	-2.05335	0.055661	0.430247	-4.38371
Galnt7	Galnt7	-0.362162	5.91007	-2.04848	0.0561841	0.43277	-4.63562
Lipt2	Lipt2	-0.423952	3.61995	-2.04791	0.056246	0.43277	-4.28359
Camsap2	Camsap2	-0.484441	2.93618	-2.04412	0.0566563	0.43412	-4.07845
Ncapg	Ncapg	-0.226904	7.03172	-2.04392	0.0566783	0.43412	-4.74913
1700037C18Rik	1700037C18Rik	-0.639643	2.71667	-2.04256	0.0568262	0.434924	-4.05838
Rragc	Rragc	-0.227535	6.19171	-2.04202	0.0568851	0.435047	-4.66584
Rabl2	Rabl2	-0.512419	3.07198	-2.04147	0.0569449	0.435109	-4.09773
Spry2	Spry2	-0.350091	4.82197	-2.03999	0.0571069	0.43543	-4.50025
Gpr174	Gpr174	-0.804808	2.27225	-2.0383	0.0572921	0.436035	-4.07377
Ppfia4	Ppfia4	-0.461145	3.50281	-2.03665	0.0574739	0.436875	-4.33079
Nek7	Nek7	-0.255797	5.26956	-2.03527	0.0576266	0.436931	-4.56107
Slc39a1	Slc39a1	-0.266425	5.74077	-2.03507	0.0576485	0.436931	-4.63185
Ipcef1	Ipcef1	-0.455974	4.21781	-2.03319	0.0578564	0.437526	-4.43019
Lgals1	Lgals1	-0.253649	10.2032	-2.03232	0.0579531	0.43793	-4.95339
Luc7l	Luc7l	-0.291363	7.60437	-2.02862	0.0583646	0.439345	-4.81762
Apobec3	Apobec3	-0.232981	7.25364	-2.02788	0.0584478	0.439345	-4.80864
E2f1	E2f1	-0.306596	6.52645	-2.02773	0.058464	0.439345	-4.72847
Osbpl5	Osbpl5	-0.654292	3.13841	-2.02609	0.0586473	0.439345	-4.30139
Haus3	Haus3	-0.277027	6.58163	-2.02571	0.0586902	0.439345	-4.75446
Ccdc32	Ccdc32	-0.327118	4.63526	-2.02559	0.0587036	0.439345	-4.47138
Ccl9	Ccl9	-0.482665	7.57224	-2.02459	0.0588162	0.439345	-4.86155
Katnbl1	Katnbl1	-0.23536	5.53315	-2.02454	0.0588222	0.439345	-4.60565
Fxr1	Fxr1	-0.314504	7.59544	-2.02405	0.0588768	0.439345	-4.83134
Gm7072	Gm7072	-0.349134	4.34194	-2.02174	0.0591373	0.439963	-4.43115
Gorab	Gorab	-0.409564	3.60148	-2.02159	0.059155	0.439963	-4.3061
Enc1	Enc1	-0.564521	2.89698	-2.02123	0.0591954	0.439963	-4.09525
Zfand5	Zfand5	-0.224089	6.93743	-2.02099	0.0592227	0.439963	-4.78117
Zfp638	Zfp638	-0.242228	7.53442	-2.02064	0.0592616	0.439963	-4.82784
Morc3	Morc3	-0.22885	6.62942	-2.02057	0.0592695	0.439963	-4.75842
Ptar1	Ptar1	-0.800017	1.51901	-2.01977	0.059361	0.440034	-3.92359
Gns	Gns	-0.455957	5.29576	-2.01885	0.0594653	0.440034	-4.61547
Prpf38a	Prpf38a	-0.262907	5.32494	-2.01702	0.059673	0.440818	-4.60357
Phkb	Phkb	-0.213863	6.36047	-2.01659	0.0597227	0.440818	-4.73615
Ogfrl1	Ogfrl1	-0.193089	8.84783	-2.01422	0.0599926	0.440819	-4.91221
Eipr1	Eipr1	-0.234271	6.00497	-2.01422	0.0599927	0.440819	-4.69643
Erlec1	Erlec1	-0.215369	4.76756	-2.01385	0.0600358	0.440819	-4.53757
Ube2h	Ube2h	-0.497384	4.44552	-2.01372	0.0600505	0.440819	-4.48512
Rad50	Rad50	-0.258749	8.05715	-2.01313	0.0601176	0.440819	-4.87987
Fgd3	Fgd3	-0.337279	5.12946	-2.0119	0.0602598	0.441542	-4.58276
Stk11ip	Stk11ip	-0.383137	3.56744	-2.01106	0.0603559	0.441927	-4.3159
Sh3bgrl	Sh3bgrl	-0.219354	7.00423	-2.00982	0.0604989	0.442336	-4.81273
Afap1l1	Afap1l1	-0.388736	3.29366	-2.00771	0.0607431	0.442683	-4.27627
Eif4enif1	Eif4enif1	-0.225728	6.32098	-2.00764	0.0607514	0.442683	-4.74736
Map4	Map4	-0.248334	5.29437	-2.00753	0.060764	0.442683	-4.6148
Fbxo28	Fbxo28	-0.269193	5.24948	-2.00752	0.0607647	0.442683	-4.59325
Tmem161b	Tmem161b	-0.355151	5.05958	-2.00674	0.0608555	0.442764	-4.57473
Zfp319	Zfp319	-0.336213	3.37069	-2.00486	0.0610733	0.443412	-4.27191
Smad5	Smad5	-0.268755	6.73427	-2.00478	0.0610833	0.443412	-4.80462
Faf1	Faf1	-0.288252	5.84879	-2.00379	0.0611981	0.443751	-4.6979
Nr3c1	Nr3c1	-0.309453	6.26008	-2.00362	0.0612176	0.443751	-4.73658
Rc3h2	Rc3h2	-0.232355	6.22542	-2.0012	0.061501	0.444851	-4.74385
Zfp62	Zfp62	-0.34499	5.02929	-1.99965	0.0616823	0.445384	-4.60253
Stat2	Stat2	-0.487226	4.76947	-1.99603	0.0621095	0.447001	-4.55133
Tmem86a	Tmem86a	-0.628336	2.46675	-1.99588	0.0621269	0.447001	-4.08452
Sys1	Sys1	-0.227321	5.83698	-1.99585	0.0621299	0.447001	-4.7018
Nedd1	Nedd1	-0.278385	4.76532	-1.99298	0.0624698	0.448567	-4.5541
Avl9	Avl9	-0.285925	5.58218	-1.99272	0.0625012	0.448567	-4.67778
Coro7	Coro7	-0.23915	6.98704	-1.991	0.0627064	0.44961	-4.84078
Uba7	Uba7	-0.366465	6.0419	-1.99031	0.0627884	0.449673	-4.75758
Spata6	Spata6	-0.69141	1.48761	-1.98959	0.0628742	0.449954	-3.96083
Zfp292	Zfp292	-0.186311	7.43451	-1.98779	0.0630898	0.450215	-4.8805
Trip12	Trip12	-0.200083	7.7357	-1.98692	0.0631942	0.450215	-4.89812
Smim5	Smim5	-0.881721	1.73461	-1.98676	0.0632131	0.450215	-3.99266
Lcorl	Lcorl	-0.323782	6.08482	-1.98673	0.0632167	0.450215	-4.7585
B3galt4	B3galt4	-0.611851	2.16692	-1.98634	0.0632636	0.450215	-4.07794
Polr3gl	Polr3gl	-0.321784	4.70059	-1.98572	0.0633382	0.45043	-4.58645
Kctd18	Kctd18	-0.527699	3.24764	-1.98445	0.0634907	0.45118	-4.21898
Nfkbiz	Nfkbiz	-0.498912	3.25818	-1.98373	0.0635772	0.45118	-4.25044
Letm2	Letm2	-0.579339	3.45263	-1.98283	0.0636862	0.451637	-4.31718
Osbpl11	Osbpl11	-0.342379	4.07806	-1.98036	0.0639849	0.453159	-4.42543
Gab1	Gab1	-0.680916	1.00608	-1.97983	0.0640498	0.453265	-3.9676
Dpf2	Dpf2	-0.209427	6.44976	-1.97799	0.0642731	0.453321	-4.80218
Ccdc122	Ccdc122	-0.652535	3.07272	-1.97781	0.0642949	0.453321	-4.18431
Zfp825	Zfp825	-0.365068	3.9979	-1.97488	0.0646534	0.454997	-4.43426
Tut4	Tut4	-0.329979	5.64176	-1.9742	0.0647364	0.455069	-4.75832
Tacc1	Tacc1	-0.170593	8.90379	-1.97388	0.0647756	0.455069	-4.99027
Lacc1	Lacc1	-0.435955	3.15446	-1.97268	0.064923	0.455069	-4.26983
Ccdc82	Ccdc82	-0.242626	5.93079	-1.97242	0.064955	0.455069	-4.76319
Ebag9	Ebag9	-0.275886	5.3029	-1.97213	0.0649911	0.455069	-4.66593
Clybl	Clybl	-0.398268	4.16844	-1.97037	0.0652084	0.45574	-4.49472
Ppp2r5a	Ppp2r5a	-0.192089	7.77207	-1.96803	0.0654975	0.457048	-4.92973
Myo18a	Myo18a	-0.30233	5.50981	-1.96607	0.0657406	0.457048	-4.73295
Slc2a5	Slc2a5	-0.706647	1.24958	-1.96597	0.0657526	0.457048	-4.04033
Smc2	Smc2	-0.231049	9.20668	-1.96577	0.0657774	0.457048	-5.01114
Pkd2l2	Pkd2l2	-0.724899	1.21158	-1.96525	0.0658433	0.457048	-4.01068
Mef2a	Mef2a	-0.350499	5.78158	-1.96522	0.0658463	0.457048	-4.74923
B3gnt5	B3gnt5	-0.787905	2.30165	-1.96403	0.0659951	0.457768	-4.09953
Gfm2	Gfm2	-0.286383	4.5125	-1.95959	0.0665505	0.460215	-4.58314
Ash1l	Ash1l	-0.232763	7.51756	-1.9594	0.0665748	0.460215	-4.93108
Macf1	Macf1	-0.287935	7.60251	-1.95902	0.066622	0.460227	-4.94253
Adamts10	Adamts10	-0.416389	4.02299	-1.95791	0.0667623	0.460486	-4.49874
Trpv2	Trpv2	-0.285354	4.85302	-1.95757	0.0668053	0.460486	-4.66097
Rps29	Rps29	-0.148523	12.2106	-1.95681	0.0669011	0.460586	-5.14376
Dennd6a	Dennd6a	-0.471074	4.2489	-1.95475	0.0671617	0.460812	-4.52793
Apobec1	Apobec1	-0.432538	3.52252	-1.9544	0.0672065	0.460812	-4.40907
Sfr1	Sfr1	-0.174778	8.28034	-1.95393	0.0672654	0.460904	-4.98851
Lig1	Lig1	-0.207049	9.46547	-1.94755	0.0680797	0.463457	-5.05507
Ubxn2a	Ubxn2a	-0.362484	4.71786	-1.94577	0.0683082	0.463457	-4.61939
Abcb1b	Abcb1b	-0.421889	3.27425	-1.94566	0.0683227	0.463457	-4.4081
Rbm4	Rbm4	-0.354396	3.7622	-1.94476	0.0684381	0.463457	-4.42648
Rif1	Rif1	-0.205207	8.52602	-1.94463	0.0684559	0.463457	-5.01591
Vmp1	Vmp1	-0.228692	6.94934	-1.94377	0.0685667	0.463457	-4.91565
Cc2d1a	Cc2d1a	-0.422441	3.03997	-1.9436	0.0685882	0.463457	-4.29444
P2rx1	P2rx1	-0.405826	4.14445	-1.94357	0.0685923	0.463457	-4.51963
Evi5	Evi5	-0.358051	4.61838	-1.94349	0.0686021	0.463457	-4.55237
Nsa2	Nsa2	-0.203323	9.7092	-1.94317	0.0686434	0.463457	-5.07277
Ppwd1	Ppwd1	-0.200165	7.1568	-1.93853	0.0692462	0.465358	-4.93551
Napepld	Napepld	-0.930299	1.72368	-1.93659	0.0694987	0.466509	-4.05826
Hivep3	Hivep3	-0.572249	2.4895	-1.93369	0.0698786	0.468058	-4.17284
Cstf2	Cstf2	-0.167035	7.17459	-1.93317	0.0699473	0.468208	-4.95767
Leprot	Leprot	-0.29699	5.72007	-1.93179	0.0701293	0.468499	-4.78572
Clec4d	Clec4d	-0.41796	4.2678	-1.93103	0.0702291	0.468668	-4.53698
Lat2	Lat2	-0.365605	7.84963	-1.93013	0.0703482	0.468726	-5.03162
Tulp4	Tulp4	-0.44339	2.94716	-1.92898	0.0704993	0.468993	-4.31812
Apc	Apc	-0.237207	6.01671	-1.92878	0.0705271	0.468993	-4.84787
Vps13b	Vps13b	-0.332662	6.41516	-1.9284	0.0705773	0.46902	-4.8982
Tsc1	Tsc1	-0.245331	4.67279	-1.92743	0.070706	0.469567	-4.64243
Nrd1	Nrd1	-0.22489	7.0756	-1.92676	0.070794	0.469844	-4.95691
Ranbp3	Ranbp3	-0.227513	6.36607	-1.92496	0.0710342	0.470822	-4.88755
Tubgcp5	Tubgcp5	-0.313889	4.84373	-1.92175	0.0714625	0.473352	-4.6853
Fbxw4	Fbxw4	-0.422199	4.33297	-1.91887	0.0718493	0.47367	-4.59991
Ift57	Ift57	-0.26505	6.27926	-1.91854	0.0718943	0.47367	-4.91914
Mtfr2	Mtfr2	-0.355696	5.24029	-1.91811	0.0719522	0.47367	-4.78462
Ppp2r2a	Ppp2r2a	-0.185059	7.5979	-1.91763	0.0720168	0.47367	-5.00745
Pak4	Pak4	-0.438104	3.24735	-1.91753	0.0720305	0.47367	-4.36101
Lratd2	Lratd2	-0.37754	4.4562	-1.91728	0.0720644	0.47367	-4.62711
Churc1	Churc1	-0.670824	2.62504	-1.91591	0.0722492	0.47367	-4.21617
Secisbp2l	Secisbp2l	-0.310862	5.15185	-1.91558	0.0722936	0.47367	-4.75413
Crebrf	Crebrf	-0.34559	5.45019	-1.91525	0.072338	0.47367	-4.80992
Map1lc3a	Map1lc3a	-0.552162	2.01638	-1.91506	0.0723637	0.47367	-4.11573
Wrn	Wrn	-0.288074	5.49366	-1.91388	0.0725242	0.47367	-4.79239
Trpm7	Trpm7	-0.228073	6.7722	-1.9138	0.0725348	0.47367	-4.94872
Prpf4b	Prpf4b	-0.169868	8.77902	-1.91371	0.0725467	0.47367	-5.08182
Ttf1	Ttf1	-0.280365	6.17255	-1.91335	0.0725958	0.47367	-4.88835
Trim16	Trim16	-0.385459	3.23641	-1.91265	0.0726918	0.47367	-4.43184
Asap2	Asap2	-0.650881	1.72127	-1.91257	0.0727017	0.47367	-4.14495
Ahdc1	Ahdc1	-0.374563	3.76065	-1.91186	0.0727991	0.47367	-4.55492
Usp49	Usp49	-0.46617	2.91892	-1.91172	0.0728183	0.47367	-4.29052
Rad18	Rad18	-0.229091	6.20441	-1.91068	0.0729595	0.473979	-4.91413
Rcor2	Rcor2	-0.419263	3.14161	-1.91	0.0730529	0.473979	-4.49817
Zfp318	Zfp318	-0.236858	5.40173	-1.90826	0.0732904	0.474371	-4.82188
Bod1l	Bod1l	-0.233086	8.30693	-1.90819	0.0733005	0.474371	-5.06776
Ccne1	Ccne1	-0.262099	5.40412	-1.90747	0.0733995	0.474487	-4.77248
Inpp5k	Inpp5k	-0.317378	4.58754	-1.90738	0.0734119	0.474487	-4.68504
Smarcc2	Smarcc2	-0.253514	6.11169	-1.90655	0.0735255	0.474495	-4.89804
Txlna	Txlna	-0.223763	7.08597	-1.90523	0.0737076	0.474495	-4.99206
Homer3	Homer3	-0.446618	3.13952	-1.90461	0.073792	0.474524	-4.39422
Slf1	Slf1	-0.176773	6.04002	-1.90397	0.0738812	0.474613	-4.89268
Atad5	Atad5	-0.300776	6.83038	-1.90284	0.0740373	0.475197	-4.97722
Nelfcd	Nelfcd	-0.299259	5.46163	-1.90245	0.0740909	0.475241	-4.828
Fuca2	Fuca2	-0.243688	6.22742	-1.90097	0.0742958	0.475517	-4.91077
Mical3	Mical3	-0.633943	2.12142	-1.90077	0.0743232	0.475517	-4.18989
Gab2	Gab2	-0.322325	5.11899	-1.89865	0.0746181	0.476034	-4.78828
Rasgrf2	Rasgrf2	-0.389741	4.31607	-1.89825	0.0746735	0.476034	-4.67209
Alpk1	Alpk1	-0.336988	4.07377	-1.89818	0.074684	0.476034	-4.60063
Tmem106a	Tmem106a	-0.597679	2.5173	-1.8971	0.0748342	0.476515	-4.23657
Mbd5	Mbd5	-0.365326	3.88708	-1.89384	0.0752904	0.478155	-4.54089
Dusp1	Dusp1	-0.652787	5.18123	-1.89282	0.0754334	0.478155	-4.74081
Ahcyl1	Ahcyl1	-0.186597	6.53817	-1.89227	0.0755118	0.478155	-4.95761
Arid4b	Arid4b	-0.241235	7.51668	-1.89218	0.0755239	0.478155	-5.04639
Plekhb2	Plekhb2	-0.284748	6.00027	-1.89087	0.075709	0.478955	-4.90772
Brip1	Brip1	-0.248745	6.56174	-1.89001	0.0758295	0.479148	-4.96389
Cd59a	Cd59a	-1.04268	0.680655	-1.88862	0.0760264	0.479346	-4.044
Spice1	Spice1	-0.314263	4.28871	-1.88852	0.0760402	0.479346	-4.69228
Map3k1	Map3k1	-0.239897	6.29392	-1.88458	0.0766001	0.481323	-4.95968
Arl6ip6	Arl6ip6	-0.278389	5.56566	-1.88403	0.0766787	0.481323	-4.86304
Adcy9	Adcy9	-0.87848	1.46853	-1.88309	0.0768128	0.481323	-4.10116
Chmp4b	Chmp4b	-0.157497	8.42436	-1.88258	0.0768859	0.481323	-5.10832
Pmm2	Pmm2	-0.276336	4.96056	-1.88248	0.0769002	0.481323	-4.77748
Cdkn2c	Cdkn2c	-0.418242	4.67363	-1.88109	0.0770996	0.481323	-4.73782
Kif4	Kif4	-0.314782	5.69709	-1.88089	0.0771283	0.481323	-4.87394
Fbxw2	Fbxw2	-0.198826	5.9887	-1.88014	0.0772352	0.481323	-4.91269
Stau2	Stau2	-0.401461	3.92078	-1.88001	0.0772544	0.481323	-4.62056
Calhm2	Calhm2	-0.407306	3.24152	-1.87865	0.0774489	0.482142	-4.44912
Neil1	Neil1	-0.390723	3.0104	-1.87489	0.0779917	0.484888	-4.36921
Rtf2	Rtf2	-0.231453	6.51202	-1.87461	0.0780335	0.484888	-4.98902
Sp110	Sp110	-0.297114	6.17712	-1.87331	0.0782213	0.485593	-4.97395
Myo5a	Myo5a	-0.234066	7.03296	-1.87194	0.0784202	0.486397	-5.0357
Herc2	Herc2	-0.207354	6.98448	-1.87029	0.0786614	0.486914	-5.0381
Retreg3	Retreg3	-0.602147	2.24297	-1.86975	0.0787392	0.486914	-4.24713
1110004F10Rik	1110004F10Rik	-0.213115	7.08386	-1.86826	0.0789572	0.487937	-5.04958
Dusp7	Dusp7	-0.264518	5.55545	-1.86676	0.079178	0.48828	-4.9088
Cnot3	Cnot3	-0.20648	6.61639	-1.86657	0.0792052	0.48828	-5.00867
Phf6	Phf6	-0.240898	5.17808	-1.8654	0.079378	0.488512	-4.82937
Serpinb6a	Serpinb6a	-0.494009	3.70107	-1.86503	0.079431	0.488512	-4.56754
Tjp2	Tjp2	-0.339435	5.08397	-1.865	0.0794356	0.488512	-4.83567
Pias3	Pias3	-0.422553	3.82473	-1.86322	0.0796982	0.489533	-4.5825
Zfp583	Zfp583	-0.864616	1.17461	-1.86216	0.0798551	0.489862	-4.11979
Otud3	Otud3	-0.409961	2.59228	-1.86065	0.0800785	0.490176	-4.34571
Cep95	Cep95	-0.303733	4.591	-1.86049	0.0801021	0.490176	-4.7506
Zmym5	Zmym5	-0.242118	5.15727	-1.86023	0.0801412	0.490176	-4.8436
Nrf1	Nrf1	-0.216069	6.07922	-1.85908	0.0803119	0.490803	-4.95743
Etnk1	Etnk1	-0.236355	6.36606	-1.85823	0.080438	0.490803	-5.00121
Bloc1s6	Bloc1s6	-0.247377	5.03667	-1.85821	0.0804418	0.490803	-4.82996
Nagk	Nagk	-0.224296	5.0881	-1.85787	0.0804921	0.490803	-4.83283
Pdcd4	Pdcd4	-0.294319	8.15898	-1.8564	0.0807117	0.491085	-5.15041
Rbl1	Rbl1	-0.25632	6.14469	-1.85567	0.08082	0.491085	-4.98152
Scaf4	Scaf4	-0.308849	5.64875	-1.85315	0.0811967	0.491714	-4.92196
Tbl1xr1	Tbl1xr1	-0.264397	6.81136	-1.85294	0.0812284	0.491714	-5.05442
Mospd2	Mospd2	-0.522537	3.16674	-1.8527	0.0812649	0.491714	-4.43529
Atg4c	Atg4c	-0.35412	3.22976	-1.85126	0.0814817	0.492112	-4.49519
5730507C01Rik	5730507C01Rik	-0.390284	3.53556	-1.85111	0.0815036	0.492112	-4.54689
Bcl2l2	Bcl2l2	-0.577725	1.66223	-1.85033	0.0816214	0.492399	-4.17819
Adamts6	Adamts6	-0.632402	1.68088	-1.84658	0.0821884	0.49523	-4.21884
Laptm4b	Laptm4b	-0.312954	3.75309	-1.84561	0.0823356	0.495747	-4.59257
Neurl2	Neurl2	-0.726207	1.64024	-1.84393	0.0825921	0.496324	-4.21012
Rabgap1	Rabgap1	-0.19548	5.3765	-1.84363	0.0826366	0.496324	-4.89711
Lyn	Lyn	-0.194862	7.5342	-1.84182	0.0829141	0.497073	-5.11353
Ppp2r3c	Ppp2r3c	-0.227908	6.22058	-1.84072	0.0830825	0.497073	-5.03008
Asb3	Asb3	-0.253498	4.62436	-1.8404	0.0831315	0.497073	-4.77695
Bptf	Bptf	-0.186534	8.56604	-1.8386	0.0834072	0.497548	-5.19027
Nceh1	Nceh1	-0.336384	4.71844	-1.83725	0.0836144	0.49792	-4.78362
Tcf19	Tcf19	-0.33899	5.00042	-1.83597	0.0838123	0.498715	-4.81826
Pfkm	Pfkm	-0.57026	2.43679	-1.83489	0.0839794	0.498715	-4.30781
Ddah2	Ddah2	-0.531777	1.99745	-1.83438	0.0840581	0.498715	-4.35886
Rbm26	Rbm26	-0.179984	7.65356	-1.83414	0.0840946	0.498715	-5.14271
Elk3	Elk3	-0.347363	5.61491	-1.83287	0.0842917	0.499154	-4.99775
Ccdc88a	Ccdc88a	-0.284322	5.88275	-1.83281	0.0843007	0.499154	-4.98394
Cdkl3	Cdkl3	-0.890161	1.2236	-1.83187	0.0844475	0.49964	-4.1435
Vps33a	Vps33a	-0.296564	5.16345	-1.83034	0.0846847	0.499992	-4.88786
Nek1	Nek1	-0.306903	4.69865	-1.82957	0.0848056	0.499992	-4.78963
E2f2	E2f2	-0.37865	6.25799	-1.82933	0.0848422	0.499992	-5.00075
Arid5b	Arid5b	-0.310906	5.224	-1.82927	0.0848522	0.499992	-4.88043
Clspn	Clspn	-0.231601	6.97518	-1.82801	0.085049	0.500579	-5.10349
Zfp605	Zfp605	-0.704198	2.38059	-1.828	0.0850505	0.500579	-4.327
Nptn	Nptn	-0.249036	6.726	-1.82722	0.0851725	0.500715	-5.0725
Bbs10	Bbs10	-0.7585	0.934614	-1.82601	0.0853614	0.500955	-4.15478
Dop1a	Dop1a	-0.245428	5.09068	-1.82405	0.0856695	0.501357	-4.8693
Rasal2	Rasal2	-0.695306	1.02102	-1.824	0.0856771	0.501357	-4.17062
Ccdc66	Ccdc66	-0.251644	4.75367	-1.82201	0.0859916	0.502617	-4.82843
Plekhg2	Plekhg2	-0.416829	2.50289	-1.81993	0.0863204	0.503267	-4.4063
Tuba1a	Tuba1a	-0.330035	3.92597	-1.81982	0.0863375	0.503267	-4.66835
Lrif1	Lrif1	-0.300307	5.52987	-1.81901	0.0864654	0.503645	-4.94931
Cenpk	Cenpk	-0.204068	6.6071	-1.81805	0.0866182	0.503891	-5.08957
Stag2	Stag2	-0.247528	7.96712	-1.81766	0.0866807	0.503891	-5.19243
Mocs2	Mocs2	-0.228591	4.63453	-1.81718	0.0867558	0.503891	-4.78171
Rdh5	Rdh5	-0.698649	1.03677	-1.81699	0.0867869	0.503891	-4.15697
Slc38a7	Slc38a7	-0.552996	2.75971	-1.81699	0.086787	0.503891	-4.45834
Serpinb9	Serpinb9	-0.634614	2.14941	-1.8161	0.0869276	0.50431	-4.33466
Dnajb4	Dnajb4	-0.269214	4.69513	-1.81448	0.0871872	0.504373	-4.853
Rraga	Rraga	-0.268297	5.86601	-1.81379	0.0872969	0.504432	-5.00354
Prxl2c	Prxl2c	-0.47874	3.72533	-1.81321	0.0873906	0.504686	-4.62331
Usp47	Usp47	-0.158431	7.37485	-1.81261	0.0874864	0.504951	-5.15994
Zfp865	Zfp865	-0.350611	3.61852	-1.81207	0.0875727	0.505162	-4.62441
Vps4a	Vps4a	-0.262178	5.54266	-1.81141	0.087678	0.505195	-4.96919
Phf7	Phf7	-0.398023	4.257	-1.81026	0.0878641	0.505979	-4.74729
Birc2	Birc2	-0.329347	5.09744	-1.8091	0.0880497	0.506256	-4.90814
Ranbp6	Ranbp6	-0.363852	3.8532	-1.8085	0.088147	0.506256	-4.6743
Lgals9	Lgals9	-0.276341	6.68168	-1.80841	0.0881617	0.506256	-5.12785
Cul1	Cul1	-0.151444	7.6617	-1.80775	0.0882686	0.506583	-5.18644
Paqr5	Paqr5	-0.722759	1.17596	-1.80654	0.0884639	0.506925	-4.23445
Prpf38b	Prpf38b	-0.255421	8.03418	-1.80645	0.0884782	0.506925	-5.21497
Ufsp2	Ufsp2	-0.196063	6.94014	-1.80576	0.0885906	0.507013	-5.13825
Map3k14	Map3k14	-0.427107	3.40338	-1.80574	0.0885935	0.507013	-4.58967
Ttk	Ttk	-0.27339	6.51357	-1.80524	0.0886746	0.507167	-5.09524
Kmt2e	Kmt2e	-0.160719	8.68775	-1.80364	0.0889338	0.507327	-5.25263
Ercc4	Ercc4	-0.366902	4.01293	-1.80355	0.0889487	0.507327	-4.69457
Qrsl1	Qrsl1	-0.236945	5.22705	-1.80154	0.0892768	0.508078	-4.93689
Cwc27	Cwc27	-0.234425	5.76391	-1.801	0.0893648	0.508078	-5.0092
Cops4	Cops4	-0.16967	6.38294	-1.80082	0.0893935	0.508078	-5.09884
Hcfc1	Hcfc1	-0.185015	7.32946	-1.80043	0.0894579	0.508078	-5.17015
Stk32c	Stk32c	-0.672497	1.60761	-1.80005	0.0895203	0.508078	-4.3014
Hddc3	Hddc3	-0.518617	2.51555	-1.79982	0.0895576	0.508078	-4.38771
Psme4	Psme4	-0.218264	6.74721	-1.79962	0.0895894	0.508078	-5.11712
Zkscan1	Zkscan1	-0.236746	4.33038	-1.7993	0.0896416	0.508078	-4.79584
Pex1	Pex1	-0.418033	4.27701	-1.79901	0.0896892	0.508078	-4.77286
Slc26a2	Slc26a2	-0.215793	5.36478	-1.79875	0.0897316	0.508078	-4.96454
Rrp36	Rrp36	-0.292395	4.73058	-1.79674	0.0900627	0.50879	-4.905
C330007P06Rik	C330007P06Rik	-0.182094	6.00902	-1.79646	0.0901082	0.50879	-5.06219
Arf2	Arf2	-0.400304	3.90294	-1.79591	0.0901988	0.509019	-4.69223
Atg5	Atg5	-0.178506	5.97494	-1.79541	0.0902813	0.509201	-5.03361
Mst1	Mst1	-0.401724	3.27895	-1.79418	0.0904841	0.509777	-4.53177
Fbrs	Fbrs	-0.225842	6.22901	-1.79356	0.0905866	0.509946	-5.08399
Akap10	Akap10	-0.303453	4.28659	-1.79339	0.0906146	0.509946	-4.76878
Cmip	Cmip	-0.22721	6.51132	-1.79256	0.0907524	0.510288	-5.12055
Vezt	Vezt	-0.32866	3.70584	-1.7924	0.0907781	0.510288	-4.65974
Fam92a	Fam92a	-0.568396	1.81531	-1.79211	0.0908264	0.510288	-4.28788
Ncoa7	Ncoa7	-0.205248	6.18286	-1.79158	0.090914	0.510498	-5.08787
Smap2	Smap2	-0.216005	5.55291	-1.79098	0.0910138	0.510775	-5.00436
Zbtb25	Zbtb25	-0.286707	4.4242	-1.79034	0.0911194	0.511085	-4.80537
Vmn2r96	Vmn2r96	-0.907122	1.4911	-1.78854	0.0914199	0.511216	-4.18143
Scfd1	Scfd1	-0.225422	6.36525	-1.78841	0.0914411	0.511216	-5.10517
Bin1	Bin1	-0.303109	4.73196	-1.78823	0.0914716	0.511216	-4.86905
Mttp	Mttp	-0.467307	2.73174	-1.78717	0.0916474	0.511216	-4.43354
Cntrl	Cntrl	-0.304809	8.15602	-1.78652	0.0917569	0.511216	-5.24679
Fyb	Fyb	-0.358316	5.74233	-1.78639	0.0917781	0.511216	-5.06376
Rictor	Rictor	-0.248241	5.84633	-1.78598	0.0918465	0.511216	-5.04914
Zfp952	Zfp952	-0.317736	4.14819	-1.7858	0.0918765	0.511216	-4.78939
Tas1r1	Tas1r1	-0.827992	1.45604	-1.78562	0.091906	0.511216	-4.26345
Ccnb2	Ccnb2	-0.160675	7.41236	-1.78465	0.0920683	0.511597	-5.19176
Wdr45b	Wdr45b	-0.201065	6.71004	-1.78354	0.0922558	0.512358	-5.1492
Guf1	Guf1	-0.257897	5.16762	-1.7814	0.0926148	0.513074	-4.95888
Pold4	Pold4	-0.237655	4.95421	-1.78106	0.0926721	0.513074	-4.94369
Actg1	Actg1	-0.23547	11.1265	-1.78078	0.09272	0.513074	-5.38691
Nup50	Nup50	-0.171247	7.23579	-1.78077	0.0927212	0.513074	-5.19838
Ice2	Ice2	-0.197892	5.3712	-1.78057	0.0927556	0.513074	-4.9978
Phf8	Phf8	-0.241659	5.46086	-1.77887	0.0930428	0.513074	-5.01795
Pccb	Pccb	-0.238126	5.36289	-1.7785	0.0931056	0.513074	-5.0016
Sppl2a	Sppl2a	-0.213515	5.9748	-1.77828	0.0931423	0.513074	-5.08162
Sp3	Sp3	-0.229673	6.35434	-1.7782	0.0931558	0.513074	-5.1159
Mrap	Mrap	-0.48437	2.75268	-1.77476	0.0937402	0.513074	-4.56341
Brd4	Brd4	-0.171243	7.77653	-1.77429	0.0938207	0.513074	-5.24757
Zfp91	Zfp91	-0.175353	8.22854	-1.77394	0.0938795	0.513074	-5.27396
Dnajc5	Dnajc5	-0.185401	7.20183	-1.77348	0.093958	0.513074	-5.20458
Ugp2	Ugp2	-0.222848	6.20689	-1.77332	0.0939854	0.513074	-5.09834
Fnbp4	Fnbp4	-0.283721	6.40826	-1.77325	0.0939969	0.513074	-5.14112
Rnps1	Rnps1	-0.283846	4.63569	-1.77321	0.0940037	0.513074	-4.87642
Ist1	Ist1	-0.1809	7.22363	-1.77266	0.0940974	0.513186	-5.20978
Cd93	Cd93	-0.367857	8.03275	-1.76903	0.0947199	0.515043	-5.289
Pdlim1	Pdlim1	-0.298655	4.2189	-1.7687	0.0947763	0.515073	-4.81917
Slc25a40	Slc25a40	-0.391096	3.2214	-1.76796	0.0949044	0.515349	-4.58888
Brox	Brox	-0.202695	6.38042	-1.76498	0.0954185	0.516349	-5.14823
Smg6	Smg6	-0.215863	5.38014	-1.76378	0.0956251	0.516841	-5.03786
Wdr91	Wdr91	-0.455497	2.62381	-1.76357	0.0956623	0.516841	-4.53111
Zc3h12a	Zc3h12a	-0.473523	2.57881	-1.76272	0.0958095	0.517018	-4.45712
Eef2k	Eef2k	-0.174326	6.54211	-1.7627	0.0958127	0.517018	-5.19087
Arpc5	Arpc5	-0.186478	8.63303	-1.7625	0.0958479	0.517018	-5.31039
Csrp1	Csrp1	-0.257523	6.77365	-1.76209	0.0959185	0.517124	-5.19126
Zc3h7a	Zc3h7a	-0.205376	6.82962	-1.76047	0.096201	0.517802	-5.19568
Atxn7l1	Atxn7l1	-0.211583	5.37677	-1.76042	0.0962084	0.517802	-5.01579
Zfp385a	Zfp385a	-0.543394	1.33031	-1.76	0.096282	0.517802	-4.27713
Cep57	Cep57	-0.2093	6.92673	-1.75815	0.096606	0.518647	-5.21178
Trim30a	Trim30a	-0.414199	6.98051	-1.75812	0.0966103	0.518647	-5.20118
Insig1	Insig1	-0.371637	2.89511	-1.75701	0.0968039	0.518647	-4.51807
Tmem185a	Tmem185a	-0.329413	4.05624	-1.75695	0.0968148	0.518647	-4.76516
Aftph	Aftph	-0.228559	6.45995	-1.75576	0.0970246	0.519239	-5.17577
Lrba	Lrba	-0.279184	4.29499	-1.75571	0.097032	0.519239	-4.85761
Rprd2	Rprd2	-0.185328	6.11565	-1.75479	0.0971939	0.519239	-5.13505
Ckap5	Ckap5	-0.314104	6.58698	-1.75426	0.0972877	0.519239	-5.18236
Stambp	Stambp	-0.206184	4.89154	-1.75399	0.097335	0.519239	-4.95512
Atg10	Atg10	-0.312609	4.48388	-1.75204	0.0976789	0.520116	-4.89189
Cr1l	Cr1l	-0.178889	6.84491	-1.75189	0.0977044	0.520116	-5.21162
H2-DMa	H2-DMa	-0.286307	5.98964	-1.7494	0.0981449	0.521366	-5.16597
Rufy1	Rufy1	-0.209361	5.35727	-1.74679	0.0986079	0.523551	-5.03822
Ptges3l	Ptges3l	-0.518093	1.79131	-1.74634	0.0986882	0.523703	-4.34936
Sik2	Sik2	-0.296404	4.6878	-1.7429	0.0993034	0.525632	-4.92498
D130040H23Rik	D130040H23Rik	-0.573038	1.79091	-1.74249	0.0993759	0.525702	-4.37534
Ctc1	Ctc1	-0.267152	5.45098	-1.742	0.0994646	0.525722	-5.07601
Nos1ap	Nos1ap	-0.877157	2.05049	-1.74041	0.0997496	0.525722	-4.30636
Traf6	Traf6	-0.273654	4.14285	-1.73969	0.0998788	0.525722	-4.80918
Clcc1	Clcc1	-0.173268	6.60478	-1.7381	0.100165	0.525772	-5.21209
Nuf2	Nuf2	-0.16657	6.81202	-1.73803	0.100179	0.525772	-5.22197
Pole2	Pole2	-0.234161	5.31767	-1.73794	0.100194	0.525772	-5.04815
Mdc1	Mdc1	-0.233817	5.28344	-1.73725	0.100318	0.525772	-5.05076
Tceal9	Tceal9	-0.192428	7.25649	-1.73684	0.100394	0.525772	-5.2747
Ms4a6b	Ms4a6b	-0.274783	5.04329	-1.73683	0.100396	0.525772	-5.05359
Tshz1	Tshz1	-0.319229	6.5428	-1.73671	0.100416	0.525772	-5.21673
Kif5b	Kif5b	-0.152721	8.80851	-1.73591	0.100561	0.525772	-5.36074
Zfp273	Zfp273	-0.549497	1.67742	-1.73586	0.10057	0.525772	-4.31649
Cpsf2	Cpsf2	-0.175846	6.89125	-1.73569	0.1006	0.525772	-5.23402
Selenop	Selenop	-0.433427	4.89421	-1.73104	0.101446	0.528656	-4.98233
Trit1	Trit1	-0.288643	4.35107	-1.7306	0.101527	0.528703	-4.92353
Sos1	Sos1	-0.296455	5.24911	-1.72992	0.101651	0.528703	-5.05965
Gpatch8	Gpatch8	-0.206562	6.04133	-1.72936	0.101754	0.528703	-5.17101
Nfkbil1	Nfkbil1	-0.331829	3.88904	-1.72886	0.101844	0.528703	-4.80937
Lrrc8c	Lrrc8c	-0.291063	4.14353	-1.72786	0.102027	0.528703	-4.93079
Cep83	Cep83	-0.232916	7.03554	-1.72764	0.102068	0.528703	-5.27421
Mad2l1bp	Mad2l1bp	-0.266619	4.41107	-1.72701	0.102182	0.528703	-4.902
Pcx	Pcx	-0.779338	1.00173	-1.72512	0.102531	0.52958	-4.30393
Nf1	Nf1	-0.25355	4.06959	-1.72487	0.102578	0.52958	-4.84203
Dock8	Dock8	-0.340988	5.80218	-1.72402	0.102734	0.52958	-5.15051
D3Ertd751e	D3Ertd751e	-0.295978	4.00296	-1.72353	0.102825	0.52958	-4.85948
Blm	Blm	-0.24247	5.85353	-1.7232	0.102885	0.52958	-5.15736
Prom1	Prom1	-0.926376	1.50881	-1.72286	0.102947	0.52958	-4.22132
Cacna1d	Cacna1d	-0.999736	0.983115	-1.72263	0.10299	0.52958	-4.30317
Ptpn11	Ptpn11	-0.176378	6.99104	-1.72217	0.103076	0.52958	-5.2683
Fkbp7	Fkbp7	-0.442669	2.62136	-1.72214	0.103081	0.52958	-4.55296
Tspan2	Tspan2	-0.305824	4.69937	-1.72193	0.103119	0.52958	-4.96396
Tsga10	Tsga10	-0.343695	2.9309	-1.72155	0.10319	0.52958	-4.64047
Cnot1	Cnot1	-0.171064	6.9145	-1.72096	0.1033	0.529875	-5.26144
Mfap1a	Mfap1a	-0.179049	5.92425	-1.7202	0.10344	0.530056	-5.16205
Ino80d	Ino80d	-0.271119	7.18485	-1.71964	0.103543	0.53032	-5.29636
Elf4	Elf4	-0.245213	6.79816	-1.71864	0.10373	0.530712	-5.25701
Gatad1	Gatad1	-0.195833	6.69643	-1.7184	0.103774	0.530712	-5.24847
Sptan1	Sptan1	-0.176915	6.47999	-1.71817	0.103817	0.530712	-5.22995
Bzw1	Bzw1	-0.207687	7.89547	-1.7181	0.103829	0.530712	-5.33873
Sfmbt1	Sfmbt1	-0.19026	5.52657	-1.71604	0.104214	0.532039	-5.10871
Mast3	Mast3	-0.257031	5.05642	-1.71603	0.104216	0.532039	-5.04116
Slc49a4	Slc49a4	-0.193758	6.1664	-1.71491	0.104426	0.532564	-5.20132
Cers4	Cers4	-0.443398	2.66972	-1.71383	0.104627	0.532986	-4.62241
Cnot6	Cnot6	-0.162388	7.52357	-1.71319	0.104747	0.532986	-5.31889
Cnp	Cnp	-0.232556	4.96815	-1.71277	0.104826	0.533122	-5.05359
Katna1	Katna1	-0.170649	6.20872	-1.71088	0.105181	0.533139	-5.20107
Ggps1	Ggps1	-0.292297	5.20607	-1.71026	0.105297	0.533206	-5.0853
Mtf2	Mtf2	-0.187118	7.7766	-1.7096	0.105421	0.533206	-5.35207
Knl1	Knl1	-0.220751	7.53393	-1.70856	0.105618	0.533937	-5.32953
Selenoo	Selenoo	-0.284496	4.06075	-1.70646	0.106015	0.534764	-4.84432
Rbm33	Rbm33	-0.225043	6.20669	-1.70617	0.106071	0.534764	-5.21586
Map2k5	Map2k5	-0.307076	4.74425	-1.70488	0.106315	0.535152	-5.01067
Klhl6	Klhl6	-0.290111	5.93154	-1.70397	0.106488	0.535152	-5.16512
Pex6	Pex6	-0.263524	4.60188	-1.70245	0.106778	0.535152	-5.02175
Kif2a	Kif2a	-0.205291	7.36292	-1.702	0.106863	0.535152	-5.33585
Aplf	Aplf	-0.329328	3.57205	-1.70198	0.106867	0.535152	-4.7887
Kat6a	Kat6a	-0.309119	6.11851	-1.70173	0.106914	0.535152	-5.22486
Dag1	Dag1	-0.318815	4.76607	-1.69968	0.107307	0.536065	-5.0261
Atl3	Atl3	-0.207841	5.1176	-1.69809	0.107611	0.536255	-5.07176
Gtf2h2	Gtf2h2	-0.293543	4.64653	-1.69752	0.107722	0.536255	-5.00153
Golga3	Golga3	-0.270818	5.40961	-1.69614	0.107987	0.536536	-5.14266
Trim12a	Trim12a	-0.269871	5.28996	-1.69597	0.108019	0.536536	-5.0877
Ccl3	Ccl3	-0.585346	4.75567	-1.69588	0.108037	0.536536	-5.07525
Dync2h1	Dync2h1	-0.330723	4.73146	-1.69522	0.108164	0.536835	-5.05505
Ip6k1	Ip6k1	-0.249604	5.68132	-1.69454	0.108295	0.536835	-5.17554
Rab7b	Rab7b	-0.233691	6.1101	-1.69374	0.10845	0.536835	-5.23806
Siae	Siae	-0.226604	5.29706	-1.69229	0.10873	0.537412	-5.1349
Hint3	Hint3	-0.402308	3.92681	-1.69207	0.108773	0.537412	-4.82372
Trip4	Trip4	-0.288625	4.31696	-1.69118	0.108944	0.537412	-4.92202
Gng11	Gng11	-0.368964	4.30291	-1.69096	0.108987	0.537412	-4.90293
Aven	Aven	-0.201775	5.08048	-1.69031	0.109115	0.537412	-5.08996
Xaf1	Xaf1	-0.668869	3.89949	-1.6895	0.109272	0.537805	-4.8606
Terf2ip	Terf2ip	-0.251103	4.49297	-1.68918	0.109334	0.537805	-4.96313
Slc44a2	Slc44a2	-0.239738	5.83725	-1.68908	0.109354	0.537805	-5.22717
Rabep1	Rabep1	-0.222649	5.71462	-1.68803	0.109557	0.537864	-5.18569
Snapc3	Snapc3	-0.281262	4.24684	-1.68731	0.109698	0.538194	-4.9264
Btbd7	Btbd7	-0.232068	5.12463	-1.68619	0.109917	0.538943	-5.10365
Pbld1	Pbld1	-0.432472	2.31297	-1.68598	0.109957	0.538943	-4.50187
Rbm27	Rbm27	-0.19226	7.56214	-1.68537	0.110077	0.539012	-5.36731
Hmces	Hmces	-0.303698	6.31173	-1.68506	0.110139	0.539052	-5.29735
Ppp2r5c	Ppp2r5c	-0.171746	7.80332	-1.68427	0.110293	0.539547	-5.39104
Paqr4	Paqr4	-0.469921	2.84367	-1.68279	0.110582	0.540182	-4.6239
Nlrc5	Nlrc5	-0.878247	4.41048	-1.68142	0.110852	0.541238	-4.95643
Nr2c2	Nr2c2	-0.186035	7.34193	-1.67968	0.111196	0.541646	-5.36566
Dipk2a	Dipk2a	-0.390025	3.62107	-1.67918	0.111295	0.541646	-4.80211
Spry4	Spry4	-0.748317	0.791614	-1.6789	0.11135	0.541646	-4.38131
Galnt1	Galnt1	-0.164649	8.45808	-1.6775	0.111627	0.541646	-5.43608
Cfap44	Cfap44	-0.671492	1.14142	-1.67716	0.111694	0.541646	-4.46815
Parp9	Parp9	-0.55638	4.64653	-1.67694	0.111737	0.541646	-5.00583
Ppm1e	Ppm1e	-0.284083	4.08191	-1.67658	0.111809	0.541646	-4.95641
Eif2ak2	Eif2ak2	-0.390649	4.79548	-1.67643	0.111839	0.541646	-5.05742
Erich1	Erich1	-0.242346	5.29428	-1.67638	0.111848	0.541646	-5.1317
Cdc5l	Cdc5l	-0.180054	8.04767	-1.6758	0.111963	0.541646	-5.41266
Zfp938	Zfp938	-0.459068	2.27656	-1.67574	0.111976	0.541646	-4.53597
Stil	Stil	-0.241356	4.83661	-1.67535	0.112052	0.541646	-5.08211
Chmp1b	Chmp1b	-0.229381	5.29582	-1.67497	0.112128	0.541646	-5.16096
Hip1	Hip1	-0.280425	4.81522	-1.67483	0.112156	0.541646	-5.10678
Rabep2	Rabep2	-0.296623	3.69707	-1.67418	0.112285	0.541714	-4.86558
Nop53	Nop53	-0.204035	7.95153	-1.6729	0.11254	0.542429	-5.41737
Wbp1l	Wbp1l	-0.239318	6.13579	-1.67057	0.113006	0.543641	-5.26573
Dek	Dek	-0.164009	9.65978	-1.67024	0.113072	0.5437	-5.49836
mt-Nd1	mt-Nd1	-0.211633	12.5154	-1.66973	0.113175	0.543837	-5.6124
Ptrhd1	Ptrhd1	-0.233463	5.32948	-1.66863	0.113396	0.543844	-5.1462
Wapl	Wapl	-0.181649	7.86733	-1.66731	0.11366	0.543844	-5.41633
Srp54b	Srp54b	-0.627546	1.74072	-1.6673	0.113662	0.543844	-4.47355
Rab29	Rab29	-0.233896	5.35761	-1.66716	0.113691	0.543844	-5.17338
Clic1	Clic1	-0.193869	7.20741	-1.66617	0.113889	0.544428	-5.37688
Smad4	Smad4	-0.199981	5.42836	-1.66497	0.114131	0.54487	-5.17318
Pde1c	Pde1c	-0.87436	0.979879	-1.66485	0.114157	0.54487	-4.35649
Abhd17b	Abhd17b	-0.21168	7.31827	-1.66443	0.114242	0.54487	-5.38497
Smarcad1	Smarcad1	-0.286371	5.90923	-1.66396	0.114336	0.54487	-5.23978
Ccdc127	Ccdc127	-0.19952	5.67096	-1.66213	0.114707	0.545182	-5.22001
Gtf2a1	Gtf2a1	-0.256543	6.65874	-1.65982	0.115176	0.546306	-5.32718
Stard3	Stard3	-0.267281	4.84002	-1.65941	0.115259	0.546444	-5.08238
Golm1	Golm1	-0.300936	4.99592	-1.65789	0.115568	0.54697	-5.14442
Mcm7	Mcm7	-0.154133	9.20875	-1.65754	0.115641	0.54697	-5.50474
H2-DMb1	H2-DMb1	-0.302439	5.29284	-1.65591	0.115974	0.54697	-5.16745
Lin54	Lin54	-0.307965	5.14399	-1.65543	0.116071	0.54697	-5.14824
Mavs	Mavs	-0.256003	4.58835	-1.65464	0.116235	0.547485	-5.09027
Ufd1	Ufd1	-0.19559	6.39935	-1.65381	0.116404	0.547999	-5.31622
Tcta	Tcta	-0.562048	2.45613	-1.65332	0.116506	0.547999	-4.59392
St8sia4	St8sia4	-0.248326	6.43159	-1.65078	0.117028	0.549	-5.34689
Cdc7	Cdc7	-0.273432	5.19029	-1.64889	0.117419	0.549744	-5.14031
Oma1	Oma1	-0.189267	5.77345	-1.64832	0.117536	0.549801	-5.24373
Wdr81	Wdr81	-0.271437	4.0219	-1.64807	0.117589	0.549801	-4.9507
Slc25a45	Slc25a45	-0.277535	6.04598	-1.64778	0.117648	0.549801	-5.29217
Sf3b1	Sf3b1	-0.146421	9.28497	-1.64724	0.117759	0.550068	-5.51808
Alkbh6	Alkbh6	-0.260681	3.98445	-1.64693	0.117825	0.550122	-4.93488
Ankrd26	Ankrd26	-0.264841	5.93079	-1.64641	0.117932	0.550176	-5.27772
Fam43a	Fam43a	-0.278808	4.15199	-1.64635	0.117945	0.550176	-4.98312
Tra2a	Tra2a	-0.163238	8.56517	-1.64598	0.118022	0.550281	-5.47863
Rbsn	Rbsn	-0.279054	4.15312	-1.64527	0.118169	0.550693	-4.96586
Smc3	Smc3	-0.213849	8.92124	-1.64414	0.118404	0.551047	-5.50985
Tmem156	Tmem156	-0.549233	6.14122	-1.64279	0.118685	0.55185	-5.33267
Gatc	Gatc	-0.23392	4.12488	-1.64171	0.118912	0.552653	-4.98271
Ankhd1	Ankhd1	-0.191687	7.74397	-1.6398	0.119312	0.553748	-5.45512
Dnttip1	Dnttip1	-0.202779	5.28184	-1.63833	0.119619	0.554698	-5.18888
Rnf19b	Rnf19b	-0.214586	6.08948	-1.6383	0.119626	0.554698	-5.292
Aplp2	Aplp2	-0.22338	5.28633	-1.63754	0.119786	0.554867	-5.16557
Med15	Med15	-0.185849	5.70795	-1.63637	0.120032	0.554867	-5.25566
Glis3	Glis3	-0.632495	2.21887	-1.63584	0.120144	0.554989	-4.52037
Stn1	Stn1	-0.492217	2.19656	-1.63506	0.120309	0.554989	-4.66231
Tigd2	Tigd2	-0.250022	4.71833	-1.63496	0.120331	0.554989	-5.09654
Katnb1	Katnb1	-0.345363	3.84152	-1.63489	0.120345	0.554989	-4.93643
Rpa1	Rpa1	-0.174732	7.21873	-1.63371	0.120595	0.55541	-5.42073
Ccar1	Ccar1	-0.166951	8.08174	-1.63363	0.120612	0.55541	-5.48161
Malt1	Malt1	-0.27479	4.89067	-1.63342	0.120656	0.55541	-5.13567
Anapc5	Anapc5	-0.164501	8.35197	-1.63194	0.120968	0.55619	-5.49062
Evl	Evl	-0.22458	4.88801	-1.63184	0.12099	0.55619	-5.13191
Ipo9	Ipo9	-0.23695	5.34663	-1.63064	0.121245	0.556281	-5.21532
Adal	Adal	-0.368184	3.26368	-1.6304	0.121295	0.556281	-4.81863
Cpne8	Cpne8	-0.256654	5.15532	-1.63026	0.121327	0.556281	-5.20854
D11Wsu47e	D11Wsu47e	-0.37443	3.37534	-1.62856	0.121688	0.556349	-4.83088
Ercc6l2	Ercc6l2	-0.280788	4.86002	-1.62852	0.121697	0.556349	-5.13016
Nsd1	Nsd1	-0.179702	7.54866	-1.62845	0.121712	0.556349	-5.45306
Plekhf2	Plekhf2	-0.197828	6.50391	-1.62814	0.121777	0.556349	-5.3618
Akap11	Akap11	-0.192475	5.73802	-1.62751	0.121913	0.556652	-5.28525
Akap8l	Akap8l	-0.284629	5.08001	-1.62722	0.121974	0.556676	-5.19949
Arhgap17	Arhgap17	-0.290049	5.97659	-1.62633	0.122165	0.557297	-5.31513
Sipa1	Sipa1	-0.190315	6.97836	-1.62429	0.122602	0.558286	-5.407
Zmiz1	Zmiz1	-0.183492	6.51656	-1.6238	0.122706	0.558286	-5.37263
Ncf1	Ncf1	-0.173085	9.26915	-1.62326	0.122822	0.558286	-5.55057
Snrk	Snrk	-0.187679	5.82359	-1.62301	0.122877	0.558286	-5.28066
Serinc5	Serinc5	-0.402785	3.84471	-1.62186	0.123124	0.558595	-4.97489
Eif2a	Eif2a	-0.220254	5.98464	-1.62146	0.123209	0.558595	-5.32082
Zfp566	Zfp566	-0.573294	2.01692	-1.62143	0.123216	0.558595	-4.58772
Xndc1	Xndc1	-0.235281	4.61391	-1.6201	0.123504	0.55913	-5.12699
Rlf	Rlf	-0.221586	6.15277	-1.61955	0.123622	0.559164	-5.33454
Dennd4c	Dennd4c	-0.410544	3.03398	-1.61741	0.124086	0.560384	-4.74994
Acot11	Acot11	-0.571525	2.50005	-1.61729	0.124112	0.560384	-4.64351
Ppp3cb	Ppp3cb	-0.149974	7.0103	-1.61698	0.12418	0.56044	-5.4241
Gch1	Gch1	-0.457905	3.14989	-1.61657	0.124267	0.560585	-4.82107
Pip4p1	Pip4p1	-0.267325	5.02395	-1.61382	0.124867	0.561581	-5.19941
Ppip5k2	Ppip5k2	-0.171647	6.89648	-1.61211	0.125239	0.561581	-5.42963
Setx	Setx	-0.242387	6.38214	-1.61203	0.125258	0.561581	-5.38521
Nudt15	Nudt15	-0.361637	2.97163	-1.61196	0.125273	0.561581	-4.7876
Smchd1	Smchd1	-0.230262	7.6358	-1.61194	0.125277	0.561581	-5.48183
Rnf168	Rnf168	-0.166174	6.98009	-1.60971	0.125765	0.562029	-5.43545
Grap	Grap	-0.320166	3.84908	-1.60864	0.126	0.562029	-4.97835
Mkln1	Mkln1	-0.159077	6.67617	-1.60851	0.126028	0.562029	-5.40676
Aim2	Aim2	-0.23889	6.37214	-1.60788	0.126167	0.562352	-5.40368
Fam122b	Fam122b	-0.233691	5.53553	-1.60713	0.126333	0.562352	-5.26856
Pcmtd2	Pcmtd2	-0.278764	4.46676	-1.60685	0.126392	0.562352	-5.1216
Bcl2l1	Bcl2l1	-0.302119	4.82777	-1.60512	0.126775	0.563241	-5.14802
Cast	Cast	-0.30271	6.95057	-1.60501	0.1268	0.563241	-5.4459
Zfp839	Zfp839	-0.25217	3.9437	-1.60403	0.127016	0.563955	-5.03029
Zfp995	Zfp995	-0.598743	1.89418	-1.60302	0.12724	0.564106	-4.52655
Lrch1	Lrch1	-0.338045	3.38784	-1.6027	0.12731	0.564106	-4.83513
Relch	Relch	-0.21575	5.60608	-1.60237	0.127384	0.564106	-5.28223
Rest	Rest	-0.144891	7.10116	-1.60152	0.127573	0.564203	-5.46565
Txnrd1	Txnrd1	-0.154322	6.84367	-1.60073	0.127747	0.564727	-5.44337
Prkd3	Prkd3	-0.223316	5.7063	-1.59937	0.12805	0.565544	-5.2998
Rpl10-ps3	Rpl10-ps3	-0.269207	5.34035	-1.59838	0.128271	0.565747	-5.30131
Ttl	Ttl	-0.298836	2.93128	-1.59826	0.128297	0.565747	-4.78262
Fancg	Fancg	-0.262379	4.23803	-1.59678	0.128628	0.565747	-5.06618
Tlr7	Tlr7	-0.842613	1.905	-1.59678	0.128629	0.565747	-4.46258
Psma1	Psma1	-0.256565	7.75256	-1.59644	0.128703	0.565747	-5.50706
Caml	Caml	-0.229767	4.57611	-1.5957	0.128869	0.565819	-5.11521
Zfp101	Zfp101	-0.281648	4.63413	-1.59483	0.129065	0.565819	-5.15821
Mov10	Mov10	-0.528021	2.73627	-1.59433	0.129177	0.565819	-4.72084
Mga	Mga	-0.160963	7.34374	-1.59431	0.12918	0.565819	-5.49146
Fau	Fau	-0.266228	5.66593	-1.59399	0.129253	0.565819	-5.32246
Akip1	Akip1	-0.191371	5.22355	-1.59305	0.129464	0.565819	-5.25524
Rela	Rela	-0.262147	6.22091	-1.59289	0.129501	0.565819	-5.38361
Cenpe	Cenpe	-0.216949	8.39791	-1.59263	0.129559	0.565828	-5.55186
Bcdin3d	Bcdin3d	-0.344229	3.75796	-1.59184	0.129736	0.565987	-4.97634
Map3k3	Map3k3	-0.220968	6.33832	-1.58904	0.130367	0.567649	-5.40758
Mapre2	Mapre2	-0.194393	6.89491	-1.58826	0.130544	0.567793	-5.4621
Bmt2	Bmt2	-0.24739	4.73015	-1.58772	0.130666	0.567973	-5.16727
Mettl4	Mettl4	-0.194114	5.02512	-1.58374	0.131571	0.569931	-5.23707
Parp4	Parp4	-0.262863	4.47309	-1.58332	0.131667	0.569931	-5.12624
Agl	Agl	-0.230178	4.82454	-1.58328	0.131676	0.569931	-5.1772
Dctn4	Dctn4	-0.204698	5.91925	-1.58295	0.131751	0.569931	-5.35717
Slc35a5	Slc35a5	-0.366074	3.40655	-1.58283	0.131779	0.569931	-4.86639
Map3k20	Map3k20	-0.148105	6.51415	-1.58278	0.131791	0.569931	-5.42879
B630019K06Rik	B630019K06Rik	-0.503401	2.64593	-1.58219	0.131925	0.570057	-4.86967
Ppfia1	Ppfia1	-0.219269	6.27102	-1.58089	0.132221	0.570912	-5.41743
Kcnip3	Kcnip3	-0.243016	4.60872	-1.58039	0.132336	0.570912	-5.15072
Tmem123	Tmem123	-0.146952	7.42995	-1.57848	0.132773	0.571856	-5.52034
Cc2d2a	Cc2d2a	-0.72104	1.50913	-1.57788	0.132913	0.571912	-4.49021
Crnkl1	Crnkl1	-0.183827	6.68768	-1.57782	0.132925	0.571912	-5.45866
Trip11	Trip11	-0.228345	6.73525	-1.5771	0.133091	0.572359	-5.46365
Ccdc15	Ccdc15	-0.239274	4.79448	-1.57627	0.133281	0.572359	-5.20645
Hoxb4	Hoxb4	-0.477149	2.22118	-1.57589	0.13337	0.572359	-4.62612
Cep63	Cep63	-0.274301	5.07952	-1.57558	0.133441	0.572359	-5.25909
Flii	Flii	-0.198648	6.15233	-1.57542	0.133477	0.572359	-5.39878
Znrd1as	Znrd1as	-0.554969	2.24278	-1.57537	0.13349	0.572359	-4.62723
Fndc3a	Fndc3a	-0.274306	6.24958	-1.57318	0.133995	0.573837	-5.42802
Babam2	Babam2	-0.186268	5.93403	-1.57087	0.134531	0.57589	-5.39173
Rnf6	Rnf6	-0.314184	5.97487	-1.56977	0.134786	0.576503	-5.39664
Ivns1abp	Ivns1abp	-0.20059	8.68443	-1.56908	0.134947	0.576503	-5.61686
Dpp4	Dpp4	-0.536284	1.92009	-1.56903	0.134959	0.576503	-4.59212
Trim13	Trim13	-0.407648	3.73297	-1.56829	0.135132	0.576776	-4.99104
Tpr	Tpr	-0.236271	10.0994	-1.56827	0.135137	0.576776	-5.67107
Ppp1r13b	Ppp1r13b	-0.292661	3.20827	-1.56681	0.135475	0.577493	-4.91014
Frg1	Frg1	-0.182508	8.02357	-1.56578	0.135718	0.577808	-5.58076
Senp2	Senp2	-0.180781	5.9756	-1.56576	0.135723	0.577808	-5.3889
Lcmt2	Lcmt2	-0.299648	4.22223	-1.56453	0.13601	0.578307	-5.07962
Slx4	Slx4	-0.374396	3.18369	-1.56395	0.136146	0.578408	-4.88143
Cep44	Cep44	-0.327188	3.99105	-1.56327	0.136306	0.578601	-5.061
Fbxo11	Fbxo11	-0.228348	5.08731	-1.56164	0.136687	0.57984	-5.27022
Ntan1	Ntan1	-0.356475	4.42451	-1.56095	0.136851	0.57984	-5.16809
Rhob	Rhob	-0.373627	6.83506	-1.56043	0.136972	0.57984	-5.47382
Card10	Card10	-1.08137	-0.978122	-1.56041	0.136977	0.57984	-4.34965
Slu7	Slu7	-0.180222	6.81803	-1.56005	0.137062	0.57984	-5.49636
Ptpn23	Ptpn23	-0.444128	2.99605	-1.55834	0.137466	0.57984	-4.85381
Gpr183	Gpr183	-0.646702	2.3125	-1.55834	0.137467	0.57984	-4.75651
Slc4a8	Slc4a8	-0.312133	8.00555	-1.55811	0.13752	0.57984	-5.58061
Nt5dc1	Nt5dc1	-0.303941	4.53917	-1.55796	0.137555	0.57984	-5.21992
Tubb5	Tubb5	-0.114354	10.7527	-1.55768	0.137623	0.57984	-5.7133
Plcb4	Plcb4	-0.268792	4.02918	-1.55663	0.137871	0.58038	-5.14
Shoc2	Shoc2	-0.1909	6.01056	-1.5564	0.137927	0.58038	-5.40666
Dstyk	Dstyk	-0.213949	4.88622	-1.5558	0.138069	0.580695	-5.26198
Lamtor1	Lamtor1	-0.153614	7.85198	-1.55501	0.138255	0.58097	-5.57286
Klhl24	Klhl24	-0.320787	6.26778	-1.55401	0.138494	0.581546	-5.46233
Ccdc181	Ccdc181	-0.320135	4.12404	-1.55237	0.138884	0.581649	-5.08785
Smyd4	Smyd4	-0.356245	3.35078	-1.55159	0.139069	0.581649	-4.92306
Cd72	Cd72	-0.676291	2.0404	-1.55132	0.139135	0.581649	-4.72052
Rgs12	Rgs12	-0.25891	4.00535	-1.55127	0.139146	0.581649	-5.11674
Fbxo9	Fbxo9	-0.189962	6.00624	-1.55101	0.139209	0.581674	-5.42431
Alcam	Alcam	-0.473835	2.36148	-1.54987	0.13948	0.582227	-4.63788
Dynlt1c	Dynlt1c	-0.570968	1.61498	-1.54845	0.139822	0.582236	-4.62174
Hacl1	Hacl1	-0.647651	2.37569	-1.54766	0.140012	0.582236	-4.66891
Gpr65	Gpr65	-0.251511	5.6234	-1.54705	0.140158	0.582278	-5.36403
1700010I14Rik	1700010I14Rik	-0.306706	3.31492	-1.54647	0.140296	0.582374	-4.99515
Tent5c	Tent5c	-1.0884	0.285821	-1.54331	0.141059	0.584108	-4.38242
Azin2	Azin2	-0.54136	3.04019	-1.54304	0.141123	0.584135	-4.90886
Phtf1	Phtf1	-0.222059	5.01598	-1.54257	0.141237	0.584177	-5.28214
Ddx55	Ddx55	-0.199676	5.23869	-1.54245	0.141266	0.584177	-5.33012
Senp1	Senp1	-0.229867	6.7826	-1.54229	0.141306	0.584177	-5.5137
Map2k6	Map2k6	-0.482262	2.11169	-1.54058	0.141718	0.584928	-4.6995
Acsl1	Acsl1	-0.190892	6.98562	-1.53899	0.142106	0.585747	-5.52208
Tmem268	Tmem268	-0.492278	2.42936	-1.53883	0.142145	0.585747	-4.75299
Zbed4	Zbed4	-0.18114	7.46403	-1.53858	0.142206	0.585747	-5.58681
Myo7a	Myo7a	-0.203422	5.0545	-1.53799	0.142349	0.58586	-5.30108
Dis3l	Dis3l	-0.264767	4.14458	-1.53586	0.142868	0.586287	-5.13978
Polg2	Polg2	-0.375271	2.65497	-1.5358	0.142883	0.586287	-4.79838
Zfx	Zfx	-0.186866	5.61548	-1.53573	0.142899	0.586287	-5.39432
Golga1	Golga1	-0.211353	4.68309	-1.53528	0.143011	0.586442	-5.22861
Wdhd1	Wdhd1	-0.151874	6.21365	-1.5326	0.143665	0.588411	-5.46911
Bbs12	Bbs12	-0.580256	1.04056	-1.5323	0.143739	0.588478	-4.50323
Tmx1	Tmx1	-0.17107	7.99089	-1.53115	0.144023	0.589401	-5.62093
Slc2a6	Slc2a6	-0.713805	2.0198	-1.5294	0.144452	0.589609	-4.69864
Kmt5b	Kmt5b	-0.200017	5.78487	-1.52926	0.144487	0.589609	-5.42321
Rbl2	Rbl2	-0.180697	5.9488	-1.52904	0.144541	0.589609	-5.43985
A430033K04Rik	A430033K04Rik	-0.391781	3.51517	-1.52901	0.144548	0.589609	-5.0179
Irgq	Irgq	-0.333608	3.27864	-1.52881	0.144597	0.589609	-4.98213
Lima1	Lima1	-0.276316	4.3608	-1.52771	0.14487	0.590175	-5.16548
Rpgrip1l	Rpgrip1l	-0.281901	3.91774	-1.52679	0.145097	0.590699	-5.11018
Hgf	Hgf	-0.419607	3.4615	-1.52458	0.145646	0.591826	-5.07201
Gpr146	Gpr146	-0.320996	3.76754	-1.52368	0.145869	0.59203	-5.06971
Npy	Npy	-0.713433	3.68939	-1.52233	0.146204	0.592654	-5.29416
Abcf3	Abcf3	-0.217537	3.93765	-1.52156	0.146395	0.592654	-5.10526
Tob1	Tob1	-0.812925	1.0517	-1.52146	0.146419	0.592654	-4.51001
Hectd1	Hectd1	-0.123973	8.15229	-1.52125	0.146472	0.592654	-5.63619
Gins3	Gins3	-0.205472	5.31121	-1.52109	0.146513	0.592654	-5.37254
Nsun6	Nsun6	-0.409203	2.34164	-1.5192	0.146984	0.594101	-4.73553
Sash1	Sash1	-0.894622	1.07838	-1.51919	0.146988	0.594101	-4.50484
Sra1	Sra1	-0.191585	5.78309	-1.518	0.147284	0.594259	-5.43957
Top2b	Top2b	-0.125724	8.50149	-1.51763	0.147378	0.594259	-5.66751
Ino80b	Ino80b	-0.190721	5.10268	-1.51675	0.147598	0.594421	-5.34788
Sh2b3	Sh2b3	-0.199433	5.99752	-1.51463	0.14813	0.59516	-5.46574
Idua	Idua	-0.223316	4.69643	-1.51412	0.148259	0.595443	-5.28839
Mpdu1	Mpdu1	-0.230934	6.13486	-1.51363	0.148383	0.595621	-5.51359
Zbtb33	Zbtb33	-0.271178	4.46366	-1.51348	0.148421	0.595621	-5.23812
Commd9	Commd9	-0.257465	3.92906	-1.51253	0.14866	0.596061	-5.09832
Zfp628	Zfp628	-0.252283	4.35953	-1.51104	0.149037	0.596061	-5.20279
Kat5	Kat5	-0.264299	3.90486	-1.51021	0.149245	0.596061	-5.13499
Nab1	Nab1	-0.134362	6.55972	-1.51021	0.149248	0.596061	-5.53118
Ociad1	Ociad1	-0.156293	7.29394	-1.51009	0.149278	0.596061	-5.60413
Ppp2r2d	Ppp2r2d	-0.142907	6.41045	-1.50979	0.149353	0.596061	-5.52429
Lmo1	Lmo1	-0.349145	3.1798	-1.50788	0.149837	0.597522	-4.91897
Arhgef6	Arhgef6	-0.177259	7.25883	-1.5069	0.150086	0.597618	-5.60187
Rap1gds1	Rap1gds1	-0.222631	6.19339	-1.50603	0.150307	0.597618	-5.50396
Ikbip	Ikbip	-0.233157	4.40746	-1.50562	0.150414	0.597618	-5.24228
Arhgap21	Arhgap21	-0.266055	4.78105	-1.50551	0.150441	0.597618	-5.29627
Scand1	Scand1	-0.217774	5.94736	-1.50535	0.150482	0.597618	-5.47644
5031439G07Rik	5031439G07Rik	-0.257553	5.75906	-1.50522	0.150515	0.597618	-5.45408
Gmpr	Gmpr	-0.28397	4.1218	-1.50476	0.150632	0.597635	-5.16473
Mbnl3	Mbnl3	-0.215159	6.11265	-1.50384	0.150868	0.597637	-5.5066
Gna15	Gna15	-0.308483	4.57431	-1.50268	0.151163	0.598338	-5.25387
Kif15	Kif15	-0.153368	8.19436	-1.50107	0.151575	0.599112	-5.66931
Etf1	Etf1	-0.132758	7.40623	-1.50107	0.151576	0.599112	-5.62766
Srrm2	Srrm2	-0.131594	9.81198	-1.501	0.151595	0.599112	-5.75233
Zfp507	Zfp507	-0.472194	2.42063	-1.50025	0.151786	0.599636	-4.78252
Arsa	Arsa	-0.266806	3.39357	-1.49928	0.152037	0.600089	-5.00694
Gtf2h5	Gtf2h5	-0.153174	6.86042	-1.4992	0.152057	0.600089	-5.58056
Sike1	Sike1	-0.256646	5.10016	-1.49867	0.152194	0.600089	-5.34928
Hexim1	Hexim1	-0.235734	6.39518	-1.49815	0.152327	0.600089	-5.51708
Pcm1	Pcm1	-0.231813	7.5642	-1.49786	0.152401	0.600089	-5.64736
Nub1	Nub1	-0.198571	6.08768	-1.4976	0.152468	0.600089	-5.51047
Ppm1h	Ppm1h	-0.232098	4.35893	-1.4946	0.153243	0.601874	-5.20252
Arhgap25	Arhgap25	-0.201944	4.95155	-1.49432	0.153317	0.60193	-5.33525
Trim30d	Trim30d	-0.575455	4.04919	-1.49352	0.153523	0.602232	-5.15374
Usp37	Usp37	-0.22119	5.64396	-1.49283	0.153701	0.602232	-5.45702
Arhgef17	Arhgef17	-0.605451	1.23485	-1.4919	0.153943	0.60224	-4.6524
Unc93b1	Unc93b1	-0.213706	7.48706	-1.49172	0.15399	0.60224	-5.62624
Sema4c	Sema4c	-0.364634	3.18971	-1.49031	0.154356	0.603142	-4.96025
Crocc	Crocc	-0.421249	2.13797	-1.49015	0.154399	0.603142	-4.76433
Dnajb6	Dnajb6	-0.153277	6.93149	-1.48928	0.154624	0.60347	-5.60882
Pip4k2a	Pip4k2a	-0.237577	5.48863	-1.48866	0.154786	0.60347	-5.43593
Tsc2	Tsc2	-0.274966	4.17058	-1.48843	0.154847	0.60347	-5.19584
Pkn2	Pkn2	-0.17539	6.86084	-1.48823	0.154899	0.60347	-5.59397
Tmem135	Tmem135	-0.273838	5.32083	-1.48699	0.155223	0.603647	-5.43006
Septin10	Septin10	-0.293409	4.26613	-1.48553	0.155607	0.604047	-5.22108
Primpol	Primpol	-0.305798	3.22636	-1.48424	0.155944	0.604791	-5.02762
Wwp1	Wwp1	-0.217203	4.41709	-1.48367	0.156093	0.604979	-5.23004
Hcst	Hcst	-0.287052	6.45335	-1.48228	0.15646	0.605597	-5.5294
Dhx57	Dhx57	-0.258954	3.97425	-1.481	0.156796	0.606016	-5.17556
2810021J22Rik	2810021J22Rik	-0.504464	1.93804	-1.48052	0.156925	0.606016	-4.70146
Dusp6	Dusp6	-0.305181	7.41904	-1.48028	0.156987	0.606016	-5.65253
Sap130	Sap130	-0.188914	4.73983	-1.47976	0.157123	0.60615	-5.3346
Ago3	Ago3	-0.293053	4.13765	-1.47812	0.157557	0.607293	-5.19548
Phf11d	Phf11d	-0.832854	1.73046	-1.47735	0.157763	0.607334	-4.62964
Nsrp1	Nsrp1	-0.166582	6.43309	-1.47729	0.157778	0.607334	-5.57292
Dera	Dera	-0.159899	6.23585	-1.47672	0.157928	0.607338	-5.5437
Timm44	Timm44	-0.15718	6.80423	-1.47624	0.158056	0.6075	-5.60672
Cenpf	Cenpf	-0.200538	8.06602	-1.47579	0.158178	0.6075	-5.69553
Gm3604	Gm3604	-0.359942	3.154	-1.47467	0.158475	0.608057	-4.98419
Csad	Csad	-0.37657	3.49711	-1.47298	0.158925	0.608852	-5.08297
D430042O09Rik	D430042O09Rik	-0.256191	4.50164	-1.47291	0.158943	0.608852	-5.2733
Abl2	Abl2	-0.198952	5.15718	-1.47276	0.158982	0.608852	-5.45109
Ttyh2	Ttyh2	-0.384529	1.77208	-1.47228	0.15911	0.609113	-4.73786
Cul3	Cul3	-0.174249	7.03127	-1.47143	0.159337	0.609461	-5.63123
Setd2	Setd2	-0.162429	7.86558	-1.47113	0.159418	0.609461	-5.69568
Zcchc3	Zcchc3	-0.203427	5.06681	-1.47104	0.159442	0.609461	-5.40346
Fam193a	Fam193a	-0.201983	6.25497	-1.46924	0.159924	0.61006	-5.56527
Sigirr	Sigirr	-0.333193	3.68583	-1.46896	0.16	0.61006	-5.14771
Necap2	Necap2	-0.219334	6.22466	-1.4686	0.160096	0.61006	-5.56457
Fam174c	Fam174c	-0.227411	3.87132	-1.46788	0.16029	0.61006	-5.19989
Ccni	Ccni	-0.129477	7.53632	-1.46781	0.160309	0.61006	-5.67545
Ncoa3	Ncoa3	-0.205125	5.05196	-1.46777	0.16032	0.61006	-5.40127
Iqcg	Iqcg	-0.760528	0.945242	-1.46697	0.160533	0.610332	-4.58753
Bbip1	Bbip1	-0.220615	5.54086	-1.46669	0.160608	0.610332	-5.46552
Zfp397	Zfp397	-0.185594	4.62027	-1.4666	0.160633	0.610332	-5.35128
Hba-a1	Hba-a1	-0.646473	4.85149	-1.46594	0.160812	0.610783	-5.36622
Vps13c	Vps13c	-0.284044	5.75816	-1.4638	0.161388	0.612028	-5.52921
Rsrc1	Rsrc1	-0.166247	7.26542	-1.46219	0.161824	0.612028	-5.66791
Cir1	Cir1	-0.176004	5.47803	-1.46204	0.161864	0.612028	-5.49035
Vgll4	Vgll4	-0.286686	4.59998	-1.46162	0.16198	0.612239	-5.32321
Bad	Bad	-0.226699	6.27017	-1.45958	0.162532	0.613549	-5.5932
Tmem209	Tmem209	-0.330139	4.81149	-1.45933	0.162599	0.613549	-5.36367
Srsf11	Srsf11	-0.138929	9.0013	-1.45755	0.163085	0.614678	-5.77901
Usp45	Usp45	-0.223974	4.03089	-1.45591	0.163533	0.615585	-5.19912
4931406P16Rik	4931406P16Rik	-0.243419	4.22422	-1.4549	0.163808	0.616165	-5.2592
Gngt2	Gngt2	-0.341313	2.73373	-1.45449	0.16392	0.616357	-4.89307
Nbdy	Nbdy	-0.300992	4.26503	-1.45334	0.164236	0.616425	-5.23764
Ankib1	Ankib1	-0.260498	4.18374	-1.45208	0.16458	0.617219	-5.22281
Rbm39	Rbm39	-0.188639	9.76454	-1.4509	0.164903	0.617307	-5.81598
Glipr1	Glipr1	-0.213315	8.85294	-1.44956	0.165274	0.618008	-5.78682
Ufc1	Ufc1	-0.18024	6.77013	-1.44864	0.165527	0.618139	-5.64103
Supt16	Supt16	-0.236972	8.29218	-1.44723	0.165915	0.618139	-5.75796
Bnip2	Bnip2	-0.160012	8.19695	-1.44722	0.165918	0.618139	-5.74481
Sertad3	Sertad3	-0.273666	3.78286	-1.44562	0.166362	0.619463	-5.17116
Ncor1	Ncor1	-0.161507	9.48497	-1.4455	0.166395	0.619463	-5.81443
Arl6ip1	Arl6ip1	-0.124685	9.74475	-1.44488	0.166566	0.619871	-5.82211
Manba	Manba	-0.283711	3.16277	-1.44374	0.166884	0.620062	-5.06139
Mcm3	Mcm3	-0.107152	8.92995	-1.44328	0.16701	0.620062	-5.79355
Capn3	Capn3	-0.369933	4.07136	-1.44322	0.167026	0.620062	-5.2507
Ogt	Ogt	-0.198717	6.47336	-1.44321	0.167031	0.620062	-5.63014
Qser1	Qser1	-0.156123	6.16057	-1.44315	0.167046	0.620062	-5.58827
Zfand1	Zfand1	-0.324642	4.08034	-1.44139	0.167535	0.620494	-5.27339
Jund	Jund	-0.338958	7.17175	-1.44135	0.167549	0.620494	-5.68316
Rap2b	Rap2b	-0.207559	5.39565	-1.44114	0.167607	0.620494	-5.48585
Togaram1	Togaram1	-0.153889	5.24432	-1.4408	0.1677	0.620494	-5.47148
Fgd4	Fgd4	-0.265596	6.44439	-1.44064	0.167745	0.620494	-5.6121
Faf2	Faf2	-0.170772	5.59632	-1.44054	0.167774	0.620494	-5.5028
Cpeb4	Cpeb4	-0.322337	4.3351	-1.43986	0.167962	0.620964	-5.26457
Zc3hav1l	Zc3hav1l	-0.436209	2.37677	-1.43841	0.168369	0.622003	-4.83357
Sf3b2	Sf3b2	-0.142951	9.39447	-1.43812	0.168449	0.622003	-5.82078
Arl4a	Arl4a	-0.245088	3.65698	-1.43798	0.168489	0.622003	-5.19978
Tmod3	Tmod3	-0.155203	6.57452	-1.43662	0.168871	0.622335	-5.63368
Wdr70	Wdr70	-0.18963	5.62583	-1.43645	0.168918	0.622335	-5.51821
Blmh	Blmh	-0.162995	6.88377	-1.43566	0.169139	0.622433	-5.68265
Utp3	Utp3	-0.163723	7.52938	-1.43557	0.169164	0.622433	-5.72074
Iffo1	Iffo1	-0.195809	4.90334	-1.435	0.169323	0.622592	-5.47707
Rpgr	Rpgr	-0.418007	2.82964	-1.43431	0.169517	0.622853	-5.00294
Tns4	Tns4	-0.341966	3.56519	-1.43381	0.169658	0.623145	-5.17445
Ninj1	Ninj1	-0.238288	6.25511	-1.43225	0.170098	0.623445	-5.63849
Zfp35	Zfp35	-0.197744	5.68448	-1.43117	0.170403	0.623445	-5.54698
Cdc25c	Cdc25c	-0.246178	3.29573	-1.43115	0.17041	0.623445	-5.05514
Spata2	Spata2	-0.17068	5.68546	-1.43091	0.170478	0.623445	-5.5312
Acadl	Acadl	-0.169759	6.51016	-1.43036	0.170634	0.623605	-5.6366
Npc1	Npc1	-0.220458	4.67566	-1.4299	0.170763	0.623605	-5.38343
Slc30a9	Slc30a9	-0.173038	5.19938	-1.42974	0.170809	0.623605	-5.47413
Dhfr	Dhfr	-0.191713	6.06581	-1.42927	0.170941	0.623605	-5.58673
Zfp866	Zfp866	-0.249976	4.18972	-1.42785	0.171344	0.623911	-5.26385
Ppp2r5b	Ppp2r5b	-0.563809	1.94021	-1.42709	0.171558	0.623911	-4.75397
Ank	Ank	-0.43733	1.80145	-1.42654	0.171714	0.623911	-4.8155
Rhoa	Rhoa	-0.122285	8.8041	-1.42648	0.171734	0.623911	-5.80464
Ppp4r3a	Ppp4r3a	-0.190394	7.18297	-1.42611	0.171838	0.623911	-5.70956
Miip	Miip	-0.291756	3.75861	-1.42593	0.171889	0.623911	-5.20618
Rps6ka5	Rps6ka5	-0.178778	5.13737	-1.42577	0.171934	0.623911	-5.46929
Rnf20	Rnf20	-0.168502	6.75816	-1.4254	0.172039	0.623911	-5.67075
Fbxo38	Fbxo38	-0.156038	5.59548	-1.42452	0.172291	0.623911	-5.5305
Nbn	Nbn	-0.282603	4.99745	-1.42422	0.172375	0.623911	-5.43527
Zw10	Zw10	-0.154106	6.15232	-1.424	0.172437	0.623911	-5.60685
Usp11	Usp11	-0.189484	5.03511	-1.42257	0.172847	0.623911	-5.52448
Mnat1	Mnat1	-0.169566	5.78838	-1.42257	0.172848	0.623911	-5.5735
Msi2	Msi2	-0.183762	5.74954	-1.42222	0.172948	0.623911	-5.58035
Gtf3c3	Gtf3c3	-0.257831	4.71724	-1.42188	0.173044	0.623911	-5.39272
Tk1	Tk1	-0.213491	7.62974	-1.42182	0.17306	0.623911	-5.74799
Flywch1	Flywch1	-0.272129	4.46816	-1.42129	0.173213	0.623911	-5.34669
Mrm2	Mrm2	-0.371239	2.95323	-1.42128	0.173215	0.623911	-5.00007
Mfap3	Mfap3	-0.165669	5.84244	-1.42073	0.173372	0.623911	-5.58425
Lonp2	Lonp2	-0.173062	5.16791	-1.41993	0.173603	0.623911	-5.48147
Zfp235	Zfp235	-0.484479	2.61215	-1.41991	0.173608	0.623911	-4.91352
Smim15	Smim15	-0.177385	6.0393	-1.4195	0.173725	0.624055	-5.61206
Kdm1a	Kdm1a	-0.217841	5.18201	-1.4193	0.173783	0.624055	-5.48056
Ifi203	Ifi203	-0.660022	5.70781	-1.41872	0.173949	0.624211	-5.57383
Cmtm7	Cmtm7	-0.139364	7.31679	-1.41802	0.17415	0.624488	-5.73222
Nsd3	Nsd3	-0.145196	7.36517	-1.4174	0.174329	0.624911	-5.73191
Slpi	Slpi	-0.298706	11.6853	-1.41624	0.174664	0.625228	-5.96482
Zzz3	Zzz3	-0.157389	6.15231	-1.4159	0.17476	0.625318	-5.62429
Gosr2	Gosr2	-0.169937	5.29483	-1.41514	0.17498	0.625664	-5.49643
Ogfr	Ogfr	-0.274206	5.38365	-1.41453	0.175156	0.625664	-5.50851
Nif3l1	Nif3l1	-0.21659	4.42022	-1.41396	0.17532	0.62602	-5.32761
Kctd11	Kctd11	-0.352952	3.32935	-1.41376	0.175379	0.62602	-5.14151
Dsp	Dsp	-0.364194	4.06711	-1.41304	0.175589	0.626407	-5.30039
Fubp1	Fubp1	-0.127731	8.88182	-1.41296	0.175612	0.626407	-5.83172
Gtf3c5	Gtf3c5	-0.215799	3.97431	-1.41199	0.175893	0.626532	-5.24884
Arhgap23	Arhgap23	-0.330835	3.46258	-1.41187	0.175925	0.626532	-5.14936
Slc25a51	Slc25a51	-0.161435	7.13756	-1.41165	0.175991	0.626532	-5.72984
Ercc5	Ercc5	-0.30996	3.22808	-1.41134	0.176081	0.626532	-5.0801
Tcerg1	Tcerg1	-0.157618	8.64761	-1.41129	0.176095	0.626532	-5.82436
Vcpkmt	Vcpkmt	-0.31292	3.34604	-1.41113	0.176141	0.626532	-5.1106
Cog4	Cog4	-0.19259	5.11327	-1.41048	0.176329	0.626937	-5.48299
Nsd2	Nsd2	-0.126718	7.56104	-1.41015	0.176426	0.626937	-5.75691
Mtg1	Mtg1	-0.310891	4.02239	-1.4101	0.17644	0.626937	-5.27777
Plcd3	Plcd3	-0.441555	0.758696	-1.40896	0.176771	0.627243	-4.72208
Dhrs3	Dhrs3	-0.446159	3.49817	-1.40895	0.176774	0.627243	-5.17292
Cbx1	Cbx1	-0.129555	8.34294	-1.40788	0.177085	0.62796	-5.81023
Eefsec	Eefsec	-0.20788	4.76511	-1.40783	0.177099	0.62796	-5.42514
Atxn1l	Atxn1l	-0.265113	4.17934	-1.40678	0.177407	0.6282	-5.25901
Wdfy1	Wdfy1	-0.279168	4.16086	-1.40631	0.177545	0.6282	-5.28378
Tex10	Tex10	-0.177502	5.73371	-1.40502	0.17792	0.628672	-5.57855
Itprid2	Itprid2	-0.425456	2.60803	-1.40468	0.178021	0.628808	-4.92704
Hlf	Hlf	-1.01646	0.125588	-1.40425	0.178147	0.629034	-4.4943
Gprasp1	Gprasp1	-0.260802	4.01308	-1.404	0.178219	0.62907	-5.26779
Creb3l3	Creb3l3	-0.476411	1.74475	-1.40287	0.17855	0.6298	-4.75335
Zfp580	Zfp580	-0.663574	0.956615	-1.40083	0.179151	0.631442	-4.66254
Tmem69	Tmem69	-0.321012	3.22108	-1.40062	0.179213	0.631442	-5.07506
Mdm4	Mdm4	-0.140543	7.38758	-1.39939	0.179574	0.632152	-5.74953
Zcchc9	Zcchc9	-0.152175	5.39581	-1.39895	0.179705	0.632177	-5.53693
Slc12a6	Slc12a6	-0.205984	6.04671	-1.39886	0.179731	0.632177	-5.62941
Zfp946	Zfp946	-0.244234	3.78744	-1.39831	0.179892	0.632177	-5.31562
Osbpl8	Osbpl8	-0.202693	7.12912	-1.39688	0.180315	0.633384	-5.75545
Gpr19	Gpr19	-0.38247	2.29385	-1.39619	0.180519	0.633424	-4.86851
Ino80c	Ino80c	-0.185551	6.73041	-1.39612	0.18054	0.633424	-5.71847
Hba-a2	Hba-a2	-0.509619	5.04437	-1.3951	0.180842	0.633744	-5.49377
Ctss	Ctss	-0.602083	4.59566	-1.39459	0.180995	0.633744	-5.31483
Rbm48	Rbm48	-0.191994	5.10412	-1.39421	0.181105	0.633744	-5.51112
Wdr7	Wdr7	-0.332859	3.67942	-1.39354	0.181304	0.633995	-5.2281
Lztfl1	Lztfl1	-0.209782	4.64832	-1.39295	0.181481	0.633995	-5.42745
Tmem126b	Tmem126b	-0.229387	4.27785	-1.39207	0.181742	0.634417	-5.35441
Ccdc91	Ccdc91	-0.445899	2.41367	-1.39177	0.181833	0.634417	-4.88296
Gm42715	Gm42715	-0.28278	4.32341	-1.39155	0.181897	0.634417	-5.33323
Ptbp2	Ptbp2	-0.350243	4.32377	-1.39146	0.181923	0.634417	-5.34156
Lmbr1	Lmbr1	-0.327136	3.24643	-1.39059	0.182183	0.634583	-5.09233
Flcn	Flcn	-0.230414	5.32018	-1.39037	0.182249	0.634583	-5.54362
Zbtb41	Zbtb41	-0.273303	3.39896	-1.39025	0.182284	0.634583	-5.10045
Ptprc	Ptprc	-0.183259	8.23129	-1.38924	0.182586	0.634938	-5.82502
Uspl1	Uspl1	-0.214372	5.71477	-1.38902	0.182653	0.634938	-5.60436
Zcrb1	Zcrb1	-0.127766	7.20993	-1.38888	0.182694	0.634938	-5.75483
Zfp1	Zfp1	-0.418526	2.82576	-1.38857	0.182787	0.635027	-5.02727
Kdm6a	Kdm6a	-0.172652	6.2171	-1.38815	0.182911	0.635098	-5.67284
Cog1	Cog1	-0.247635	4.36851	-1.38751	0.183102	0.6353	-5.33053
Kdm5a	Kdm5a	-0.146923	7.12677	-1.38634	0.183453	0.635984	-5.7584
Palb2	Palb2	-0.231688	4.23214	-1.38613	0.183516	0.635984	-5.32769
Sars2	Sars2	-0.290563	3.68452	-1.38562	0.183669	0.635984	-5.22345
Plcg1	Plcg1	-0.278632	2.95968	-1.38547	0.183714	0.635984	-5.07009
Cdc42se2	Cdc42se2	-0.1588	5.9634	-1.38438	0.184043	0.636728	-5.64379
Fam172a	Fam172a	-0.179554	6.11323	-1.38421	0.184093	0.636728	-5.66083
Yy1	Yy1	-0.123221	7.9072	-1.38209	0.184732	0.637408	-5.81866
Cyp27a1	Cyp27a1	-0.397122	1.84294	-1.38172	0.184844	0.637408	-4.88459
Scaf8	Scaf8	-0.201601	5.21998	-1.38131	0.184968	0.637408	-5.53289
Gp9	Gp9	-0.676011	0.943685	-1.38117	0.18501	0.637408	-4.67005
Scly	Scly	-0.281415	5.57155	-1.38066	0.185164	0.637408	-5.58805
Fas	Fas	-0.581535	1.4162	-1.38037	0.185252	0.637408	-4.68416
Trib1	Trib1	-0.522874	3.7653	-1.37988	0.1854	0.637408	-5.16896
Depdc5	Depdc5	-0.268006	3.74504	-1.37981	0.185419	0.637408	-5.22864
Rnf214	Rnf214	-0.176923	5.54927	-1.37941	0.185541	0.637606	-5.59832
Arpc5l	Arpc5l	-0.169199	6.84626	-1.37813	0.185929	0.638213	-5.74414
Ttc9c	Ttc9c	-0.197558	6.47585	-1.378	0.18597	0.638213	-5.7118
Spg7	Spg7	-0.203964	5.94687	-1.37775	0.186045	0.638255	-5.6591
Mgat5	Mgat5	-0.123338	7.53917	-1.37631	0.186482	0.638965	-5.80938
Trappc1	Trappc1	-0.211135	6.20794	-1.37626	0.186497	0.638965	-5.68878
Mllt10	Mllt10	-0.175478	8.04894	-1.37604	0.186563	0.638965	-5.8365
Zfp207	Zfp207	-0.147805	8.28825	-1.37603	0.186567	0.638965	-5.84468
Smc4	Smc4	-0.234191	10.359	-1.37537	0.186767	0.639217	-5.94632
Vps52	Vps52	-0.184049	5.40947	-1.37466	0.186985	0.639268	-5.5847
Spata2l	Spata2l	-0.534985	1.57869	-1.37328	0.187406	0.639377	-4.77543
Foxp4	Foxp4	-0.242714	3.47081	-1.37318	0.187436	0.639377	-5.16948
Pdrg1	Pdrg1	-0.156593	6.69305	-1.37184	0.187845	0.640099	-5.75037
Rsad2	Rsad2	-0.484357	2.92937	-1.37072	0.188188	0.640997	-5.0486
Zfp426	Zfp426	-0.246204	3.54962	-1.37019	0.188351	0.641176	-5.20406
Sh2d5	Sh2d5	-0.167947	6.80468	-1.36984	0.188455	0.641222	-5.78548
Zfp945	Zfp945	-0.364578	3.59596	-1.36961	0.188527	0.641222	-5.26393
Hbb-bs	Hbb-bs	-0.550461	5.4874	-1.36952	0.188554	0.641222	-5.58637
Cenph	Cenph	-0.167875	7.1423	-1.36918	0.188658	0.64136	-5.7783
Arl11	Arl11	-0.278632	5.22968	-1.36867	0.188814	0.641677	-5.54983
Depdc7	Depdc7	-0.362933	2.72077	-1.36796	0.189033	0.641817	-5.06286
Tbl1x	Tbl1x	-0.159136	6.22236	-1.36792	0.189045	0.641817	-5.69812
Zfp639	Zfp639	-0.160039	5.92633	-1.36731	0.189234	0.642243	-5.65258
Cstf3	Cstf3	-0.14124	6.2117	-1.3663	0.189545	0.642653	-5.69173
Hgsnat	Hgsnat	-0.287923	4.70742	-1.36573	0.189721	0.642707	-5.46024
Sla	Sla	-0.14164	7.27555	-1.36551	0.189788	0.642707	-5.78157
Cdk19	Cdk19	-0.153242	6.96626	-1.3653	0.18985	0.642707	-5.76636
Rnpc3	Rnpc3	-0.183156	5.57102	-1.3648	0.190005	0.642707	-5.6108
Camta2	Camta2	-0.321443	3.84697	-1.36264	0.190674	0.644327	-5.28426
Lsm10	Lsm10	-0.208825	5.05451	-1.36108	0.191157	0.645645	-5.54579
Atxn10	Atxn10	-0.152562	7.36936	-1.36097	0.191191	0.645645	-5.81278
Cryl1	Cryl1	-0.228027	3.7077	-1.35995	0.191506	0.645957	-5.31696
Btbd6	Btbd6	-0.286863	3.13417	-1.35947	0.191657	0.646003	-5.11676
Arfgef2	Arfgef2	-0.205245	4.65548	-1.35919	0.191743	0.646003	-5.463
Mef2d	Mef2d	-0.144098	7.08642	-1.35798	0.192119	0.647054	-5.79856
Ptprm	Ptprm	-0.600665	0.623571	-1.35762	0.192232	0.64722	-4.68964
Kat7	Kat7	-0.151338	7.10413	-1.3551	0.193016	0.64818	-5.79418
Prr11	Prr11	-0.225844	4.96694	-1.35493	0.19307	0.64818	-5.52245
Ganc	Ganc	-0.157783	6.00312	-1.35453	0.193195	0.64818	-5.69018
Kdm4c	Kdm4c	-0.415139	2.83675	-1.35445	0.193221	0.64818	-5.05139
Hes6	Hes6	-0.202491	6.80529	-1.35365	0.193469	0.648585	-5.78601
Yae1d1	Yae1d1	-0.360585	2.82428	-1.35339	0.193551	0.648645	-5.03792
Etv5	Etv5	-0.212607	5.4524	-1.35263	0.19379	0.648911	-5.66754
Ofd1	Ofd1	-0.208979	5.29815	-1.3521	0.193957	0.648911	-5.58568
Dok3	Dok3	-0.231613	7.77431	-1.35191	0.194016	0.648911	-5.85044
Dlk1	Dlk1	-0.838409	0.436241	-1.35183	0.19404	0.648911	-4.71519
Upf3a	Upf3a	-0.171114	6.08456	-1.35171	0.194078	0.648911	-5.688
Senp7	Senp7	-0.166419	5.66332	-1.35107	0.194278	0.64915	-5.65351
Strn3	Strn3	-0.140636	7.19519	-1.34996	0.194627	0.649691	-5.80482
Zmym4	Zmym4	-0.164071	5.39699	-1.34863	0.195048	0.650437	-5.61304
Gpx1	Gpx1	-0.14802	11.5863	-1.34744	0.195423	0.651045	-6.02717
Scmh1	Scmh1	-0.18516	5.48786	-1.34675	0.19564	0.651554	-5.62963
Bclaf3	Bclaf3	-0.236003	5.47816	-1.34524	0.196117	0.652502	-5.62999
Arnt	Arnt	-0.272135	4.11241	-1.34502	0.196186	0.652516	-5.35181
Adrm1	Adrm1	-0.292681	3.98817	-1.34421	0.196443	0.652836	-5.33701
Stimate	Stimate	-0.201376	4.34844	-1.34418	0.196453	0.652836	-5.39558
Poglut3	Poglut3	-0.320256	2.17962	-1.34411	0.196475	0.652836	-5.07282
Rab3gap1	Rab3gap1	-0.14635	6.20285	-1.34359	0.196639	0.653157	-5.7302
Zfp157	Zfp157	-0.305485	3.12537	-1.34305	0.196811	0.653157	-5.17267
Eea1	Eea1	-0.173809	7.04451	-1.34302	0.19682	0.653157	-5.80877
Dennd5a	Dennd5a	-0.162854	5.51414	-1.34253	0.196975	0.653425	-5.61662
Il21r	Il21r	-0.240268	4.76504	-1.34164	0.19726	0.653824	-5.54522
AI987944	AI987944	-0.145732	5.5777	-1.34119	0.1974	0.653824	-5.6341
Med20	Med20	-0.222215	5.54253	-1.34114	0.197417	0.653824	-5.64905
Ten1	Ten1	-0.197145	5.31166	-1.34074	0.197546	0.653824	-5.59086
Cmc2	Cmc2	-0.149427	6.42235	-1.3402	0.197717	0.654102	-5.73925
Ctnnbip1	Ctnnbip1	-0.217392	4.53646	-1.34007	0.197759	0.654102	-5.50054
Haus6	Haus6	-0.186697	5.67974	-1.33985	0.197828	0.654115	-5.66771
Ncapg2	Ncapg2	-0.309866	5.68302	-1.3393	0.198004	0.654244	-5.6654
Frmd8	Frmd8	-0.208378	6.11972	-1.33892	0.198125	0.654244	-5.7115
Ubr3	Ubr3	-0.149322	5.70971	-1.33677	0.19881	0.655078	-5.66899
Stau1	Stau1	-0.166504	5.43965	-1.33661	0.198862	0.655078	-5.62326
Zfp407	Zfp407	-0.2029	5.17923	-1.33646	0.198912	0.655078	-5.56187
Sirt3	Sirt3	-0.178841	5.16688	-1.33619	0.198998	0.655078	-5.60326
Exoc3	Exoc3	-0.180198	5.80828	-1.33614	0.199014	0.655078	-5.68173
Fry	Fry	-0.267156	4.83334	-1.3357	0.199155	0.655078	-5.53462
Arih1	Arih1	-0.165816	7.04068	-1.33553	0.199207	0.655078	-5.80764
Slc26a8	Slc26a8	-0.728478	0.0573617	-1.3355	0.199217	0.655078	-4.56933
Racgap1	Racgap1	-0.125266	7.00654	-1.33379	0.199767	0.655257	-5.79412
Hmgn5	Hmgn5	-0.12694	7.06988	-1.33375	0.199779	0.655257	-5.82466
Lasp1	Lasp1	-0.178322	7.70278	-1.33344	0.199877	0.655257	-5.85506
Zc3h8	Zc3h8	-0.216634	4.51733	-1.33335	0.199907	0.655257	-5.47414
Adipor2	Adipor2	-0.109549	7.25389	-1.33305	0.200004	0.655257	-5.8359
Smad2	Smad2	-0.195079	5.29249	-1.33292	0.200047	0.655257	-5.60291
Card19	Card19	-0.277025	5.76967	-1.33241	0.200211	0.655584	-5.66901
Tfb1m	Tfb1m	-0.237707	4.12638	-1.3316	0.200471	0.656011	-5.41307
Fastkd1	Fastkd1	-0.357468	3.68789	-1.33001	0.200983	0.656716	-5.34084
Igf2bp2	Igf2bp2	-0.566635	2.07661	-1.32936	0.201192	0.656763	-4.9644
Myl10	Myl10	-0.659245	1.78456	-1.3292	0.201243	0.656763	-4.88019
Cirbp	Cirbp	-0.569235	5.46667	-1.32908	0.201284	0.656763	-5.64968
Gin1	Gin1	-0.226688	3.84331	-1.32822	0.201561	0.656972	-5.31893
Akt3	Akt3	-0.651848	2.99937	-1.32685	0.202003	0.657323	-5.05211
St7l	St7l	-0.247258	4.6912	-1.32654	0.202104	0.657323	-5.51421
1110059G10Rik	1110059G10Rik	-0.228824	5.28402	-1.32624	0.202201	0.65743	-5.62058
N4bp2	N4bp2	-0.242265	6.02212	-1.32586	0.202325	0.657572	-5.7401
Zfp335	Zfp335	-0.253808	4.64211	-1.32516	0.202554	0.657572	-5.48961
Fsd2	Fsd2	-0.680053	0.252817	-1.32511	0.202569	0.657572	-4.71683
Slc39a13	Slc39a13	-0.317593	2.9976	-1.32511	0.202569	0.657572	-5.10805
Dda1	Dda1	-0.152915	5.67211	-1.32473	0.202693	0.657764	-5.65926
Wasl	Wasl	-0.243055	4.7203	-1.32354	0.203078	0.658459	-5.49831
Cryzl2	Cryzl2	-0.333496	2.5349	-1.32327	0.203167	0.658459	-5.03993
Asah2	Asah2	-0.514995	2.48625	-1.3225	0.203418	0.658639	-4.97174
Nfx1	Nfx1	-0.138809	6.64335	-1.32192	0.203607	0.658936	-5.79229
Usp1	Usp1	-0.159148	8.5647	-1.32075	0.203987	0.659629	-5.93258
Mettl7a1	Mettl7a1	-0.296408	4.07068	-1.32056	0.204049	0.659629	-5.4141
Chm	Chm	-0.191139	5.05122	-1.31947	0.204406	0.659994	-5.57619
Ifit2	Ifit2	-0.503622	2.35916	-1.31778	0.20496	0.659994	-4.97048
Spred1	Spred1	-0.180891	5.79121	-1.31745	0.205067	0.659994	-5.70775
Smc1a	Smc1a	-0.115626	9.50713	-1.31687	0.205258	0.659994	-5.98606
Rnf135	Rnf135	-0.319691	4.27788	-1.31681	0.205276	0.659994	-5.45079
Ang	Ang	-0.328325	2.04012	-1.31672	0.205306	0.659994	-5.01145
Cflar	Cflar	-0.13795	6.56663	-1.31665	0.20533	0.659994	-5.79411
Gnpda2	Gnpda2	-0.251149	4.68518	-1.31665	0.205331	0.659994	-5.51713
Rfc3	Rfc3	-0.153201	6.43642	-1.31662	0.205341	0.659994	-5.77467
Taf1b	Taf1b	-0.175729	5.45076	-1.31657	0.205356	0.659994	-5.64432
Slc25a14	Slc25a14	-0.39636	3.06205	-1.31657	0.205356	0.659994	-5.18751
G2e3	G2e3	-0.161383	6.51465	-1.31531	0.205769	0.659994	-5.79609
Exoc8	Exoc8	-0.207769	4.74008	-1.3153	0.205774	0.659994	-5.54164
Prr14l	Prr14l	-0.151713	5.34722	-1.31506	0.205854	0.659994	-5.6346
Zfp459	Zfp459	-0.510157	1.19784	-1.31431	0.206099	0.660571	-4.80541
Wdr44	Wdr44	-0.21397	3.60923	-1.3141	0.20617	0.660586	-5.30038
Ykt6	Ykt6	-0.151434	6.26844	-1.31327	0.20644	0.660586	-5.75785
Gstt3	Gstt3	-0.310118	3.98777	-1.31312	0.206492	0.660586	-5.41321
Plekho2	Plekho2	-0.263303	5.64181	-1.3131	0.206498	0.660586	-5.67384
Mpg	Mpg	-0.23357	4.16695	-1.31276	0.20661	0.660586	-5.42672
Ndrg1	Ndrg1	-0.303026	4.83147	-1.31272	0.206624	0.660586	-5.57998
Cep170	Cep170	-0.244528	5.11805	-1.31227	0.206773	0.660599	-5.60247
Pxmp4	Pxmp4	-0.180937	4.76091	-1.31211	0.206824	0.660599	-5.53845
Crkl	Crkl	-0.154713	6.07039	-1.31182	0.20692	0.660697	-5.74436
Phka2	Phka2	-0.194753	7.71778	-1.31084	0.207244	0.661523	-5.89989
Prpf40a	Prpf40a	-0.134976	8.9958	-1.31031	0.20742	0.661877	-5.9683
Mosmo	Mosmo	-0.29533	4.01596	-1.30937	0.207731	0.661896	-5.37906
Tnks2	Tnks2	-0.127944	6.80516	-1.3089	0.207886	0.661896	-5.83231
Rfx2	Rfx2	-0.438654	1.53815	-1.30889	0.20789	0.661896	-4.82181
Zfp282	Zfp282	-0.189276	5.03485	-1.3087	0.207953	0.661896	-5.60044
Git2	Git2	-0.147058	7.39012	-1.30772	0.208275	0.662006	-5.87741
Snw1	Snw1	-0.122522	7.87952	-1.30662	0.208642	0.662294	-5.91091
Tmem126a	Tmem126a	-0.214208	4.99912	-1.30656	0.208661	0.662294	-5.59684
Rsrc2	Rsrc2	-0.125487	8.34105	-1.30496	0.209193	0.663296	-5.94091
Tle5	Tle5	-0.179669	7.07314	-1.30483	0.209238	0.663296	-5.85351
Dlgap5	Dlgap5	-0.210158	4.75141	-1.30444	0.209368	0.663499	-5.55
Alyref2	Alyref2	-0.240351	3.32014	-1.30357	0.209657	0.664207	-5.23957
Zfp943	Zfp943	-0.303917	3.38756	-1.30295	0.209863	0.664655	-5.26421
Pgpep1	Pgpep1	-0.269849	3.62538	-1.30229	0.210085	0.664712	-5.32726
Aph1c	Aph1c	-0.339462	2.83469	-1.30215	0.210133	0.664712	-5.1427
Tfe3	Tfe3	-0.270034	3.93683	-1.30211	0.210144	0.664712	-5.3883
Pde12	Pde12	-0.154667	5.54141	-1.30137	0.210394	0.664732	-5.67438
Osgin2	Osgin2	-0.202887	4.02643	-1.30112	0.210478	0.664732	-5.37413
Adar	Adar	-0.245791	5.59506	-1.29979	0.210922	0.665025	-5.69015
Akirin1	Akirin1	-0.180893	5.68929	-1.29975	0.210934	0.665025	-5.69157
Hltf	Hltf	-0.232694	5.50944	-1.29928	0.211092	0.665025	-5.70438
Fgfr1op2	Fgfr1op2	-0.129112	7.32852	-1.29908	0.211158	0.665025	-5.88619
Cfl2	Cfl2	-0.199198	4.65032	-1.29854	0.211342	0.665025	-5.55887
Mia3	Mia3	-0.109139	7.50252	-1.2983	0.211423	0.665025	-5.8999
Vps41	Vps41	-0.163871	5.83502	-1.29751	0.211688	0.665424	-5.72862
Jmjd7	Jmjd7	-0.380762	1.85525	-1.29733	0.211747	0.665424	-4.94584
Top3a	Top3a	-0.285788	3.70158	-1.29689	0.211896	0.665687	-5.31664
Trim6	Trim6	-0.582911	2.30098	-1.2961	0.21216	0.665691	-4.90555
Sass6	Sass6	-0.159791	6.38155	-1.29537	0.212406	0.665948	-5.8088
Rpap3	Rpap3	-0.204608	4.87974	-1.29376	0.212951	0.666459	-5.58735
Slc39a10	Slc39a10	-0.26503	5.01247	-1.29342	0.213067	0.666459	-5.62183
Dock4	Dock4	-1.13526	0.761063	-1.29319	0.213145	0.666459	-4.65657
Plekhg5	Plekhg5	-0.428876	3.56266	-1.29278	0.213281	0.666459	-5.34651
Ccdc97	Ccdc97	-0.181234	6.40647	-1.29271	0.213307	0.666459	-5.80309
Baz2a	Baz2a	-0.181613	6.41641	-1.29193	0.213569	0.667016	-5.81786
Zfp52	Zfp52	-0.26632	3.7263	-1.29029	0.214124	0.667823	-5.36074
Stk38	Stk38	-0.161028	6.72746	-1.29016	0.21417	0.667823	-5.84558
Cd24a	Cd24a	-0.215825	8.52949	-1.28984	0.214279	0.667823	-5.96753
Helz	Helz	-0.162111	6.43919	-1.28944	0.214414	0.667913	-5.81695
Ddx52	Ddx52	-0.199159	6.60736	-1.2892	0.214493	0.667913	-5.84112
Mnd1	Mnd1	-0.244869	4.28156	-1.28785	0.214953	0.668245	-5.49694
Pask	Pask	-0.21624	3.93664	-1.28752	0.215067	0.668245	-5.40102
Zfp808	Zfp808	-0.489105	2.06442	-1.28622	0.215507	0.668368	-4.93109
Ppp6r1	Ppp6r1	-0.145692	7.494	-1.28609	0.215554	0.668368	-5.92184
Setdb2	Setdb2	-0.31991	2.6044	-1.286	0.215583	0.668368	-5.08195
Ticam2	Ticam2	-0.365405	2.76797	-1.28502	0.21592	0.668817	-5.16883
Frmd4b	Frmd4b	-0.282011	2.88853	-1.28449	0.2161	0.668817	-5.23568
Spg11	Spg11	-0.226727	4.72181	-1.28405	0.216248	0.668817	-5.60034
Tmem41b	Tmem41b	-0.187759	4.68272	-1.28403	0.216256	0.668817	-5.53896
Kif20b	Kif20b	-0.221687	7.90927	-1.28322	0.216532	0.669264	-5.9431
Agpat3	Agpat3	-0.405301	2.38334	-1.28129	0.217195	0.670537	-5.07335
Parp10	Parp10	-0.332287	4.33238	-1.28115	0.217243	0.670537	-5.4629
Prkd2	Prkd2	-0.222475	4.7425	-1.28056	0.217444	0.670537	-5.55649
Terf2	Terf2	-0.133447	6.51856	-1.28048	0.217473	0.670537	-5.83483
Nln	Nln	-0.188689	4.97254	-1.27985	0.21769	0.670798	-5.61164
Kcne3	Kcne3	-0.298796	3.74703	-1.27964	0.217763	0.670819	-5.51901
Fbxo46	Fbxo46	-0.225127	4.60956	-1.27935	0.21786	0.670914	-5.55937
Dvl2	Dvl2	-0.229908	4.81243	-1.27839	0.218191	0.671524	-5.61269
Pwwp2a	Pwwp2a	-0.176577	6.08238	-1.27784	0.218379	0.671689	-5.79957
Pitpnc1	Pitpnc1	-0.172172	5.83383	-1.27747	0.218509	0.671689	-5.76301
Gdpgp1	Gdpgp1	-0.457872	1.83169	-1.27647	0.218852	0.671977	-4.91503
Chil3	Chil3	-0.632557	5.73872	-1.27637	0.218887	0.671977	-5.4813
Actr6	Actr6	-0.223946	5.10184	-1.27599	0.219018	0.672032	-5.65718
Cisd3	Cisd3	-0.149105	4.87213	-1.27545	0.219204	0.672065	-5.63441
Kin	Kin	-0.177225	5.1308	-1.27506	0.21934	0.672065	-5.6447
Fam168a	Fam168a	-0.220332	5.15249	-1.2749	0.219394	0.672065	-5.65588
Zfp12	Zfp12	-0.283385	3.34635	-1.27471	0.219461	0.672065	-5.30022
Mrtfb	Mrtfb	-0.213998	4.8133	-1.27326	0.219964	0.673303	-5.59215
Gbf1	Gbf1	-0.175096	5.97913	-1.2722	0.220329	0.674015	-5.78647
Bmpr2	Bmpr2	-0.377303	2.72864	-1.27161	0.220536	0.674241	-5.1317
Usp42	Usp42	-0.140404	5.31169	-1.27127	0.220652	0.674391	-5.68617
Etfrf1	Etfrf1	-0.245414	3.33612	-1.26951	0.221266	0.675092	-5.28531
Zbtb40	Zbtb40	-0.277025	3.88509	-1.26878	0.221518	0.675092	-5.41943
Tfg	Tfg	-0.166721	6.51342	-1.26827	0.221696	0.675141	-5.83005
Yju2	Yju2	-0.155318	4.72977	-1.26733	0.222025	0.67551	-5.61066
Mindy1	Mindy1	-0.177775	5.89419	-1.26728	0.222044	0.67551	-5.76807
Fbxo45	Fbxo45	-0.20503	5.06267	-1.26703	0.222131	0.67551	-5.62259
Cep250	Cep250	-0.228711	5.01038	-1.26678	0.222217	0.67551	-5.65078
Efnb1	Efnb1	-0.211451	3.45306	-1.26614	0.22244	0.675782	-5.29663
2700049A03Rik	2700049A03Rik	-0.248686	4.93131	-1.26577	0.222568	0.675845	-5.64551
Chsy1	Chsy1	-0.114538	6.9236	-1.2657	0.222594	0.675845	-5.89895
Plekhh2	Plekhh2	-0.230508	3.76437	-1.26529	0.222738	0.675879	-5.4605
Kif17	Kif17	-0.250693	3.70803	-1.26477	0.222918	0.676224	-5.42337
Ppp1cc	Ppp1cc	-0.118306	8.56256	-1.2642	0.223119	0.676427	-5.99815
Zfp74	Zfp74	-0.323143	2.64607	-1.26292	0.223567	0.676741	-5.11606
Zfp644	Zfp644	-0.16664	6.79178	-1.26213	0.223845	0.677009	-5.88546
Mcm5	Mcm5	-0.137031	8.24689	-1.26172	0.223988	0.677239	-5.98867
Pdik1l	Pdik1l	-0.119581	6.53365	-1.26111	0.224203	0.677448	-5.8511
Mob3a	Mob3a	-0.168607	5.16129	-1.26057	0.224394	0.677448	-5.69865
Rbm41	Rbm41	-0.338563	2.17124	-1.26024	0.224511	0.677448	-5.02158
Rhobtb2	Rhobtb2	-0.194963	4.15962	-1.25886	0.224996	0.678265	-5.49415
Dhx38	Dhx38	-0.163175	6.30736	-1.25809	0.225266	0.67832	-5.84388
Brd7	Brd7	-0.12073	7.5595	-1.25768	0.225412	0.67832	-5.94932
Mrpl9	Mrpl9	-0.277362	4.15215	-1.2574	0.22551	0.67832	-5.47146
Kcnk6	Kcnk6	-0.238171	3.34211	-1.2573	0.225547	0.67832	-5.2631
Epop	Epop	-0.331464	2.53457	-1.25726	0.225559	0.67832	-5.15493
Wars2	Wars2	-0.296927	2.88096	-1.25665	0.225777	0.678507	-5.19201
Mfap1b	Mfap1b	-0.173265	4.91799	-1.25629	0.225904	0.678582	-5.63373
Akna	Akna	-0.277849	4.81887	-1.25594	0.226027	0.678647	-5.62718
Zfp623	Zfp623	-0.413266	2.50129	-1.25585	0.226059	0.678647	-5.05904
Atp8b2	Atp8b2	-0.541619	1.93614	-1.25459	0.226506	0.679182	-4.98263
Gnai2	Gnai2	-0.119995	10.5789	-1.25365	0.226837	0.679579	-6.09871
Carns1	Carns1	-0.423445	2.08425	-1.25365	0.226839	0.679579	-5.04191
4931414P19Rik	4931414P19Rik	-0.216337	3.73403	-1.25301	0.227064	0.680053	-5.41172
Tug1	Tug1	-0.135016	6.76264	-1.25149	0.227606	0.681073	-5.89243
Cep89	Cep89	-0.265452	3.74726	-1.25007	0.228113	0.681565	-5.38129
Klf6	Klf6	-0.376684	5.4579	-1.24962	0.228271	0.681565	-5.65769
Mrps10	Mrps10	-0.179626	5.91945	-1.24741	0.229062	0.68281	-5.80216
Brca2	Brca2	-0.238268	6.14968	-1.24679	0.229284	0.683035	-5.82935
Mrpl18	Mrpl18	-0.11853	8.28249	-1.24536	0.229794	0.683442	-6.00642
C130026I21Rik	C130026I21Rik	-0.509547	2.57201	-1.24531	0.229813	0.683442	-5.03129
Nedd4l	Nedd4l	-0.218977	5.10146	-1.24361	0.230421	0.684042	-5.68767
Fam174a	Fam174a	-0.262548	3.80816	-1.24353	0.230451	0.684042	-5.36219
Xpo1	Xpo1	-0.149357	8.05802	-1.24296	0.230656	0.684141	-6.00048
H2az2	H2az2	-0.164562	8.77601	-1.24258	0.230793	0.684305	-6.033
Rbm43	Rbm43	-0.179921	4.5189	-1.24202	0.230993	0.68434	-5.56141
Tbc1d8b	Tbc1d8b	-0.513201	1.48516	-1.2393	0.231973	0.686191	-4.90424
Spag1	Spag1	-0.630283	1.04285	-1.23929	0.231976	0.686191	-4.80865
Rexo4	Rexo4	-0.17278	5.71952	-1.23916	0.232023	0.686191	-5.78921
Chl1	Chl1	-0.587337	0.478184	-1.23863	0.232216	0.686323	-4.8408
Tmem184c	Tmem184c	-0.1988	4.87525	-1.23764	0.232574	0.686738	-5.67308
Glul	Glul	-0.380189	6.25217	-1.23717	0.232746	0.686738	-5.84679
Sgip1	Sgip1	-0.229126	6.14541	-1.23675	0.232898	0.686738	-5.85758
Llgl2	Llgl2	-0.335989	2.37088	-1.23586	0.23322	0.687271	-5.03263
Mtss1	Mtss1	-0.486657	1.99702	-1.23538	0.233394	0.687271	-4.90368
Syap1	Syap1	-0.282952	3.56409	-1.23535	0.233405	0.687271	-5.37518
Irf9	Irf9	-0.32945	6.18939	-1.23395	0.233911	0.687725	-5.86146
Ccdc171	Ccdc171	-0.284096	2.95614	-1.23392	0.233922	0.687725	-5.23714
Btk	Btk	-0.148463	6.50023	-1.2338	0.233967	0.687725	-5.90606
Zfp160	Zfp160	-0.180511	4.81773	-1.23361	0.234034	0.687725	-5.65399
Cacna1a	Cacna1a	-0.391921	2.67264	-1.2331	0.23422	0.688033	-5.15978
Eri1	Eri1	-0.105874	6.82244	-1.23277	0.234342	0.688033	-5.9173
Pla2g15	Pla2g15	-0.193793	6.40921	-1.23189	0.234661	0.688503	-5.90381
Naa35	Naa35	-0.133923	6.64095	-1.23177	0.234706	0.688503	-5.90683
Ankrd17	Ankrd17	-0.131287	7.83445	-1.23156	0.234782	0.688527	-5.99717
Mapk8	Mapk8	-0.171545	5.68321	-1.23049	0.235172	0.689024	-5.79941
Anp32a	Anp32a	-0.0994525	7.74981	-1.23035	0.235224	0.689024	-5.99817
Ap5z1	Ap5z1	-0.191318	4.03882	-1.22995	0.235368	0.689024	-5.51173
Phactr1	Phactr1	-0.513772	0.650029	-1.22936	0.235586	0.689024	-4.84405
Dhx9	Dhx9	-0.214307	7.5657	-1.22925	0.235624	0.689024	-5.98319
Flad1	Flad1	-0.267251	3.51926	-1.22905	0.235699	0.689024	-5.37931
Slx1b	Slx1b	-0.226365	3.48808	-1.2283	0.235972	0.689068	-5.36986
Tmem18	Tmem18	-0.174826	4.2811	-1.22829	0.235974	0.689068	-5.52966
Parp14	Parp14	-0.673987	5.32059	-1.22825	0.235992	0.689068	-5.73017
Nrg2	Nrg2	-0.295553	4.59683	-1.22808	0.236054	0.689068	-5.56558
Dhrs4	Dhrs4	-0.224179	5.57001	-1.22756	0.236243	0.689182	-5.78185
Arhgef2	Arhgef2	-0.135954	6.97049	-1.22705	0.236431	0.689303	-5.94345
Pbrm1	Pbrm1	-0.164837	8.61122	-1.22661	0.236593	0.68945	-6.04387
Zfp85	Zfp85	-0.483899	1.04262	-1.22602	0.236807	0.689607	-4.85045
Tceanc	Tceanc	-0.252344	3.7289	-1.22555	0.23698	0.689607	-5.40418
Map7	Map7	-0.198689	3.77859	-1.22547	0.237008	0.689607	-5.46231
Ints6	Ints6	-0.146904	6.8834	-1.22535	0.237055	0.689607	-5.93788
Abraxas2	Abraxas2	-0.148271	6.58901	-1.22486	0.237234	0.689931	-5.90282
Ttc5	Ttc5	-0.263512	2.68002	-1.22444	0.237388	0.689986	-5.1818
Tmx3	Tmx3	-0.155322	6.32506	-1.22425	0.237457	0.689986	-5.87856
Usp8	Usp8	-0.15263	6.70182	-1.22384	0.237607	0.690027	-5.91823
Nsl1	Nsl1	-0.197016	4.17548	-1.22344	0.237757	0.690264	-5.50271
Brpf3	Brpf3	-0.197297	4.03062	-1.22322	0.237835	0.690294	-5.47028
Pspc1	Pspc1	-0.150691	6.17795	-1.22251	0.238096	0.690853	-5.85637
Kdm1b	Kdm1b	-0.309214	3.00981	-1.22228	0.238184	0.690911	-5.26808
Gm10643	Gm10643	-0.604551	1.31325	-1.22179	0.238361	0.691082	-4.87677
Myadml2	Myadml2	-0.369053	2.05359	-1.22175	0.238379	0.691082	-5.05566
Cops2	Cops2	-0.140039	5.72508	-1.22115	0.2386	0.691524	-5.81359
Csf1r	Csf1r	-0.262341	6.05797	-1.2206	0.238804	0.69175	-5.85917
Bcas3	Bcas3	-0.306373	3.41919	-1.21976	0.239113	0.69217	-5.37994
Fhod1	Fhod1	-0.378178	2.50488	-1.21962	0.239164	0.69217	-5.19605
Zfp579	Zfp579	-0.427776	1.51164	-1.21899	0.239397	0.692251	-4.95179
Fam214a	Fam214a	-0.466463	1.89015	-1.21747	0.239958	0.693399	-4.9657
Usp34	Usp34	-0.12693	7.93942	-1.21715	0.240078	0.693399	-6.02014
Fcer1g	Fcer1g	-0.191832	9.32951	-1.2166	0.240281	0.693399	-6.0954
Platr25	Platr25	-0.20453	4.70345	-1.21636	0.240371	0.693399	-5.67204
Slc36a2	Slc36a2	-0.786806	1.80174	-1.21623	0.240419	0.693399	-4.84012
Ctbs	Ctbs	-0.194939	4.20933	-1.21583	0.240567	0.693399	-5.52423
Ccl6	Ccl6	-0.429065	3.65244	-1.21576	0.240594	0.693399	-5.24917
Hbb-bt	Hbb-bt	-0.505184	4.06901	-1.21568	0.240622	0.693399	-5.48435
Usp4	Usp4	-0.116045	6.56474	-1.21534	0.240751	0.693399	-5.91108
Lmln	Lmln	-0.338833	2.57466	-1.21468	0.240996	0.693906	-5.10919
Cbwd1	Cbwd1	-0.453394	3.78226	-1.21311	0.24158	0.695128	-5.42471
Arl8b	Arl8b	-0.120683	6.65115	-1.21299	0.241626	0.695128	-5.93002
Rfwd3	Rfwd3	-0.139775	6.79665	-1.21256	0.241786	0.695391	-5.94202
Hlx	Hlx	-0.271256	3.65558	-1.21223	0.241906	0.695485	-5.38362
Lactb	Lactb	-0.155385	5.88264	-1.21192	0.242024	0.695485	-5.83167
Tecpr1	Tecpr1	-0.300429	3.26102	-1.21157	0.242155	0.695619	-5.33056
Ttc3	Ttc3	-0.165571	5.84251	-1.21071	0.242476	0.695751	-5.84768
Grsf1	Grsf1	-0.132544	5.97195	-1.21032	0.24262	0.695751	-5.84544
Chmp2b	Chmp2b	-0.128037	6.00981	-1.20975	0.242834	0.695751	-5.85378
Gm8113	Gm8113	-0.555429	0.834598	-1.20929	0.243005	0.695751	-4.84676
Cd69	Cd69	-0.228814	6.37916	-1.20913	0.243066	0.695751	-5.91616
Jun	Jun	-0.436518	6.90579	-1.20878	0.243197	0.695751	-5.952
Qk	Qk	-0.126972	7.53454	-1.20873	0.243214	0.695751	-5.99901
Was	Was	-0.130406	7.04802	-1.20689	0.243907	0.696495	-5.96882
Morc1	Morc1	-0.316184	1.70039	-1.20639	0.244093	0.696495	-5.04247
Ywhae	Ywhae	-0.0950389	9.68932	-1.20574	0.244337	0.696891	-6.12278
Cacna1b	Cacna1b	-0.412826	1.78713	-1.20385	0.245047	0.697951	-5.03104
Dmtf1	Dmtf1	-0.152007	5.54756	-1.20329	0.245257	0.69805	-5.80905
Tlnrd1	Tlnrd1	-0.19282	4.56515	-1.20262	0.245511	0.69838	-5.62534
Usp32	Usp32	-0.260729	3.51715	-1.202	0.245745	0.698682	-5.36729
Dguok	Dguok	-0.164256	5.41465	-1.20197	0.245755	0.698682	-5.79923
Mlh1	Mlh1	-0.229211	4.81003	-1.20137	0.245983	0.698902	-5.69277
Vamp5	Vamp5	-0.268987	3.47546	-1.20051	0.246307	0.698902	-5.34183
Tnpo1	Tnpo1	-0.159493	7.4034	-1.20045	0.246329	0.698902	-6.00583
Cln6	Cln6	-0.244537	4.58991	-1.20003	0.246488	0.699001	-5.62457
Mgat2	Mgat2	-0.162061	7.32686	-1.19906	0.246856	0.699457	-6.00043
Mki67	Mki67	-0.159131	9.39065	-1.19864	0.247016	0.699457	-6.11799
5730455P16Rik	5730455P16Rik	-0.301473	4.37688	-1.19834	0.247129	0.699457	-5.59274
Stom	Stom	-0.143142	6.32035	-1.19819	0.247185	0.699457	-5.91646
Elmod2	Elmod2	-0.158308	4.35537	-1.1972	0.247562	0.699457	-5.63255
Zfp40	Zfp40	-0.302553	2.55794	-1.19699	0.247643	0.699457	-5.193
Ubr5	Ubr5	-0.141541	6.52611	-1.19692	0.247667	0.699457	-5.92867
H3c13	H3c13	-0.465188	1.99483	-1.19682	0.247706	0.699457	-5.09487
Cep78	Cep78	-0.238079	4.23556	-1.1967	0.247752	0.699457	-5.55471
Yipf3	Yipf3	-0.196332	5.01011	-1.19616	0.247955	0.699837	-5.73959
Ptpro	Ptpro	-0.412557	2.68077	-1.19552	0.248199	0.700061	-5.30885
Kif14	Kif14	-0.157798	5.78568	-1.19525	0.248301	0.700061	-5.8328
Fbxo7	Fbxo7	-0.157458	5.48072	-1.19497	0.248409	0.700061	-5.80191
Ropn1l	Ropn1l	-0.309461	2.14252	-1.1947	0.248512	0.700061	-5.16673
Fitm2	Fitm2	-0.417219	2.353	-1.19469	0.248518	0.700061	-5.08183
Mterf3	Mterf3	-0.273041	2.96328	-1.1941	0.248741	0.700301	-5.30544
Zfp467	Zfp467	-0.642442	1.55532	-1.19203	0.249531	0.701645	-4.92027
Fam111a	Fam111a	-0.139113	9.64246	-1.19184	0.249604	0.701645	-6.13752
Ccdc130	Ccdc130	-0.310328	3.97986	-1.1907	0.250039	0.702124	-5.50684
Uxt	Uxt	-0.217685	4.00533	-1.18918	0.250621	0.702281	-5.553
A630001G21Rik	A630001G21Rik	-0.250288	4.75366	-1.18878	0.250775	0.702516	-5.69313
Mob3c	Mob3c	-0.352598	2.15333	-1.18818	0.251004	0.702679	-5.10255
Tmem150b	Tmem150b	-0.391541	1.70745	-1.18791	0.251106	0.702679	-4.95973
Slc15a4	Slc15a4	-0.180742	5.58023	-1.18713	0.251408	0.702679	-5.84018
Tmem150a	Tmem150a	-0.507636	1.10495	-1.187	0.251457	0.702679	-4.85948
Msh6	Msh6	-0.127321	6.38614	-1.18649	0.251653	0.702679	-5.93493
Smarca5	Smarca5	-0.128102	8.06386	-1.18572	0.251949	0.702893	-6.06481
Gpr150	Gpr150	-0.512966	1.27788	-1.18495	0.252246	0.702979	-4.88455
Tax1bp3	Tax1bp3	-0.285887	3.04835	-1.18489	0.252269	0.702979	-5.28372
Pex3	Pex3	-0.188787	4.76268	-1.18457	0.25239	0.702979	-5.68814
Pik3cg	Pik3cg	-0.189043	5.99316	-1.18438	0.252465	0.702979	-5.89724
Cd3d	Cd3d	-0.987418	0.805297	-1.18429	0.252497	0.702979	-4.78952
Strbp	Strbp	-0.095953	8.06562	-1.18409	0.252577	0.702979	-6.07568
Rfxank	Rfxank	-0.249336	3.45358	-1.18402	0.252604	0.702979	-5.39036
Zfp955b	Zfp955b	-0.165301	4.5877	-1.18309	0.252962	0.703349	-5.67687
Zswim4	Zswim4	-0.298738	2.78836	-1.18187	0.253431	0.703349	-5.2645
Layn	Layn	-0.402322	1.69759	-1.18186	0.253436	0.703349	-5.0507
Cbfa2t3	Cbfa2t3	-0.146272	7.32189	-1.18179	0.253464	0.703349	-6.03474
Ppt1	Ppt1	-0.153798	6.48391	-1.18169	0.2535	0.703349	-5.94606
Nup93	Nup93	-0.116037	7.02486	-1.17953	0.254338	0.704886	-6.00038
Zkscan8	Zkscan8	-0.223636	3.49342	-1.1793	0.254426	0.704886	-5.41708
Asxl2	Asxl2	-0.158959	6.42818	-1.17912	0.254495	0.704886	-5.94262
Kat2b	Kat2b	-0.183375	5.37453	-1.17912	0.254496	0.704886	-5.78959
Smpd4	Smpd4	-0.199149	4.68162	-1.17806	0.254907	0.705362	-5.67992
Ranbp2	Ranbp2	-0.170172	7.23403	-1.17803	0.254921	0.705362	-6.02502
Mcm8	Mcm8	-0.247776	3.62979	-1.17762	0.255076	0.705407	-5.46577
Tada3	Tada3	-0.216978	4.84025	-1.17721	0.255237	0.705466	-5.7156
Cd79b	Cd79b	-0.137341	4.90917	-1.17625	0.255612	0.706117	-5.73221
Fryl	Fryl	-0.170817	6.96696	-1.17528	0.255987	0.706356	-5.9906
Atxn2	Atxn2	-0.132465	6.08007	-1.175	0.256097	0.706356	-5.90627
Zcchc7	Zcchc7	-0.125293	7.28026	-1.17458	0.25626	0.706356	-6.02601
Immt	Immt	-0.115361	7.56217	-1.17446	0.256309	0.706356	-6.04837
Cerkl	Cerkl	-0.388937	1.60643	-1.1733	0.25676	0.706356	-5.10153
Safb	Safb	-0.145175	6.29131	-1.173	0.256878	0.706356	-5.93355
Zhx3	Zhx3	-0.267988	3.61263	-1.17286	0.256932	0.706356	-5.44377
Tuba1b	Tuba1b	-0.111856	11.5562	-1.17187	0.257318	0.706356	-6.23724
Zfp110	Zfp110	-0.122272	5.86594	-1.17181	0.257341	0.706356	-5.89531
Polr3c	Polr3c	-0.127877	5.6474	-1.17165	0.257404	0.706356	-5.85629
Apool	Apool	-0.227163	3.91474	-1.17143	0.257491	0.706356	-5.52063
Armcx5	Armcx5	-0.302836	3.26512	-1.17126	0.257558	0.706356	-5.34518
Btnl9	Btnl9	-0.182114	5.18703	-1.17123	0.257566	0.706356	-5.82302
Egr1	Egr1	-0.494868	3.86339	-1.1712	0.257579	0.706356	-5.4636
Mzb1	Mzb1	-0.355886	2.89738	-1.17004	0.258036	0.707399	-5.39844
Lgals8	Lgals8	-0.219256	4.96689	-1.16948	0.258254	0.707399	-5.74086
Rasal1	Rasal1	-0.453259	1.03676	-1.16916	0.258377	0.707399	-4.93511
Map3k2	Map3k2	-0.178069	4.99398	-1.16766	0.258967	0.707488	-5.74633
Laptm5	Laptm5	-0.119185	9.54805	-1.16687	0.25928	0.707488	-6.16193
Rabif	Rabif	-0.190047	4.44682	-1.16668	0.259352	0.707488	-5.62537
Ufl1	Ufl1	-0.162646	6.07509	-1.16642	0.259455	0.707488	-5.92358
Clk2	Clk2	-0.138274	5.68224	-1.1664	0.259462	0.707488	-5.87493
Ypel3	Ypel3	-0.329303	5.3157	-1.16552	0.25981	0.707488	-5.86105
Slc25a23	Slc25a23	-0.571103	1.17305	-1.16519	0.259941	0.707488	-4.8829
Zfp442	Zfp442	-0.493552	1.17394	-1.16492	0.260045	0.707488	-4.94064
Iba57	Iba57	-0.186016	4.89715	-1.16415	0.260348	0.707488	-5.74878
Smug1	Smug1	-0.18455	3.76093	-1.16329	0.260687	0.707488	-5.52945
Ik	Ik	-0.0923732	7.82612	-1.16307	0.260773	0.707488	-6.07772
Dctn5	Dctn5	-0.169243	5.33382	-1.16299	0.260808	0.707488	-5.81494
Chordc1	Chordc1	-0.202033	7.43379	-1.16261	0.260956	0.707488	-6.04974
Mark3	Mark3	-0.132901	5.81906	-1.16248	0.26101	0.707488	-5.87999
Cdr2	Cdr2	-0.317251	3.16267	-1.16136	0.26145	0.707488	-5.34164
Dipk1a	Dipk1a	-0.272819	3.38778	-1.16122	0.261505	0.707488	-5.351
Arhgef7	Arhgef7	-0.13878	6.58921	-1.16106	0.261568	0.707488	-5.98384
Ddx47	Ddx47	-0.136258	6.20389	-1.16049	0.261793	0.707488	-5.93418
Map3k7	Map3k7	-0.139244	5.68441	-1.16042	0.261823	0.707488	-5.85235
Ttc19	Ttc19	-0.266914	3.18524	-1.1604	0.261828	0.707488	-5.35822
Necap1	Necap1	-0.195644	4.31382	-1.1601	0.261948	0.707622	-5.61293
Erg	Erg	-0.182576	4.84618	-1.15981	0.262064	0.707747	-5.76831
Rrbp1	Rrbp1	-0.134691	8.40056	-1.15925	0.262288	0.707885	-6.11802
Rbbp6	Rbbp6	-0.118562	8.21591	-1.15844	0.262606	0.707885	-6.1058
Creb3	Creb3	-0.238303	3.78872	-1.15826	0.262679	0.707885	-5.51457
Mcm9	Mcm9	-0.186944	4.34987	-1.15805	0.26276	0.707885	-5.62716
Abhd14b	Abhd14b	-0.292793	3.41372	-1.1576	0.26294	0.707885	-5.42696
Sec23ip	Sec23ip	-0.128219	6.09154	-1.15726	0.263077	0.707885	-5.93292
Pycard	Pycard	-0.137919	6.9621	-1.15718	0.263107	0.707885	-6.01742
Carf	Carf	-0.26282	2.89159	-1.15707	0.263152	0.707885	-5.2969
Inpp4a	Inpp4a	-0.537533	2.4183	-1.15584	0.263642	0.708611	-5.04472
Med13	Med13	-0.178147	6.38496	-1.1545	0.264175	0.709405	-5.96667
Gmfg	Gmfg	-0.155217	8.79959	-1.15431	0.264252	0.709405	-6.14059
Lrrc20	Lrrc20	-0.196115	4.73162	-1.15422	0.264284	0.709405	-5.73279
Usp12	Usp12	-0.176845	4.96954	-1.15406	0.26435	0.709405	-5.75545
Arhgef11	Arhgef11	-0.298941	2.20859	-1.1537	0.264494	0.709405	-5.13434
H1f4	H1f4	-0.32076	7.68004	-1.15299	0.264778	0.709686	-6.0822
Arl6ip5	Arl6ip5	-0.262132	2.67781	-1.15257	0.264945	0.709856	-5.26448
Pik3r6	Pik3r6	-0.244842	4.07549	-1.15222	0.265085	0.710025	-5.52459
Twf1	Twf1	-0.222743	4.64074	-1.15206	0.265148	0.710025	-5.68781
Ccdc163	Ccdc163	-0.20042	4.00531	-1.1516	0.265331	0.710327	-5.59258
Usp16	Usp16	-0.158674	6.29576	-1.15121	0.265491	0.710497	-5.96374
Rab12	Rab12	-0.198156	5.17627	-1.1508	0.265654	0.710497	-5.78966
Mast4	Mast4	-0.654187	0.945548	-1.15041	0.265808	0.710497	-4.85337
Zfp458	Zfp458	-0.366933	1.92733	-1.1504	0.265815	0.710497	-5.09469
Limk1	Limk1	-0.208911	4.34782	-1.14989	0.266018	0.710806	-5.6543
Sergef	Sergef	-0.318947	3.16821	-1.14939	0.266216	0.710806	-5.42124
Tia1	Tia1	-0.133689	6.41821	-1.14884	0.266437	0.710806	-5.98868
Vav2	Vav2	-0.237368	3.42592	-1.14884	0.266438	0.710806	-5.48938
Fbp1	Fbp1	-0.37766	2.26673	-1.14853	0.266563	0.710806	-5.08319
Larp7	Larp7	-0.094097	7.67794	-1.14834	0.266637	0.710806	-6.0866
Ube2j1	Ube2j1	-0.162556	5.59929	-1.14833	0.266644	0.710806	-5.84874
Sil1	Sil1	-0.227803	5.07416	-1.14818	0.266704	0.710806	-5.80297
Ascc2	Ascc2	-0.155821	4.8183	-1.14815	0.266716	0.710806	-5.74451
Pafah1b1	Pafah1b1	-0.104268	8.01027	-1.14784	0.266841	0.710806	-6.10258
Pds5b	Pds5b	-0.138144	7.01036	-1.1467	0.267298	0.711581	-6.03595
Lipe	Lipe	-0.202883	4.88223	-1.14659	0.267343	0.711581	-5.74288
Ptbp3	Ptbp3	-0.101754	9.52885	-1.14605	0.267558	0.711874	-6.18411
Lrp10	Lrp10	-0.138633	6.17429	-1.14594	0.267603	0.711874	-5.96175
Map1lc3b	Map1lc3b	-0.175304	7.32549	-1.14579	0.267663	0.711874	-6.05845
Phf13	Phf13	-0.283009	3.4756	-1.14494	0.268008	0.712231	-5.4566
Socs6	Socs6	-0.168032	5.42584	-1.14421	0.2683	0.712818	-5.83427
Comt	Comt	-0.168371	5.24337	-1.14402	0.268379	0.712842	-5.8199
Emp3	Emp3	-0.145025	8.29129	-1.14364	0.268529	0.713053	-6.13183
Aopep	Aopep	-0.163938	4.60436	-1.14288	0.268837	0.713139	-5.74975
Dnajc7	Dnajc7	-0.131077	6.89435	-1.14287	0.268842	0.713139	-6.02706
Luc7l2	Luc7l2	-0.10961	8.38155	-1.14086	0.269655	0.713938	-6.13351
Zbtb2	Zbtb2	-0.254856	3.79595	-1.1408	0.269679	0.713938	-5.56341
Gm13212	Gm13212	-0.278904	2.72528	-1.14061	0.269755	0.713938	-5.28104
Prag1	Prag1	-0.385841	2.07212	-1.14056	0.269777	0.713938	-5.06285
Armcx1	Armcx1	-0.348716	1.09121	-1.14036	0.269857	0.713963	-4.99248
Tars2	Tars2	-0.17653	4.90523	-1.1383	0.270692	0.71553	-5.75826
Toe1	Toe1	-0.190395	4.68041	-1.1382	0.270732	0.71553	-5.71164
Mtdh	Mtdh	-0.102949	9.96592	-1.13798	0.270822	0.715582	-6.21462
Zfp182	Zfp182	-0.321196	2.64073	-1.13759	0.27098	0.715813	-5.25672
Fis1	Fis1	-0.149782	7.12888	-1.13731	0.271093	0.715927	-6.05839
Hadha	Hadha	-0.122541	7.47287	-1.13698	0.27123	0.715997	-6.08441
Pcgf2	Pcgf2	-0.47002	2.11356	-1.13679	0.271305	0.715997	-5.05229
Kpna1	Kpna1	-0.129596	6.34494	-1.13541	0.271868	0.716852	-5.9834
Slc25a46	Slc25a46	-0.173015	5.75136	-1.13448	0.272246	0.717202	-5.9049
Top2a	Top2a	-0.181188	10.512	-1.13393	0.27247	0.717202	-6.24126
Arid1a	Arid1a	-0.106584	7.946	-1.13365	0.272584	0.717202	-6.12076
Fam76a	Fam76a	-0.152502	4.80003	-1.13334	0.27271	0.717202	-5.74433
Mbd4	Mbd4	-0.137555	5.35037	-1.13241	0.273093	0.717555	-5.86953
Tceanc2	Tceanc2	-0.181394	5.67895	-1.1321	0.273217	0.717611	-5.9003
Ergic2	Ergic2	-0.103787	7.35753	-1.13168	0.273388	0.717766	-6.07441
Pank3	Pank3	-0.128971	6.25149	-1.13161	0.273418	0.717766	-5.9733
Ralbp1	Ralbp1	-0.123579	7.77643	-1.13127	0.273557	0.717946	-6.10723
[truncated: 8,142 more rows]

## Sheet: DOX 4 days
	ID	logFC	AveExpr	t	P.Value	adj.P.Val	B
Tcf4	Tcf4	-3.13094	9.02844	-20.1825	2.29709e-13	3.88246e-10	20.9334
Kmt2a	Kmt2a	-3.7311	8.51304	-18.9771	6.30964e-13	8.6727e-10	19.9423
Pecam1	Pecam1	-2.80229	7.29186	-16.9742	3.87873e-12	2.88016e-09	18.1165
Hpgd	Hpgd	-5.26039	7.13067	-16.6839	5.12723e-12	3.46635e-09	17.5687
Mef2c	Mef2c	-2.79534	8.83929	-16.475	6.28451e-12	3.9832e-09	17.6562
Col19a1	Col19a1	-4.45379	5.59986	-15.3786	1.90136e-11	1.01483e-08	16.0084
Cd34	Cd34	-2.50374	7.1148	-15.0779	2.60716e-11	1.32196e-08	16.2472
Meis1	Meis1	-3.90299	6.10633	-14.6276	4.22627e-11	1.96156e-08	15.6231
Chd9	Chd9	-1.93661	7.76684	-14.5039	4.83708e-11	1.98377e-08	15.6185
Cgnl1	Cgnl1	-4.61717	5.8158	-14.4981	4.8679e-11	1.98377e-08	15.3259
Hspa2	Hspa2	-2.33605	5.16803	-14.0812	7.72899e-11	2.79927e-08	15.1089
Bcl2	Bcl2	-2.04513	6.68109	-13.7066	1.18289e-10	3.86958e-08	14.7503
Dcun1d1	Dcun1d1	-1.54398	8.06191	-13.5462	1.42353e-10	4.37457e-08	14.5191
Dnajc10	Dnajc10	-1.57823	7.57395	-13.4377	1.61522e-10	4.67998e-08	14.4034
Pou2f2	Pou2f2	-2.41926	6.6897	-13.3759	1.73648e-10	4.75935e-08	14.37
Itga4	Itga4	-1.44633	7.94893	-13.0936	2.42482e-10	6.14753e-08	13.9763
Adgrg1	Adgrg1	-3.62209	6.60782	-13.0568	2.53404e-10	6.26772e-08	13.9883
Ms4a6c	Ms4a6c	-1.8591	7.43905	-13.012	2.67378e-10	6.4559e-08	13.9129
Pbx3	Pbx3	-2.18544	7.25915	-12.4977	5.00732e-10	1.12843e-07	13.2798
Ripor1	Ripor1	-2.03262	6.75261	-12.4795	5.12134e-10	1.12903e-07	13.2803
Arap2	Arap2	-1.63397	7.16758	-12.3732	5.84669e-10	1.21003e-07	13.1215
Elf1	Elf1	-1.49457	8.01772	-11.7082	1.36803e-09	2.47735e-07	12.2158
Ly86	Ly86	-1.7891	5.68477	-11.6559	1.46511e-09	2.6066e-07	12.2625
Tifab	Tifab	-2.17244	6.87603	-11.5708	1.63865e-09	2.86509e-07	12.1223
Slpi	Slpi	-2.82086	11.6853	-11.5514	1.68101e-09	2.889e-07	11.9055
Lin28b	Lin28b	-2.00554	6.30355	-11.5388	1.7093e-09	2.889e-07	12.0798
Atp2b4	Atp2b4	-1.77624	6.47171	-11.4715	1.86871e-09	3.10666e-07	11.9773
Trps1	Trps1	-2.32555	6.44689	-11.3207	2.28555e-09	3.679e-07	11.7948
Dapp1	Dapp1	-1.55873	6.98857	-11.2264	2.59478e-09	4.04825e-07	11.6284
Tespa1	Tespa1	-3.58813	5.93993	-11.1354	2.93518e-09	4.44264e-07	11.5687
Jmjd1c	Jmjd1c	-1.92257	7.57041	-11.1195	2.99951e-09	4.47324e-07	11.4305
Lat2	Lat2	-2.58693	7.84963	-10.9843	3.60848e-09	5.15403e-07	11.2665
Gpr171	Gpr171	-3.32383	4.74943	-10.6954	5.388e-09	7.18944e-07	10.7986
Cnn3	Cnn3	-2.84034	5.76979	-10.6783	5.51826e-09	7.26763e-07	10.9581
Hoxa7	Hoxa7	-1.2316	6.54802	-10.6587	5.67225e-09	7.37465e-07	10.8395
Sh2d5	Sh2d5	-1.57808	6.80468	-10.6035	6.13068e-09	7.7714e-07	10.7547
Pkib	Pkib	-2.01432	5.51	-10.5859	6.28497e-09	7.86862e-07	10.8193
Mgat5	Mgat5	-1.08254	7.53917	-10.5194	6.90606e-09	8.54077e-07	10.585
Lgals1	Lgals1	-1.46082	10.2032	-10.4373	7.76181e-09	9.37054e-07	10.3563
Zeb2	Zeb2	-1.82	6.80773	-10.2956	9.51232e-09	1.10879e-06	10.3228
Eef2k	Eef2k	-1.20257	6.54211	-10.2126	1.07247e-08	1.23549e-06	10.1953
Milr1	Milr1	-2.51064	7.10774	-10.174	1.13441e-08	1.26419e-06	10.1502
Slc29a3	Slc29a3	-2.06307	5.00955	-10.1241	1.22e-08	1.31833e-06	10.1667
Skida1	Skida1	-6.97059	4.3043	-10.0345	1.39116e-08	1.43957e-06	8.85517
Arid1b	Arid1b	-1.40134	6.62249	-9.9295	1.62412e-08	1.61473e-06	9.77034
Thbd	Thbd	-2.91698	4.32853	-9.8933	1.71367e-08	1.67099e-06	9.75663
Cdk6	Cdk6	-1.06655	10.7545	-9.80348	1.95899e-08	1.87416e-06	9.3825
Foxp1	Foxp1	-1.17329	8.98567	-9.63442	2.52603e-08	2.32877e-06	9.18074
Sh3rf1	Sh3rf1	-2.15945	4.63765	-9.58091	2.73948e-08	2.43693e-06	9.38512
Rhoq	Rhoq	-2.10523	5.61115	-9.53	2.96014e-08	2.61033e-06	9.27755
Runx2	Runx2	-1.83185	6.18436	-9.49041	3.14463e-08	2.74911e-06	9.14002
Apobec3	Apobec3	-1.26078	7.25364	-9.41335	3.53908e-08	3.04869e-06	8.93386
Ccl9	Ccl9	-2.87923	7.57224	-9.36515	3.81187e-08	3.16854e-06	8.88925
Pde3b	Pde3b	-1.29041	6.52342	-9.24837	4.56827e-08	3.70615e-06	8.71376
Akap13	Akap13	-1.17758	9.20635	-9.21508	4.81162e-08	3.79122e-06	8.50681
Baz2b	Baz2b	-1.59564	9.43592	-9.18458	5.04646e-08	3.90918e-06	8.4488
Tsc22d2	Tsc22d2	-1.61743	6.21951	-9.09484	5.8097e-08	4.39673e-06	8.49445
Xpc	Xpc	-0.887971	7.88723	-9.08131	5.9349e-08	4.45098e-06	8.34667
Hoxa9	Hoxa9	-1.26568	7.98669	-9.07441	5.99978e-08	4.45098e-06	8.33005
St8sia4	St8sia4	-1.72901	6.43159	-9.04117	6.32308e-08	4.64655e-06	8.43423
Atp13a2	Atp13a2	-2.3232	6.06878	-9.02313	6.50613e-08	4.71276e-06	8.45618
Cd180	Cd180	-2.18712	5.12914	-9.00253	6.72204e-08	4.83462e-06	8.48664
Ssbp2	Ssbp2	-1.99816	5.23664	-8.9525	7.27808e-08	5.19768e-06	8.39664
Ube2r2	Ube2r2	-1.09269	7.69933	-8.84997	8.57341e-08	5.99606e-06	7.99061
Hp1bp3	Hp1bp3	-0.992437	9.67335	-8.81902	9.01024e-08	6.21584e-06	7.84255
Hoxa10	Hoxa10	-1.82866	5.03698	-8.73287	1.03532e-07	6.93757e-06	8.04558
Hoxa5	Hoxa5	-1.84322	5.77481	-8.71266	1.06976e-07	7.04442e-06	7.93552
Gria3	Gria3	-1.26598	7.47653	-8.66156	1.1623e-07	7.5076e-06	7.70213
Pcdh7	Pcdh7	-4.01496	4.64353	-8.54245	1.41201e-07	8.94947e-06	7.75685
Runx3	Runx3	-0.852017	7.97029	-8.50938	1.49086e-07	9.39057e-06	7.39433
Sgk3	Sgk3	-1.19114	7.01653	-8.48108	1.562e-07	9.48518e-06	7.41669
Elovl7	Elovl7	-1.45709	4.69308	-8.44533	1.657e-07	9.95143e-06	7.59126
Heg1	Heg1	-1.34293	5.31171	-8.4277	1.70603e-07	1.01769e-05	7.51192
H2-DMa	H2-DMa	-1.79035	5.98964	-8.36362	1.89746e-07	1.11873e-05	7.35363
Mllt3	Mllt3	-4.51619	2.83128	-8.35358	1.92942e-07	1.131e-05	7.19477
Smagp	Smagp	-1.92971	5.01092	-8.34619	1.95332e-07	1.13843e-05	7.40913
Colgalt1	Colgalt1	-1.0358	7.64732	-8.33733	1.98236e-07	1.14875e-05	7.12234
Auts2	Auts2	-4.49102	2.83469	-8.3213	2.03609e-07	1.16323e-05	6.52377
Macroh2a1	Macroh2a1	-0.871014	10.6626	-8.28226	2.17337e-07	1.23129e-05	6.90219
Iffo1	Iffo1	-1.53066	4.90334	-8.26506	2.23687e-07	1.26023e-05	7.27828
Ms4a6b	Ms4a6b	-1.88456	5.04329	-8.24178	2.32597e-07	1.29969e-05	7.2595
Tle4	Tle4	-1.08851	6.85554	-8.2401	2.33255e-07	1.29969e-05	7.01564
Tpm4	Tpm4	-2.32547	7.10727	-8.18499	2.5592e-07	1.40285e-05	6.9525
Rere	Rere	-0.915096	7.41528	-8.17644	2.59637e-07	1.41558e-05	6.86588
Ivns1abp	Ivns1abp	-1.1761	8.68443	-8.16281	2.65677e-07	1.44077e-05	6.77328
Cd244a	Cd244a	-2.66729	4.92591	-8.0628	3.14768e-07	1.6866e-05	6.9827
Angpt1	Angpt1	-5.36627	5.81113	-8.06051	3.15999e-07	1.6866e-05	6.98705
Glipr1	Glipr1	-1.33673	8.85294	-8.01341	3.42428e-07	1.79768e-05	6.51352
Pik3ip1	Pik3ip1	-1.91952	5.61813	-8.01089	3.43901e-07	1.79768e-05	6.78838
Ift57	Ift57	-1.32695	6.27926	-7.9371	3.90247e-07	1.97875e-05	6.55637
Tle6	Tle6	-3.39326	3.97526	-7.92139	4.00933e-07	2.02282e-05	6.70569
Mbnl1	Mbnl1	-0.94944	9.4753	-7.89747	4.17783e-07	2.07683e-05	6.26437
Cx3cr1	Cx3cr1	-2.56095	5.80702	-7.83536	4.65095e-07	2.26756e-05	6.52026
Egln3	Egln3	-1.01536	5.60622	-7.82848	4.70677e-07	2.2838e-05	6.4145
Hmces	Hmces	-1.78675	6.31173	-7.77557	5.15947e-07	2.45644e-05	6.29848
Myb	Myb	-0.930846	10.091	-7.75449	5.35224e-07	2.53631e-05	5.99411
Adam17	Adam17	-1.10642	6.58484	-7.74436	5.4476e-07	2.56178e-05	6.17473
Mef2d	Mef2d	-0.944125	7.08642	-7.74077	5.48178e-07	2.56178e-05	6.12838
Zfp608	Zfp608	-1.46855	5.90997	-7.66695	6.23713e-07	2.83635e-05	6.12544
Tsc22d1	Tsc22d1	-3.40151	4.24591	-7.64134	6.52379e-07	2.95347e-05	6.25209
Cbfa2t3	Cbfa2t3	-1.08684	7.32189	-7.61629	6.81767e-07	3.006e-05	5.88865
Nrip1	Nrip1	-1.30851	5.54233	-7.57487	7.33408e-07	3.17841e-05	6.01023
Rabgap1l	Rabgap1l	-1.21555	7.51911	-7.55593	7.5837e-07	3.27261e-05	5.76077
Cd93	Cd93	-1.83398	8.03275	-7.52741	7.97628e-07	3.39863e-05	5.69707
Atp11b	Atp11b	-0.865292	7.93498	-7.52489	8.01207e-07	3.3996e-05	5.66411
A930004D18Rik	A930004D18Rik	-2.88437	3.40413	-7.4957	8.43784e-07	3.56534e-05	5.97755
Sox4	Sox4	-2.86033	6.34965	-7.49098	8.50902e-07	3.5805e-05	5.88132
Klhl5	Klhl5	-1.49976	6.71886	-7.45666	9.04468e-07	3.7591e-05	5.65995
Snx5	Snx5	-0.650688	8.05804	-7.43936	9.32788e-07	3.84233e-05	5.50402
Il7r	Il7r	-3.2393	4.79104	-7.38965	1.01946e-06	4.15211e-05	5.82079
Zc3h12c	Zc3h12c	-3.51081	2.47809	-7.37363	1.04913e-06	4.25571e-05	5.5757
Zfp946	Zfp946	-2.14627	3.78744	-7.36375	1.06788e-06	4.29736e-05	5.81652
Rapgef2	Rapgef2	-1.64264	5.41106	-7.31415	1.16745e-06	4.58882e-05	5.54041
Usp11	Usp11	-1.23452	5.03511	-7.29026	1.21882e-06	4.73564e-05	5.52094
Ikzf2	Ikzf2	-4.03558	5.03148	-7.28694	1.22613e-06	4.74587e-05	5.68556
Rasa4	Rasa4	-2.1639	4.82391	-7.26008	1.28709e-06	4.96286e-05	5.57104
Fam117a	Fam117a	-1.08264	7.60239	-7.24912	1.31285e-06	5.03728e-05	5.19803
Chsy1	Chsy1	-0.747056	6.9236	-7.24766	1.31632e-06	5.03728e-05	5.23482
Satb1	Satb1	-2.03848	6.39754	-7.23354	1.35041e-06	5.1045e-05	5.31195
Tax1bp1	Tax1bp1	-0.883822	9.544	-7.22921	1.36104e-06	5.1045e-05	5.04385
Rpgrip1	Rpgrip1	-2.27233	3.22865	-7.16918	1.5178e-06	5.5971e-05	5.47514
Dock10	Dock10	-1.03883	7.20194	-7.13675	1.61021e-06	5.91015e-05	5.00915
Ano6	Ano6	-0.871371	6.30011	-7.12513	1.64473e-06	5.91015e-05	5.05875
Ly6e	Ly6e	-1.03742	9.62861	-7.1236	1.64932e-06	5.91015e-05	4.85949
Sh3glb1	Sh3glb1	-1.416	6.12786	-7.1118	1.68527e-06	5.95481e-05	5.07296
Igf2bp3	Igf2bp3	-0.863306	8.23192	-7.10633	1.7022e-06	5.99376e-05	4.8758
Serinc3	Serinc3	-1.15478	10.1293	-7.08597	1.76682e-06	6.19978e-05	4.76133
Il10rb	Il10rb	-1.27262	5.92809	-7.04289	1.9121e-06	6.64062e-05	4.96886
Zbtb38	Zbtb38	-0.74402	7.10273	-7.02815	1.9646e-06	6.79097e-05	4.79905
Slc29a1	Slc29a1	-1.29684	5.55145	-6.9982	2.076e-06	7.06468e-05	4.97012
Gfi1b	Gfi1b	-5.37362	2.49189	-6.98338	2.13353e-06	7.18808e-05	4.65249
Etv5	Etv5	-1.40027	5.4524	-6.97769	2.15604e-06	7.23988e-05	4.90972
Lrrc8c	Lrrc8c	-1.74208	4.14353	-6.97201	2.17878e-06	7.29207e-05	5.09734
Kansl1l	Kansl1l	-1.98005	4.5531	-6.95163	2.26242e-06	7.50475e-05	5.02129
Bend4	Bend4	-2.19118	3.95893	-6.93156	2.34803e-06	7.73097e-05	5.04931
Casp8	Casp8	-0.950825	5.46238	-6.92764	2.36515e-06	7.7401e-05	4.77768
Slc9a9	Slc9a9	-2.54338	3.90425	-6.92743	2.36607e-06	7.7401e-05	5.05215
Rcor2	Rcor2	-3.01964	3.14161	-6.86702	2.64699e-06	8.52163e-05	4.87368
Tmem109	Tmem109	-2.3276	5.39368	-6.86016	2.68102e-06	8.60388e-05	4.80999
Elk3	Elk3	-1.69388	5.61491	-6.81352	2.92467e-06	9.23958e-05	4.60541
Btd	Btd	-1.61703	3.88359	-6.80056	2.99641e-06	9.43684e-05	4.78228
Emid1	Emid1	-2.1486	4.47068	-6.76602	3.1966e-06	9.98426e-05	4.72277
Rspo1	Rspo1	-3.87936	0.540413	-6.76396	3.209e-06	9.98426e-05	3.92403
Plcd3	Plcd3	-3.79695	0.758696	-6.75635	3.25512e-06	0.000100948	3.91385
Prdm11	Prdm11	-1.61286	3.92286	-6.7437	3.33334e-06	0.000103059	4.67334
Flt3	Flt3	-4.70812	5.20882	-6.73782	3.37035e-06	0.000103458	4.712
Irf8	Irf8	-2.10852	7.92173	-6.70537	3.58251e-06	0.00010855	4.19364
Slc44a2	Slc44a2	-1.15563	5.83725	-6.70487	3.58585e-06	0.00010855	4.3376
Slc35b4	Slc35b4	-1.14916	5.96785	-6.68495	3.72301e-06	0.000111701	4.29129
Zbed4	Zbed4	-0.891506	7.46403	-6.68178	3.74537e-06	0.000111848	4.12091
Il31ra	Il31ra	-5.10969	0.645246	-6.68027	3.75602e-06	0.000111848	3.87392
Abl2	Abl2	-1.13161	5.15718	-6.67958	3.76097e-06	0.000111848	4.37617
Pgm2l1	Pgm2l1	-1.28121	4.75815	-6.67587	3.78739e-06	0.000112304	4.45323
Gng12	Gng12	-0.735565	8.37986	-6.65519	3.93819e-06	0.000116435	4.00867
Aff3	Aff3	-2.28806	4.10214	-6.64563	4.01007e-06	0.000118215	4.5406
Nrxn1	Nrxn1	-2.26863	4.08977	-6.64049	4.04921e-06	0.000118856	4.5078
Pcp4l1	Pcp4l1	-3.07899	3.00409	-6.62789	4.14698e-06	0.000120322	4.44016
Iqgap2	Iqgap2	-0.674606	7.85508	-6.62709	4.15326e-06	0.000120322	3.97545
Glipr1l1	Glipr1l1	-3.69251	4.9638	-6.62565	4.1646e-06	0.000120322	4.47328
Ifnar2	Ifnar2	-0.792858	6.51501	-6.61757	4.22886e-06	0.000121759	4.07986
Cd163	Cd163	-4.70535	0.437481	-6.61639	4.23833e-06	0.000121759	3.7511
Nes	Nes	-3.23707	2.13412	-6.61059	4.28513e-06	0.000122756	4.2532
Mylk	Mylk	-2.24699	3.33844	-6.57706	4.56676e-06	0.000129362	4.4065
Klhl41	Klhl41	-1.73086	5.21228	-6.55314	4.77936e-06	0.000134632	4.12716
Wasf2	Wasf2	-0.725865	8.09943	-6.54987	4.80922e-06	0.000134724	3.81127
Tifa	Tifa	-1.0412	5.82941	-6.546	4.84481e-06	0.000135348	4.03433
Inka1	Inka1	-2.09583	4.96378	-6.54098	4.89136e-06	0.0001359	4.19253
Btnl9	Btnl9	-1.30993	5.18703	-6.53749	4.92408e-06	0.000136435	4.12259
Csnk1g3	Csnk1g3	-1.33368	5.21825	-6.524	5.05238e-06	0.000139608	4.07766
Pdcd4	Pdcd4	-1.16495	8.15898	-6.50086	5.28057e-06	0.000144731	3.72695
Erbin	Erbin	-1.16009	6.96451	-6.48207	5.47375e-06	0.000148819	3.76691
Zcwpw1	Zcwpw1	-1.47033	4.35396	-6.46598	5.64509e-06	0.000152658	4.08827
Pdrg1	Pdrg1	-0.843735	6.69305	-6.4175	6.19543e-06	0.000164902	3.67192
Pgam1	Pgam1	-0.631554	10.6338	-6.41414	6.23558e-06	0.000165537	3.43947
Bmx	Bmx	-2.60792	5.20762	-6.39346	6.48876e-06	0.000170916	3.93819
Pde4b	Pde4b	-0.967275	5.60643	-6.38504	6.59491e-06	0.000172911	3.75354
Atp1a3	Atp1a3	-1.1708	5.69629	-6.38474	6.5986e-06	0.000172911	3.72725
Irx5	Irx5	-4.7087	0.810526	-6.37401	6.73661e-06	0.00017562	3.43199
Ehd4	Ehd4	-0.753136	7.22539	-6.36594	6.84229e-06	0.000177917	3.51415
H2-Oa	H2-Oa	-1.71081	3.3257	-6.3636	6.87326e-06	0.000178265	4.02915
Spice1	Spice1	-1.46651	4.28871	-6.36039	6.91593e-06	0.000178818	3.91819
Icam2	Icam2	-0.859798	7.06352	-6.32925	7.34483e-06	0.000187145	3.4729
Smad5	Smad5	-0.980019	6.73427	-6.32402	7.41955e-06	0.000188104	3.48853
Zfp24	Zfp24	-0.783363	6.38781	-6.31239	7.58853e-06	0.000191431	3.48149
Dusp3	Dusp3	-2.13322	3.81765	-6.30218	7.7401e-06	0.00019477	3.88641
Arhgef18	Arhgef18	-1.14534	6.3262	-6.28707	7.97021e-06	0.000199619	3.48225
Pdgfrb	Pdgfrb	-3.36448	2.64415	-6.27825	8.10777e-06	0.000202017	3.70932
Tram2	Tram2	-1.2848	4.01312	-6.26363	8.34122e-06	0.000206723	3.73737
Strbp	Strbp	-0.561931	8.06562	-6.2531	8.51376e-06	0.000210068	3.2294
Bphl	Bphl	-1.49655	5.61437	-6.25016	8.56261e-06	0.00021038	3.49611
Kcne3	Kcne3	-2.73164	3.74703	-6.23996	8.73428e-06	0.000212707	3.7979
Pik3r1	Pik3r1	-0.759247	7.0777	-6.23924	8.74655e-06	0.000212707	3.26445
Glg1	Glg1	-0.938096	8.26958	-6.23692	8.78601e-06	0.000213155	3.17844
Myom1	Myom1	-2.50868	2.57906	-6.20921	9.2736e-06	0.000223381	3.72302
Pan3	Pan3	-0.814925	7.61578	-6.19511	9.5323e-06	0.000228527	3.14766
Wfdc17	Wfdc17	-2.77138	2.32729	-6.18129	9.79305e-06	0.000232036	3.60507
Frmd4b	Frmd4b	-2.37779	2.88853	-6.16538	1.01026e-05	0.000238117	3.63356
Prdx1	Prdx1	-0.675949	8.92443	-6.1644	1.01219e-05	0.000238117	3.01733
Mndal	Mndal	-2.08613	6.61438	-6.14091	1.05985e-05	0.000246512	3.19845
Vpreb1	Vpreb1	-2.84352	1.8271	-6.12106	1.1019e-05	0.000254763	3.45098
Arglu1	Arglu1	-0.579169	9.07198	-6.08186	1.19014e-05	0.000272442	2.8339
Diaph3	Diaph3	-1.21675	6.79511	-6.05898	1.24499e-05	0.000283795	2.94497
Il6st	Il6st	-1.5148	3.62887	-6.05884	1.24533e-05	0.000283795	3.41961
Flnb	Flnb	-0.907134	6.37195	-6.05056	1.26581e-05	0.000287815	3.00318
Calcrl	Calcrl	-1.66989	4.68954	-6.04126	1.28926e-05	0.000292491	3.25783
Depp1	Depp1	-5.31282	1.74035	-6.03034	1.31733e-05	0.000298192	2.93378
P2rx4	P2rx4	-1.01536	4.08749	-6.02538	1.3303e-05	0.000300458	3.25942
Abcb1b	Abcb1b	-2.12741	3.27425	-6.01816	1.34943e-05	0.0003041	3.38624
Nfil3	Nfil3	-1.47387	4.97162	-6.01672	1.35325e-05	0.000304286	3.13622
Trpv2	Trpv2	-1.10156	4.85302	-6.01348	1.36196e-05	0.000305567	3.1234
Msh2	Msh2	-0.814116	6.56782	-6.00432	1.38685e-05	0.000310466	2.86405
L3mbtl3	L3mbtl3	-1.21164	4.73385	-5.99904	1.40141e-05	0.000313033	3.1352
Eya1	Eya1	-2.34298	3.42326	-5.96548	1.49773e-05	0.000331626	3.28494
Adgrl4	Adgrl4	-2.13141	3.86811	-5.94036	1.5743e-05	0.000344817	3.19396
Klhdc2	Klhdc2	-0.73821	7.7778	-5.9357	1.58894e-05	0.000345782	2.60954
Plcb4	Plcb4	-1.41532	4.02918	-5.92832	1.6124e-05	0.000349387	3.10339
Snx30	Snx30	-1.16856	5.13807	-5.91707	1.64889e-05	0.000354901	2.89549
Clec10a	Clec10a	-2.39833	3.42655	-5.91617	1.65184e-05	0.000354901	3.16396
Med13l	Med13l	-0.668444	7.79356	-5.90492	1.68925e-05	0.000360093	2.54258
Epha7	Epha7	-3.44733	2.81779	-5.90439	1.69102e-05	0.000360093	3.13546
Pcyox1l	Pcyox1l	-1.03005	7.14097	-5.90223	1.69832e-05	0.000360307	2.61309
Pla2g15	Pla2g15	-1.10042	6.40921	-5.89593	1.71975e-05	0.000364092	2.67074
Ccnd1	Ccnd1	-0.859532	7.44999	-5.89091	1.73703e-05	0.000366984	2.54475
Atf7ip	Atf7ip	-0.694189	6.9027	-5.87358	1.79813e-05	0.000377556	2.55546
Chd3	Chd3	-1.56608	5.85335	-5.87355	1.79824e-05	0.000377556	2.73071
Tut4	Tut4	-1.18966	5.64176	-5.86445	1.83119e-05	0.000383261	2.69369
Ppfia4	Ppfia4	-2.2094	3.50281	-5.83674	1.93541e-05	0.000401369	3.03063
Rnase4	Rnase4	-2.0389	4.12536	-5.83152	1.95574e-05	0.000404759	2.90796
Ccr2	Ccr2	-1.58137	5.45573	-5.80737	2.05263e-05	0.000420519	2.65078
Tcf7l2	Tcf7l2	-1.47516	3.97723	-5.793	2.1126e-05	0.000431064	2.84175
Wdr26	Wdr26	-0.53748	9.05181	-5.78988	2.12585e-05	0.00043203	2.23895
Tchp	Tchp	-0.95599	4.84882	-5.78458	2.14861e-05	0.000435781	2.64318
Armcx3	Armcx3	-0.779689	5.20961	-5.78216	2.15903e-05	0.000437021	2.56067
Ahdc1	Ahdc1	-1.65078	3.76065	-5.7673	2.22443e-05	0.000447578	2.84187
Nipbl	Nipbl	-0.754796	9.14676	-5.7366	2.36609e-05	0.000471405	2.12695
Smim14	Smim14	-1.70069	8.00134	-5.72567	2.41871e-05	0.000480945	2.18778
Slc16a10	Slc16a10	-0.68738	5.83272	-5.7097	2.49784e-05	0.000495706	2.34268
Ctsa	Ctsa	-0.846275	7.08574	-5.69157	2.59089e-05	0.00051122	2.17333
H2-Ob	H2-Ob	-3.72463	4.51464	-5.67317	2.689e-05	0.000524521	2.72107
Chdh	Chdh	-0.896303	6.65285	-5.67306	2.68959e-05	0.000524521	2.18995
Parp1	Parp1	-0.585578	7.76427	-5.67098	2.7009e-05	0.000525717	2.07642
Plxnb2	Plxnb2	-2.2117	3.95089	-5.669	2.71171e-05	0.00052681	2.69602
Fgfbp3	Fgfbp3	-4.0541	2.20546	-5.65877	2.76842e-05	0.000535774	2.50064
Sirt3	Sirt3	-0.926402	5.16688	-5.65598	2.78405e-05	0.000537773	2.35273
Rhoj	Rhoj	-1.28409	4.70077	-5.65314	2.8001e-05	0.000539845	2.38067
Mavs	Mavs	-1.12187	4.58835	-5.64203	2.86378e-05	0.000551073	2.42338
Pank1	Pank1	-1.31172	5.02663	-5.63588	2.89967e-05	0.000554822	2.39927
Cdk17	Cdk17	-1.24768	6.24592	-5.63202	2.92247e-05	0.000558132	2.14485
Cybc1	Cybc1	-0.695822	7.64391	-5.62279	2.97761e-05	0.00056531	1.98041
Spaca9	Spaca9	-1.54214	3.17426	-5.62201	2.98236e-05	0.00056531	2.59903
A930003A15Rik	A930003A15Rik	-3.1432	2.21219	-5.61668	3.01472e-05	0.000568259	2.58849
Slc35d1	Slc35d1	-0.755293	5.41849	-5.59658	3.14024e-05	0.000587268	2.18846
Commd4	Commd4	-0.736512	5.75472	-5.58109	3.24063e-05	0.000604062	2.08743
Ap1s2	Ap1s2	-0.795703	6.70359	-5.56494	3.3488e-05	0.000620845	1.95761
Chd2	Chd2	-0.818773	7.42413	-5.56389	3.356e-05	0.000621044	1.8694
Hmgn1	Hmgn1	-0.733881	7.83323	-5.54981	3.45356e-05	0.000637933	1.81948
Btk	Btk	-0.766154	6.50023	-5.5438	3.49608e-05	0.000644614	1.91698
Tnik	Tnik	-1.71346	3.45545	-5.5345	3.56299e-05	0.000654571	2.42001
Ctr9	Ctr9	-0.797118	7.40327	-5.5206	3.6654e-05	0.000672166	1.78258
Erp29	Erp29	-0.58838	8.56925	-5.51593	3.70047e-05	0.000676125	1.70111
Zfp260	Zfp260	-1.1837	4.91245	-5.49665	3.84904e-05	0.000695787	2.06217
Oaf	Oaf	-1.35139	6.0302	-5.49662	3.84926e-05	0.000695787	1.93504
Cnot6l	Cnot6l	-0.753581	7.99823	-5.49652	3.85009e-05	0.000695787	1.69879
Tada2a	Tada2a	-0.640899	5.98325	-5.49577	3.85596e-05	0.000695787	1.87972
Fut7	Fut7	-1.56902	4.45677	-5.47268	4.04233e-05	0.000728122	2.18145
Ang	Ang	-2.24593	2.04012	-5.45479	4.19313e-05	0.000752611	2.27037
Lpar1	Lpar1	-2.26632	2.72857	-5.45099	4.22586e-05	0.000754826	2.30887
Ninj1	Ninj1	-1.07241	6.25511	-5.45077	4.2278e-05	0.000754826	1.76534
Bace1	Bace1	-0.628415	6.20098	-5.42992	4.41236e-05	0.000782268	1.70779
Cdk13	Cdk13	-0.629104	6.8925	-5.41102	4.58689e-05	0.000810377	1.58682
Cstf2	Cstf2	-0.519719	7.17459	-5.40011	4.6908e-05	0.000824426	1.54383
P2ry14	P2ry14	-1.8123	3.69965	-5.38399	4.84882e-05	0.000849256	2.09727
Rasa1	Rasa1	-0.672656	6.57272	-5.37626	4.92661e-05	0.00086111	1.55135
Zfp318	Zfp318	-0.784234	5.40173	-5.35775	5.11788e-05	0.000888264	1.66871
Plekho1	Plekho1	-1.18894	5.34588	-5.35661	5.12993e-05	0.000888264	1.70544
Gm20696	Gm20696	-2.16629	1.57453	-5.35633	5.13285e-05	0.000888264	2.09827
Tbc1d31	Tbc1d31	-1.00611	5.38314	-5.3551	5.14595e-05	0.000888697	1.69397
Tns1	Tns1	-3.08067	2.8082	-5.35444	5.15289e-05	0.000888697	2.11956
Bmyc	Bmyc	-1.28963	3.80849	-5.34914	5.20952e-05	0.00089542	2.0091
9930111J21Rik2	9930111J21Rik2	-1.23804	6.48019	-5.34389	5.26622e-05	0.000900416	1.51875
Csnk1a1	Csnk1a1	-0.465112	9.04945	-5.34242	5.28213e-05	0.000900416	1.30851
Itga1	Itga1	-1.48876	6.46531	-5.33244	5.39199e-05	0.000911198	1.55941
Hoxa3	Hoxa3	-2.68775	3.29024	-5.32784	5.44338e-05	0.000914311	2.05893
Nrros	Nrros	-0.592101	9.06122	-5.32742	5.44805e-05	0.000914311	1.28141
Peak1	Peak1	-0.889927	4.60829	-5.31538	5.58516e-05	0.0009331	1.72555
Crybg3	Crybg3	-0.98226	5.16019	-5.31061	5.64043e-05	0.000940352	1.59692
Kif5a	Kif5a	-3.73982	1.74265	-5.30755	5.67626e-05	0.000943655	1.85566
Ikzf1	Ikzf1	-0.573692	7.90623	-5.3044	5.71327e-05	0.000948254	1.29607
Zfp820	Zfp820	-1.58912	3.07375	-5.29058	5.87875e-05	0.000967583	1.94704
Aopep	Aopep	-0.952512	4.60436	-5.28991	5.88698e-05	0.000967583	1.68143
Eml5	Eml5	-0.842576	5.97616	-5.28703	5.92215e-05	0.000969394	1.47087
Vmp1	Vmp1	-0.702236	6.94934	-5.2866	5.92743e-05	0.000969394	1.34104
Tmem229b	Tmem229b	-0.961214	6.95801	-5.27519	6.06901e-05	0.000986311	1.33843
Msi2	Msi2	-0.800511	5.74954	-5.27353	6.08986e-05	0.000988116	1.45348
Fcho2	Fcho2	-1.24507	6.512	-5.26956	6.14003e-05	0.000994665	1.34206
Parp8	Parp8	-1.31736	5.41269	-5.26854	6.153e-05	0.000995176	1.53476
Lmo2	Lmo2	-1.23093	7.96532	-5.25943	6.27022e-05	0.00100931	1.2254
Mtfr2	Mtfr2	-1.21501	5.24029	-5.25732	6.29767e-05	0.00101212	1.52275
Hes6	Hes6	-0.902302	6.80529	-5.25396	6.34173e-05	0.00101598	1.28668
1110017D15Rik	1110017D15Rik	-3.52132	1.71106	-5.24626	6.44361e-05	0.00103067	1.73848
Btaf1	Btaf1	-0.729289	6.14438	-5.21775	6.83621e-05	0.00108662	1.26892
Arid1a	Arid1a	-0.543738	7.946	-5.21078	6.93585e-05	0.00109901	1.09744
Prkacb	Prkacb	-0.635699	6.30262	-5.19513	7.16502e-05	0.00113178	1.20291
Stmn1	Stmn1	-0.652403	10.1066	-5.1842	7.32983e-05	0.00115554	0.940171
Tceal9	Tceal9	-0.643186	7.25649	-5.1829	7.34963e-05	0.00115554	1.08813
Rasgrf2	Rasgrf2	-1.42637	4.31607	-5.18193	7.36439e-05	0.00115607	1.54208
Bcor	Bcor	-1.14611	6.09935	-5.17952	7.40147e-05	0.0011601	1.22496
Panx1	Panx1	-1.12618	4.48059	-5.15905	7.72365e-05	0.00120769	1.44763
Prkdc	Prkdc	-0.828842	4.60541	-5.15744	7.74951e-05	0.00120769	1.36286
Ddx4	Ddx4	-3.96116	0.257839	-5.15616	7.77016e-05	0.00120769	1.46845
Dusp7	Dusp7	-0.861999	5.55545	-5.15531	7.78403e-05	0.00120769	1.22685
Slc25a51	Slc25a51	-0.663501	7.13756	-5.15503	7.7885e-05	0.00120769	1.04275
Cbx5	Cbx5	-0.510135	9.07362	-5.15088	7.85625e-05	0.00121634	0.908768
Sgip1	Sgip1	-1.15197	6.14541	-5.14859	7.89367e-05	0.00122027	1.17353
Plekhh2	Plekhh2	-1.28341	3.76437	-5.14574	7.94079e-05	0.00122382	1.5512
Tbc1d9b	Tbc1d9b	-0.738735	7.06944	-5.13305	8.15368e-05	0.00125093	1.00725
Magt1	Magt1	-0.458387	8.39495	-5.1131	8.50026e-05	0.00129821	0.861066
Padi2	Padi2	-1.94352	4.80836	-5.10091	8.71926e-05	0.00132567	1.38454
Slc18a1	Slc18a1	-3.50332	2.40998	-5.09988	8.73811e-05	0.00132654	1.58403
Slc15a2	Slc15a2	-1.53554	3.10055	-5.09031	8.91467e-05	0.00135132	1.54838
Pnisr	Pnisr	-0.527309	8.18301	-5.0676	9.34826e-05	0.00140445	0.77015
Poglut3	Poglut3	-1.8848	2.17962	-5.05425	9.61306e-05	0.00143573	1.53957
Dnah8	Dnah8	-1.05563	4.75109	-5.0521	9.65651e-05	0.0014401	1.17635
Slc1a3	Slc1a3	-2.66622	2.81414	-5.02255	0.000102734	0.00150825	1.47826
Tex9	Tex9	-0.98444	4.93562	-4.99228	0.000109474	0.00158626	1.00522
Pdzd4	Pdzd4	-3.22503	0.776441	-4.99219	0.000109494	0.00158626	1.16679
Reep5	Reep5	-0.857316	6.98832	-4.98972	0.000110063	0.00159033	0.696905
Bmi1	Bmi1	-0.613405	5.87605	-4.97493	0.00011354	0.00163784	0.804625
Wdr76	Wdr76	-0.74192	6.4103	-4.97073	0.000114546	0.00165001	0.714943
Cd28	Cd28	-1.9347	3.46376	-4.96352	0.000116295	0.00166574	1.30359
Cbx1	Cbx1	-0.504008	8.34294	-4.96129	0.000116842	0.00167121	0.541989
Cmtm7	Cmtm7	-0.543831	7.31679	-4.95788	0.000117683	0.00167852	0.606045
Tbc1d5	Tbc1d5	-0.832118	5.54639	-4.94804	0.000120146	0.00170644	0.797028
Ramp1	Ramp1	-0.773625	7.98834	-4.94386	0.000121208	0.00171912	0.529452
Phf14	Phf14	-0.600151	7.17365	-4.94196	0.000121695	0.00172214	0.573013
Stk4	Stk4	-0.639534	8.27258	-4.9417	0.00012176	0.00172214	0.500715
Zfp280d	Zfp280d	-0.669728	6.16255	-4.93409	0.000123728	0.0017451	0.669199
Fyb	Fyb	-1.20191	5.74233	-4.92606	0.000125838	0.00176504	0.741548
B630019K06Rik	B630019K06Rik	-3.06134	2.64593	-4.9239	0.000126413	0.00177066	1.28549
Osbpl5	Osbpl5	-3.12472	3.13841	-4.91836	0.000127899	0.001789	1.26906
Itsn1	Itsn1	-2.25922	2.71175	-4.91097	0.000129908	0.0018127	1.25659
Polr3gl	Polr3gl	-0.984116	4.70059	-4.91051	0.000130034	0.0018127	0.865834
Cnp	Cnp	-0.802376	4.96815	-4.89832	0.000133421	0.00185092	0.787959
Pclaf	Pclaf	-0.412372	9.49223	-4.88804	0.000136345	0.00188632	0.324493
Sell	Sell	-0.670433	8.16262	-4.88422	0.000137451	0.00189903	0.404823
Cdkn2c	Cdkn2c	-1.44914	4.67363	-4.88195	0.000138112	0.00190556	0.88021
Tpt1	Tpt1	-0.521453	12.4172	-4.88048	0.00013854	0.00190812	0.197328
Ap5s1	Ap5s1	-2.09226	2.03842	-4.88003	0.000138673	0.00190812	1.20005
Fnbp1	Fnbp1	-0.498094	7.0023	-4.87232	0.000140949	0.00193158	0.443017
Tnfrsf13b	Tnfrsf13b	-0.753737	6.88006	-4.86769	0.000142335	0.00194531	0.443218
Hip1	Hip1	-1.01113	4.81522	-4.86188	0.000144092	0.00196403	0.737201
Itgb1	Itgb1	-0.580713	7.3963	-4.85675	0.000145664	0.00198279	0.37579
Prkca	Prkca	-1.60966	3.33542	-4.85356	0.000146651	0.00199088	1.07785
Ddah2	Ddah2	-2.27592	1.99745	-4.8526	0.000146949	0.00199225	1.1459
Lipt2	Lipt2	-1.36324	3.61995	-4.85033	0.000147656	0.00199613	0.974224
Slc39a6	Slc39a6	-0.767218	5.44282	-4.8411	0.000150566	0.00202237	0.598163
Hhex	Hhex	-0.680924	6.13329	-4.83879	0.000151304	0.0020296	0.46331
Srgap3	Srgap3	-2.48905	3.90859	-4.83334	0.00015306	0.00204608	1.00762
Akr1e1	Akr1e1	-0.887144	4.54613	-4.83295	0.000153187	0.00204608	0.729162
Dido1	Dido1	-0.5528	6.63712	-4.8213	0.000157011	0.0020841	0.371725
Il21r	Il21r	-1.10157	4.76504	-4.81954	0.000157596	0.00208566	0.683789
Lgals9	Lgals9	-0.839246	6.68168	-4.81654	0.000158602	0.00209425	0.357888
Dnmt3a	Dnmt3a	-0.504748	6.88773	-4.81352	0.000159619	0.00210494	0.324987
Mllt10	Mllt10	-0.681531	8.04894	-4.80173	0.000163657	0.00215191	0.2222
Ptprs	Ptprs	-0.695164	6.02667	-4.79692	0.000165335	0.0021631	0.41826
Stam	Stam	-0.834723	5.47754	-4.79408	0.000166334	0.0021709	0.456147
Mbtd1	Mbtd1	-0.570708	6.99889	-4.79291	0.000166747	0.00217349	0.285541
Thoc2	Thoc2	-0.553829	8.70405	-4.78904	0.000168121	0.00218859	0.144897
Cblb	Cblb	-0.910879	4.74493	-4.78369	0.000170038	0.00220468	0.59002
Tns4	Tns4	-1.72412	3.56519	-4.78062	0.00017115	0.00221381	0.90114
Derl1	Derl1	-0.529913	7.3981	-4.77647	0.000172666	0.00222826	0.207784
Sting1	Sting1	-1.04356	6.12887	-4.77636	0.000172706	0.00222826	0.375967
Actb	Actb	-0.602325	13.0412	-4.75252	0.00018167	0.00232974	-0.0989379
Cryl1	Cryl1	-1.03723	3.7077	-4.75239	0.00018172	0.00232974	0.721491
Ptpra	Ptpra	-0.578629	6.71061	-4.74542	0.000184433	0.00235856	0.196271
Crlf2	Crlf2	-0.859082	7.16795	-4.74054	0.000186355	0.00238013	0.155243
Erg	Erg	-0.922466	4.84618	-4.73245	0.000189588	0.00241837	0.467131
Tep1	Tep1	-0.795569	5.69189	-4.71634	0.000196196	0.0024964	0.255138
Cd1d1	Cd1d1	-1.73463	4.27922	-4.70986	0.00019892	0.00252788	0.64142
1700019D03Rik	1700019D03Rik	-1.90988	2.60348	-4.7064	0.000200389	0.00254018	0.839236
Pola1	Pola1	-0.621978	7.48452	-4.70373	0.000201529	0.00254826	0.0455001
Zmynd8	Zmynd8	-0.528653	7.27093	-4.69469	0.000205448	0.00259368	0.0481094
Ncoa7	Ncoa7	-0.613192	6.18286	-4.69002	0.0002075	0.00261074	0.151061
Enpp1	Enpp1	-1.43674	3.02433	-4.68538	0.00020956	0.00263339	0.757411
Cep120	Cep120	-0.805593	4.95373	-4.67067	0.000216234	0.0027072	0.286478
Rftn1	Rftn1	-0.718475	6.07351	-4.66733	0.000217778	0.00271981	0.136501
Map7	Map7	-0.979172	3.77859	-4.65762	0.000222336	0.00276962	0.530841
B3gnt8	B3gnt8	-0.868893	7.2284	-4.64751	0.000227182	0.00281301	-0.0495885
Slc4a5	Slc4a5	-1.5845	2.79662	-4.64098	0.000230367	0.00284897	0.698961
Sp110	Sp110	-0.850288	6.17712	-4.638	0.000231838	0.00286367	0.0352956
Tjp2	Tjp2	-1.03709	5.08397	-4.63414	0.000233756	0.00288385	0.224495
Arhgap26	Arhgap26	-0.90424	5.17316	-4.60954	0.000246366	0.0030065	0.16116
Ankle2	Ankle2	-0.492353	5.93493	-4.60713	0.000247637	0.00301837	-0.00617861
Zfp120	Zfp120	-0.637932	5.97516	-4.60337	0.000249637	0.00303845	-0.0275564
Itpr3	Itpr3	-0.869917	4.18692	-4.60291	0.000249883	0.00303845	0.341612
Pld4	Pld4	-1.32007	4.66289	-4.59493	0.000254181	0.00307354	0.261007
Zfp251	Zfp251	-0.822769	4.31518	-4.59474	0.000254285	0.00307354	0.268586
Dguok	Dguok	-0.739175	5.41465	-4.5794	0.000262766	0.0031685	0.0308279
Ccdc93	Ccdc93	-0.595913	5.42912	-4.57354	0.00026608	0.00319706	0.00466984
Slc49a4	Slc49a4	-0.588903	6.1664	-4.57039	0.00026788	0.00321488	-0.102524
Pex6	Pex6	-0.865722	4.60188	-4.56946	0.000268414	0.00321747	0.14205
Mccc1	Mccc1	-1.12442	4.08506	-4.56643	0.000270158	0.00323075	0.241846
Bicral	Bicral	-0.821196	5.22569	-4.55509	0.000276797	0.00328688	0.0240416
Thap2	Thap2	-0.748061	5.36028	-4.5515	0.000278931	0.00330449	-0.0289608
Map3k1	Map3k1	-0.657354	6.29392	-4.53134	0.000291243	0.00343829	-0.211075
Vcpip1	Vcpip1	-0.542772	6.6703	-4.53054	0.000291743	0.00344019	-0.262749
Ano8	Ano8	-1.57049	3.20815	-4.52542	0.000294962	0.00346605	0.394816
Col11a2	Col11a2	-1.27972	3.60102	-4.52289	0.000296566	0.00348087	0.284521
Pros1	Pros1	-0.822864	4.30003	-4.51756	0.000299973	0.0035168	0.092007
Cyth4	Cyth4	-0.829764	6.64384	-4.51335	0.000302695	0.00354461	-0.290154
Gab3	Gab3	-0.914207	4.32084	-4.50644	0.000307213	0.00359333	0.0360083
Mdp1	Mdp1	-0.734524	5.44292	-4.50514	0.000308072	0.00359512	-0.1382
Hgf	Hgf	-1.92971	3.4615	-4.49221	0.000316741	0.00369078	0.309134
Zfp839	Zfp839	-0.889447	3.9437	-4.49183	0.000316997	0.00369078	0.117509
Dab2ip	Dab2ip	-1.12201	4.23455	-4.49027	0.00031806	0.00369724	0.0866341
Chl1	Chl1	-3.49543	0.478184	-4.48995	0.000318281	0.00369724	0.294685
Zfp706	Zfp706	-0.492661	7.98059	-4.48763	0.000319868	0.00371142	-0.450392
Emp3	Emp3	-0.630812	8.29129	-4.48578	0.00032114	0.00372192	-0.478199
Cdkn2aip	Cdkn2aip	-0.726156	5.125	-4.47759	0.000326836	0.00377929	-0.163715
B4galt4	B4galt4	-1.31461	3.951	-4.47472	0.000328854	0.0037983	0.147997
Cpeb2	Cpeb2	-1.07492	3.81949	-4.47075	0.000331673	0.00382651	0.0595569
Ttc12	Ttc12	-2.03875	1.29936	-4.45461	0.000343374	0.00393909	0.366355
Lst1	Lst1	-0.86086	7.80969	-4.45147	0.0003457	0.00396019	-0.500664
Sorcs2	Sorcs2	-3.55853	-0.465458	-4.44977	0.000346965	0.00396236	0.226749
Pigv	Pigv	-0.914686	4.07707	-4.4446	0.000350842	0.00399322	0.00918333
Psat1	Psat1	-0.606788	8.26991	-4.44459	0.000350849	0.00399322	-0.567885
Atm	Atm	-0.834541	6.02731	-4.43121	0.000361084	0.00410051	-0.378483
Siae	Siae	-0.694201	5.29706	-4.42898	0.00036282	0.00411561	-0.288255
Mzb1	Mzb1	-2.44874	2.89738	-4.424	0.000366733	0.0041368	0.283554
Zranb2	Zranb2	-0.464923	7.52437	-4.42357	0.000367071	0.0041368	-0.563816
Slc27a1	Slc27a1	-2.045	2.16256	-4.42005	0.000369856	0.00415551	0.272655
Camk2a	Camk2a	-1.81589	3.15424	-4.41782	0.000371636	0.00416898	0.199805
Tctex1d1	Tctex1d1	-1.31922	3.99731	-4.40214	0.000384389	0.00429578	-0.0314023
Zfp882	Zfp882	-2.11509	1.92196	-4.40134	0.000385057	0.00429578	0.262702
BC035044	BC035044	-0.759983	6.40422	-4.40014	0.000386053	0.00430216	-0.485316
Tacc1	Tacc1	-0.416852	8.90379	-4.39895	0.000387038	0.0043084	-0.709125
Hspa13	Hspa13	-0.560335	5.3134	-4.39806	0.000387782	0.00431195	-0.365676
Rgs12	Rgs12	-0.914331	4.00535	-4.38323	0.000400362	0.00443724	-0.130424
Fam174b	Fam174b	-1.21416	4.85952	-4.38104	0.000402257	0.00445223	-0.243757
Afap1l1	Afap1l1	-1.10156	3.29366	-4.38015	0.000403032	0.00445223	0.0214992
Foxo3	Foxo3	-0.584606	5.77876	-4.37598	0.000406672	0.00448755	-0.45369
Cd68	Cd68	-0.831067	6.11723	-4.37341	0.000408927	0.00450753	-0.445019
Stn1	Stn1	-2.09342	2.19656	-4.36997	0.000411966	0.00453118	0.190703
Pea15a	Pea15a	-0.980359	3.31729	-4.36662	0.000414956	0.00455912	-0.0815334
Ctnnbip1	Ctnnbip1	-0.873301	4.53646	-4.35954	0.000421336	0.00461042	-0.283919
Sgsh	Sgsh	-1.32181	3.59738	-4.35942	0.000421443	0.00461042	-0.0929919
Tmem156	Tmem156	-1.86379	6.14122	-4.35725	0.000423415	0.00461817	-0.482816
Osbpl8	Osbpl8	-0.710918	7.12912	-4.35358	0.000426782	0.00464378	-0.683808
Uba7	Uba7	-0.935474	6.0419	-4.34854	0.000431447	0.0046895	-0.55617
Ripk1	Ripk1	-0.561171	6.37636	-4.34611	0.000433714	0.00470405	-0.632708
Stau2	Stau2	-1.20128	3.92078	-4.34297	0.000436651	0.00472981	-0.181611
Etnk1	Etnk1	-0.627497	6.36606	-4.34196	0.000437604	0.00473107	-0.622359
Ptpre	Ptpre	-0.549353	8.18779	-4.33828	0.000441094	0.00475866	-0.78508
Socs2	Socs2	-1.81491	2.07712	-4.33557	0.000443683	0.00477643	0.0740053
Frg1	Frg1	-0.557702	8.02357	-4.32627	0.000452674	0.00485774	-0.814049
Ppm1e	Ppm1e	-0.921108	4.08191	-4.31675	0.00046207	0.0049481	-0.282335
Rnf220	Rnf220	-0.647671	7.61702	-4.31104	0.000467794	0.00499884	-0.812307
Spag9	Spag9	-0.628162	6.13934	-4.31013	0.000468717	0.0050006	-0.684244
Slc25a4	Slc25a4	-0.526632	6.85767	-4.30404	0.00047492	0.00504839	-0.766078
Ipcef1	Ipcef1	-1.26764	4.21781	-4.30082	0.000478232	0.00507827	-0.313361
Aldh1b1	Aldh1b1	-1.05648	3.87769	-4.28942	0.000490151	0.00518313	-0.278377
Zfp760	Zfp760	-1.80418	2.06481	-4.28798	0.000491675	0.00519383	0.0101151
Evl	Evl	-0.705241	4.88801	-4.27892	0.000501389	0.005269	-0.505164
Tshz1	Tshz1	-0.905367	6.5428	-4.27743	0.000503004	0.0052805	-0.774413
Klhl24	Klhl24	-1.03684	6.26778	-4.27435	0.000506363	0.00530886	-0.739596
Cgas	Cgas	-0.417425	6.87578	-4.27375	0.000507028	0.00530886	-0.836718
Phf8	Phf8	-0.675066	5.46086	-4.27232	0.000508589	0.00531164	-0.646158
Nemf	Nemf	-0.491985	7.57559	-4.26774	0.000513655	0.00535903	-0.917064
Pacsin1	Pacsin1	-2.11955	1.4924	-4.26519	0.000516494	0.0053831	-0.00277734
Mcm3	Mcm3	-0.34665	8.92995	-4.26018	0.000522118	0.005425	-1.00819
Cisd1	Cisd1	-0.640592	5.29862	-4.25599	0.000526863	0.0054631	-0.636282
Kank2	Kank2	-2.78354	1.80351	-4.25505	0.000527931	0.00546858	-0.0223095
Smarcc1	Smarcc1	-0.502584	8.36907	-4.253	0.000530281	0.00548341	-0.992628
Tnks	Tnks	-0.541808	5.74738	-4.25239	0.000530984	0.00548341	-0.756124
Myl6b	Myl6b	-1.23583	3.06753	-4.2502	0.000533497	0.00550376	-0.138618
Acss1	Acss1	-1.21284	3.89819	-4.24417	0.000540497	0.00555486	-0.364611
Ppp6r1	Ppp6r1	-0.533909	7.494	-4.24003	0.000545363	0.00559204	-0.967143
Dnaaf2	Dnaaf2	-0.779637	4.54249	-4.23557	0.000550645	0.00563481	-0.580202
Syce2	Syce2	-0.545193	6.7793	-4.23447	0.000551962	0.00564179	-0.897846
Nrgn	Nrgn	-1.59569	2.1673	-4.22265	0.000566249	0.00575718	-0.111485
Mga	Mga	-0.473239	7.34374	-4.22238	0.000566578	0.00575718	-0.988884
Trit1	Trit1	-0.859977	4.35107	-4.21985	0.00056969	0.00578301	-0.556992
Amot	Amot	-1.71132	2.64692	-4.21668	0.000573614	0.00581702	-0.155889
Cdkn1a	Cdkn1a	-0.912755	6.31561	-4.2096	0.000582464	0.00589497	-0.840197
1110059E24Rik	1110059E24Rik	-0.643089	6.36866	-4.20706	0.000585675	0.00590978	-0.921797
Zfp617	Zfp617	-0.713192	4.97319	-4.20532	0.000587891	0.00592624	-0.731739
Cers4	Cers4	-1.54655	2.66972	-4.18966	0.000608161	0.00610629	-0.246928
Laptm5	Laptm5	-0.469261	9.54805	-4.1875	0.000611007	0.0061288	-1.1905
Rbm5	Rbm5	-0.523888	7.2798	-4.18605	0.000612935	0.0061377	-1.06724
Fnbp1l	Fnbp1l	-0.71094	5.51056	-4.18592	0.000613104	0.0061377	-0.849948
Ptprcap	Ptprcap	-1.04772	4.87898	-4.18072	0.000620055	0.00620116	-0.696308
Hs3st6	Hs3st6	-2.5638	1.1548	-4.17674	0.000625415	0.00624861	-0.203026
Pogk	Pogk	-0.610662	5.2376	-4.17621	0.000626137	0.00624966	-0.826135
Zfand6	Zfand6	-0.514771	6.94759	-4.17533	0.000627328	0.00625239	-1.05738
Smim24	Smim24	-0.905016	4.79669	-4.17419	0.000628884	0.0062586	-0.725241
Fyco1	Fyco1	-0.642234	5.10775	-4.17213	0.000631697	0.00627428	-0.80673
Ung	Ung	-0.593723	6.97462	-4.17068	0.000633681	0.00628782	-1.049
Jag2	Jag2	-1.9107	2.30638	-4.16886	0.000636183	0.00630648	-0.220642
Hdac9	Hdac9	-1.4801	2.52061	-4.16677	0.000639072	0.00632276	-0.296465
Gm1110	Gm1110	-1.8562	2.4267	-4.16631	0.000639711	0.00632291	-0.224628
Cfap44	Cfap44	-2.84155	1.14142	-4.16574	0.000640492	0.00632447	-0.206538
Mlkl	Mlkl	-0.769911	5.48022	-4.16255	0.000644935	0.00634979	-0.898376
Foxo1	Foxo1	-1.24452	3.60797	-4.15899	0.000649933	0.0063866	-0.453612
Arhgap17	Arhgap17	-0.867308	5.97659	-4.15361	0.000657559	0.00644904	-0.962682
Tubb2a	Tubb2a	-0.767161	4.44477	-4.15297	0.000658464	0.00645167	-0.75641
Fcho1	Fcho1	-0.609997	7.17472	-4.14916	0.000663924	0.0064989	-1.12765
Platr25	Platr25	-0.862179	4.70345	-4.14854	0.000664824	0.00650143	-0.757491
Cd47	Cd47	-0.720412	9.53253	-4.1451	0.000669788	0.00654366	-1.28081
Zfp90	Zfp90	-1.29029	2.62866	-4.14093	0.000675867	0.00658402	-0.357313
Nxpe3	Nxpe3	-0.820134	4.2357	-4.13794	0.000680267	0.00661418	-0.659209
Sesn3	Sesn3	-1.26027	2.65447	-4.1371	0.000681501	0.00661983	-0.359831
Morc1	Morc1	-1.52555	1.70039	-4.13284	0.000687831	0.00666854	-0.271084
Cenpv	Cenpv	-0.815475	5.94031	-4.13029	0.000691648	0.00669912	-0.952542
Stk32c	Stk32c	-2.40273	1.60761	-4.12259	0.000703288	0.006791	-0.280602
Sccpdh	Sccpdh	-0.867294	4.63755	-4.12201	0.000704167	0.006791	-0.802408
Gimap9	Gimap9	-1.02517	6.3806	-4.11916	0.000708545	0.0068237	-1.11329
Tab2	Tab2	-0.564075	7.72634	-4.10752	0.000726648	0.00697156	-1.26823
Atf7	Atf7	-0.652516	5.47621	-4.10396	0.000732276	0.00701229	-1.01884
Hdac10	Hdac10	-1.07248	3.73107	-4.10289	0.000733985	0.00702202	-0.5966
Il17rb	Il17rb	-2.33206	1.57114	-4.09831	0.00074132	0.00707884	-0.330181
Samsn1	Samsn1	-1.36104	7.20348	-4.09635	0.000744468	0.00710221	-1.23355
Mettl4	Mettl4	-0.589002	5.02512	-4.0958	0.000745367	0.0071041	-0.951652
Eml4	Eml4	-0.717818	6.86992	-4.09506	0.000746563	0.0071069	-1.22167
Etv4	Etv4	-1.76171	2.85166	-4.09475	0.000747062	0.0071069	-0.466436
Terf1	Terf1	-0.552496	5.29679	-4.08782	0.000758373	0.00720099	-1.03624
Crebrf	Crebrf	-0.868801	5.45019	-4.08716	0.000759458	0.0072011	-1.04366
Dlk1	Dlk1	-4.06883	0.436241	-4.0846	0.000763699	0.00723125	-0.423958
Cir1	Cir1	-0.565245	5.47803	-4.0839	0.000764852	0.0072326	-1.07675
Cyren	Cyren	-0.959317	3.93983	-4.08365	0.000765267	0.0072326	-0.741066
Aim2	Aim2	-0.689331	6.37214	-4.08087	0.000769906	0.00726177	-1.2073
Abhd17b	Abhd17b	-0.578493	7.31827	-4.08002	0.000771329	0.00726281	-1.29079
Cops4	Cops4	-0.43072	6.38294	-4.07918	0.000772723	0.00726919	-1.21124
Atp6v0a1	Atp6v0a1	-0.777737	5.40779	-4.0739	0.000781638	0.00732537	-1.04686
Zfp292	Zfp292	-0.421876	7.43451	-4.07308	0.000783029	0.00732537	-1.32336
Adgrg3	Adgrg3	-0.563328	8.66012	-4.07086	0.000786809	0.00735394	-1.40611
Fam13b	Fam13b	-0.719377	5.37034	-4.06953	0.000789093	0.0073685	-1.10809
Arid2	Arid2	-0.652678	6.97555	-4.06657	0.00079417	0.00739548	-1.29403
Plek	Plek	-1.00337	6.13056	-4.06248	0.000801251	0.00744634	-1.20028
Zfp709	Zfp709	-1.09175	3.32922	-4.0624	0.000801393	0.00744634	-0.677893
Macf1	Macf1	-0.664136	7.60251	-4.06215	0.000801834	0.00744634	-1.35498
Phactr1	Phactr1	-2.73882	0.650029	-4.05398	0.000816182	0.00755881	-0.477865
Anp32a	Anp32a	-0.360882	7.74981	-4.04893	0.000825179	0.00762853	-1.39919
Fancl	Fancl	-0.846534	4.38205	-4.04884	0.00082533	0.00762853	-0.915534
Gpx1	Gpx1	-0.485788	11.5863	-4.03827	0.000844496	0.00777841	-1.59827
Lnpep	Lnpep	-0.692752	6.9333	-4.03314	0.000853959	0.00785131	-1.36719
Kif17	Kif17	-1.04579	3.70803	-4.03229	0.000855546	0.00785182	-0.793185
Rnasel	Rnasel	-0.608768	5.74875	-4.03228	0.000855562	0.00785182	-1.24366
Ppp1r13b	Ppp1r13b	-0.979507	3.20827	-4.02701	0.0008654	0.00793368	-0.700691
Galnt6	Galnt6	-1.12531	3.69121	-4.02343	0.000872168	0.00797534	-0.785565
Gpr132	Gpr132	-1.10031	4.01273	-4.01392	0.000890365	0.00810603	-0.866386
Ppp2r2a	Ppp2r2a	-0.427438	7.5979	-4.01087	0.00089629	0.00814451	-1.46968
Rsf1	Rsf1	-0.58246	6.86776	-4.00756	0.000902755	0.00818368	-1.42259
Fubp1	Fubp1	-0.397585	8.88182	-4.00715	0.000903554	0.00818368	-1.55518
Slfn8	Slfn8	-1.5147	4.06747	-4.00323	0.000911286	0.00823649	-0.897575
3830406C13Rik	3830406C13Rik	-0.54491	5.26998	-4.00225	0.000913228	0.0082467	-1.21144
Crebbp	Crebbp	-0.478617	7.51434	-4.00104	0.000915644	0.00826116	-1.48722
Klhl22	Klhl22	-0.739835	4.08134	-3.9962	0.000925308	0.00833352	-0.956294
Zbtb18	Zbtb18	-0.703581	5.85737	-3.99255	0.000932687	0.00838237	-1.3142
Prpf4b	Prpf4b	-0.388451	8.77902	-3.99198	0.000933836	0.00838237	-1.58599
BC147527	BC147527	-2.98948	0.74933	-3.99188	0.000934038	0.00838237	-0.584541
Gpbp1	Gpbp1	-0.415655	7.32014	-3.991	0.00093584	0.00839112	-1.49376
Washc4	Washc4	-0.552689	5.62035	-3.98818	0.000941592	0.00842157	-1.317
Coro2a	Coro2a	-1.1094	5.11196	-3.98811	0.000941727	0.00842157	-1.10645
Dzip3	Dzip3	-1.0123	4.98742	-3.98556	0.000946955	0.00846085	-1.16201
2700097O09Rik	2700097O09Rik	-0.80794	4.35426	-3.98144	0.000955483	0.00852953	-1.08891
Marf1	Marf1	-0.657309	5.68916	-3.97956	0.000959382	0.00855681	-1.3295
Arid4a	Arid4a	-0.545193	7.66314	-3.97778	0.000963106	0.00857095	-1.55296
Aftph	Aftph	-0.583632	6.45995	-3.9686	0.00098252	0.00872481	-1.45046
B3glct	B3glct	-0.612763	4.1945	-3.96464	0.000991024	0.00878603	-1.10699
Limd1	Limd1	-0.605306	5.79912	-3.96248	0.000995677	0.00881848	-1.35368
Arl4c	Arl4c	-1.35285	3.37584	-3.95937	0.00100243	0.00887054	-0.818155
2610008E11Rik	2610008E11Rik	-0.932383	3.29336	-3.94818	0.00102712	0.00901816	-0.899775
Ccser2	Ccser2	-0.758515	3.9945	-3.94753	0.00102858	0.00902324	-1.09296
Zfp36l2	Zfp36l2	-0.675456	8.76428	-3.94595	0.00103213	0.00904649	-1.68689
Ern1	Ern1	-0.909067	5.4395	-3.94451	0.00103535	0.00906689	-1.28532
Casp2	Casp2	-0.657135	5.76128	-3.94164	0.00104183	0.00911525	-1.41431
Ezh2	Ezh2	-0.468313	8.42551	-3.9364	0.00105377	0.00918063	-1.68555
Pdxp	Pdxp	-1.04958	4.27032	-3.93509	0.00105678	0.00919693	-1.07112
Phactr4	Phactr4	-0.526147	5.39845	-3.93434	0.0010585	0.00919814	-1.39326
Zfpm1	Zfpm1	-1.92944	3.06079	-3.93272	0.00106224	0.00922274	-0.750742
Pold4	Pold4	-0.6139	4.95421	-3.92892	0.00107106	0.00929134	-1.31277
Gpr174	Gpr174	-2.57271	2.27225	-3.92845	0.00107216	0.00929297	-0.68711
Rag2	Rag2	-3.41205	1.2748	-3.92777	0.00107374	0.00929873	-0.676542
Orai3	Orai3	-0.586388	5.11358	-3.92627	0.00107725	0.00932	-1.34781
Selplg	Selplg	-0.540218	7.40814	-3.92397	0.00108265	0.00935194	-1.62668
Cdkn1b	Cdkn1b	-0.589013	5.95147	-3.91903	0.00109435	0.00943854	-1.51934
Pgls	Pgls	-0.664457	8.25392	-3.91895	0.00109454	0.00943854	-1.72127
Cep290	Cep290	-0.642454	5.96029	-3.91767	0.00109758	0.00945674	-1.51095
Ice2	Ice2	-0.497124	5.3712	-3.90592	0.00112602	0.00967706	-1.43507
Fkbp1a	Fkbp1a	-0.456879	8.32773	-3.89952	0.00114178	0.00979924	-1.75362
Abhd6	Abhd6	-2.11535	1.95759	-3.89937	0.00114217	0.00979924	-0.747569
Kifap3	Kifap3	-0.613276	4.49431	-3.89721	0.00114754	0.00982869	-1.31177
Cercam	Cercam	-0.798214	5.34011	-3.89203	0.00116055	0.00993177	-1.43203
Mcrip1	Mcrip1	-0.531663	5.87605	-3.89068	0.00116396	0.00995253	-1.54425
Gem	Gem	-2.25899	2.04785	-3.88907	0.00116806	0.00997918	-0.758314
Sfi1	Sfi1	-0.81869	3.75147	-3.88563	0.00117682	0.0100427	-1.15255
Mdc1	Mdc1	-0.607755	5.28344	-3.88485	0.00117882	0.0100458	-1.45381
Slc15a4	Slc15a4	-0.692249	5.58023	-3.88428	0.00118028	0.0100497	-1.50049
Zfp110	Zfp110	-0.459095	5.86594	-3.87456	0.00120551	0.0102209	-1.58534
Pacc1	Pacc1	-1.21009	3.57051	-3.87075	0.00121556	0.0102897	-1.08973
Acbd5	Acbd5	-0.545357	4.99726	-3.87022	0.00121694	0.0102899	-1.47494
Rad50	Rad50	-0.54841	8.05715	-3.86997	0.00121763	0.0102899	-1.80949
Cep350	Cep350	-0.585245	7.42766	-3.86862	0.00122119	0.0103115	-1.76554
Scpep1	Scpep1	-1.28998	4.35831	-3.86696	0.00122562	0.0103317	-1.27303
Pdlim1	Pdlim1	-0.797498	4.2189	-3.8625	0.00123756	0.0104045	-1.27856
Tmprss3	Tmprss3	-1.04553	3.3177	-3.8622	0.00123837	0.0104045	-1.07541
Trim28	Trim28	-0.397762	8.28815	-3.86133	0.00124072	0.0104157	-1.83581
Fam174c	Fam174c	-0.729944	3.87132	-3.85974	0.00124502	0.0104431	-1.24134
Sp100	Sp100	-0.448308	7.64519	-3.85739	0.00125141	0.0104708	-1.80371
Nr2c2	Nr2c2	-0.473451	7.34193	-3.85445	0.00125943	0.0105291	-1.78899
Phldb1	Phldb1	-2.50053	0.813866	-3.85354	0.00126193	0.0105414	-0.815896
Eef2	Eef2	-0.366437	11.2649	-3.85128	0.00126817	0.0105848	-1.99398
Dcaf8	Dcaf8	-0.530981	6.60765	-3.84827	0.00127651	0.0106368	-1.73152
4931414P19Rik	4931414P19Rik	-0.832321	3.73403	-3.84723	0.00127939	0.0106521	-1.19824
Primpol	Primpol	-1.03477	3.22636	-3.84569	0.00128369	0.0106704	-1.08692
Ankrd10	Ankrd10	-0.443368	6.99526	-3.84095	0.00129698	0.0107633	-1.77807
Spsb4	Spsb4	-1.52449	2.98132	-3.83948	0.00130114	0.010789	-0.989262
Kdm2b	Kdm2b	-0.412575	7.20733	-3.83892	0.00130274	0.0107933	-1.80781
Erlec1	Erlec1	-0.473515	4.76756	-3.83349	0.00131822	0.0108949	-1.49838
Lrrc61	Lrrc61	-0.863031	3.57701	-3.82978	0.00132891	0.0109743	-1.22608
Cox20	Cox20	-0.635984	6.4546	-3.82818	0.00133355	0.0109947	-1.75368
Nup210	Nup210	-0.622141	7.25826	-3.82771	0.00133492	0.0109971	-1.82668
Rab2b	Rab2b	-1.02838	3.26769	-3.82421	0.00134511	0.0110631	-1.17983
Nsmce1	Nsmce1	-0.650273	6.27649	-3.82169	0.00135252	0.0111025	-1.75338
Aqp11	Aqp11	-1.50823	2.21357	-3.82158	0.00135284	0.0111025	-0.932431
Cox6a2	Cox6a2	-1.99024	3.30876	-3.82125	0.00135383	0.0111025	-1.04435
Srek1	Srek1	-0.465791	7.44125	-3.81791	0.0013637	0.0111526	-1.88062
Ifnar1	Ifnar1	-0.79986	3.85444	-3.81672	0.00136724	0.0111726	-1.34661
Fam133b	Fam133b	-0.404475	7.37527	-3.81515	0.00137192	0.0111928	-1.88327
Akap7	Akap7	-0.839614	3.45369	-3.81393	0.00137556	0.0112134	-1.24449
Vav2	Vav2	-1.04533	3.42592	-3.81002	0.00138731	0.0113002	-1.20086
Cbr1	Cbr1	-0.998638	4.15927	-3.80955	0.00138874	0.0113027	-1.37827
Mrap	Mrap	-1.42823	2.75268	-3.80464	0.00140367	0.0114151	-1.08939
Vdr	Vdr	-1.73677	2.56862	-3.80295	0.00140883	0.0114295	-0.985772
Il12a	Il12a	-3.1156	2.87077	-3.80052	0.00141632	0.0114812	-0.964247
Fam161a	Fam161a	-1.85447	0.886834	-3.7964	0.00142908	0.0115661	-0.911915
Ddx43	Ddx43	-2.58476	1.01485	-3.79363	0.00143772	0.0116175	-0.918514
Myorg	Myorg	-2.26955	2.06776	-3.79048	0.00144759	0.0116694	-0.949913
Rab7b	Rab7b	-0.59435	6.1101	-3.78848	0.00145393	0.0117018	-1.8025
Ip6k1	Ip6k1	-0.643214	5.68132	-3.78747	0.00145711	0.0117181	-1.731
Atf6	Atf6	-0.579196	5.78449	-3.77759	0.00148882	0.0119258	-1.77501
Resf1	Resf1	-0.5897	7.30349	-3.77615	0.00149349	0.0119539	-1.96202
Hmg20a	Hmg20a	-0.607202	5.2072	-3.77555	0.00149542	0.0119598	-1.67722
Cep68	Cep68	-0.62337	4.25515	-3.77286	0.00150423	0.0120023	-1.49585
Idua	Idua	-0.660243	4.69643	-3.77016	0.0015131	0.0120632	-1.59886
Rpn1	Rpn1	-0.320363	9.66234	-3.7648	0.00153084	0.0121819	-2.11592
Acrbp	Acrbp	-0.932155	3.57571	-3.76439	0.0015322	0.0121819	-1.30486
Ypel2	Ypel2	-1.45302	2.01424	-3.76417	0.00153295	0.0121819	-1.0198
Cracr2b	Cracr2b	-0.929881	5.72086	-3.76364	0.0015347	0.0121819	-1.78788
Pwp2	Pwp2	-0.71946	4.99351	-3.76349	0.00153521	0.0121819	-1.64193
Brf2	Brf2	-0.635285	4.26904	-3.76131	0.00154252	0.0122304	-1.5565
Vps13c	Vps13c	-0.854304	5.75816	-3.76064	0.00154478	0.0122306	-1.79929
Zfp397	Zfp397	-0.559005	4.62027	-3.75785	0.00155418	0.0122844	-1.63275
Rnf227	Rnf227	-1.7565	2.37558	-3.75685	0.00155759	0.0123018	-1.08982
Slc35e3	Slc35e3	-0.906477	4.17801	-3.7525	0.00157238	0.0123993	-1.48691
Fbxw4	Fbxw4	-1.035	4.33297	-3.75193	0.00157433	0.012405	-1.50928
Slc22a3	Slc22a3	-1.44909	3.20488	-3.74541	0.00159685	0.0125629	-1.19413
Tia1	Tia1	-0.491169	6.41821	-3.74443	0.00160025	0.01258	-1.93901
Otud4	Otud4	-0.428205	7.34207	-3.74138	0.00161092	0.0126222	-2.03117
Ccl3	Ccl3	-1.77091	4.75567	-3.74127	0.0016113	0.0126222	-1.5813
Camk1	Camk1	-0.905211	5.50163	-3.74112	0.00161184	0.0126222	-1.80088
Arhgap6	Arhgap6	-1.35541	3.03101	-3.73519	0.00163278	0.0127369	-1.19323
Fsd2	Fsd2	-2.97281	0.252817	-3.73476	0.00163431	0.0127391	-1.06062
Ptpro	Ptpro	-2.10038	2.68077	-3.73035	0.00165007	0.0128237	-1.1451
Ubn1	Ubn1	-0.376578	8.09612	-3.72625	0.00166489	0.0128999	-2.12374
Cisd3	Cisd3	-0.507037	4.87213	-3.72618	0.00166512	0.0128999	-1.74843
Fth1	Fth1	-0.468399	9.26178	-3.72538	0.00166803	0.0129105	-2.17976
Dyrk1a	Dyrk1a	-0.474854	6.78857	-3.72434	0.0016718	0.012922	-2.02629
Kcnn4	Kcnn4	-0.79914	5.69614	-3.71801	0.00169503	0.0130519	-1.86683
Zfp326	Zfp326	-0.587997	5.887	-3.71739	0.00169731	0.0130595	-1.92476
Pi4k2a	Pi4k2a	-0.690779	4.40895	-3.71481	0.00170687	0.0131132	-1.62179
Cd300lb	Cd300lb	-1.51194	4.76498	-3.71395	0.00171008	0.0131279	-1.60576
Taok3	Taok3	-0.367136	8.71936	-3.71155	0.00171903	0.0131866	-2.18981
Kif2a	Kif2a	-0.495588	7.36292	-3.70576	0.00174081	0.0133075	-2.11511
Irf2	Irf2	-0.664192	6.5721	-3.70562	0.00174135	0.0133075	-2.02677
Itga6	Itga6	-0.701896	7.04206	-3.70513	0.00174321	0.0133117	-2.08118
Ednra	Ednra	-1.97624	1.03309	-3.70354	0.00174925	0.0133377	-1.09888
Arpc5l	Arpc5l	-0.508058	6.84626	-3.69664	0.00177575	0.0135093	-2.07897
Rnf111	Rnf111	-0.505608	5.46251	-3.69297	0.00178999	0.0135871	-1.9111
Ecpas	Ecpas	-0.609044	7.06428	-3.69008	0.00180127	0.0136566	-2.12031
Zbtb4	Zbtb4	-0.989141	3.5178	-3.68878	0.0018064	0.0136809	-1.49027
Slc2a5	Slc2a5	-1.87034	1.24958	-3.68745	0.00181164	0.0137038	-1.1384
Rad18	Rad18	-0.496169	6.20441	-3.6838	0.00182609	0.0137991	-2.05649
1700010I14Rik	1700010I14Rik	-0.931676	3.31492	-3.68245	0.00183146	0.0138294	-1.49273
Depdc7	Depdc7	-1.36716	2.72077	-3.68001	0.0018412	0.0138926	-1.30047
Ezh1	Ezh1	-0.689301	4.82724	-3.67889	0.0018457	0.0138999	-1.82127
Fam169b	Fam169b	-1.28753	2.94039	-3.67875	0.00184628	0.0138999	-1.32798
5430427O19Rik	5430427O19Rik	-0.981268	3.80695	-3.67073	0.0018788	0.0141127	-1.51368
Nlk	Nlk	-0.433571	5.9583	-3.6704	0.00188012	0.0141127	-2.03093
Ctcf	Ctcf	-0.471877	8.34913	-3.65959	0.00192489	0.0143743	-2.28437
Cfap410	Cfap410	-1.15484	2.85462	-3.65898	0.00192747	0.014383	-1.34139
Nt5dc1	Nt5dc1	-0.866789	4.53917	-3.6586	0.00192904	0.0143841	-1.81082
Ube2h	Ube2h	-1.12893	4.44552	-3.65723	0.00193484	0.0144061	-1.75432
Lyl1	Lyl1	-0.497463	7.50217	-3.65173	0.0019581	0.0145687	-2.23925
Map3k20	Map3k20	-0.38082	6.51415	-3.64406	0.00199107	0.0147598	-2.15857
Rrbp1	Rrbp1	-0.466451	8.40056	-3.64311	0.00199522	0.0147798	-2.31717
Spef2	Spef2	-1.25334	2.478	-3.64218	0.00199924	0.014788	-1.39714
S100pbp	S100pbp	-0.843516	5.36588	-3.6417	0.00200135	0.0147928	-1.97931
Gpr65	Gpr65	-0.686549	5.6234	-3.64032	0.00200734	0.0148155	-2.01699
Endod1	Endod1	-0.640882	5.68162	-3.63388	0.00203568	0.014981	-2.10015
Tnk1	Tnk1	-1.53812	2.12539	-3.63049	0.00205079	0.0150594	-1.3148
Myo18a	Myo18a	-0.641468	5.50981	-3.62791	0.00206233	0.0151113	-2.06336
Rps9	Rps9	-0.328037	11.7987	-3.62578	0.00207192	0.0151706	-2.50788
Smc1a	Smc1a	-0.347959	9.50713	-3.62498	0.00207553	0.0151861	-2.41842
Pbxip1	Pbxip1	-0.55239	6.84718	-3.62274	0.00208566	0.0152492	-2.25212
Enox2	Enox2	-0.616686	4.83204	-3.62138	0.00209184	0.0152834	-1.94276
Dmwd	Dmwd	-1.75923	1.06358	-3.62041	0.00209626	0.0152981	-1.25044
Golm1	Golm1	-0.777975	4.99592	-3.6148	0.00212201	0.015426	-1.99231
Grb2	Grb2	-0.396994	8.91775	-3.61069	0.00214106	0.0155115	-2.41332
Csrp2	Csrp2	-0.620128	5.04478	-3.61002	0.00214418	0.0155115	-1.98583
Fundc2	Fundc2	-0.413665	7.4749	-3.60639	0.00216119	0.0155991	-2.34025
Cbx2	Cbx2	-2.79086	1.31988	-3.60581	0.00216393	0.0156077	-1.27507
Skp2	Skp2	-0.476606	5.79251	-3.60232	0.00218044	0.0156933	-2.15374
Ankrd11	Ankrd11	-0.492067	8.73997	-3.59706	0.00220552	0.0158513	-2.43943
Ccdc180	Ccdc180	-1.23352	5.36708	-3.58864	0.00224632	0.0160388	-2.07399
Akap11	Akap11	-0.480998	5.73802	-3.58841	0.00224743	0.0160388	-2.18587
Mapre2	Mapre2	-0.489341	6.89491	-3.58585	0.00225997	0.0161143	-2.3266
Cand2	Cand2	-1.68032	1.60034	-3.58561	0.00226119	0.0161143	-1.34175
Sfr1	Sfr1	-0.35127	8.28034	-3.58299	0.00227411	0.0161837	-2.44547
Mettl7a1	Mettl7a1	-1.02879	4.07068	-3.5811	0.00228346	0.0162389	-1.82082
Tsga10	Tsga10	-0.905601	2.9309	-3.57441	0.00231693	0.0164307	-1.62341
mt-Nd4	mt-Nd4	-0.664989	12.5318	-3.56929	0.00234288	0.0165916	-2.66
Gab2	Gab2	-0.707096	5.11899	-3.55725	0.00240504	0.0169725	-2.14232
Zcchc4	Zcchc4	-0.395347	6.31046	-3.55577	0.00241281	0.0170068	-2.32926
Plekhb2	Plekhb2	-0.609299	6.00027	-3.55569	0.00241324	0.0170068	-2.28082
Smg6	Smg6	-0.495619	5.38014	-3.55144	0.00243567	0.0171172	-2.21638
Dcxr	Dcxr	-0.784154	3.88174	-3.54639	0.00246256	0.0172822	-1.92362
Cdk5rap2	Cdk5rap2	-0.500768	5.94294	-3.54277	0.00248204	0.0173948	-2.32425
Maml3	Maml3	-0.689293	4.69012	-3.5403	0.00249539	0.0174522	-2.09813
Elmod2	Elmod2	-0.552847	4.35537	-3.53575	0.00252021	0.0176016	-2.05345
Ttyh2	Ttyh2	-1.20359	1.77208	-3.53134	0.0025445	0.0177277	-1.50056
Hsf2	Hsf2	-0.499115	5.02444	-3.52996	0.00255211	0.0177632	-2.16515
Npy	Npy	-5.96809	3.68939	-3.52759	0.00256532	0.0178306	-1.42977
Blmh	Blmh	-0.444867	6.88377	-3.52354	0.00258798	0.0179654	-2.47183
Abcc2	Abcc2	-0.743796	3.94749	-3.5188	0.0026148	0.0180878	-1.99172
Tctn1	Tctn1	-0.889001	3.22802	-3.51788	0.00262005	0.0181118	-1.77109
Tmem135	Tmem135	-0.759935	5.32083	-3.51109	0.00265901	0.018356	-2.26536
Mtdh	Mtdh	-0.346652	9.96592	-3.50619	0.00268749	0.0185149	-2.69206
Dnajc25	Dnajc25	-0.641717	6.26581	-3.50572	0.00269023	0.0185211	-2.43243
Rrp36	Rrp36	-0.66918	4.73058	-3.50308	0.00270573	0.0186026	-2.2105
Akap9	Akap9	-0.453005	8.45604	-3.49786	0.00273658	0.0187892	-2.63055
Snrnp48	Snrnp48	-0.393641	7.76274	-3.49673	0.00274329	0.0188225	-2.59512
Cspp1	Cspp1	-0.427618	6.34972	-3.49567	0.00274961	0.0188531	-2.4702
Slc39a10	Slc39a10	-0.861688	5.01247	-3.49525	0.00275214	0.0188578	-2.22195
Cpne8	Cpne8	-0.639577	5.15532	-3.49025	0.00278221	0.0190381	-2.29897
Oma1	Oma1	-0.453076	5.77345	-3.48429	0.00281847	0.0192472	-2.39869
Nrarp	Nrarp	-2.83681	0.253663	-3.48227	0.00283087	0.0193189	-1.52192
Ogt	Ogt	-0.540152	6.47336	-3.48082	0.0028398	0.0193668	-2.50865
Rest	Rest	-0.347973	7.10116	-3.48023	0.00284344	0.0193786	-2.58455
Dnajb6	Dnajb6	-0.397368	6.93149	-3.47889	0.00285173	0.019422	-2.56822
Ccdc69	Ccdc69	-0.577742	4.189	-3.47731	0.00286158	0.0194499	-2.14183
Rab11fip2	Rab11fip2	-0.719442	4.4556	-3.47608	0.00286918	0.0194885	-2.19529
Gxylt1	Gxylt1	-0.458764	6.58621	-3.47555	0.00287255	0.0194983	-2.54025
Rpa1	Rpa1	-0.411334	7.21873	-3.47369	0.00288414	0.0195508	-2.59895
Rab19	Rab19	-1.80867	1.4994	-3.46547	0.00293609	0.0198554	-1.56831
Ypel3	Ypel3	-1.21998	5.3157	-3.46535	0.0029369	0.0198554	-2.34054
Tmem123	Tmem123	-0.355452	7.42995	-3.46205	0.00295804	0.0199717	-2.64707
Madd	Madd	-0.674039	5.13899	-3.45996	0.00297149	0.0200492	-2.34362
Kdm5b	Kdm5b	-0.921819	4.77092	-3.45864	0.00298	0.0200877	-2.27355
Xndc1	Xndc1	-0.591511	4.61391	-3.45846	0.00298116	0.0200877	-2.26014
Tcf24	Tcf24	-2.16958	0.373833	-3.4531	0.00301605	0.0203093	-1.56185
Brwd3	Brwd3	-0.41587	5.88135	-3.45131	0.00302784	0.0203752	-2.52064
Anks1	Anks1	-0.386187	6.86472	-3.43952	0.00310635	0.0207931	-2.63628
Zfp952	Zfp952	-0.737602	4.14819	-3.4371	0.0031227	0.0208612	-2.19269
Trmt10a	Trmt10a	-0.543842	4.91828	-3.43473	0.00313879	0.0209549	-2.3676
Ece1	Ece1	-0.587161	4.57484	-3.43274	0.00315239	0.0210179	-2.26345
Ep300	Ep300	-0.442032	7.11545	-3.43235	0.00315507	0.0210179	-2.68911
Nek9	Nek9	-0.489576	6.16593	-3.43214	0.00315652	0.0210179	-2.5707
Ttc17	Ttc17	-0.52936	5.17826	-3.42916	0.00317701	0.0211404	-2.40897
Fndc3b	Fndc3b	-0.514479	6.42104	-3.42682	0.00319315	0.0212061	-2.6093
Hoxa2	Hoxa2	-2.44859	0.234044	-3.42538	0.00320321	0.021259	-1.61421
Tnks2	Tnks2	-0.371967	6.80516	-3.42495	0.00320614	0.0212608	-2.67056
Calhm2	Calhm2	-0.939631	3.24152	-3.4187	0.00324993	0.0214987	-1.99096
Smug1	Smug1	-0.6596	3.76093	-3.41386	0.00328426	0.0216834	-2.15426
H3c6	H3c6	-1.28666	2.51848	-3.41262	0.00329313	0.0216996	-1.887
Dcaf1	Dcaf1	-0.717899	4.71667	-3.41173	0.00329946	0.0217272	-2.35756
Tmem175	Tmem175	-0.744733	4.20904	-3.40579	0.00334229	0.0219238	-2.27508
Skap2	Skap2	-0.350092	8.40022	-3.40028	0.00338251	0.0221589	-2.84442
Jak1	Jak1	-0.36438	8.33426	-3.39772	0.00340133	0.0222535	-2.84327
Crot	Crot	-0.511694	4.82788	-3.39617	0.00341281	0.0223075	-2.43088
Slf1	Slf1	-0.352414	6.04002	-3.39488	0.00342233	0.0223332	-2.64747
Sfmbt2	Sfmbt2	-1.83011	1.43762	-3.39444	0.0034256	0.0223402	-1.70821
Strada	Strada	-0.498753	4.76227	-3.39145	0.00344792	0.0224425	-2.43907
Yju2	Yju2	-0.483683	4.72977	-3.39088	0.00345219	0.0224559	-2.43249
Rnf2	Rnf2	-0.555984	6.12333	-3.38978	0.00346038	0.0224659	-2.6569
Paqr5	Paqr5	-1.89861	1.17596	-3.38392	0.00350464	0.0227096	-1.71715
Emb	Emb	-0.383971	8.7921	-3.38292	0.00351228	0.0227446	-2.89315
Tln1	Tln1	-0.436867	9.52892	-3.38232	0.00351682	0.0227595	-2.93759
Bptf	Bptf	-0.375797	8.56604	-3.37917	0.00354095	0.0228718	-2.89616
Zbtb1	Zbtb1	-0.582006	4.9509	-3.37602	0.00356523	0.0229847	-2.49862
Gigyf2	Gigyf2	-0.455155	6.06925	-3.37529	0.00357087	0.0230065	-2.69772
Epc1	Epc1	-0.407501	6.0767	-3.37316	0.00358738	0.0230542	-2.70648
Tada1	Tada1	-0.411169	6.82822	-3.37217	0.00359512	0.0230894	-2.77703
Trim65	Trim65	-0.781385	3.64783	-3.36999	0.00361213	0.0231839	-2.15927
Edem3	Edem3	-0.717221	5.24691	-3.36413	0.00365831	0.023421	-2.56253
Itgb3	Itgb3	-1.24558	4.25739	-3.36166	0.00367796	0.0235172	-2.28969
Iqsec2	Iqsec2	-0.938196	2.98824	-3.36	0.00369125	0.0235724	-2.06224
Alg11	Alg11	-0.502438	5.38998	-3.35759	0.00371055	0.0236658	-2.62235
Emilin1	Emilin1	-0.617683	5.86555	-3.35662	0.00371834	0.0237006	-2.69018
Prdm2	Prdm2	-0.526975	5.9625	-3.35532	0.00372882	0.0237375	-2.72334
Bex3	Bex3	-0.588713	5.84744	-3.35507	0.00373089	0.0237375	-2.66585
Trmt1	Trmt1	-0.386026	6.02574	-3.35504	0.00373115	0.0237375	-2.72374
Grpel2	Grpel2	-0.429066	5.24888	-3.35185	0.00375703	0.0238588	-2.62017
Plekhg2	Plekhg2	-0.981608	2.50289	-3.35182	0.00375727	0.0238588	-1.9917
Arl4a	Arl4a	-0.691643	3.65698	-3.35085	0.00376513	0.0238938	-2.29
Haus3	Haus3	-0.510869	6.58163	-3.34918	0.00377876	0.0239652	-2.81307
6720489N17Rik	6720489N17Rik	-1.07726	2.75983	-3.34881	0.00378185	0.0239699	-2.0486
Coprs	Coprs	-0.607448	5.10238	-3.345	0.00381321	0.0241535	-2.57898
Inpp5k	Inpp5k	-0.652306	4.58754	-3.34438	0.00381833	0.0241709	-2.50237
Arhgef17	Arhgef17	-1.96011	1.23485	-3.34273	0.00383199	0.0242422	-1.79813
Armcx1	Armcx1	-1.36061	1.09121	-3.3423	0.00383551	0.0242493	-1.80662
Gdpd3	Gdpd3	-0.627314	6.58061	-3.34166	0.00384084	0.0242679	-2.80598
Lig1	Lig1	-0.388027	9.46547	-3.34098	0.00384653	0.0242736	-3.02444
Pgghg	Pgghg	-0.946126	3.56864	-3.32832	0.0039535	0.0248712	-2.24707
Phc1	Phc1	-1.43236	2.35832	-3.32639	0.00397001	0.0249442	-1.97
Apobec1	Apobec1	-0.911674	3.52252	-3.32578	0.00397525	0.0249616	-2.28454
Il3ra	Il3ra	-0.81706	4.03725	-3.32393	0.00399125	0.0250311	-2.3721
Zfp113	Zfp113	-0.704942	4.18201	-3.32072	0.0040191	0.0251746	-2.43163
Epop	Epop	-1.17793	2.53457	-3.31799	0.00404287	0.0252672	-2.04028
Ttc3	Ttc3	-0.517139	5.84251	-3.31788	0.00404385	0.0252672	-2.77345
Ckm	Ckm	-0.481537	5.18912	-3.31548	0.00406489	0.025383	-2.68549
Znrf1	Znrf1	-0.575085	6.74371	-3.31506	0.00406864	0.0253908	-2.8843
Ubr2	Ubr2	-0.392165	7.70921	-3.31101	0.00410439	0.0255825	-2.98761
Cep57l1	Cep57l1	-0.468223	4.98108	-3.30921	0.00412043	0.0256509	-2.65756
Asap2	Asap2	-1.48667	1.72127	-3.30883	0.00412386	0.0256565	-1.93546
Cdc42se2	Cdc42se2	-0.427815	5.9634	-3.30461	0.00416171	0.0258518	-2.81937
Dock6	Dock6	-0.992353	2.75465	-3.30449	0.0041628	0.0258518	-2.1068
Fkbp3	Fkbp3	-0.43212	7.61736	-3.30447	0.0041629	0.0258518	-2.99103
Usp40	Usp40	-0.652592	3.79344	-3.3014	0.0041907	0.0260085	-2.36138
Gpatch4	Gpatch4	-0.520085	6.33179	-3.29982	0.00420509	0.0260659	-2.86955
Zup1	Zup1	-0.596412	5.73374	-3.29461	0.00425271	0.0262926	-2.79952
Maco1	Maco1	-0.398019	6.74925	-3.28915	0.00430325	0.0265769	-2.962
Prdx2	Prdx2	-0.430682	7.0684	-3.28601	0.00433255	0.0267416	-2.98497
Slf2	Slf2	-0.385978	6.30506	-3.27988	0.00439038	0.0270491	-2.93432
Abca2	Abca2	-0.750583	6.38139	-3.27828	0.00440557	0.0271097	-2.89718
Kdm2a	Kdm2a	-0.378056	7.09876	-3.27488	0.00443809	0.0272768	-3.01111
Prex1	Prex1	-0.680932	5.6848	-3.27426	0.00444406	0.0272969	-2.83878
Ptdss2	Ptdss2	-0.798177	3.98209	-3.27366	0.00444986	0.0272995	-2.46884
Rb1cc1	Rb1cc1	-0.467829	6.8665	-3.27164	0.00446932	0.0274023	-3.00057
Slc12a6	Slc12a6	-0.548263	6.04671	-3.27022	0.00448307	0.02747	-2.88823
2700081O15Rik	2700081O15Rik	-1.44112	1.9248	-3.26857	0.00449906	0.0275513	-2.0172
Hdac5	Hdac5	-0.609431	5.32231	-3.26812	0.00450343	0.0275614	-2.78032
Bad	Bad	-0.573982	6.27017	-3.26646	0.00451964	0.0276439	-2.94631
Ajuba	Ajuba	-2.11012	1.42615	-3.26418	0.00454193	0.0277635	-1.92846
Eif4e3	Eif4e3	-0.576008	5.26322	-3.26043	0.00457892	0.027956	-2.77449
Zfc3h1	Zfc3h1	-0.457815	5.96717	-3.25898	0.00459332	0.028027	-2.9449
Rnf219	Rnf219	-0.479085	5.9629	-3.25794	0.00460359	0.0280728	-2.90612
Hspbp1	Hspbp1	-0.691299	5.2267	-3.25598	0.00462318	0.0281197	-2.79179
Lsm14b	Lsm14b	-0.649833	4.3924	-3.25495	0.00463347	0.0281197	-2.60621
Zfp105	Zfp105	-1.94073	1.22767	-3.25432	0.00463981	0.0281413	-1.96282
Il17ra	Il17ra	-0.567862	6.83374	-3.24591	0.00472484	0.0286228	-3.05396
Pvr	Pvr	-0.569074	4.525	-3.24559	0.00472818	0.0286259	-2.70876
Etv6	Etv6	-0.53145	7.24954	-3.24203	0.0047646	0.0288111	-3.07873
Tmem14a	Tmem14a	-1.57561	1.40749	-3.24117	0.00477346	0.0288143	-1.9936
Atp6ap1	Atp6ap1	-0.540799	7.41412	-3.24116	0.00477361	0.0288143	-3.10366
Zfp871	Zfp871	-0.343173	6.94722	-3.24062	0.00477918	0.0288143	-3.07941
Akap8l	Akap8l	-0.663843	5.08001	-3.23852	0.00480086	0.0289278	-2.81274
Vav3	Vav3	-0.489996	6.28993	-3.23312	0.00485715	0.0292322	-3.02183
Rxrb	Rxrb	-0.47399	6.32783	-3.23126	0.00487668	0.0293145	-3.01018
Lrrc39	Lrrc39	-2.42292	0.706478	-3.22922	0.00489826	0.0293925	-1.97788
Zfp955b	Zfp955b	-0.528901	4.5877	-3.22794	0.00491182	0.0294564	-2.73884
Zkscan1	Zkscan1	-0.492148	4.33038	-3.22405	0.0049532	0.0296559	-2.70298
Mbtps1	Mbtps1	-0.40375	7.21871	-3.22397	0.00495406	0.0296559	-3.12737
Stab1	Stab1	-0.867291	3.18778	-3.22362	0.0049578	0.0296559	-2.36435
Pwwp2a	Pwwp2a	-0.504602	6.08238	-3.22337	0.00496055	0.0296559	-3.00979
Preb	Preb	-0.49942	6.48807	-3.22317	0.00496263	0.0296559	-3.05897
Ppp2r5c	Ppp2r5c	-0.361042	7.80332	-3.22172	0.00497816	0.0297232	-3.18823
Mcm7	Mcm7	-0.327257	9.20875	-3.22132	0.00498254	0.0297232	-3.26938
Kcng2	Kcng2	-1.79062	0.730001	-3.22096	0.00498641	0.0297232	-1.98869
Coq10a	Coq10a	-1.01231	2.60627	-3.22076	0.00498855	0.0297232	-2.32463
Armcx4	Armcx4	-1.10771	2.51265	-3.2189	0.00500862	0.0298077	-2.20926
Brca1	Brca1	-0.451084	5.11822	-3.21803	0.00501799	0.029846	-2.88894
Clk2	Clk2	-0.432935	5.68224	-3.21731	0.00502579	0.0298749	-2.9668
Mpdu1	Mpdu1	-0.554179	6.13486	-3.21562	0.00504418	0.0299448	-3.04933
Cyp27a1	Cyp27a1	-1.21522	1.84294	-3.21451	0.00505622	0.0299679	-2.16095
Chd4	Chd4	-0.322691	8.84444	-3.21399	0.0050619	0.0299823	-3.26691
Ino80c	Ino80c	-0.476685	6.73041	-3.21352	0.00506704	0.0299823	-3.11208
Ddx51	Ddx51	-0.475232	5.67752	-3.21273	0.00507572	0.0299958	-2.95709
Adipor2	Adipor2	-0.291086	7.25389	-3.21195	0.00508422	0.0300286	-3.1635
Pot1a	Pot1a	-0.56078	5.15792	-3.20778	0.00513021	0.0302474	-2.87518
Matk	Matk	-0.882782	3.84452	-3.20433	0.00516851	0.030454	-2.55618
Cerkl	Cerkl	-1.45437	1.60643	-3.20409	0.00517126	0.030454	-2.15071
Baz1b	Baz1b	-0.411899	8.77365	-3.20333	0.00517974	0.0304862	-3.28544
Disp1	Disp1	-0.818113	4.03807	-3.20293	0.00518414	0.0304928	-2.63569
Tlr13	Tlr13	-1.42254	2.32068	-3.20251	0.00518891	0.0304928	-2.26392
Smim40	Smim40	-0.835308	5.56509	-3.19925	0.00522552	0.030622	-2.93774
Tnfaip1	Tnfaip1	-0.789002	4.18128	-3.19903	0.00522795	0.030622	-2.66221
Wnk1	Wnk1	-0.356547	8.68607	-3.19871	0.00523154	0.030622	-3.28552
Glb1l2	Glb1l2	-1.86232	0.837828	-3.19858	0.00523301	0.030622	-2.03551
Gstm7	Gstm7	-1.8204	1.73404	-3.19705	0.00525034	0.0306655	-2.10898
Map4k4	Map4k4	-0.448844	6.77356	-3.19328	0.00529316	0.0308849	-3.14718
Trim44	Trim44	-0.439841	5.02539	-3.19135	0.0053152	0.0309821	-2.89655
Snx6	Snx6	-0.306688	7.32037	-3.19093	0.00532003	0.0309821	-3.21617
Atr	Atr	-0.487107	5.80111	-3.1909	0.00532035	0.0309821	-3.02525
Chd8	Chd8	-0.384371	7.03076	-3.1876	0.00535843	0.031176	-3.20082
Timeless	Timeless	-0.407205	6.12761	-3.1863	0.00537336	0.031245	-3.08735
Anxa6	Anxa6	-0.571187	6.10557	-3.18159	0.00542818	0.0315226	-3.10523
Crocc	Crocc	-1.18394	2.13797	-3.1814	0.00543043	0.0315226	-2.23525
Zfp945	Zfp945	-1.08891	3.59596	-3.17507	0.00550504	0.0319192	-2.58247
Cggbp1	Cggbp1	-0.35495	7.92282	-3.17217	0.0055395	0.0320823	-3.29289
Runx1	Runx1	-0.481392	6.02725	-3.16931	0.00557381	0.0322074	-3.09004
Oga	Oga	-0.369374	7.18753	-3.16743	0.00559643	0.0323013	-3.25155
Vegfb	Vegfb	-0.490317	4.73641	-3.16631	0.00560987	0.0323604	-2.8852
Ank	Ank	-1.29398	1.80145	-3.1649	0.00562691	0.0324403	-2.23877
Calcoco1	Calcoco1	-1.22115	3.05954	-3.16311	0.00564871	0.0325225	-2.51079
Serinc5	Serinc5	-0.978996	3.84471	-3.16267	0.00565399	0.0325225	-2.68234
Alg8	Alg8	-0.411544	6.75742	-3.16143	0.00566919	0.0325889	-3.21654
Trp53bp1	Trp53bp1	-0.390295	5.38582	-3.16007	0.00568577	0.0326357	-3.04468
Dstyk	Dstyk	-0.502613	4.88622	-3.16001	0.00568654	0.0326357	-2.94959
Lsm10	Lsm10	-0.565343	5.05451	-3.15963	0.00569112	0.0326434	-2.96686
Hacd1	Hacd1	-0.512759	6.15693	-3.15787	0.00571278	0.0327492	-3.14015
Dmac2	Dmac2	-0.715329	4.76447	-3.15239	0.00578062	0.0330447	-2.91454
1500011B03Rik	1500011B03Rik	-0.570861	5.13577	-3.14997	0.00581082	0.0331986	-2.99319
Trappc1	Trappc1	-0.54676	6.20794	-3.14899	0.00582304	0.0332497	-3.179
Cd72	Cd72	-2.18469	2.0404	-3.14306	0.00589777	0.0335912	-2.23337
Spry4	Spry4	-1.94339	0.791614	-3.13709	0.00597407	0.0339467	-2.1809
Vezf1	Vezf1	-0.496682	6.3758	-3.137	0.00597524	0.0339467	-3.22136
Kif1c	Kif1c	-0.992046	3.01291	-3.13572	0.00599167	0.0340197	-2.50917
Zfp800	Zfp800	-0.334469	6.91345	-3.13548	0.0059948	0.0340197	-3.30405
Calml4	Calml4	-1.97613	0.904096	-3.13441	0.00600858	0.0340598	-2.20583
Cycs	Cycs	-0.357655	7.30991	-3.13259	0.00603208	0.0341358	-3.31853
Plekha1	Plekha1	-0.595876	4.22198	-3.13112	0.0060513	0.0342255	-2.84591
Rfc2	Rfc2	-0.481861	7.27938	-3.1298	0.00606845	0.0342842	-3.32815
Gpr183	Gpr183	-1.9463	2.3125	-3.12603	0.00611784	0.0344864	-2.33377
Naa35	Naa35	-0.378563	6.64095	-3.1251	0.00613002	0.0345167	-3.28385
Nqo2	Nqo2	-0.506263	5.70494	-3.12409	0.00614346	0.0345732	-3.15066
Zfp984	Zfp984	-0.665795	3.43912	-3.12339	0.00615264	0.0345845	-2.70215
C330007P06Rik	C330007P06Rik	-0.353812	6.00902	-3.12316	0.00615571	0.0345845	-3.2194
Zfp319	Zfp319	-0.627649	3.37069	-3.1221	0.0061698	0.0346061	-2.67253
Morf4l1	Morf4l1	-0.302865	9.93785	-3.12158	0.00617663	0.0346074	-3.50425
Numa1	Numa1	-0.381154	6.45791	-3.11872	0.0062147	0.0347811	-3.27212
Pmaip1	Pmaip1	-0.767411	5.7271	-3.11555	0.0062572	0.0349996	-3.16313
Tec	Tec	-0.927908	3.87218	-3.11332	0.0062872	0.0351287	-2.78053
Hpse	Hpse	-0.777546	4.83119	-3.11067	0.00632311	0.035271	-2.95858
Mfap3	Mfap3	-0.409	5.84244	-3.10823	0.00635635	0.0354174	-3.22025
Tmem98	Tmem98	-3.43956	1.98798	-3.10456	0.00640672	0.0356198	-2.22325
Nme4	Nme4	-0.602028	5.77403	-3.10102	0.00645558	0.0357603	-3.19059
Mau2	Mau2	-0.413358	5.18807	-3.09843	0.00649155	0.0358751	-3.14089
Tsen34	Tsen34	-0.518905	5.16313	-3.09784	0.00649985	0.0358858	-3.11581
Chmp1b	Chmp1b	-0.483306	5.29582	-3.09779	0.00650056	0.0358858	-3.16547
Bfsp1	Bfsp1	-1.22575	3.10519	-3.09297	0.00656813	0.0362194	-2.63252
Gnptab	Gnptab	-0.410704	6.36836	-3.09135	0.00659106	0.0363261	-3.31738
Tasor	Tasor	-0.472983	6.14764	-3.09001	0.00660998	0.0363895	-3.30319
Ubn2	Ubn2	-0.395817	6.44658	-3.08995	0.00661092	0.0363895	-3.3356
Galnt7	Galnt7	-0.618468	5.91007	-3.08963	0.00661536	0.0363895	-3.26184
Mfge8	Mfge8	-1.16884	3.07401	-3.08683	0.00665527	0.0365607	-2.58119
Tbc1d17	Tbc1d17	-0.655731	4.96555	-3.08513	0.00667962	0.036635	-3.09394
Manba	Manba	-0.747128	3.16277	-3.08429	0.00669162	0.036681	-2.70028
Eps8l1	Eps8l1	-1.00954	2.94091	-3.084	0.00669582	0.0366841	-2.58245
Phka2	Phka2	-0.506417	7.71778	-3.08079	0.0067421	0.036858	-3.47171
Matn2	Matn2	-1.06276	2.39908	-3.08	0.00675351	0.0369005	-2.46708
Nop53	Nop53	-0.41287	7.95153	-3.07975	0.0067572	0.0369008	-3.49552
Tuba1b	Tuba1b	-0.320834	11.5562	-3.07945	0.00676144	0.0369041	-3.65945
Wdr91	Wdr91	-1.01211	2.62381	-3.07599	0.00681186	0.0371193	-2.59895
Dvl2	Dvl2	-0.656635	4.81243	-3.07546	0.00681968	0.037142	-3.09091
Fgfr1op2	Fgfr1op2	-0.337295	7.32852	-3.07498	0.00682659	0.0371596	-3.45793
Sesn1	Sesn1	-1.34064	3.87242	-3.0711	0.00688369	0.0373902	-2.80436
Cdc42bpb	Cdc42bpb	-0.909648	2.5782	-3.06667	0.00694936	0.0376863	-2.5922
Nol8	Nol8	-0.428425	6.98449	-3.06496	0.00697493	0.0378048	-3.43984
Mns1	Mns1	-0.449849	5.37567	-3.06227	0.00701527	0.0380031	-3.24287
Ifi203	Ifi203	-1.90459	5.70781	-3.06069	0.00703901	0.0381114	-3.14722
Smim20	Smim20	-0.494739	5.61174	-3.05987	0.00705148	0.0381585	-3.27329
Necap2	Necap2	-0.516049	6.22466	-3.05842	0.00707343	0.0382569	-3.36735
Atxn10	Atxn10	-0.378526	7.36936	-3.05727	0.00709079	0.0383303	-3.49844
Usp3	Usp3	-0.382193	6.13967	-3.05613	0.00710817	0.0383834	-3.38263
Zfp638	Zfp638	-0.403189	7.53442	-3.05382	0.00714348	0.0385535	-3.51422
Cep83	Cep83	-0.455983	7.03554	-3.05291	0.00715744	0.0385874	-3.48243
Hirip3	Hirip3	-0.386989	6.74563	-3.05266	0.00716117	0.0385874	-3.43157
Rbm22	Rbm22	-0.438097	6.1096	-3.05218	0.00716852	0.0386065	-3.36645
Lxn	Lxn	-0.736418	4.24204	-3.05189	0.00717306	0.0386104	-3.03823
Rpl7	Rpl7	-0.338255	10.7076	-3.04907	0.0072165	0.038803	-3.69214
Ldlrad4	Ldlrad4	-1.1883	2.17074	-3.04745	0.00724161	0.0388968	-2.5167
Srrm2	Srrm2	-0.291208	9.81198	-3.04494	0.00728056	0.0390234	-3.66322
mt-Nd6	mt-Nd6	-0.753878	4.01792	-3.04003	0.00735751	0.0393526	-2.94931
Cd99l2	Cd99l2	-0.933689	2.76269	-3.0395	0.007366	0.0393741	-2.68378
Creb1	Creb1	-0.468195	7.54575	-3.03927	0.00736956	0.0393741	-3.53159
Nagk	Nagk	-0.418193	5.0881	-3.03901	0.00737368	0.0393741	-3.23841
Slc38a9	Slc38a9	-0.436313	5.12694	-3.03861	0.00738004	0.0393741	-3.26001
Trim24	Trim24	-0.61548	4.6176	-3.03855	0.00738094	0.0393741	-3.14713
Adamts10	Adamts10	-0.770839	4.02299	-3.03776	0.00739343	0.03942	-3.01528
Slc38a1	Slc38a1	-0.392969	8.41232	-3.03709	0.00740402	0.0394557	-3.60433
Muc13	Muc13	-1.12603	2.87491	-3.03417	0.00745044	0.0396631	-2.69118
Nono	Nono	-0.321049	8.93233	-3.03353	0.00746062	0.0396739	-3.64485
Sugp2	Sugp2	-0.551618	5.30663	-3.03221	0.00748176	0.0397655	-3.27538
Tut7	Tut7	-0.408108	7.3365	-3.03143	0.00749431	0.0398113	-3.55654
Ino80d	Ino80d	-0.530029	7.18485	-3.03096	0.00750191	0.0398121	-3.53705
Git2	Git2	-0.376483	7.39012	-3.02969	0.00752231	0.0398788	-3.55287
Armcx2	Armcx2	-1.40469	2.49652	-3.0293	0.00752849	0.0398788	-2.56307
Fcer1g	Fcer1g	-0.524444	9.32951	-3.029	0.00753341	0.0398788	-3.66865
Cmas	Cmas	-0.32817	7.60394	-3.02893	0.00753454	0.0398788	-3.57822
Blvrb	Blvrb	-0.734642	4.25077	-3.02839	0.00754318	0.0398878	-3.12414
Ccdc15	Ccdc15	-0.533996	4.79448	-3.02825	0.00754546	0.0398878	-3.19196
Irgq	Irgq	-0.833363	3.27864	-3.02809	0.00754804	0.0398878	-2.82773
Fbxl20	Fbxl20	-0.673263	4.27072	-3.02692	0.00756688	0.0399477	-3.08961
Nt5dc2	Nt5dc2	-0.485762	8.19503	-3.02617	0.00757903	0.0399683	-3.60933
Msl3	Msl3	-0.368371	6.35067	-3.01318	0.00779259	0.0409454	-3.49487
Huwe1	Huwe1	-0.415513	7.56971	-3.01133	0.00782343	0.0410649	-3.60958
Stard3nl	Stard3nl	-0.805255	3.12974	-3.0098	0.00784909	0.0411783	-2.80878
Arl10	Arl10	-0.914742	3.72225	-3.00606	0.00791207	0.041448	-2.97168
Rnf34	Rnf34	-0.49673	5.60323	-3.00569	0.0079184	0.0414561	-3.39398
Adamts6	Adamts6	-1.32894	1.68088	-3.00531	0.00792475	0.041468	-2.52367
Rpl27a	Rpl27a	-0.336467	11.3521	-3.00025	0.00801103	0.0418546	-3.82113
Sfxn3	Sfxn3	-1.07565	4.30198	-2.99985	0.00801782	0.0418685	-3.09531
2900026A02Rik	2900026A02Rik	-1.24263	2.37623	-2.99881	0.0080356	0.0419398	-2.66541
Pcm1	Pcm1	-0.513269	7.5642	-2.99779	0.00805325	0.0419953	-3.63713
Cbll1	Cbll1	-0.360432	5.83603	-2.99619	0.00808076	0.0421105	-3.44101
Srprb	Srprb	-0.492481	5.41513	-2.99588	0.00808616	0.042117	-3.36897
Nnt	Nnt	-0.895876	2.76224	-2.99536	0.00809504	0.0421416	-2.74726
H2aw	H2aw	-0.729254	4.68193	-2.99436	0.00811242	0.0422104	-3.15764
Rps3a1	Rps3a1	-0.284563	11.0564	-2.99071	0.00817581	0.0425098	-3.82786
Ppip5k2	Ppip5k2	-0.352109	6.89648	-2.98934	0.00819989	0.0425876	-3.59817
Arl6ip1	Arl6ip1	-0.281405	9.74475	-2.98923	0.00820172	0.0425876	-3.77185
H3c1	H3c1	-0.848661	2.88194	-2.97839	0.00839384	0.0434517	-2.89118
Cela1	Cela1	-1.00043	3.309	-2.97636	0.00843021	0.0436071	-2.92896
Zc2hc1a	Zc2hc1a	-0.83445	2.71607	-2.976	0.00843675	0.0436071	-2.7444
Phf3	Phf3	-0.346076	7.55689	-2.9729	0.00849264	0.0438066	-3.6901
Ly6k	Ly6k	-1.03898	4.45352	-2.97242	0.00850129	0.043829	-3.07698
Exosc8	Exosc8	-0.336708	8.0529	-2.97174	0.00851374	0.0438486	-3.72067
Marchf7	Marchf7	-0.469679	7.20764	-2.9709	0.00852899	0.0438826	-3.65705
Smg1	Smg1	-0.498552	6.60897	-2.96901	0.00856339	0.0440372	-3.60881
Sord	Sord	-0.423697	5.66757	-2.96224	0.00868785	0.0446094	-3.47895
Serinc1	Serinc1	-0.480094	5.82223	-2.95933	0.00874188	0.0448414	-3.5142
Dhrs7b	Dhrs7b	-0.51498	4.69167	-2.95505	0.00882201	0.045161	-3.30919
Bod1l	Bod1l	-0.395424	8.30693	-2.95436	0.00883507	0.0452051	-3.77917
Bclaf3	Bclaf3	-0.596876	5.47816	-2.9529	0.00886262	0.0452975	-3.47051
Txnrd1	Txnrd1	-0.314547	6.84367	-2.95269	0.00886653	0.0452975	-3.67203
Srsf11	Srsf11	-0.307668	9.0013	-2.95218	0.00887622	0.0453241	-3.81999
Lmnb1	Lmnb1	-0.2768	9.44477	-2.94883	0.00893965	0.0456251	-3.84383
Arhgef7	Arhgef7	-0.393001	6.58921	-2.94538	0.00900561	0.0459155	-3.6507
Zfp12	Zfp12	-0.828518	3.34635	-2.93891	0.00913055	0.0463996	-3.00314
Pkd2l2	Pkd2l2	-1.38559	1.21158	-2.93847	0.00913908	0.0463996	-2.60682
Rnf13	Rnf13	-0.600189	4.92304	-2.93792	0.00914991	0.0463996	-3.38364
Cd69	Cd69	-0.630966	6.37916	-2.93648	0.00917791	0.0464901	-3.63978
Morn2	Morn2	-0.751644	2.92307	-2.93173	0.00927125	0.0468927	-2.96286
Acad8	Acad8	-0.512558	4.7892	-2.92959	0.00931342	0.0470824	-3.37592
Ogg1	Ogg1	-0.719053	3.6113	-2.92674	0.00937009	0.0473453	-3.10056
Cass4	Cass4	-0.641032	3.37216	-2.92428	0.00941926	0.0475464	-3.09242
Ttc21b	Ttc21b	-1.19309	2.27564	-2.91654	0.0095756	0.0482173	-2.78526
Myef2	Myef2	-0.522954	4.36802	-2.91229	0.00966245	0.0486238	-3.31528
Irf9	Irf9	-0.904394	6.18939	-2.90983	0.00971316	0.048763	-3.64494
Selenom	Selenom	-0.863029	4.28841	-2.9083	0.00974477	0.048825	-3.27097
Gpatch2	Gpatch2	-0.594435	4.60984	-2.90685	0.00977491	0.048899	-3.38458
mt-Nd1	mt-Nd1	-0.401772	12.5154	-2.90682	0.00977551	0.048899	-4.05444
Mtr	Mtr	-0.369972	6.41119	-2.90666	0.00977882	0.048899	-3.72856
Tonsl	Tonsl	-0.743916	3.57467	-2.90633	0.00978561	0.048899	-3.17224
Capg	Capg	-0.702045	6.10948	-2.90607	0.0097911	0.048899	-3.65987
Dlg3	Dlg3	-1.13722	2.80734	-2.90569	0.00979901	0.0489034	-2.94402
Cacna1b	Cacna1b	-1.34518	1.78713	-2.90503	0.00981277	0.048948	-2.71363
Dph6	Dph6	-0.367856	5.76114	-2.9037	0.0098405	0.049014	-3.62786
Atp6v0d1	Atp6v0d1	-0.399521	6.05337	-2.89917	0.00993568	0.0494612	-3.6895
Inip	Inip	-0.378082	5.96015	-2.89873	0.00994492	0.0494612	-3.66024
Smim15	Smim15	-0.40683	6.0393	-2.89737	0.00997361	0.0495796	-3.68621
Tmco1	Tmco1	-0.296391	7.0711	-2.8963	0.00999627	0.0496679	-3.81059
Eapp	Eapp	-0.363212	6.35879	-2.89386	0.0100482	0.0499015	-3.74323
Gimap6	Gimap6	-1.50485	2.18011	-2.89262	0.0100747	0.0500088	-2.8497
Mrpl33	Mrpl33	-0.3226	8.37147	-2.89102	0.0101089	0.0501539	-3.90383
Tbl2	Tbl2	-0.549841	4.87223	-2.88723	0.0101905	0.0505092	-3.45404
Rad51c	Rad51c	-0.970213	3.09596	-2.87986	0.0103511	0.0512053	-3.08027
Zfp874b	Zfp874b	-1.1432	2.78593	-2.87677	0.0104192	0.0514415	-2.93834
Zmym6	Zmym6	-0.83619	2.71535	-2.87563	0.0104444	0.0515345	-3.02837
Ticam2	Ticam2	-1.09246	2.76797	-2.87546	0.0104482	0.0515345	-2.97539
Slc25a15	Slc25a15	-0.538668	4.56633	-2.87374	0.0104863	0.0516221	-3.45142
Sh2d3c	Sh2d3c	-0.563525	5.04477	-2.87121	0.0105427	0.0518745	-3.54301
Rif1	Rif1	-0.331356	8.52602	-2.87086	0.0105506	0.0518885	-3.96077
Ulk2	Ulk2	-0.557166	4.64868	-2.87032	0.0105626	0.0519223	-3.46387
Mgat1	Mgat1	-0.315038	6.84797	-2.86914	0.0105892	0.0520044	-3.84039
Pygb	Pygb	-0.494248	4.92831	-2.86656	0.0106471	0.052211	-3.55225
Gpatch8	Gpatch8	-0.383031	6.04133	-2.86621	0.010655	0.0522154	-3.75401
Fastkd1	Fastkd1	-0.97678	3.68789	-2.86596	0.0106607	0.0522154	-3.25335
Gab1	Gab1	-1.22363	1.00608	-2.86584	0.0106634	0.0522154	-2.72487
Kctd1	Kctd1	-0.895794	3.9718	-2.86506	0.010681	0.0522759	-3.3017
Hrh2	Hrh2	-1.62265	2.72606	-2.86129	0.0107667	0.0525433	-2.93391
Selenon	Selenon	-0.67108	3.79376	-2.85826	0.010836	0.05278	-3.30415
Dennd6a	Dennd6a	-0.82906	4.2489	-2.85725	0.0108591	0.0528669	-3.40073
Fam102b	Fam102b	-0.633673	7.11109	-2.85571	0.0108945	0.0530142	-3.88367
Rabgap1	Rabgap1	-0.340275	5.3765	-2.85468	0.0109183	0.0531043	-3.67283
Rpgrip1l	Rpgrip1l	-0.628501	3.91774	-2.85258	0.010967	0.0533157	-3.35714
Otud1	Otud1	-0.74553	2.94384	-2.8499	0.0110293	0.0535929	-3.07114
Dync1i2	Dync1i2	-0.271684	8.50684	-2.84952	0.0110382	0.0536104	-4.00623
Pbx4	Pbx4	-1.40169	1.01112	-2.84901	0.0110503	0.053625	-2.72304
Vamp1	Vamp1	-0.708055	4.36164	-2.84849	0.0110624	0.053625	-3.48591
Rnf214	Rnf214	-0.413469	5.54927	-2.84653	0.0111084	0.0538224	-3.71564
Zcchc7	Zcchc7	-0.335156	7.28026	-2.84522	0.0111392	0.0539289	-3.92327
Dmxl1	Dmxl1	-0.497911	5.2319	-2.84478	0.0111495	0.0539442	-3.67111
Prr5	Prr5	-1.13139	2.62961	-2.84449	0.0111565	0.0539476	-2.97338
Mettl23	Mettl23	-0.574443	4.4612	-2.84363	0.0111767	0.0539984	-3.47643
Nudt16l1	Nudt16l1	-0.408544	6.76152	-2.84319	0.0111871	0.0540228	-3.87707
Slc4a7	Slc4a7	-0.485807	5.7967	-2.83876	0.0112925	0.0545062	-3.7583
Inpp5b	Inpp5b	-0.456201	5.4039	-2.83815	0.0113071	0.0545505	-3.68877
Ncoa2	Ncoa2	-0.407311	5.20257	-2.83573	0.0113651	0.0547782	-3.6871
Mafk	Mafk	-0.662515	4.21632	-2.83424	0.0114007	0.0549239	-3.44813
Alpk1	Alpk1	-0.591225	4.07377	-2.83257	0.0114411	0.0550691	-3.45233
Srxn1	Srxn1	-0.898644	3.27194	-2.83215	0.0114514	0.0550895	-3.22585
Abcf1	Abcf1	-0.534019	6.97123	-2.83179	0.01146	0.0551047	-3.918
Ccdc73	Ccdc73	-1.32044	1.85755	-2.82789	0.0115549	0.0554036	-2.90254
Ulbp1	Ulbp1	-0.40218	5.62194	-2.82689	0.0115792	0.0554836	-3.77086
Mphosph9	Mphosph9	-0.349328	5.29648	-2.82558	0.0116114	0.0555953	-3.7106
Reep3	Reep3	-0.397359	6.58124	-2.82512	0.0116226	0.0556059	-3.90888
Rabep2	Rabep2	-0.596747	3.69707	-2.81724	0.0118176	0.05637	-3.38732
Thada	Thada	-0.531951	4.58681	-2.81557	0.0118594	0.0565415	-3.58145
A630001G21Rik	A630001G21Rik	-0.706615	4.75366	-2.81536	0.0118647	0.0565415	-3.595
Rabep1	Rabep1	-0.418141	5.71462	-2.81397	0.0118996	0.0566811	-3.80407
Tcerg1	Tcerg1	-0.343639	8.64761	-2.8093	0.0120174	0.0571098	-4.09369
Leng8	Leng8	-0.898433	2.53454	-2.80929	0.0120178	0.0571098	-3.06843
Kmt2e	Kmt2e	-0.273437	8.68775	-2.8082	0.0120453	0.0572136	-4.09747
Nup50	Nup50	-0.297153	7.23579	-2.80749	0.0120634	0.0572731	-3.99909
Nudt7	Nudt7	-0.783695	3.87077	-2.80526	0.0121203	0.0574622	-3.40647
Dock8	Dock8	-0.630723	5.80218	-2.80395	0.0121539	0.0575949	-3.83501
Brip1	Brip1	-0.410133	6.56174	-2.80319	0.0121734	0.0576463	-3.93549
Mtf2	Mtf2	-0.336644	7.7766	-2.80247	0.0121918	0.0576663	-4.05714
Luc7l3	Luc7l3	-0.384294	9.50111	-2.80114	0.0122261	0.0577619	-4.14863
Ipo9	Ipo9	-0.462894	5.34663	-2.79869	0.0122893	0.0579383	-3.76827
Ankhd1	Ankhd1	-0.35897	7.74397	-2.7949	0.0123879	0.0583493	-4.06971
Dnajb4	Dnajb4	-0.476029	4.69513	-2.7925	0.0124506	0.0585088	-3.68313
Rps20	Rps20	-0.289201	11.3148	-2.79192	0.012466	0.0585539	-4.24711
Tiam2	Tiam2	-1.01148	3.41681	-2.7909	0.0124927	0.058652	-3.31646
Slc25a30	Slc25a30	-0.478186	5.63847	-2.79027	0.0125094	0.0587035	-3.8247
Map3k14	Map3k14	-0.81124	3.40338	-2.78997	0.0125172	0.0587129	-3.33026
Man1a	Man1a	-0.914476	4.87254	-2.7882	0.0125642	0.0589058	-3.65923
4833420G17Rik	4833420G17Rik	-0.386572	6.36354	-2.78685	0.0126	0.0590463	-3.95179
Galnt1	Galnt1	-0.29909	8.45808	-2.78573	0.0126296	0.0591578	-4.13048
Slc38a7	Slc38a7	-1.074	2.75971	-2.78404	0.0126746	0.0592885	-3.19048
Dbn1	Dbn1	-1.27867	1.40039	-2.78383	0.0126801	0.0592885	-2.86671
Rpl10-ps3	Rpl10-ps3	-0.532228	5.34035	-2.78152	0.012742	0.0594648	-3.84513
Sod1	Sod1	-0.356564	8.70786	-2.77699	0.012864	0.0599789	-4.15911
Specc1l	Specc1l	-0.405896	5.61961	-2.77522	0.0129121	0.0601475	-3.85313
Pebp1	Pebp1	-0.308565	8.21787	-2.77447	0.0129324	0.0602148	-4.12789
Ppp2r3c	Ppp2r3c	-0.382007	6.22058	-2.7738	0.0129508	0.0602728	-3.9806
5031439G07Rik	5031439G07Rik	-0.54004	5.75906	-2.77302	0.0129721	0.0602963	-3.88273
Snd1	Snd1	-0.344682	7.44808	-2.77034	0.0130454	0.0605461	-4.09235
Limk1	Limk1	-0.59475	4.34782	-2.75987	0.0133357	0.0617776	-3.62943
Arid4b	Arid4b	-0.386989	7.51668	-2.75942	0.0133485	0.0617776	-4.12333
Gfm2	Gfm2	-0.46211	4.5125	-2.75924	0.0133534	0.0617776	-3.71125
Prpf38b	Prpf38b	-0.427943	8.03418	-2.7569	0.0134192	0.0620254	-4.16232
Ino80b	Ino80b	-0.394481	5.10268	-2.75653	0.0134296	0.0620455	-3.82346
Kdm4a	Kdm4a	-0.412671	6.56994	-2.75426	0.013494	0.0622579	-4.02877
Ndrg1	Ndrg1	-0.753778	4.83147	-2.75127	0.013579	0.0625931	-3.76034
Fam98c	Fam98c	-0.401286	6.19894	-2.7501	0.0136125	0.0626904	-4.01304
Mbd4	Mbd4	-0.378533	5.35037	-2.74808	0.0136702	0.0629276	-3.89042
4930453N24Rik	4930453N24Rik	-0.414172	5.82878	-2.74682	0.0137065	0.0630374	-3.95444
Pcmtd2	Pcmtd2	-0.55539	4.46676	-2.74635	0.01372	0.0630708	-3.71833
Pear1	Pear1	-2.00362	0.789188	-2.74483	0.0137639	0.0632155	-2.86991
Zfp217	Zfp217	-0.360855	6.2027	-2.74374	0.0137954	0.0633313	-4.01243
Zfp157	Zfp157	-0.77078	3.12537	-2.74141	0.013863	0.0636131	-3.37174
Rps4x	Rps4x	-0.330259	11.2984	-2.74078	0.0138813	0.0636394	-4.3441
Gtf3a	Gtf3a	-0.397284	6.09699	-2.74002	0.0139034	0.063683	-3.98779
Banp	Banp	-0.748341	6.16877	-2.73976	0.013911	0.0636892	-4.00821
Dand5	Dand5	-1.11479	1.33118	-2.73837	0.0139516	0.063846	-2.96517
Ddx17	Ddx17	-0.468662	8.20146	-2.7372	0.0139861	0.0639753	-4.19832
Swi5	Swi5	-0.344396	7.50528	-2.73632	0.0140118	0.0640349	-4.16466
Ddi2	Ddi2	-0.344641	6.81596	-2.73434	0.0140701	0.0642724	-4.09701
Pcnt	Pcnt	-0.303652	7.34433	-2.72972	0.014207	0.0647811	-4.17038
Prdx4	Prdx4	-0.724741	4.15275	-2.72904	0.0142273	0.0648446	-3.66445
Mrrf	Mrrf	-0.470052	4.51364	-2.72862	0.01424	0.0648455	-3.75525
N4bp2	N4bp2	-0.565223	6.02212	-2.72818	0.0142531	0.0648455	-4.02757
Zfp738	Zfp738	-0.396788	4.58837	-2.72715	0.014284	0.064957	-3.76287
1810024B03Rik	1810024B03Rik	-0.685633	4.57311	-2.7268	0.0142944	0.0649751	-3.77713
Apc	Apc	-0.374004	6.01671	-2.72531	0.0143389	0.06509	-4.03305
Tbc1d22b	Tbc1d22b	-0.573996	4.83707	-2.725	0.0143484	0.0651037	-3.79069
Trim14	Trim14	-1.11177	2.13762	-2.72398	0.014379	0.0652121	-3.14393
Nsd3	Nsd3	-0.307182	7.36517	-2.72172	0.0144475	0.0654071	-4.17888
Snx33	Snx33	-1.02844	2.06734	-2.71849	0.0145455	0.0657922	-3.16016
Cul1	Cul1	-0.249505	7.6617	-2.71775	0.014568	0.0658645	-4.21526
Eef1aknmt	Eef1aknmt	-0.545283	4.35527	-2.71727	0.0145826	0.0659011	-3.70255
Dag1	Dag1	-0.592142	4.76607	-2.71544	0.0146387	0.0660801	-3.824
Rnf10	Rnf10	-0.307929	6.11248	-2.71534	0.0146417	0.0660801	-4.0612
Zfx	Zfx	-0.37108	5.61548	-2.71259	0.0147263	0.0663434	-3.99747
Vapb	Vapb	-0.342784	6.24783	-2.71084	0.0147802	0.0664978	-4.08495
Nsun4	Nsun4	-0.498484	4.26412	-2.70832	0.0148585	0.0667071	-3.7046
Fam120b	Fam120b	-0.431956	4.81727	-2.70572	0.0149395	0.0669918	-3.84651
Tgfb1	Tgfb1	-0.441233	6.02155	-2.70569	0.0149404	0.0669918	-4.04819
Atxn7	Atxn7	-0.490757	5.45639	-2.70498	0.0149627	0.0669918	-3.971
Kansl2	Kansl2	-0.299529	6.67401	-2.70442	0.0149803	0.0670413	-4.13693
Gata2	Gata2	-1.51609	5.421	-2.7016	0.015069	0.067319	-3.85864
Myadml2	Myadml2	-1.0442	2.05359	-2.70043	0.0151059	0.0674543	-3.17684
Edc3	Edc3	-0.426007	6.09188	-2.69862	0.0151631	0.0676207	-4.07138
Ikbip	Ikbip	-0.484599	4.40746	-2.69812	0.0151789	0.0676613	-3.79773
Lemd2	Lemd2	-0.485983	5.12014	-2.69739	0.015202	0.0677346	-3.91047
Rab10	Rab10	-0.329213	8.04571	-2.695	0.0152783	0.0680147	-4.27484
Nol6	Nol6	-0.423198	5.3488	-2.69324	0.0153345	0.0682048	-3.98444
Commd7	Commd7	-0.312335	6.5516	-2.69089	0.0154102	0.068431	-4.17343
Abhd14b	Abhd14b	-0.86008	3.41372	-2.69082	0.0154123	0.068431	-3.49426
Cox7a2l	Cox7a2l	-0.433461	8.50892	-2.69	0.0154386	0.0685175	-4.32197
Mus81	Mus81	-0.602318	3.37075	-2.6862	0.0155618	0.068974	-3.55565
Cr1l	Cr1l	-0.302556	6.84491	-2.68579	0.0155752	0.0690031	-4.20838
Ints7	Ints7	-0.397261	6.43653	-2.6855	0.0155846	0.0690146	-4.1475
Dusp9	Dusp9	-1.1865	2.22356	-2.68506	0.0155989	0.0690476	-3.25779
Gtf3c6	Gtf3c6	-0.391801	6.67268	-2.68455	0.0156155	0.0690911	-4.19522
Gorab	Gorab	-0.637493	3.60148	-2.67972	0.0157737	0.0696894	-3.65036
Rasal1	Rasal1	-1.3606	1.03676	-2.67953	0.0157799	0.0696894	-3.05081
Dynlt1a	Dynlt1a	-0.618042	4.26571	-2.67938	0.0157851	0.0696894	-3.76798
Phip	Phip	-0.367551	7.72979	-2.67911	0.0157938	0.0696973	-4.29696
Nudt14	Nudt14	-0.561538	4.84764	-2.67828	0.0158212	0.0697882	-3.90869
Yy1	Yy1	-0.261263	7.9072	-2.67369	0.0159735	0.0703191	-4.32075
Hexa	Hexa	-0.321827	7.46119	-2.67361	0.0159763	0.0703191	-4.27766
Tmem268	Tmem268	-1.11768	2.42936	-2.67285	0.0160014	0.0703687	-3.28333
Laptm4a	Laptm4a	-0.282428	7.41652	-2.67235	0.0160184	0.0704086	-4.27923
Zcchc3	Zcchc3	-0.422825	5.06681	-2.67217	0.0160244	0.0704086	-3.97944
Ell2	Ell2	-0.632165	4.32087	-2.66767	0.0161755	0.0709191	-3.82448
Fam193b	Fam193b	-0.46964	6.34977	-2.6618	0.0163746	0.0716062	-4.18291
Eef1b2	Eef1b2	-0.216837	10.6462	-2.66056	0.016417	0.0716988	-4.48106
Sergef	Sergef	-0.936457	3.16821	-2.65954	0.0164517	0.0717787	-3.53758
Dusp18	Dusp18	-1.0408	2.71135	-2.6594	0.0164565	0.0717787	-3.40897
Wipi2	Wipi2	-0.434043	5.32894	-2.65853	0.0164866	0.0718789	-4.04688
Sertad2	Sertad2	-0.37443	5.53655	-2.65487	0.0166127	0.0723357	-4.09372
Ppfibp1	Ppfibp1	-0.626114	3.70085	-2.6494	0.0168028	0.073038	-3.73663
Plk2	Plk2	-1.654	1.03192	-2.64765	0.0168642	0.0732301	-3.08858
Zfp62	Zfp62	-0.519982	5.02929	-2.64752	0.0168687	0.0732301	-4.0317
Jade2	Jade2	-0.571815	5.09295	-2.64405	0.016991	0.0736953	-4.00557
Cep41	Cep41	-0.527962	3.4266	-2.64386	0.0169977	0.0736953	-3.6891
Zfp668	Zfp668	-0.52511	4.18019	-2.64324	0.0170198	0.0737598	-3.83733
Scmh1	Scmh1	-0.411266	5.48786	-2.6426	0.0170424	0.0738248	-4.11367
Rhbdd2	Rhbdd2	-0.48565	4.4433	-2.6424	0.0170494	0.0738248	-3.92825
Dhx8	Dhx8	-0.302401	6.18161	-2.6413	0.0170886	0.0739276	-4.22826
Zfp472	Zfp472	-0.507104	4.78042	-2.6399	0.0171383	0.0740518	-3.97972
Rpl18a	Rpl18a	-0.361686	10.77	-2.63758	0.0172213	0.0743152	-4.53481
Fut8	Fut8	-0.858192	5.71064	-2.63703	0.0172409	0.0743609	-4.07526
Gstk1	Gstk1	-1.305	2.16264	-2.63688	0.0172465	0.0743609	-3.29754
Atp7a	Atp7a	-0.650131	3.79045	-2.63412	0.0173456	0.0747565	-3.77465
Luc7l	Luc7l	-0.415792	7.60437	-2.6322	0.017415	0.07502	-4.37543
Dap	Dap	-0.406763	7.70084	-2.6317	0.0174331	0.07502	-4.38569
Terf2	Terf2	-0.30463	6.51856	-2.63142	0.0174434	0.07502	-4.27865
Nmral1	Nmral1	-0.390373	5.59083	-2.6314	0.0174438	0.07502	-4.14124
Arl14epl	Arl14epl	-1.50698	1.07612	-2.63069	0.0174699	0.0750201	-3.13954
Zfp410	Zfp410	-0.391332	5.19689	-2.63034	0.0174823	0.0750201	-4.08014
Slc8a1	Slc8a1	-1.19846	1.78612	-2.62937	0.0175177	0.0751149	-3.24582
D6Wsu163e	D6Wsu163e	-0.344629	5.5194	-2.62872	0.0175414	0.075185	-4.13594
Slc2a6	Slc2a6	-1.68977	2.0198	-2.62685	0.0176098	0.075363	-3.26527
Fus	Fus	-0.317129	9.52402	-2.62679	0.0176116	0.075363	-4.50721
Zmat2	Zmat2	-0.325648	7.55073	-2.62529	0.0176667	0.0755303	-4.38929
Cul9	Cul9	-0.893351	2.39351	-2.62266	0.0177635	0.0758803	-3.39825
Chid1	Chid1	-0.54453	4.2405	-2.61913	0.0178942	0.0763566	-3.92602
Ctc1	Ctc1	-0.45367	5.45098	-2.61908	0.017896	0.0763566	-4.16075
Golgb1	Golgb1	-0.420583	6.27564	-2.61895	0.017901	0.0763566	-4.29126
Pip4k2a	Pip4k2a	-0.474613	5.48863	-2.61826	0.0179264	0.0763566	-4.15038
Camkk2	Camkk2	-0.441583	7.14278	-2.61823	0.0179277	0.0763566	-4.36292
Nsd2	Nsd2	-0.258393	7.56104	-2.61797	0.0179372	0.0763649	-4.40346
Plekhg5	Plekhg5	-1.12895	3.56266	-2.6167	0.0179846	0.0764514	-3.68454
Tubgcp2	Tubgcp2	-0.463673	5.42339	-2.61657	0.0179895	0.0764514	-4.16535
Atg10	Atg10	-0.538869	4.48388	-2.6164	0.0179957	0.0764514	-3.96719
Epc2	Epc2	-0.322325	6.49198	-2.61443	0.0180695	0.0766064	-4.31662
Gyg	Gyg	-0.367872	7.42224	-2.61293	0.018126	0.0767177	-4.3971
Glb1	Glb1	-0.476375	5.5322	-2.61207	0.0181582	0.0767898	-4.17212
Cacna1d	Cacna1d	-2.12395	0.983115	-2.61165	0.0181742	0.0768254	-3.12791
Gm5617	Gm5617	-0.593469	4.01884	-2.61094	0.0182009	0.0769063	-3.86039
Map2k5	Map2k5	-0.543887	4.74425	-2.60922	0.0182659	0.0771167	-4.02953
Csf1r	Csf1r	-0.640798	6.05797	-2.60631	0.0183763	0.0774541	-4.25237
Kdm3b	Kdm3b	-0.468609	4.72429	-2.60507	0.0184236	0.0775567	-4.05838
Hsp90ab1	Hsp90ab1	-0.355967	12.0682	-2.60485	0.018432	0.0775597	-4.64605
Iqce	Iqce	-0.841763	2.41134	-2.60399	0.018465	0.0776372	-3.45457
Slc12a9	Slc12a9	-0.588866	4.56244	-2.60397	0.0184657	0.0776372	-3.96966
H4c2	H4c2	-0.664901	3.10148	-2.60102	0.0185789	0.0780485	-3.60575
Pcyt1a	Pcyt1a	-0.3543	7.30685	-2.60052	0.0185981	0.0780968	-4.4166
Tle5	Tle5	-0.396038	7.07314	-2.59579	0.0187815	0.0786427	-4.4002
Ociad1	Ociad1	-0.295357	7.29394	-2.59353	0.0188696	0.0789506	-4.4318
St6galnac6	St6galnac6	-0.594278	4.44033	-2.59334	0.0188768	0.0789506	-3.96599
Sh3d19	Sh3d19	-0.883451	2.16842	-2.59137	0.0189543	0.0790684	-3.44791
Mrpl52	Mrpl52	-0.342974	6.12486	-2.59077	0.0189777	0.0791011	-4.31192
Rsrc2	Rsrc2	-0.272669	8.34105	-2.59054	0.0189867	0.0791052	-4.5109
Pgrmc1	Pgrmc1	-0.555315	5.11609	-2.59024	0.0189985	0.0791052	-4.12482
Slc25a45	Slc25a45	-0.490967	6.04598	-2.58995	0.0190099	0.0791052	-4.29899
Dctpp1	Dctpp1	-0.37354	7.1226	-2.58882	0.0190544	0.0792255	-4.41107
Clic1	Clic1	-0.331635	7.20741	-2.58846	0.0190687	0.0792499	-4.43858
Hnrnpa1	Hnrnpa1	-0.236863	9.57946	-2.58805	0.0190848	0.0792499	-4.57631
Zbtb16	Zbtb16	-0.934856	3.02495	-2.58567	0.0191789	0.0795147	-3.5485
Agpat3	Agpat3	-1.06042	2.38334	-2.58474	0.0192158	0.0796351	-3.4652
Slx4ip	Slx4ip	-0.565397	3.96819	-2.58325	0.0192754	0.0798168	-3.86958
Cnpy3	Cnpy3	-0.404277	7.37372	-2.58264	0.0192997	0.0798851	-4.44756
Ppm1l	Ppm1l	-0.983008	1.52388	-2.58211	0.0193206	0.0799064	-3.32657
Rnf141	Rnf141	-0.400757	6.12124	-2.58091	0.0193688	0.0800405	-4.33548
Usp18	Usp18	-1.33271	2.4307	-2.5806	0.0193809	0.0800579	-3.39517
Csrp1	Csrp1	-0.417738	6.77365	-2.58023	0.019396	0.0800875	-4.40779
H3c2	H3c2	-0.919722	2.15112	-2.58001	0.0194046	0.0800904	-3.39125
2810006K23Rik	2810006K23Rik	-0.5362	4.27238	-2.57977	0.0194146	0.080099	-3.9831
Xaf1	Xaf1	-1.33364	3.89949	-2.57897	0.0194464	0.0801975	-3.79521
C330018D20Rik	C330018D20Rik	-0.986248	2.88061	-2.57852	0.0194649	0.0802411	-3.59261
Phf6	Phf6	-0.375946	5.17808	-2.57791	0.0194892	0.0802918	-4.18437
Trmt112	Trmt112	-0.343733	8.26501	-2.57782	0.019493	0.0802918	-4.52789
Hypk	Hypk	-0.497282	4.61164	-2.57691	0.0195298	0.0803779	-4.05208
Ttc5	Ttc5	-0.679276	2.68002	-2.57668	0.0195387	0.0803821	-3.57038
Zfp35	Zfp35	-0.400335	5.68448	-2.57564	0.0195811	0.0805238	-4.27773
Abcd1	Abcd1	-0.422956	6.33867	-2.5751	0.0196028	0.0805803	-4.36549
H13	H13	-0.375592	7.98986	-2.57486	0.0196125	0.0805876	-4.5093
Zfr	Zfr	-0.26728	7.94607	-2.57452	0.0196265	0.0806124	-4.5222
Cux1	Cux1	-0.27115	7.40063	-2.57168	0.0197418	0.0809875	-4.4842
H1f1	H1f1	-0.836671	4.16086	-2.57013	0.0198052	0.0812148	-3.99806
Pycard	Pycard	-0.339004	6.9621	-2.5694	0.019835	0.0813043	-4.44273
Trim37	Trim37	-0.318105	6.79276	-2.56902	0.0198505	0.0813349	-4.42829
Mknk1	Mknk1	-0.502298	5.03529	-2.56875	0.0198615	0.0813414	-4.16016
I830077J02Rik	I830077J02Rik	-0.524627	4.72329	-2.56764	0.0199071	0.081404	-4.05543
Zfp622	Zfp622	-0.374958	6.33009	-2.56763	0.0199075	0.081404	-4.37819
Rhoh	Rhoh	-0.438149	4.91857	-2.56684	0.0199402	0.0815049	-4.14663
Inppl1	Inppl1	-0.558505	4.47498	-2.56556	0.019993	0.081622	-4.02906
Gns	Gns	-0.65761	5.29576	-2.56152	0.0201601	0.082182	-4.24999
Phf12	Phf12	-0.328663	6.79151	-2.56069	0.0201949	0.0822477	-4.46036
Pik3c3	Pik3c3	-0.375096	5.12062	-2.5572	0.0203409	0.0827795	-4.22017
Bex6	Bex6	-1.6887	3.43139	-2.55717	0.0203418	0.0827795	-3.57843
Abcb4	Abcb4	-1.19548	2.04805	-2.55513	0.0204279	0.0830964	-3.55787
Atad2b	Atad2b	-0.255791	7.27685	-2.55479	0.0204421	0.0831209	-4.50802
Slc35d3	Slc35d3	-3.27809	1.2356	-2.55133	0.0205885	0.0836155	-3.17967
Supt20	Supt20	-0.284579	6.18841	-2.54876	0.0206977	0.0839245	-4.3892
Actr8	Actr8	-0.332156	5.46132	-2.54791	0.0207343	0.0840204	-4.28549
Dnajc1	Dnajc1	-0.26083	7.01339	-2.54782	0.0207379	0.0840204	-4.4968
Tnni2	Tnni2	-0.977272	2.61895	-2.54659	0.0207904	0.084166	-3.59131
Itgb7	Itgb7	-0.815976	5.18693	-2.54552	0.0208363	0.0843181	-4.10408
Zbtb25	Zbtb25	-0.467756	4.4242	-2.54398	0.0209028	0.0845198	-4.08263
Ifi27	Ifi27	-0.398769	7.21603	-2.54006	0.0210723	0.0850355	-4.50244
Txlna	Txlna	-0.328232	7.08597	-2.53968	0.0210885	0.0850671	-4.5232
H2bc14	H2bc14	-0.717489	2.97816	-2.53836	0.0211461	0.0851977	-3.72452
Mxd4	Mxd4	-0.598632	6.81429	-2.5363	0.0212361	0.0854584	-4.49465
E430018J23Rik	E430018J23Rik	-1.12999	1.21342	-2.53501	0.0212921	0.0856499	-3.30838
Sacs	Sacs	-0.597696	4.60222	-2.52917	0.0215496	0.0865827	-4.13456
Tnpo1	Tnpo1	-0.370834	7.4034	-2.52866	0.0215721	0.0866387	-4.56264
Polr2e	Polr2e	-0.289285	6.65091	-2.52844	0.0215822	0.0866449	-4.48787
Setd4	Setd4	-0.773866	2.52925	-2.52377	0.0217903	0.0872771	-3.63426
Dhx58	Dhx58	-0.833905	3.40904	-2.52374	0.0217914	0.0872771	-3.79689
Atp1b3	Atp1b3	-0.417077	8.42142	-2.52289	0.0218295	0.0873611	-4.63956
Gcat	Gcat	-0.749894	3.96367	-2.52208	0.0218662	0.0874735	-3.92602
Pepd	Pepd	-0.447431	4.74982	-2.52176	0.0218806	0.0874965	-4.17398
Gpr18	Gpr18	-1.26055	1.05105	-2.52129	0.0219015	0.0875454	-3.30768
Adgrl1	Adgrl1	-0.729736	3.1983	-2.52066	0.0219301	0.087591	-3.76497
Epsti1	Epsti1	-0.604718	5.06092	-2.51987	0.0219655	0.0876949	-4.23485
Nol9	Nol9	-0.399532	5.8996	-2.51853	0.0220262	0.0878018	-4.41234
Champ1	Champ1	-0.360653	5.81535	-2.5181	0.0220454	0.0878438	-4.39139
Trim59	Trim59	-0.67874	6.13045	-2.51634	0.0221256	0.0880565	-4.42177
Fam43a	Fam43a	-0.49234	4.15199	-2.51627	0.0221285	0.0880565	-4.09069
Ptpn21	Ptpn21	-0.907123	2.27159	-2.51615	0.0221341	0.0880565	-3.62188
Xpa	Xpa	-0.355689	4.58382	-2.51597	0.0221422	0.0880565	-4.20382
Tubb5	Tubb5	-0.201028	10.7527	-2.51561	0.0221589	0.0880882	-4.77375
Fzd4	Fzd4	-2.36708	1.28469	-2.51431	0.0222177	0.088207	-3.34499
Bloc1s6	Bloc1s6	-0.377899	5.03667	-2.51418	0.022224	0.088207	-4.29641
Ttc4	Ttc4	-0.389825	5.45401	-2.51055	0.0223902	0.088695	-4.36814
Helb	Helb	-0.324135	5.83926	-2.50857	0.0224813	0.0889168	-4.43013
Ash1l	Ash1l	-0.32676	7.51756	-2.50648	0.0225776	0.0892629	-4.61984
Rbl1	Rbl1	-0.385307	6.14469	-2.50513	0.0226404	0.0894414	-4.48355
Psmb8	Psmb8	-0.493326	8.32919	-2.50434	0.0226771	0.0895401	-4.66511
Dok3	Dok3	-0.473191	7.77431	-2.50382	0.0227014	0.0895431	-4.64022
Dusp2	Dusp2	-0.616478	5.97872	-2.49951	0.0229027	0.0901842	-4.49428
Ube2o	Ube2o	-0.561145	3.27226	-2.49939	0.0229084	0.0901842	-3.84983
Itch	Itch	-0.335333	5.79113	-2.4967	0.0230352	0.0905644	-4.45402
Ebpl	Ebpl	-0.749574	4.85413	-2.49658	0.0230408	0.0905644	-4.216
Galnt4	Galnt4	-0.435046	5.34679	-2.49551	0.0230914	0.0906611	-4.38261
Fancm	Fancm	-0.406172	5.36286	-2.49403	0.0231617	0.0908922	-4.41756
Rpl23	Rpl23	-0.237357	10.8955	-2.49387	0.023169	0.0908922	-4.81881
Smc6	Smc6	-0.297393	8.54367	-2.49039	0.0233349	0.0913663	-4.71836
Rab29	Rab29	-0.393926	5.35761	-2.49004	0.0233513	0.0913763	-4.39705
Fam49a	Fam49a	-0.997337	2.79387	-2.48996	0.0233554	0.0913763	-3.71505
Tacstd2	Tacstd2	-0.717355	5.4294	-2.4878	0.0234591	0.0916757	-4.31464
Cep97	Cep97	-0.569889	4.43437	-2.48584	0.0235534	0.0919382	-4.22419
Tdrd5	Tdrd5	-2.43658	1.07873	-2.48477	0.023605	0.0920577	-3.30875
Sdhb	Sdhb	-0.322319	7.74873	-2.48425	0.0236298	0.0920666	-4.66961
Prmt5	Prmt5	-0.310725	7.28018	-2.48421	0.0236317	0.0920666	-4.63069
Dhrs1	Dhrs1	-0.532499	6.12391	-2.48062	0.0238061	0.0926124	-4.50049
Wdr13	Wdr13	-0.452811	4.53914	-2.48047	0.0238132	0.0926124	-4.23379
Csnk1e	Csnk1e	-0.345422	5.59238	-2.48014	0.0238293	0.0926227	-4.44334
Rsbn1l	Rsbn1l	-0.281582	6.29812	-2.4799	0.0238414	0.0926345	-4.56045
Cast	Cast	-0.518524	6.95057	-2.47731	0.0239678	0.0930789	-4.62495
Endou	Endou	-1.23802	0.963897	-2.47535	0.0240642	0.0933571	-3.44998
Fis1	Fis1	-0.360358	7.12888	-2.47459	0.0241017	0.0934667	-4.64645
Homer3	Homer3	-0.693596	3.13952	-2.47386	0.0241374	0.0935253	-3.91588
Cep162	Cep162	-0.425904	5.49711	-2.47372	0.0241445	0.0935253	-4.46143
Letm2	Letm2	-0.874424	3.45263	-2.47312	0.024174	0.0936038	-3.96129
Gemin8	Gemin8	-0.807226	2.51431	-2.47261	0.0241993	0.0936305	-3.64825
Snw1	Snw1	-0.253934	7.87952	-2.47117	0.0242705	0.0937986	-4.7131
Abhd15	Abhd15	-1.15889	1.67201	-2.47046	0.0243058	0.0938275	-3.50707
Ropn1l	Ropn1l	-0.794332	2.14252	-2.46926	0.0243656	0.0939867	-3.71393
Pole2	Pole2	-0.374671	5.31767	-2.46881	0.0243881	0.0940378	-4.4188
Fam76b	Fam76b	-0.334697	6.05126	-2.46852	0.0244024	0.0940401	-4.54974
Tmem50a	Tmem50a	-0.300888	9.14527	-2.46811	0.0244229	0.0940401	-4.79244
Helz	Helz	-0.345595	6.43919	-2.46702	0.0244771	0.0941662	-4.58814
Sh3bgrl	Sh3bgrl	-0.295581	7.00423	-2.46521	0.0245677	0.0944791	-4.66272
Zfp160	Zfp160	-0.414298	4.81773	-2.46354	0.0246517	0.0947358	-4.33188
Nap1l4	Nap1l4	-0.324825	8.21677	-2.46351	0.0246532	0.0947358	-4.74433
Lratd2	Lratd2	-0.557019	4.4562	-2.46326	0.0246656	0.0947476	-4.26025
Ap5z1	Ap5z1	-0.446122	4.03882	-2.46133	0.024763	0.0950291	-4.17404
Smad4	Smad4	-0.332197	5.42836	-2.46125	0.024767	0.0950291	-4.45187
Fbxl19	Fbxl19	-0.687639	3.55258	-2.46004	0.0248285	0.0951932	-4.00268
Themis2	Themis2	-0.513489	4.78502	-2.45845	0.0249093	0.0954668	-4.29794
Rps11	Rps11	-0.264993	10.0134	-2.45489	0.0250904	0.0961246	-4.85586
Enkur	Enkur	-1.22326	0.938926	-2.45443	0.0251141	0.0961791	-3.4412
Cenpk	Cenpk	-0.303809	6.6071	-2.45223	0.025227	0.0965385	-4.64412
Sdccag8	Sdccag8	-0.440714	4.56622	-2.45131	0.0252743	0.0966106	-4.29023
Tdrkh	Tdrkh	-0.69329	2.7645	-2.451	0.0252907	0.0966363	-3.82975
Ptbp3	Ptbp3	-0.23723	9.52885	-2.4502	0.0253315	0.0967559	-4.8431
Lpin1	Lpin1	-0.83827	2.78321	-2.44729	0.0254824	0.0971857	-3.80774
Zfp758	Zfp758	-0.701974	2.55639	-2.44629	0.0255346	0.0973412	-3.82242
Zfp362	Zfp362	-0.352159	5.33908	-2.44614	0.0255423	0.0973412	-4.46679
Sass6	Sass6	-0.335726	6.38155	-2.44568	0.025566	0.097368	-4.62926
Osgep	Osgep	-0.305015	6.06056	-2.4454	0.0255808	0.097368	-4.56815
Evpl	Evpl	-1.37949	0.795295	-2.44513	0.025595	0.097368	-3.46738
Med19	Med19	-0.343617	5.76639	-2.44238	0.0257386	0.0978685	-4.54006
Mecp2	Mecp2	-0.391467	4.69095	-2.44135	0.0257927	0.0980007	-4.34709
Nckap1l	Nckap1l	-0.309775	6.9004	-2.44019	0.0258538	0.0981959	-4.69565
Ankrd26	Ankrd26	-0.440045	5.93079	-2.43844	0.0259457	0.0985081	-4.57745
Septin10	Septin10	-0.560116	4.26613	-2.43739	0.0260012	0.098682	-4.24938
Ddx54	Ddx54	-0.31534	5.90149	-2.43511	0.0261222	0.0990671	-4.57993
Fnbp4	Fnbp4	-0.432865	6.40826	-2.43283	0.0262436	0.0994531	-4.6543
Golt1b	Golt1b	-0.450961	4.93186	-2.43092	0.0263456	0.099765	-4.38593
Cul4b	Cul4b	-0.426834	4.80898	-2.43062	0.0263618	0.0997743	-4.44822
Psmb1	Psmb1	-0.245381	8.47593	-2.43051	0.0263677	0.0997743	-4.82776
Raph1	Raph1	-0.381248	5.3423	-2.42772	0.0265177	0.100304	-4.4917
Tbl1xr1	Tbl1xr1	-0.382389	6.81136	-2.42754	0.0265276	0.100305	-4.71235
Azin2	Azin2	-1.07127	3.04019	-2.42709	0.0265518	0.100321	-3.94914
Serpinb9	Serpinb9	-1.04984	2.14941	-2.42643	0.0265876	0.100367	-3.73919
Ywhae	Ywhae	-0.208367	9.68932	-2.4262	0.0265999	0.100367	-4.89637
Rack1	Rack1	-0.191737	11.2052	-2.42613	0.0266035	0.100367	-4.95836
Ikzf5	Ikzf5	-0.268572	6.44316	-2.42546	0.0266401	0.1004	-4.67077
Ppil2	Ppil2	-0.292918	5.69039	-2.42542	0.0266421	0.1004	-4.5738
Fam168b	Fam168b	-0.342511	6.75426	-2.42347	0.0267478	0.100687	-4.69757
Zfp26	Zfp26	-0.309443	5.28801	-2.42325	0.0267595	0.100693	-4.48886
Cfap97	Cfap97	-0.415867	5.38408	-2.42285	0.0267814	0.100738	-4.53742
Trim26	Trim26	-0.492774	3.72903	-2.42249	0.0268013	0.100738	-4.11846
Emc3	Emc3	-0.371926	6.35869	-2.42208	0.0268234	0.100784	-4.66753
Acbd4	Acbd4	-0.736723	2.73024	-2.42023	0.0269247	0.101064	-3.89315
Fkbp15	Fkbp15	-0.336855	5.7188	-2.4187	0.0270081	0.10129	-4.58972
Supt16	Supt16	-0.434421	8.29218	-2.41825	0.0270329	0.101346	-4.84237
Laptm4b	Laptm4b	-0.473941	3.75309	-2.41686	0.0271091	0.101517	-4.17676
Polg2	Polg2	-0.707388	2.65497	-2.41524	0.0271984	0.101703	-3.88075
Pip4p1	Pip4p1	-0.456716	5.02395	-2.41328	0.0273073	0.102035	-4.47642
Anapc11	Anapc11	-0.271647	7.75428	-2.41221	0.0273665	0.102219	-4.80908
Rpl8	Rpl8	-0.220761	10.7648	-2.41096	0.0274359	0.10244	-4.9689
Chn2	Chn2	-0.630893	4.50804	-2.40872	0.0275607	0.102793	-4.34724
Ppfia1	Ppfia1	-0.372047	6.27102	-2.40765	0.0276204	0.102872	-4.68878
Rela	Rela	-0.443413	6.22091	-2.40593	0.0277172	0.103149	-4.66989
Ttll3	Ttll3	-0.5507	3.66817	-2.40548	0.0277423	0.103204	-4.16767
Spry2	Spry2	-0.468042	4.82197	-2.4047	0.0277863	0.103292	-4.46553
Rexo4	Rexo4	-0.377313	5.71952	-2.40431	0.0278082	0.103292	-4.60829
Mier2	Mier2	-0.393641	5.37999	-2.40417	0.027816	0.103292	-4.52446
Clec4d	Clec4d	-0.601718	4.2678	-2.40412	0.027819	0.103292	-4.28985
Nlgn2	Nlgn2	-0.804987	2.75214	-2.4041	0.0278199	0.103292	-3.92817
Pole	Pole	-0.376513	5.88314	-2.40134	0.0279762	0.103732	-4.6381
Srp54b	Srp54b	-1.13783	1.74072	-2.39884	0.028118	0.104219	-3.69316
Mettl1	Mettl1	-0.360086	5.19099	-2.39773	0.0281817	0.104417	-4.52568
Alg12	Alg12	-0.711148	2.44983	-2.397	0.0282235	0.104534	-3.85662
Tm9sf4	Tm9sf4	-0.290765	6.15933	-2.39517	0.0283281	0.104845	-4.69533
Gstm2	Gstm2	-1.04105	1.87211	-2.39457	0.0283626	0.104873	-3.69368
Kyat3	Kyat3	-0.552615	3.97541	-2.39456	0.0283628	0.104873	-4.2348
Dexi	Dexi	-0.578901	3.79734	-2.3945	0.0283666	0.104873	-4.19938
Mms19	Mms19	-0.332753	5.75825	-2.39275	0.028467	0.105206	-4.64096
Chst14	Chst14	-0.55044	3.71985	-2.3917	0.0285274	0.105358	-4.17902
Cdk19	Cdk19	-0.296223	6.96626	-2.39168	0.028529	0.105358	-4.78593
Dynlt3	Dynlt3	-0.359659	6.79859	-2.39087	0.0285757	0.105478	-4.77017
Mex3d	Mex3d	-1.0774	1.52021	-2.39006	0.0286227	0.105512	-3.65129
Hivep2	Hivep2	-1.31332	2.04504	-2.38874	0.0286992	0.105755	-3.6765
Fto	Fto	-0.378992	5.86468	-2.3881	0.0287361	0.105853	-4.64199
Stom	Stom	-0.317553	6.32035	-2.38661	0.0288228	0.105984	-4.73257
Zfp345	Zfp345	-1.14172	1.26149	-2.38627	0.0288428	0.106015	-3.6096
Abcb7	Abcb7	-0.380388	5.19792	-2.3802	0.0291991	0.107091	-4.5655
Ide	Ide	-0.295659	6.89759	-2.37814	0.0293206	0.10742	-4.80072
Suz12	Suz12	-0.404766	8.51167	-2.37777	0.0293425	0.107423	-4.93736
Mcm5	Mcm5	-0.282528	8.24689	-2.37636	0.0294262	0.107626	-4.91758
Zfp219	Zfp219	-0.624867	4.48394	-2.3763	0.0294297	0.107626	-4.3881
Carns1	Carns1	-1.00566	2.08425	-2.37571	0.0294651	0.107717	-3.81579
Prrc2c	Prrc2c	-0.359887	9.25973	-2.37408	0.029562	0.108	-4.97795
Vps36	Vps36	-0.268003	7.26477	-2.37281	0.0296381	0.108193	-4.85167
Lrig2	Lrig2	-0.402667	4.70552	-2.37218	0.0296755	0.108291	-4.47417
Tef	Tef	-0.654829	3.82988	-2.37054	0.029774	0.108572	-4.25029
Cntln	Cntln	-0.405069	6.69474	-2.36669	0.0300063	0.109223	-4.83426
Stag2	Stag2	-0.352458	7.96712	-2.36406	0.0301656	0.109684	-4.92555
Nek7	Nek7	-0.332407	5.26956	-2.36117	0.0303423	0.110135	-4.61721
Iba57	Iba57	-0.435318	4.89715	-2.36114	0.0303438	0.110135	-4.53738
Cdk4	Cdk4	-0.262508	7.02109	-2.3605	0.0303832	0.110238	-4.84497
Dis3l	Dis3l	-0.471327	4.14458	-2.36021	0.0304009	0.110248	-4.38439
Rplp1	Rplp1	-0.31137	11.8706	-2.35983	0.0304241	0.110248	-5.11073
Saraf	Saraf	-0.310511	6.9762	-2.35929	0.0304571	0.110248	-4.84729
Mks1	Mks1	-0.717277	2.94485	-2.35914	0.0304664	0.110248	-4.0644
Alg6	Alg6	-0.322422	5.48213	-2.35907	0.0304707	0.110248	-4.65699
Qser1	Qser1	-0.283783	6.16057	-2.35907	0.030471	0.110248	-4.7618
Nutf2	Nutf2	-0.326777	7.6244	-2.35903	0.030473	0.110248	-4.9064
Gtf2ird2	Gtf2ird2	-0.624413	3.6089	-2.35713	0.0305904	0.110573	-4.21296
Usp47	Usp47	-0.225724	7.37485	-2.35643	0.0306336	0.110632	-4.89677
Mier3	Mier3	-0.373127	6.06965	-2.35562	0.0306831	0.110772	-4.76008
Setd5	Setd5	-0.254587	7.48281	-2.35462	0.030745	0.110956	-4.90546
Zfp329	Zfp329	-0.395869	4.32909	-2.35431	0.0307642	0.110985	-4.42151
4930503L19Rik	4930503L19Rik	-0.430088	4.08211	-2.35378	0.0307973	0.111026	-4.39411
Btbd7	Btbd7	-0.365762	5.12463	-2.35338	0.0308223	0.111076	-4.61074
Cat	Cat	-0.326014	5.84555	-2.35174	0.0309242	0.11136	-4.71185
Pigh	Pigh	-0.494328	4.0836	-2.3503	0.0310138	0.111529	-4.3601
Rhobtb2	Rhobtb2	-0.422468	4.15962	-2.34881	0.031107	0.111824	-4.40465
Fxr2	Fxr2	-0.271586	6.43692	-2.34733	0.0311995	0.111945	-4.8129
Six5	Six5	-1.4722	1.07678	-2.34712	0.0312126	0.111945	-3.57147
Tmem184c	Tmem184c	-0.433406	4.87525	-2.34635	0.0312613	0.112052	-4.57635
Cluap1	Cluap1	-0.437701	5.00143	-2.34524	0.0313313	0.112233	-4.60407
Kdm5a	Kdm5a	-0.273543	7.12677	-2.34489	0.0313533	0.112272	-4.89579
Pqbp1	Pqbp1	-0.288912	6.71203	-2.34425	0.0313935	0.112349	-4.85062
Clcc1	Clcc1	-0.257626	6.60478	-2.34329	0.0314541	0.112421	-4.84856
Kat6a	Kat6a	-0.476592	6.11851	-2.34318	0.0314613	0.112421	-4.78966
Rps6ka5	Rps6ka5	-0.331721	5.13737	-2.34267	0.0314937	0.11245	-4.63119
Ppp1r37	Ppp1r37	-0.958288	1.59363	-2.34167	0.0315567	0.112563	-3.7393
Gpr19	Gpr19	-0.781653	2.29385	-2.34093	0.0316037	0.112657	-3.88764
Blm	Blm	-0.367399	5.85353	-2.34091	0.0316052	0.112657	-4.76103
Ppcdc	Ppcdc	-0.533907	4.98531	-2.34002	0.031662	0.112819	-4.58836
Arhgef2	Arhgef2	-0.285914	6.97049	-2.33846	0.0317614	0.113055	-4.89319
Armt1	Armt1	-0.294148	5.63926	-2.33779	0.0318041	0.113088	-4.72171
Ahcyl2	Ahcyl2	-0.469572	3.44276	-2.33629	0.0318999	0.113285	-4.24713
Sh3pxd2a	Sh3pxd2a	-1.12488	2.88604	-2.33414	0.0320381	0.113626	-4.04177
Ctnna1	Ctnna1	-0.246075	6.11161	-2.33333	0.0320905	0.113715	-4.81313
Tbl1x	Tbl1x	-0.302025	6.22236	-2.33299	0.0321122	0.113715	-4.82154
H4f16	H4f16	-0.779243	3.39294	-2.33294	0.0321152	0.113715	-4.22606
Kdm6a	Kdm6a	-0.322789	6.2171	-2.33038	0.0322811	0.114104	-4.82644
1810030O07Rik	1810030O07Rik	-0.317341	6.52363	-2.32855	0.0323998	0.114483	-4.85901
Emsy	Emsy	-0.361917	6.24941	-2.3263	0.0325464	0.114841	-4.82085
Mnt	Mnt	-0.514704	4.33484	-2.32501	0.0326307	0.115059	-4.47259
Secisbp2l	Secisbp2l	-0.425749	5.15185	-2.32426	0.0326796	0.115191	-4.67334
Kdm5c	Kdm5c	-0.282748	6.24867	-2.32382	0.0327088	0.115212	-4.837
Zfp444	Zfp444	-0.481276	3.55609	-2.32376	0.0327126	0.115212	-4.24305
Sin3a	Sin3a	-0.268919	6.45555	-2.32361	0.0327226	0.115212	-4.86989
Fbxo46	Fbxo46	-0.47529	4.60956	-2.32348	0.0327312	0.115212	-4.54264
Brd8	Brd8	-0.301727	7.67313	-2.32262	0.0327875	0.115342	-4.97429
Wbp1l	Wbp1l	-0.370704	6.13579	-2.32257	0.0327906	0.115342	-4.82677
Hdac7	Hdac7	-0.321816	6.14141	-2.32164	0.0328522	0.115518	-4.82592
Adam10	Adam10	-0.316152	6.9574	-2.32106	0.0328904	0.115606	-4.93053
Lrba	Lrba	-0.423095	4.29499	-2.32063	0.0329184	0.115606	-4.50532
Mmgt2	Mmgt2	-0.346621	4.96693	-2.32062	0.0329191	0.115606	-4.63621
Coro7	Coro7	-0.306159	6.98704	-2.31949	0.0329941	0.115736	-4.93367
Ago1	Ago1	-0.393146	5.0062	-2.31892	0.0330314	0.115787	-4.63411
Uhrf1	Uhrf1	-0.215763	7.7733	-2.31773	0.0331103	0.116023	-4.98812
Msh5	Msh5	-1.14187	1.66165	-2.31724	0.0331433	0.116099	-3.80875
Nxpe5	Nxpe5	-0.862485	2.11812	-2.31554	0.0332558	0.116372	-3.88948
B3gnt7	B3gnt7	-1.2082	1.07666	-2.31488	0.0333001	0.116487	-3.6857
Fam219b	Fam219b	-0.44743	4.30137	-2.31449	0.0333262	0.116535	-4.49945
Miga2	Miga2	-0.736147	2.48857	-2.3139	0.0333652	0.116594	-3.9821
Tap1	Tap1	-0.878675	7.45659	-2.31371	0.0333784	0.1166	-4.95322
Ppp1r9b	Ppp1r9b	-0.402615	4.99175	-2.3123	0.0334725	0.116808	-4.64137
Oser1	Oser1	-0.303373	5.93433	-2.31098	0.0335609	0.117076	-4.8173
Rpl3l	Rpl3l	-0.91193	1.92117	-2.30748	0.0337973	0.117856	-3.98882
Zfp322a	Zfp322a	-0.378884	6.1744	-2.30698	0.0338308	0.117856	-4.85911
Nsmf	Nsmf	-0.795333	2.26113	-2.30577	0.0339132	0.118102	-3.93875
Mcat	Mcat	-0.63394	4.18026	-2.30464	0.0339899	0.118288	-4.47098
Map2k6	Map2k6	-0.884491	2.11169	-2.30305	0.0340981	0.118624	-3.95952
Jarid2	Jarid2	-0.279352	7.97171	-2.30275	0.0341181	0.118653	-5.03487
Casp8ap2	Casp8ap2	-0.335584	7.08008	-2.30169	0.0341905	0.118864	-4.98278
Opa3	Opa3	-0.3835	5.22484	-2.30035	0.0342829	0.119116	-4.72791
Ncapd2	Ncapd2	-0.305572	8.1967	-2.29995	0.03431	0.119116	-5.05421
B2m	B2m	-0.462367	11.9699	-2.29995	0.03431	0.119116	-5.21914
Ints1	Ints1	-0.430203	4.92901	-2.2997	0.034327	0.119134	-4.67453
Papss2	Papss2	-0.434018	4.77546	-2.29829	0.0344239	0.119363	-4.60785
Zzz3	Zzz3	-0.284246	6.15231	-2.29823	0.0344284	0.119363	-4.87431
Rbm48	Rbm48	-0.357665	5.10412	-2.29753	0.0344766	0.119449	-4.7146
Zfp947	Zfp947	-0.915705	2.8997	-2.29695	0.0345166	0.119506	-4.0997
Txndc5	Txndc5	-0.785567	4.51661	-2.29577	0.034598	0.119706	-4.51178
Aven	Aven	-0.308323	5.08048	-2.29547	0.0346187	0.119737	-4.71357
H2-T23	H2-T23	-1.34554	1.47632	-2.2942	0.0347062	0.119999	-3.73865
AC149090.1	AC149090.1	-0.318336	6.72337	-2.29368	0.0347425	0.120083	-4.94417
Safb2	Safb2	-0.27059	6.87321	-2.29208	0.0348536	0.120294	-4.96234
Sumf2	Sumf2	-0.562005	3.05753	-2.29207	0.0348544	0.120294	-4.18285
Ythdc1	Ythdc1	-0.280117	6.69065	-2.29135	0.0349048	0.120357	-4.94387
Ddx24	Ddx24	-0.304209	7.99152	-2.29016	0.0349873	0.120499	-5.05858
Slu7	Slu7	-0.291607	6.81803	-2.29007	0.0349936	0.120499	-4.9698
Prmt3	Prmt3	-0.330009	6.25109	-2.2877	0.0351595	0.121029	-4.89133
Ube2e3	Ube2e3	-0.365028	6.98294	-2.28045	0.035672	0.122337	-4.99633
Kat7	Kat7	-0.280232	7.10413	-2.2788	0.0357897	0.122699	-5.0136
Arhgef28	Arhgef28	-0.897111	1.80288	-2.27519	0.0360476	0.123458	-3.94626
Ogfrl1	Ogfrl1	-0.237686	8.84783	-2.27465	0.0360867	0.123467	-5.14089
Arfrp1	Arfrp1	-0.349647	5.73557	-2.27373	0.0361529	0.123532	-4.867
Echs1	Echs1	-0.247199	6.55401	-2.27371	0.0361545	0.123532	-4.96937
Rnf166	Rnf166	-0.27428	6.18742	-2.27247	0.036244	0.123713	-4.94205
Npm1	Npm1	-0.268469	10.7378	-2.27062	0.0363775	0.124019	-5.23412
Atg13	Atg13	-0.326688	4.6422	-2.26996	0.0364256	0.124082	-4.66211
Rmnd1	Rmnd1	-0.44532	4.79419	-2.26815	0.0365567	0.124361	-4.68563
Cxxc5	Cxxc5	-1.34724	2.63046	-2.26798	0.0365689	0.124361	-4.03512
Ing2	Ing2	-0.348202	6.02469	-2.2646	0.0368162	0.125034	-4.93189
Arl6ip6	Arl6ip6	-0.373596	5.56566	-2.26389	0.0368678	0.125126	-4.85712
Cep85l	Cep85l	-0.35637	6.24902	-2.26051	0.0371168	0.12582	-4.94525
Rps15	Rps15	-0.230885	10.5429	-2.26044	0.0371218	0.12582	-5.24191
Taf1	Taf1	-0.287808	6.8946	-2.26012	0.037145	0.125856	-5.03897
Parp3	Parp3	-0.572142	4.5685	-2.2592	0.0372132	0.125961	-4.64573
Bbx	Bbx	-0.345401	5.75064	-2.25815	0.0372909	0.12614	-4.87611
Fam126a	Fam126a	-0.313943	5.30668	-2.25755	0.0373355	0.126248	-4.80741
Tln2	Tln2	-0.536965	3.6587	-2.25644	0.0374183	0.126486	-4.40099
Eipr1	Eipr1	-0.290719	6.00497	-2.25552	0.0374865	0.12659	-4.93127
Zfp566	Zfp566	-0.979849	2.01692	-2.25409	0.0375931	0.126908	-4.0362
Chd6	Chd6	-0.397673	5.94653	-2.25349	0.037638	0.127017	-4.92575
Mettl6	Mettl6	-0.327428	6.61992	-2.25261	0.0377039	0.127197	-5.01773
Ttl	Ttl	-0.493613	2.93128	-2.24921	0.0379587	0.127962	-4.27745
Pds5b	Pds5b	-0.299083	7.01036	-2.24909	0.0379683	0.127962	-5.0588
Arhgef11	Arhgef11	-0.710682	2.20859	-2.24868	0.0379989	0.128022	-4.05113
Gpatch2l	Gpatch2l	-0.436459	4.47937	-2.24692	0.0381316	0.128341	-4.63557
Emc8	Emc8	-0.333057	5.88976	-2.24649	0.0381647	0.12841	-4.91054
Dusp23	Dusp23	-0.608294	3.74423	-2.24574	0.038221	0.128492	-4.50862
Cyb5rl	Cyb5rl	-0.691313	2.81282	-2.24409	0.0383465	0.128851	-4.20931
Ganab	Ganab	-0.225043	7.45206	-2.2374	0.0388586	0.130226	-5.11689
Secisbp2	Secisbp2	-0.289242	5.36548	-2.23677	0.0389068	0.130305	-4.85108
Copb1	Copb1	-0.419188	6.70815	-2.23566	0.0389928	0.130468	-5.07035
Scand1	Scand1	-0.361484	5.94736	-2.23563	0.0389949	0.130468	-4.95642
Bckdha	Bckdha	-0.517115	5.07453	-2.23519	0.0390291	0.130539	-4.76026
Kremen1	Kremen1	-1.01037	1.89876	-2.23453	0.0390801	0.130667	-3.97091
Ctdspl2	Ctdspl2	-0.307396	6.65538	-2.23427	0.0391001	0.13069	-5.06204
Zbtb5	Zbtb5	-0.491814	4.16777	-2.233	0.0391984	0.1309	-4.58758
Bscl2	Bscl2	-0.347741	6.89255	-2.23159	0.0393077	0.131143	-5.07047
Gpr137	Gpr137	-0.533135	4.15221	-2.2312	0.0393386	0.131143	-4.61639
Atxn2	Atxn2	-0.280464	6.08007	-2.23119	0.0393392	0.131143	-4.98219
Rpl37	Rpl37	-0.261154	10.9613	-2.22872	0.0395323	0.131614	-5.31402
Cnnm2	Cnnm2	-0.626437	3.11638	-2.22709	0.03966	0.131909	-4.3196
Pctp	Pctp	-0.524104	5.20828	-2.22688	0.0396761	0.13192	-4.84019
Pibf1	Pibf1	-0.484466	4.87625	-2.22661	0.0396972	0.131944	-4.79721
Layn	Layn	-0.946601	1.69759	-2.22646	0.0397094	0.131944	-4.01414
Akap10	Akap10	-0.429233	4.28659	-2.22459	0.0398559	0.132301	-4.65123
Trappc12	Trappc12	-0.404717	5.1749	-2.22316	0.0399688	0.132632	-4.83349
Mcm2	Mcm2	-0.240223	8.28084	-2.22243	0.0400269	0.132738	-5.19966
F13a1	F13a1	-0.606944	6.30283	-2.22047	0.0401825	0.132993	-5.03908
Top1mt	Top1mt	-0.742157	3.07035	-2.22016	0.0402071	0.133027	-4.3331
Chml	Chml	-0.563016	4.05794	-2.21833	0.0403522	0.133294	-4.61225
Ankra2	Ankra2	-0.360276	5.00195	-2.21747	0.040421	0.133434	-4.83376
Rps26	Rps26	-0.195592	10.4434	-2.21674	0.0404794	0.133583	-5.32138
Uhrf2	Uhrf2	-0.361099	6.14245	-2.21564	0.0405673	0.13383	-5.01133
Neurl2	Neurl2	-1.04751	1.64024	-2.21486	0.0406295	0.133953	-4.01896
Irak4	Irak4	-0.312803	5.93885	-2.21479	0.0406354	0.133953	-4.99693
Ccdc154	Ccdc154	-0.637426	3.90296	-2.21468	0.0406444	0.133953	-4.56925
Ahi1	Ahi1	-0.64913	4.10261	-2.21376	0.0407183	0.134066	-4.62461
Vrk3	Vrk3	-0.3347	5.43902	-2.21351	0.0407384	0.134089	-4.90893
Ier5l	Ier5l	-1.47849	0.770771	-2.21317	0.0407654	0.134134	-3.78449
Dtnbp1	Dtnbp1	-0.30902	6.2004	-2.21027	0.0409996	0.134774	-5.03724
Utrn	Utrn	-0.41286	6.36245	-2.20761	0.0412153	0.135357	-5.06371
Pnn	Pnn	-0.248275	7.89123	-2.20759	0.041217	0.135357	-5.20537
Itgb5	Itgb5	-0.797261	3.47443	-2.20718	0.0412502	0.135422	-4.37397
Akap12	Akap12	-0.693106	3.16951	-2.20656	0.041301	0.1355	-4.42127
Tnfaip8l2	Tnfaip8l2	-0.527689	4.56044	-2.2044	0.0414768	0.135958	-4.75955
Dop1b	Dop1b	-0.575722	3.47674	-2.20341	0.0415577	0.136167	-4.49737
Ttf2	Ttf2	-0.314307	5.393	-2.20292	0.0415984	0.136256	-4.9243
Nap1l1	Nap1l1	-0.214355	9.1907	-2.20166	0.0417013	0.136417	-5.29026
Xpo1	Xpo1	-0.289663	8.05802	-2.201	0.0417558	0.136507	-5.23012
Chfr	Chfr	-0.221663	6.03362	-2.19888	0.0419302	0.136883	-5.04745
Spr	Spr	-0.430986	5.39809	-2.19662	0.0421178	0.137336	-4.93072
Cep135	Cep135	-0.360465	5.56181	-2.19585	0.0421815	0.1375	-4.9886
Zfp358	Zfp358	-0.847884	2.79826	-2.19542	0.0422176	0.137574	-4.3106
Pten	Pten	-0.286715	6.90782	-2.19522	0.0422341	0.137583	-5.14709
Pik3r4	Pik3r4	-0.326435	5.39195	-2.19488	0.0422621	0.13763	-4.93734
Scamp3	Scamp3	-0.302506	6.76005	-2.19124	0.0425659	0.13853	-5.14272
Haao	Haao	-0.583252	4.09759	-2.18784	0.0428518	0.139327	-4.65836
Fancc	Fancc	-0.544501	3.26716	-2.18583	0.0430208	0.139652	-4.43235
Tent5a	Tent5a	-0.252327	8.13534	-2.18514	0.0430796	0.139754	-5.26136
Nedd4l	Nedd4l	-0.439671	5.10146	-2.1844	0.043142	0.139911	-4.90019
St3gal6	St3gal6	-1.11452	1.11838	-2.18368	0.0432033	0.140007	-4.00434
B3galt4	B3galt4	-0.794453	2.16692	-2.18359	0.0432113	0.140007	-4.20129
Zfp282	Zfp282	-0.359136	5.03485	-2.18341	0.0432261	0.140007	-4.89747
Slc9a5	Slc9a5	-1.1527	1.39936	-2.1834	0.0432267	0.140007	-3.95722
Suox	Suox	-1.16091	1.4132	-2.183	0.0432613	0.140045	-4.0022
Rps5	Rps5	-0.217969	11.112	-2.18138	0.0433986	0.140295	-5.408
Tnfsf10	Tnfsf10	-1.28513	1.98858	-2.18138	0.0433988	0.140295	-4.06972
Zfp266	Zfp266	-0.414175	4.49947	-2.17818	0.0436729	0.140887	-4.77974
Gm7072	Gm7072	-0.425859	4.34194	-2.1773	0.0437483	0.141066	-4.77259
Mrtfb	Mrtfb	-0.418963	4.8133	-2.17714	0.0437622	0.141066	-4.84948
Tmem126b	Tmem126b	-0.411015	4.27785	-2.17664	0.043805	0.141159	-4.75482
Sft2d3	Sft2d3	-0.375953	5.64342	-2.17503	0.0439433	0.141559	-5.01535
Nsa2	Nsa2	-0.247466	9.7092	-2.17393	0.0440383	0.141603	-5.369
Slc27a3	Slc27a3	-1.17811	1.34297	-2.17381	0.0440491	0.141603	-3.92471
Zfp646	Zfp646	-0.429501	3.58543	-2.17374	0.0440545	0.141603	-4.61303
Utp14a	Utp14a	-0.324981	5.75564	-2.17353	0.0440728	0.141617	-5.04946
Apoc1	Apoc1	-1.28786	1.24609	-2.17313	0.0441079	0.141676	-3.91268
Gpsm1	Gpsm1	-0.807758	2.82003	-2.17299	0.0441193	0.141676	-4.29543
Cep95	Cep95	-0.403517	4.591	-2.17263	0.0441505	0.141732	-4.84185
Carf	Carf	-0.593978	2.89159	-2.17063	0.0443244	0.142102	-4.37164
Zfp512	Zfp512	-0.369877	4.6557	-2.17049	0.0443361	0.142102	-4.83415
Zmym2	Zmym2	-0.307814	5.5257	-2.1699	0.0443874	0.142222	-5.00304
Rbm39	Rbm39	-0.307477	9.76454	-2.16946	0.0444264	0.142302	-5.37285
Zbtb10	Zbtb10	-0.536762	3.13342	-2.16698	0.0446421	0.142837	-4.45601
Slc4a8	Slc4a8	-0.476899	8.00555	-2.1669	0.0446497	0.142837	-5.28107
Asb3	Asb3	-0.337253	4.62436	-2.16657	0.0446782	0.142839	-4.85319
Klc4	Klc4	-0.513366	4.51106	-2.16657	0.0446786	0.142839	-4.82835
Nelfcd	Nelfcd	-0.380283	5.46163	-2.16639	0.0446938	0.142843	-5.02861
Ccdc63	Ccdc63	-1.30592	1.30575	-2.16614	0.0447161	0.142867	-3.97211
Ttc14	Ttc14	-0.260138	6.95265	-2.16599	0.0447297	0.142867	-5.21712
Rgs18	Rgs18	-0.473197	6.8963	-2.16502	0.0448142	0.143047	-5.19015
Spg11	Spg11	-0.43837	4.72181	-2.16406	0.0448986	0.143227	-4.89273
Rcl1	Rcl1	-0.350644	5.88124	-2.1622	0.0450624	0.143523	-5.05835
Fbxo38	Fbxo38	-0.264213	5.59548	-2.16167	0.0451095	0.143628	-5.03458
Klf9	Klf9	-0.609898	5.08338	-2.15997	0.0452597	0.143848	-4.93944
Actr6	Actr6	-0.43135	5.10184	-2.15994	0.0452626	0.143848	-4.9565
Rreb1	Rreb1	-0.320888	5.8185	-2.15981	0.0452741	0.143848	-5.06449
Clybl	Clybl	-0.496858	4.16844	-2.15852	0.0453884	0.144117	-4.77709
Tet2	Tet2	-0.326321	6.05396	-2.15814	0.045422	0.14417	-5.11796
Taz	Taz	-0.373819	5.1614	-2.15518	0.0456861	0.144772	-4.95989
Polr1c	Polr1c	-0.305634	6.42569	-2.15497	0.0457045	0.144772	-5.15646
Rtl6	Rtl6	-0.689569	3.20052	-2.15474	0.0457255	0.144772	-4.45983
Akip1	Akip1	-0.289687	5.22355	-2.1539	0.0458007	0.144926	-4.99948
Rnf168	Rnf168	-0.244306	6.98009	-2.15337	0.0458476	0.144947	-5.2317
Klhl25	Klhl25	-0.470921	3.97205	-2.15323	0.0458605	0.144947	-4.70682
Itfg1	Itfg1	-0.253766	6.0121	-2.15269	0.0459085	0.145034	-5.11366
Selenop	Selenop	-0.618349	4.89421	-2.15051	0.0461052	0.145556	-4.90661
Phtf1	Phtf1	-0.349883	5.01598	-2.15038	0.0461169	0.145556	-4.94991
Tyrobp	Tyrobp	-0.305776	9.47292	-2.14894	0.0462467	0.145875	-5.39188
Zfp938	Zfp938	-0.69882	2.27656	-2.14875	0.046264	0.145884	-4.27469
Rsad2	Rsad2	-0.962608	2.92937	-2.14755	0.0463723	0.14618	-4.35978
Zranb3	Zranb3	-0.495468	3.99647	-2.14707	0.0464162	0.14624	-4.69965
Zfp873	Zfp873	-0.546314	3.00192	-2.14702	0.0464201	0.14624	-4.43969
B9d2	B9d2	-0.430859	5.2181	-2.14677	0.046443	0.146266	-4.97968
1700017B05Rik	1700017B05Rik	-0.344557	5.99903	-2.14571	0.0465392	0.146524	-5.1173
H2-D1	H2-D1	-0.403205	10.1854	-2.14542	0.0465658	0.146561	-5.42568
Zbtb20	Zbtb20	-0.454116	4.12159	-2.14526	0.0465799	0.146561	-4.81353
Dhdh	Dhdh	-0.415454	5.12109	-2.14478	0.0466236	0.146653	-4.97545
Rps29	Rps29	-0.176696	12.2106	-2.14245	0.0468367	0.147278	-5.52374
Tmem259	Tmem259	-0.4464	4.68148	-2.14005	0.0470567	0.147832	-4.88224
Mical3	Mical3	-0.845372	2.12142	-2.13973	0.0470858	0.147864	-4.2522
2700049A03Rik	2700049A03Rik	-0.481941	4.93131	-2.13962	0.047096	0.147864	-4.96078
Alyref2	Alyref2	-0.4648	3.32014	-2.13848	0.0472007	0.148062	-4.55944
Eefsec	Eefsec	-0.35878	4.76511	-2.13738	0.047302	0.148281	-4.92752
Tmem209	Tmem209	-0.556375	4.81149	-2.13616	0.0474152	0.148544	-4.92399
Plpp2	Plpp2	-0.563683	4.07413	-2.13565	0.0474618	0.14859	-4.75477
Dhrs4	Dhrs4	-0.440587	5.57001	-2.13268	0.0477378	0.14914	-5.07964
Zfp719	Zfp719	-0.427375	3.43345	-2.1312	0.0478753	0.149472	-4.59631
Tstd3	Tstd3	-0.380686	4.7173	-2.13055	0.0479361	0.14953	-4.97125
Bicra	Bicra	-0.913935	2.26226	-2.13018	0.0479703	0.149556	-4.25017
Tmprss7	Tmprss7	-1.66469	0.637572	-2.13014	0.0479742	0.149556	-3.86876
Sf3b1	Sf3b1	-0.206045	9.28497	-2.12852	0.048126	0.149802	-5.42715
Zfp865	Zfp865	-0.47503	3.61852	-2.12835	0.0481416	0.149802	-4.68076
H2-K1	H2-K1	-0.483219	10.8928	-2.12629	0.0483351	0.150128	-5.48806
Poll	Poll	-0.412968	3.91185	-2.12519	0.0484393	0.150267	-4.71236
Spred1	Spred1	-0.325809	5.79121	-2.12355	0.0485939	0.150654	-5.14262
Brox	Brox	-0.26936	6.38042	-2.12338	0.0486098	0.150658	-5.22374
Smap2	Smap2	-0.285343	5.55291	-2.1226	0.0486838	0.150841	-5.1068
Tbc1d10c	Tbc1d10c	-0.458786	4.53654	-2.12023	0.0489084	0.151398	-4.89483
Tspan3	Tspan3	-0.635984	3.36435	-2.11951	0.048977	0.151503	-4.54252
Baz2a	Baz2a	-0.330639	6.41641	-2.1185	0.0490733	0.151694	-5.23848
Nucks1	Nucks1	-0.222789	10.2944	-2.11798	0.0491232	0.151755	-5.48776
Rbmx	Rbmx	-0.324428	5.52576	-2.11792	0.0491286	0.151755	-5.12049
Brd4	Brd4	-0.22331	7.77653	-2.11625	0.0492884	0.152203	-5.3654
Eri1	Eri1	-0.200009	6.82244	-2.11562	0.0493491	0.152332	-5.28092
Mad2l2	Mad2l2	-0.43118	4.55182	-2.1155	0.0493603	0.152332	-4.89882
Nck2	Nck2	-0.6222	3.27262	-2.11447	0.0494592	0.152591	-4.54396
Hbegf	Hbegf	-0.716222	2.74427	-2.11429	0.049477	0.152599	-4.44412
Sv2a	Sv2a	-1.19489	1.06156	-2.11395	0.0495096	0.152653	-4.04791
Larp7	Larp7	-0.189453	7.67794	-2.11164	0.0497318	0.153101	-5.36697
4921524J17Rik	4921524J17Rik	-0.348726	4.73693	-2.11082	0.0498116	0.153101	-4.97817
Crbn	Crbn	-0.408303	4.16953	-2.11076	0.049817	0.153101	-4.83364
Vps26c	Vps26c	-0.317759	4.82913	-2.11057	0.0498354	0.153101	-5.00238
B230307C23Rik	B230307C23Rik	-0.450258	4.01928	-2.11057	0.0498358	0.153101	-4.79418
Phf21a	Phf21a	-0.383672	5.55221	-2.11008	0.0498828	0.153152	-5.11109
Mtmr2	Mtmr2	-0.326543	5.20493	-2.10992	0.0498987	0.153155	-5.06287
Amn1	Amn1	-0.548665	3.74267	-2.10854	0.0500319	0.153445	-4.74006
Mob3a	Mob3a	-0.317494	5.16129	-2.10676	0.0502054	0.153724	-5.0838
Smchd1	Smchd1	-0.330002	7.6358	-2.10577	0.0503022	0.153927	-5.36922
Zc3hav1l	Zc3hav1l	-0.769726	2.37677	-2.10551	0.0503273	0.153957	-4.3266
Rpa2	Rpa2	-0.287127	7.44933	-2.10323	0.0505501	0.154406	-5.35925
Eef1g	Eef1g	-0.291501	8.43952	-2.10239	0.0506329	0.154574	-5.42548
Trim16	Trim16	-0.490345	3.23641	-2.10236	0.0506354	0.154574	-4.67926
Tmem9	Tmem9	-0.832722	2.44649	-2.10085	0.0507843	0.154982	-4.3345
D3Ertd751e	D3Ertd751e	-0.411595	4.00296	-2.10053	0.0508156	0.15503	-4.8545
P2rx7	P2rx7	-1.10198	2.07918	-2.10003	0.0508646	0.155133	-4.25282
Hscb	Hscb	-0.448136	4.22281	-2.0988	0.0509864	0.155318	-4.85403
Rpl28	Rpl28	-0.251074	9.30042	-2.09537	0.0513264	0.15626	-5.48893
Arhgef3	Arhgef3	-0.382066	4.83665	-2.09479	0.0513842	0.156389	-4.97633
Creg1	Creg1	-0.231919	8.33898	-2.09357	0.0515057	0.156664	-5.42996
2310022B05Rik	2310022B05Rik	-0.551312	3.03953	-2.09306	0.0515562	0.156683	-4.51843
Tstd1	Tstd1	-1.13987	1.73889	-2.09305	0.0515568	0.156683	-4.1697
Med20	Med20	-0.39	5.54253	-2.09278	0.0515841	0.156715	-5.16045
Pcbd2	Pcbd2	-0.302567	6.01299	-2.0924	0.0516224	0.156784	-5.22613
Utp25	Utp25	-0.321404	5.04168	-2.09202	0.0516597	0.15681	-5.0535
Syne3	Syne3	-0.302367	5.59891	-2.092	0.0516617	0.15681	-5.17828
Prkar2b	Prkar2b	-0.324012	6.63153	-2.09122	0.0517399	0.156906	-5.29573
Ap2b1	Ap2b1	-0.269015	6.9917	-2.09004	0.0518584	0.157219	-5.33868
H3c11	H3c11	-0.702721	1.86265	-2.08939	0.0519239	0.157323	-4.29401
Nmnat1	Nmnat1	-0.573194	2.31984	-2.08922	0.0519402	0.157325	-4.4471
Slc38a2	Slc38a2	-0.24411	8.51281	-2.08852	0.0520107	0.157398	-5.4563
Setd2	Setd2	-0.252307	7.86558	-2.08792	0.0520716	0.157535	-5.41863
Ist1	Ist1	-0.23349	7.22363	-2.08717	0.052147	0.157669	-5.37196
Tpr	Tpr	-0.342286	10.0994	-2.08518	0.0523486	0.158232	-5.54185
Rnf217	Rnf217	-0.409178	5.45964	-2.08438	0.0524288	0.158235	-5.15101
Sppl3	Sppl3	-0.214278	6.47625	-2.08434	0.0524334	0.158235	-5.29393
Gopc	Gopc	-0.324471	4.62541	-2.08428	0.0524388	0.158235	-4.98728
Tubgcp5	Tubgcp5	-0.382942	4.84373	-2.08424	0.0524435	0.158235	-5.04465
Zfp91	Zfp91	-0.22478	8.22854	-2.08399	0.0524691	0.158266	-5.45103
Wfdc15a	Wfdc15a	-1.21811	0.444545	-2.08339	0.0525294	0.158353	-3.95338
Naglu	Naglu	-0.556821	4.81407	-2.08306	0.0525634	0.158409	-5.00702
Ankrd17	Ankrd17	-0.243232	7.83445	-2.08243	0.0526266	0.158505	-5.42369
Usp42	Usp42	-0.257902	5.31169	-2.08178	0.0526928	0.158602	-5.13216
Ncor1	Ncor1	-0.253395	9.48497	-2.08143	0.052729	0.158625	-5.52041
Slc16a7	Slc16a7	-0.628641	3.09486	-2.08125	0.0527476	0.158634	-4.53271
Uxt	Uxt	-0.440978	4.00533	-2.07917	0.0529596	0.159083	-4.8698
Trim43b	Trim43b	-1.20693	1.01751	-2.07768	0.0531123	0.1594	-4.08057
Setx	Setx	-0.345466	6.38214	-2.07478	0.0534106	0.160139	-5.31434
Arl5b	Arl5b	-0.323943	4.57469	-2.07467	0.0534218	0.160139	-4.98361
Ndufs3	Ndufs3	-0.303949	5.21933	-2.07339	0.0535534	0.160486	-5.1361
Ppil4	Ppil4	-0.229754	7.49737	-2.07154	0.053745	0.16076	-5.42736
Cenps	Cenps	-0.309154	6.08232	-2.07129	0.0537715	0.16076	-5.28131
Cflar	Cflar	-0.239611	6.56663	-2.06977	0.0539292	0.161184	-5.33558
Pkp4	Pkp4	-0.515217	3.81249	-2.06844	0.0540669	0.161453	-4.76185
1110004F10Rik	1110004F10Rik	-0.258637	7.08386	-2.06755	0.0541603	0.16162	-5.39689
Cdk12	Cdk12	-0.314432	6.59505	-2.06746	0.0541694	0.16162	-5.34982
Mmp19	Mmp19	-0.55086	4.03452	-2.06745	0.0541707	0.16162	-4.86984
Wdr73	Wdr73	-0.295892	4.71795	-2.06696	0.0542218	0.161724	-5.03648
Msh6	Msh6	-0.245318	6.38614	-2.06472	0.0544565	0.162377	-5.32778
Slc26a2	Slc26a2	-0.275948	5.36478	-2.06415	0.0545163	0.162451	-5.17978
Ccdc163	Ccdc163	-0.41642	4.00531	-2.06406	0.0545258	0.162451	-4.8936
Ulk1	Ulk1	-0.439204	4.69804	-2.06402	0.0545295	0.162451	-5.04871
H2ac13	H2ac13	-0.652219	2.94045	-2.06364	0.0545697	0.162523	-4.67688
Rhd	Rhd	-0.453006	3.99276	-2.0621	0.0547313	0.162956	-4.86102
Pik3cg	Pik3cg	-0.368132	5.99316	-2.06128	0.0548184	0.16312	-5.28263
Arl8b	Arl8b	-0.226177	6.65115	-2.06066	0.0548841	0.163194	-5.36447
3110009E18Rik	3110009E18Rik	-0.650309	2.60291	-2.06059	0.0548914	0.163194	-4.45105
Wdr44	Wdr44	-0.388867	3.60923	-2.05976	0.0549786	0.163329	-4.78935
Dusp11	Dusp11	-0.241757	6.16713	-2.0597	0.0549854	0.163329	-5.30811
Peli1	Peli1	-0.357483	5.95499	-2.05881	0.0550795	0.163561	-5.29775
Pggt1b	Pggt1b	-0.467356	2.90013	-2.05798	0.0551674	0.163726	-4.65346
2810408A11Rik	2810408A11Rik	-1.143	1.00785	-2.05734	0.055235	0.163798	-4.18849
Bcl9	Bcl9	-0.468781	3.99535	-2.05733	0.0552368	0.163798	-4.87107
Arl2bp	Arl2bp	-0.362511	4.71161	-2.0573	0.05524	0.163798	-5.05653
Nek3	Nek3	-0.837424	1.65751	-2.05563	0.055417	0.164186	-4.27748
Ubap2l	Ubap2l	-0.176155	7.56122	-2.05561	0.0554196	0.164186	-5.45182
Rbm6	Rbm6	-0.245581	6.50758	-2.05505	0.0554786	0.164265	-5.35259
Rpl15	Rpl15	-0.201956	9.80265	-2.05484	0.0555013	0.164284	-5.58363
Prpf4	Prpf4	-0.242917	5.78656	-2.05359	0.0556349	0.164584	-5.25756
Gabpb2	Gabpb2	-0.269883	6.70227	-2.05088	0.0559254	0.165313	-5.38465
Ppp2r3a	Ppp2r3a	-0.754099	1.94813	-2.05084	0.0559302	0.165313	-4.3973
Phax	Phax	-0.278107	6.02115	-2.0505	0.0559661	0.165348	-5.30113
Ube2k	Ube2k	-0.250819	8.30914	-2.04997	0.0560237	0.165396	-5.51446
Ccnl2	Ccnl2	-0.204244	7.21963	-2.04873	0.0561574	0.165695	-5.44374
Smc4	Smc4	-0.380261	10.359	-2.04772	0.0562662	0.165919	-5.61828
Bnip3	Bnip3	-0.347043	4.38859	-2.04557	0.0564993	0.166459	-5.00323
Ago2	Ago2	-0.239977	7.44155	-2.04492	0.0565696	0.166475	-5.45349
Acot11	Acot11	-0.88344	2.50005	-2.0428	0.0567995	0.166957	-4.46545
Zfp644	Zfp644	-0.29755	6.79178	-2.0417	0.0569197	0.167165	-5.41058
9430069I07Rik	9430069I07Rik	-1.09635	1.70058	-2.041	0.0569961	0.167287	-4.29286
Msl2	Msl2	-0.216498	7.52128	-2.0404	0.057062	0.167302	-5.47283
Pknox1	Pknox1	-0.239819	5.81037	-2.04037	0.0570653	0.167302	-5.29243
Aplf	Aplf	-0.458178	3.57205	-2.03954	0.0571565	0.167425	-4.82875
Zfp583	Zfp583	-1.13496	1.17461	-2.03889	0.0572275	0.167584	-4.19682
Trim13	Trim13	-0.615268	3.73297	-2.03834	0.0572876	0.167712	-4.84478
Clta	Clta	-0.216354	9.04818	-2.03658	0.057482	0.168038	-5.57577
Crtc1	Crtc1	-0.600531	3.3548	-2.03555	0.057595	0.16832	-4.7389
Ptprm	Ptprm	-1.10172	0.623571	-2.03366	0.057804	0.168833	-4.14644
Selenbp1	Selenbp1	-0.424059	4.81413	-2.03015	0.0581942	0.169778	-5.10645
Dmtf1	Dmtf1	-0.28626	5.54756	-2.02752	0.0584874	0.170437	-5.27397
C2cd3	C2cd3	-0.419646	5.066	-2.02685	0.0585628	0.170519	-5.16219
Hdac6	Hdac6	-0.557623	3.05376	-2.02667	0.0585827	0.170519	-4.69829
Rnf215	Rnf215	-0.56095	2.6531	-2.02634	0.0586197	0.170577	-4.57647
Car3	Car3	-1.02279	2.37555	-2.02573	0.0586879	0.170727	-4.43616
Cfl2	Cfl2	-0.35334	4.65032	-2.02545	0.0587195	0.170767	-5.11863
Os9	Os9	-0.219563	7.17699	-2.02516	0.0587523	0.170767	-5.47526
Zc3h18	Zc3h18	-0.229134	7.08821	-2.02349	0.0589402	0.171215	-5.46511
Psmd8	Psmd8	-0.187502	8.06554	-2.02321	0.0589719	0.171258	-5.54161
Mtg2	Mtg2	-0.419532	3.94578	-2.02296	0.0590003	0.171278	-4.90149
Sec16a	Sec16a	-0.31798	5.26631	-2.02285	0.0590125	0.171278	-5.2242
[truncated: 8,308 more rows]
