# Supplementary material for: Inhibition of pyrimidine biosynthesis targets protein translation in acute myeloid leukemia
Source: EMBO Mol Med. 2022 May 6;14(7):e15203. doi: 10.15252/emmm.202115203 (PMC9260210; doi:10.15252/emmm.202115203)
Supplement: Supplementary file 4 — Dataset EV2 [file EMMM-14-e15203-s008.xlsx]

## Sheet: Legend
Dataset EV2: Differential gene expression in cKithighCD11blow RUNX1-RUNX1T1 AML cells sorted from mice treated with AG636 or vehicle for four days.

## Sheet: Dataset EV2
	ID	logFC	AveExpr	t	P.Value	adj.P.Val	B
1	Tsr1	-1.08494	6.2323	-11.7392	1.61564e-07	0.000513882	7.76301
2	Mettl1	-1.17552	4.77466	-9.95358	8.44642e-07	0.0013179	5.97467
3	Apex1	-0.880375	6.50418	-9.78946	9.95323e-07	0.0013179	6.12965
4	Mrpl12	-0.875432	6.90431	-9.60136	1.2047e-06	0.0013179	5.96118
5	Fam136a	-0.964066	5.2117	-9.57078	1.24304e-06	0.0013179	5.78446
6	Gnl3	-0.961312	8.20149	-9.37335	1.52462e-06	0.00132254	5.74441
7	Cinp	-1.0907	4.50935	-8.88281	2.57091e-06	0.00183006	4.95505
8	Imp4	-0.698727	6.50471	-8.86334	2.62602e-06	0.00183006	5.20893
9	Nsun2	-0.746388	7.3877	-8.83708	2.70235e-06	0.00183006	5.18755
10	Hgh1	-0.999981	4.99034	-8.77051	2.90682e-06	0.00183006	4.98404
11	Rrs1	-0.694659	7.02417	-8.49178	3.96357e-06	0.00203583	4.81412
12	Wdr77	-0.691931	6.29031	-8.47624	4.03359e-06	0.00203583	4.79312
13	Gpatch4	-0.79286	6.37851	-8.47183	4.05373e-06	0.00203583	4.78926
14	Spef1	-1.35855	4.67184	-8.25123	5.21238e-06	0.00215998	4.38012
15	Mrto4	-0.875103	5.80537	-8.23336	5.32082e-06	0.00215998	4.51556
16	Mybbp1a	-0.634119	7.41546	-8.08764	6.30124e-06	0.00215998	4.35819
17	Gar1	-0.698859	7.07494	-8.0222	6.80347e-06	0.00215998	4.28485
18	Ctsz	-0.788551	6.12925	-7.99772	7.00229e-06	0.00215998	4.25937
19	Tomm20	-0.588965	8.23501	-7.96075	7.31452e-06	0.00215998	4.20809
20	Ydjc	-1.18332	4.5885	-7.86883	8.15776e-06	0.00215998	3.9771
21	Dkc1	-0.76142	8.38629	-7.86692	8.17639e-06	0.00215998	4.09765
22	Syngr2	-0.830047	7.77137	-7.83632	8.48063e-06	0.00215998	4.06319
23	Tomm5	-0.81807	6.58419	-7.82301	8.61672e-06	0.00215998	4.05685
24	Polr3h	-0.911022	5.01712	-7.8106	8.74572e-06	0.00215998	3.99455
25	Gart	-0.759093	6.91108	-7.78857	8.97996e-06	0.00215998	4.01318
26	Nhp2	-0.888649	6.08293	-7.78378	9.03182e-06	0.00215998	4.01291
27	Srm	-1.04868	7.2743	-7.76135	9.2788e-06	0.00215998	3.9781
28	Eif4b	-0.767383	8.06022	-7.76115	9.28098e-06	0.00215998	3.97244
29	Aurkaip1	-0.594463	6.69084	-7.65088	1.0606e-05	0.00235355	3.8515
30	Hsph1	-1.1307	5.69453	-7.60641	1.11967e-05	0.00238122	3.8013
31	Slc1a5	-0.920326	6.55848	-7.58308	1.15208e-05	0.00238981	3.77252
32	Cdt1	-0.662642	7.21692	-7.463	1.33561e-05	0.00252635	3.61679
33	Nop16	-0.749321	6.15835	-7.42758	1.39558e-05	0.00252635	3.58925
34	Nip7	-0.797268	5.87194	-7.42318	1.40324e-05	0.00252635	3.5861
35	Stk16	-0.810585	5.64076	-7.37928	1.48206e-05	0.00260443	3.53263
36	Mcrip2	-1.14631	3.94172	-7.36901	1.50119e-05	0.00260443	3.27219
37	Xpot	-0.69389	6.9754	-7.21885	1.81329e-05	0.00307544	3.31688
38	Ptbp1	-0.713385	7.35249	-7.1832	1.89722e-05	0.00307544	3.26589
39	Nat10	-1.00528	5.10606	-7.14349	1.99564e-05	0.0031255	3.23324
40	Chchd4	-0.669854	5.94852	-7.12895	2.03304e-05	0.00312891	3.22445
41	Tomm70a	-0.529211	7.4425	-7.11254	2.07615e-05	0.00314454	3.17411
42	Cdca7	-1.25272	6.62852	-7.07911	2.16703e-05	0.00319271	3.14993
43	Eif1a	-0.80834	6.30036	-7.07385	2.18174e-05	0.00319271	3.14853
44	Phb2	-0.497335	8.22682	-7.05795	2.22679e-05	0.00319271	3.09868
45	Cluh	-0.798791	6.82204	-7.01346	2.35823e-05	0.00319271	3.05914
46	C1qbp	-0.671109	8.58197	-7.0065	2.37953e-05	0.00319271	3.03213
47	Snu13	-0.565694	8.03199	-6.97646	2.4739e-05	0.00319271	2.99374
48	Eif4a1	-0.694094	8.84048	-6.96213	2.52033e-05	0.00319271	2.97486
49	Dctpp1	-0.790382	6.95524	-6.94572	2.57463e-05	0.00319271	2.96874
50	Rsl1d1	-0.494143	8.33512	-6.93541	2.60939e-05	0.00319271	2.93963
51	Tmem97	-0.808806	5.88638	-6.93105	2.62425e-05	0.00319271	2.97668
52	Reep6	-1.12994	5.17687	-6.92676	2.63897e-05	0.00319271	2.97151
53	Ncl	-0.628891	10.8254	-6.92251	2.6536e-05	0.00319271	2.93405
54	Hspe1	-0.599817	8.99239	-6.91585	2.67676e-05	0.00319271	2.9147
55	Tnpo1	-0.549464	6.67849	-6.90472	2.71589e-05	0.00319939	2.92123
56	Fkbp2	-0.725016	6.00779	-6.84339	2.94299e-05	0.00338338	2.86098
57	Lbhd1	-1.65057	3.36974	-6.79465	3.13794e-05	0.00351561	2.39568
58	Hspd1	-0.734004	8.55288	-6.77977	3.20021e-05	0.00351561	2.73473
59	Rangrf	-0.780553	5.67959	-6.77584	3.21688e-05	0.00351561	2.78219
60	Cd3eap	-1.04142	5.54659	-6.76926	3.24497e-05	0.00351561	2.7768
61	Prpf31	-0.81255	5.24717	-6.76795	3.2506e-05	0.00351561	2.77577
62	Cdv3	-0.500804	7.35035	-6.74843	3.3357e-05	0.00351561	2.70087
63	Pa2g4	-0.732469	9.01985	-6.74454	3.35294e-05	0.00351561	2.68877
64	Exosc1	-0.795503	5.52998	-6.68073	3.64987e-05	0.003666	2.66237
65	Ppan	-0.736236	6.55725	-6.67168	3.69417e-05	0.00367185	2.61935
66	Pop1	-0.651909	5.41518	-6.64035	3.85219e-05	0.00375078	2.61157
67	Nup107	-0.697133	6.73071	-6.58259	4.16287e-05	0.0039601	2.49478
68	Etf1	-0.695346	6.9803	-6.5344	4.44259e-05	0.00404267	2.42261
69	Pusl1	-1.15061	3.77123	-6.53341	4.44855e-05	0.00404267	2.30413
70	Rrp12	-1.16329	4.20272	-6.50418	4.62822e-05	0.0040837	2.36464
71	Wdr43	-0.472233	8.33901	-6.50317	4.63462e-05	0.0040837	2.36202
72	Nolc1	-0.81042	7.47918	-6.48498	4.75048e-05	0.0040837	2.3452
73	Timm9	-0.643417	6.72574	-6.45614	4.9407e-05	0.00411543	2.32352
74	Hspa4	-0.65609	8.45552	-6.45283	4.96303e-05	0.00411543	2.29304
75	mt-Cytb	-1.90741	11.8858	-6.40868	5.27164e-05	0.00419428	2.25656
76	Kpnb1	-0.657642	7.62431	-6.3964	5.36105e-05	0.00419428	2.2204
77	Ino80e	-0.611426	6.09133	-6.38639	5.43517e-05	0.0042075	2.252
78	Serf1	-0.899051	4.45891	-6.38204	5.46772e-05	0.0042075	2.25273
79	Ctps	-0.612278	6.08232	-6.34656	5.74108e-05	0.00428286	2.19812
80	Grwd1	-1.15385	5.08298	-6.34604	5.74518e-05	0.00428286	2.23021
81	Noc3l	-0.728068	4.98149	-6.31577	5.99018e-05	0.00440321	2.19032
82	Utp4	-0.701453	6.14653	-6.31472	5.99893e-05	0.00440321	2.15246
83	Umps	-0.663101	5.74449	-6.28356	6.26325e-05	0.00456213	2.12707
84	Tspan4	-0.891289	4.7761	-6.27446	6.34272e-05	0.00458502	2.13256
85	Wdr46	-1.14854	3.97325	-6.24492	6.60848e-05	0.00467415	2.00969
86	Rab5if	-0.622096	7.59608	-6.24443	6.61298e-05	0.00467415	2.00913
87	Rrp15	-0.762002	5.28163	-6.20199	7.01593e-05	0.00488657	2.03422
88	Prpf19	-0.65198	6.6812	-6.16366	7.40263e-05	0.00502986	1.92029
89	Fbl	-0.554065	7.85572	-6.16078	7.43252e-05	0.00502986	1.8876
90	Ajuba	-0.676256	5.60875	-6.14131	7.63848e-05	0.00513284	1.9381
91	Ddx27	-0.518022	7.24842	-6.12514	7.8142e-05	0.00520574	1.84738
92	Uqcr11	-0.541795	7.94041	-6.11673	7.90724e-05	0.00520574	1.8243
93	Slc7a1	-0.897493	6.33819	-6.10866	7.99762e-05	0.00520574	1.85946
94	Eif2s3x	-0.520907	6.48853	-6.1071	8.01522e-05	0.00520574	1.84746
95	Lap3	-0.738133	5.98863	-6.10348	8.05623e-05	0.00520574	1.86757
96	Ddx18	-0.646592	6.30269	-6.06806	8.46968e-05	0.00532131	1.80153
97	Zfp185	-0.585333	5.15576	-6.06122	8.55198e-05	0.00533353	1.84544
98	Pfdn6	-0.720188	7.1786	-6.02934	8.9476e-05	0.00545625	1.71371
99	Wdr75	-0.612526	6.25345	-6.02699	8.97748e-05	0.00545625	1.74551
100	Sdhd	-1.04218	6.01151	-5.99344	9.41646e-05	0.00564901	1.71502
101	Foxred2	-1.05696	3.42335	-5.98708	9.50218e-05	0.00564901	1.57154
102	mt-Atp8	-1.36566	7.41495	-5.98562	9.52206e-05	0.00564901	1.65072
103	Sfxn1	-0.493962	8.75601	-5.98493	9.53145e-05	0.00564901	1.63426
104	Cebpz	-0.488305	7.81579	-5.97188	9.71064e-05	0.0056846	1.61753
105	Camkk2	-0.524546	6.97031	-5.95637	9.92825e-05	0.00570873	1.61453
106	Mcm5	-0.61691	7.52752	-5.93543	0.000102305	0.00570873	1.56987
107	Ncbp2	-0.529048	6.39172	-5.92072	0.000104486	0.00579654	1.58645
108	Ranbp1	-0.77585	8.29238	-5.90762	0.000106471	0.00583862	1.52242
109	Isy1	-0.591679	5.70546	-5.89448	0.000108502	0.00586105	1.58666
110	Wdr36	-0.533736	6.18341	-5.89193	0.0001089	0.00586105	1.55566
111	Ung	-0.839988	7.11475	-5.88917	0.000109334	0.00586105	1.51427
112	Snrpf	-0.747798	6.75082	-5.8673	0.000112834	0.00597441	1.49502
113	Urb1	-0.746584	4.62328	-5.85565	0.000114748	0.00597441	1.57115
114	Dna2	-0.590406	5.64554	-5.85116	0.000115496	0.00597441	1.52848
115	Pno1	-0.775528	5.29437	-5.84914	0.000115832	0.00597441	1.54644
116	Ftsj3	-0.623737	7.03273	-5.84232	0.00011698	0.00600118	1.44755
117	Pdcd11	-0.584444	6.00699	-5.83298	0.000118572	0.00605033	1.48108
118	Pus7	-0.57447	6.18671	-5.82612	0.000119754	0.00607817	1.46098
119	Sdad1	-0.532599	7.0138	-5.81921	0.00012096	0.00610689	1.41407
120	Pmpca	-0.60101	6.0689	-5.81243	0.000122155	0.00612535	1.44799
121	Set	-0.612657	9.19558	-5.79164	0.000125899	0.00619229	1.35422
122	Rsl24d1	-0.491724	6.37746	-5.78935	0.000126317	0.00619229	1.39683
123	Ptcd3	-0.581776	6.24478	-5.78811	0.000126545	0.00619229	1.40277
124	Denr	-0.649307	7.66908	-5.78457	0.000127199	0.00619252	1.34739
125	Ran	-0.639185	10.2953	-5.76371	0.00013112	0.00627424	1.32278
126	Isg20l2	-0.740663	5.74904	-5.76214	0.000131421	0.00627424	1.3959
127	Syncrip	-0.436545	7.9519	-5.76169	0.000131508	0.00627424	1.30929
128	Idi1	-1.3619	4.31475	-5.75183	0.00013341	0.00633334	1.41481
129	Smpd4	-0.610373	4.86105	-5.72293	0.000139164	0.00657377	1.38504
130	Mettl16	-0.719094	6.33593	-5.71805	0.000140161	0.00658824	1.29686
131	Syce2	-0.619154	6.9995	-5.71447	0.000140897	0.0065904	1.2611
132	Tfap4	-0.841488	4.99175	-5.7103	0.00014176	0.00659841	1.36414
133	Heatr1	-0.700392	6.23065	-5.68893	0.000146273	0.00667818	1.25984
134	Mtfp1	-1.21533	3.89423	-5.68416	0.0001473	0.00669302	1.28635
135	Ddx56	-0.643615	5.41007	-5.65095	0.000154673	0.00692908	1.25573
136	Ipo5	-0.50085	6.88002	-5.62949	0.000159645	0.00711837	1.13914
137	Trmt61a	-0.96777	4.51796	-5.6143	0.000163266	0.00712568	1.23765
138	Bccip	-0.635931	5.34009	-5.60244	0.000166155	0.00712568	1.1898
139	Polr3e	-0.784526	5.19809	-5.60098	0.000166515	0.00712568	1.19777
140	Fasn	-1.10148	6.32775	-5.59737	0.000167408	0.00712568	1.12443
141	Lrrc59	-0.640862	6.00742	-5.59539	0.000167899	0.00712568	1.135
142	BC003965	-0.623264	5.73551	-5.59269	0.000168572	0.00712568	1.14888
143	Aasdhppt	-0.628385	5.26377	-5.59101	0.000168992	0.00712568	1.17794
144	Npm1	-0.545515	10.8072	-5.57913	0.000171994	0.00712568	1.05447
145	Ccdc86	-0.793403	4.87999	-5.57716	0.000172498	0.00712568	1.17908
146	Sf1	-0.468815	8.60503	-5.57114	0.000174044	0.00712568	1.02432
147	Sec11a	-0.477518	7.49823	-5.56989	0.000174367	0.00712568	1.03035
148	Eif3l	-0.425888	7.55794	-5.56713	0.000175083	0.00712568	1.02463
149	Ippk	-0.736298	4.26145	-5.56515	0.0001756	0.00712568	1.16481
150	Snrpa	-0.586834	5.41919	-5.55734	0.000177649	0.00712568	1.11848
151	Eef1d	-0.555661	7.84486	-5.55716	0.000177696	0.00712568	1.00587
152	Srsf1	-0.443999	8.88812	-5.55249	0.000178934	0.00712568	0.996713
153	Polr2h	-0.740422	4.84455	-5.55137	0.000179231	0.00712568	1.1432
154	Prmt5	-0.591237	6.47362	-5.54608	0.000180649	0.00712568	1.03364
155	Tcp1	-0.535788	8.04118	-5.52275	0.000187035	0.00725485	0.952198
156	Ebna1bp2	-0.648257	6.93505	-5.50281	0.000192684	0.00739468	0.947902
157	Bola2	-0.543952	6.53859	-5.50168	0.00019301	0.00739468	0.963371
158	Abce1	-0.581905	7.0797	-5.49831	0.000193984	0.00739468	0.935223
159	Tex261	-0.402567	7.61709	-5.49648	0.000194515	0.00739468	0.916729
160	Mrpl54	-0.479575	6.47754	-5.48929	0.000196617	0.00742049	0.947481
161	Ormdl2	-0.447564	6.38244	-5.48809	0.000196971	0.00742049	0.950566
162	Eef1akmt4	-1.04299	3.39636	-5.48434	0.000198078	0.00742049	0.946975
163	Rpl13a	-0.498735	7.87558	-5.47648	0.000200423	0.00742049	0.88326
164	mt-Nd4	-1.66397	12.2168	-5.47469	0.000200961	0.00742049	0.914098
165	Knop1	-0.519885	7.2311	-5.47178	0.00020184	0.00742049	0.889689
166	Ndufaf4	-0.559472	6.33574	-5.46839	0.000202868	0.00742049	0.924552
167	Hikeshi	-0.771817	5.3218	-5.46041	0.000205309	0.0074489	0.98484
168	Txnl4a	-0.880064	4.84797	-5.45469	0.000207078	0.00746461	1.00525
169	Ptges3	-0.55516	8.50583	-5.449	0.000208854	0.00746461	0.839403
170	3110082I17Rik	-0.791339	4.63806	-5.44765	0.000209277	0.00746461	1.00152
171	Ppp1r14b	-0.682446	7.50843	-5.44556	0.000209936	0.00746461	0.843565
172	2810004N23Rik	-0.626707	6.95441	-5.44398	0.000210436	0.00746461	0.85803
173	Qtrt2	-1.09091	3.41304	-5.41918	0.000218432	0.00767897	0.865628
174	Eif3g	-0.571164	7.54227	-5.41321	0.000220406	0.00770371	0.792723
175	Gspt1	-0.475615	7.47654	-5.40872	0.0002219	0.00772762	0.786748
176	Gtpbp4	-0.429187	7.52219	-5.40545	0.000222997	0.00773759	0.780432
177	Comtd1	-1.1032	4.90029	-5.39428	0.000226785	0.00779907	0.917532
178	Zpr1	-0.592439	6.01847	-5.39209	0.000227539	0.00779907	0.830301
179	Noc4l	-0.569771	6.24386	-5.38969	0.000228363	0.00779907	0.81151
180	Sf3b3	-0.554509	7.61828	-5.37971	0.000231831	0.00787212	0.739852
181	Mlec	-0.599765	7.40046	-5.37738	0.000232649	0.00787212	0.741514
182	Icam2	-0.52587	7.28704	-5.37372	0.000233939	0.00788781	0.738661
183	Pum3	-0.450656	6.77957	-5.36784	0.000236032	0.0079025	0.748782
184	Emg1	-0.450489	7.41158	-5.35624	0.000240213	0.00798644	0.707952
185	Adsl	-0.768809	5.22385	-5.32837	0.000250584	0.00824508	0.796687
186	Pold3	-0.511361	6.36514	-5.31931	0.000254055	0.00831252	0.69644
187	Commd1	-0.484502	5.91285	-5.31686	0.000255003	0.00831252	0.722871
188	Polr2f	-0.506921	6.70306	-5.31346	0.000256325	0.00831924	0.669405
189	Ppil1	-0.684973	6.5227	-5.3092	0.000257993	0.00834491	0.673437
190	Cnih1	-0.485668	7.21597	-5.3066	0.000259014	0.00834491	0.637692
191	Shmt1	-1.34428	4.85301	-5.30259	0.000260598	0.00834491	0.788681
192	Hspa9	-0.53979	8.31536	-5.30255	0.000260615	0.00834491	0.614931
193	Cct6a	-0.522703	8.30838	-5.28418	0.000268013	0.00849627	0.586528
194	Atad3a	-0.644091	5.52322	-5.26935	0.000274144	0.00860129	0.683273
195	Wt1	-0.714527	6.64531	-5.25944	0.000278327	0.00860129	0.590682
196	Smyd5	-0.981244	3.71185	-5.25866	0.000278662	0.00860129	0.702923
197	Tfdp1	-0.435748	6.79439	-5.25701	0.000279365	0.00860129	0.577974
198	Orc1	-0.885621	3.78024	-5.25424	0.000280548	0.00860129	0.705418
199	Nop2	-0.803115	5.97202	-5.25263	0.000281241	0.00860129	0.624863
200	Tmed5	-0.514704	6.0259	-5.23639	0.000288318	0.00873	0.592204
201	Otud6b	-0.620102	5.78532	-5.2304	0.000290978	0.00875772	0.602621
202	Bend3	-1.73425	1.81483	-5.22842	0.000291863	0.00875772	0.0131228
203	Nars	-0.521793	7.64354	-5.21722	0.000296919	0.00884122	0.48833
204	Adra2a	-1.14043	5.16461	-5.20259	0.000303663	0.00893711	0.61892
205	Hacd2	-0.658807	5.96776	-5.20102	0.000304398	0.00893711	0.543955
206	Dpagt1	-0.559903	5.58123	-5.19486	0.00030729	0.00896686	0.564467
207	Nop58	-0.555119	8.72287	-5.19159	0.000308843	0.0089847	0.442857
208	Ola1	-0.422044	7.49879	-5.17978	0.000314504	0.00912157	0.43253
209	Ubtf	-0.863265	6.51861	-5.15247	0.000328029	0.00926437	0.433972
210	Naa20	-0.644766	5.68745	-5.15011	0.000329225	0.00926437	0.488054
211	Men1	-0.563823	5.70512	-5.14997	0.000329298	0.00926437	0.485348
212	Mdn1	-0.695023	6.76429	-5.14855	0.00033002	0.00926437	0.412766
213	Ppa1	-0.83089	6.2869	-5.14568	0.000331486	0.00926437	0.438043
214	Ppat	-0.762925	5.64201	-5.14458	0.000332049	0.00926437	0.485145
215	Stt3b	-0.438084	6.49345	-5.14265	0.000333041	0.00926495	0.416033
216	Nifk	-0.588042	6.92423	-5.13014	0.000339546	0.00941845	0.375867
217	Fen1	-0.479089	7.32676	-5.11707	0.000346481	0.00955527	0.339556
218	Grpel1	-0.525153	5.62031	-5.09827	0.000356726	0.00979974	0.412759
219	5031439G07Rik	-0.79381	4.62984	-5.09706	0.0003574	0.00979974	0.49095
220	Coa5	-0.454816	7.07959	-5.08695	0.00036305	0.00984368	0.300979
221	Ubfd1	-0.723719	4.69292	-5.08205	0.000365826	0.00986238	0.46465
222	Pabpc4	-0.642638	9.33826	-5.07742	0.000368468	0.00990399	0.26669
223	Phf5a	-0.437677	7.9814	-5.07069	0.000372341	0.00996066	0.253927
224	Enoph1	-0.825347	3.98983	-5.07014	0.000372664	0.00996066	0.460759
225	Psmc5	-0.545613	6.14811	-5.06203	0.000377394	0.0100309	0.313951
226	Pwp2	-0.774574	4.58011	-5.05506	0.000381508	0.0100921	0.430843
227	Timm50	-0.681802	5.82102	-5.05421	0.000382016	0.0100921	0.329337
228	Mak16	-0.394899	6.84737	-5.05278	0.000382869	0.0100921	0.257113
229	Mrpl50	-0.562127	5.5506	-5.04742	0.000386081	0.0101208	0.340817
230	Nt5dc2	-0.995632	5.6274	-5.03868	0.000391375	0.0102035	0.32728
231	Hells	-0.654827	6.95012	-5.03372	0.000394418	0.010227	0.223717
232	Slfn3	-1.22022	3.02778	-5.02943	0.000397068	0.010257	0.274463
233	Abitram	-0.769228	4.01267	-5.02398	0.000400462	0.0102954	0.39535
234	Wdr12	-0.373954	7.01278	-5.01318	0.000407274	0.0103632	0.187222
235	Wdr5	-0.374073	7.32617	-5.00183	0.000414569	0.0105208	0.157364
236	Mcm4	-0.431495	8.13057	-4.99006	0.000422281	0.0106326	0.125491
237	Ttll12	-0.407542	7.29829	-4.98366	0.000426541	0.0106326	0.129599
238	Hmga1	-0.934349	4.36648	-4.9833	0.000426777	0.0106326	0.33388
239	Nup153	-0.43634	6.70134	-4.97816	0.000430233	0.0106704	0.146693
240	Chaf1b	-0.692889	4.88464	-4.97642	0.000431408	0.0106704	0.291952
241	Myc	-0.744116	6.39546	-4.97606	0.000431649	0.0106704	0.164073
242	Hnrnpm	-0.48165	9.84004	-4.97429	0.00043285	0.0106725	0.108129
243	Slc25a32	-0.595131	4.82241	-4.96855	0.000436767	0.0107137	0.283689
244	Ptma	-0.616967	11.1785	-4.95554	0.000445787	0.010879	0.0965049
245	Cgas	-0.507223	5.9196	-4.94559	0.000452813	0.0109822	0.1489
246	Tmem238	-1.11797	3.85374	-4.93992	0.000456872	0.0109822	0.267572
247	Hnrnph1	-0.764987	6.31136	-4.93987	0.000456907	0.0109822	0.112943
248	Tomm34	-0.52497	6.0029	-4.92249	0.000469587	0.0111393	0.10585
249	St3gal4	-0.741399	3.76318	-4.92248	0.000469594	0.0111393	0.24145
250	Polr1a	-0.50746	5.94676	-4.92131	0.000470462	0.0111393	0.108422
251	Svbp	-0.403047	6.32298	-4.91029	0.000478712	0.0112238	0.0612616
252	Pgam5	-0.427343	5.5243	-4.91026	0.000478735	0.0112238	0.12844
253	Sigmar1	-0.908604	4.13346	-4.90092	0.00048584	0.0113351	0.216881
254	Cacybp	-0.656693	7.11928	-4.89073	0.000493729	0.0114072	-0.010591
255	Trp53	-0.418492	6.36548	-4.88639	0.000497128	0.0114303	0.0205328
256	2410002F23Rik	-0.615643	5.19338	-4.88351	0.000499397	0.0114549	0.120463
257	Ptger3	-0.632514	5.53797	-4.87913	0.000502873	0.011507	0.0807093
258	Ppid	-0.892227	5.63217	-4.87582	0.000505515	0.0115398	0.0709412
259	Abhd14a	-0.569706	5.10591	-4.87421	0.000506804	0.0115416	0.11385
260	Yrdc	-0.664867	4.75666	-4.86718	0.000512474	0.011623	0.134788
261	Rrp7a	-0.897761	3.37765	-4.86567	0.0005137	0.011623	0.127032
262	Pole3	-0.641799	6.55092	-4.86526	0.000514033	0.011623	-0.0228632
263	Sod2	-0.38075	7.36462	-4.86301	0.000515867	0.0116324	-0.0652959
264	Psme2	-0.700457	4.62113	-4.85492	0.000522526	0.0117316	0.126359
265	Polr2d	-0.578076	4.48443	-4.84427	0.00053143	0.011859	0.118035
266	Srsf6	-0.436715	8.22243	-4.84368	0.000531928	0.011859	-0.108919
267	Anp32b	-0.356786	9.70874	-4.83598	0.000538473	0.0119769	-0.114858
268	Mrm3	-0.778271	3.85755	-4.82993	0.000543675	0.0120337	0.111238
269	Iars	-0.571893	6.68198	-4.82729	0.000545958	0.0120337	-0.0917863
270	Galk1	-1.07802	6.01514	-4.82351	0.00054925	0.0120481	-0.0423432
271	Tmem234	-0.356375	7.44138	-4.81876	0.000553417	0.0121117	-0.138961
272	Rida	-0.555426	4.99433	-4.81472	0.000556991	0.012162	0.0318265
273	Mrpl41	-0.591581	5.23303	-4.80875	0.000562308	0.0122222	-0.000335708
274	Llph	-0.530852	6.02535	-4.80625	0.000564548	0.012243	-0.0803417
275	Tomm40	-0.700221	6.52174	-4.8048	0.000565855	0.0122435	-0.117214
276	Mrpl20	-0.562832	6.54634	-4.80315	0.000567346	0.012248	-0.122791
277	Trap1	-0.458224	6.47142	-4.79926	0.00057087	0.0122778	-0.125246
278	Polr2e	-0.460724	6.70051	-4.79284	0.000576742	0.0122841	-0.148852
279	Mtap	-0.610038	7.07032	-4.78264	0.000586201	0.0123751	-0.182491
280	Agpat5	-0.378328	6.59326	-4.77844	0.000590148	0.0124309	-0.166547
281	Elovl1	-0.624067	6.81821	-4.77209	0.000596159	0.0124749	-0.187412
282	Pdss1	-0.835226	3.86886	-4.76968	0.000598456	0.0124956	0.0233842
283	Tars	-0.560464	7.41261	-4.76313	0.000604758	0.0125772	-0.226718
284	Hspa8	-0.831648	7.47251	-4.7627	0.000605174	0.0125772	-0.2267
285	Gga2	-0.385385	7.01146	-4.7538	0.00061385	0.0126439	-0.22753
286	Ufm1	-0.446305	5.46218	-4.74285	0.000624703	0.0128165	-0.129224
287	Larp1	-0.368412	8.37521	-4.74164	0.000625915	0.0128165	-0.274117
288	Timm10	-0.710012	5.43702	-4.73505	0.000632556	0.0128838	-0.135419
289	Rbks	-1.04583	3.19491	-4.73017	0.000637522	0.0129431	-0.0870481
290	Ythdf2	-0.386653	7.68655	-4.71599	0.000652189	0.0131569	-0.311153
291	Hmgn1	-0.385852	7.99721	-4.7141	0.000654176	0.0131634	-0.318013
292	Nup85	-0.457886	7.36257	-4.71306	0.000655273	0.0131634	-0.307077
293	Exosc3	-0.574955	4.82389	-4.70638	0.000662333	0.0132217	-0.120666
294	Ltv1	-0.452239	6.07089	-4.70414	0.000664722	0.0132417	-0.248762
295	Mphosph10	-0.509702	6.48913	-4.69461	0.000674982	0.0133902	-0.294631
296	Toe1	-0.526754	4.97982	-4.68158	0.000689286	0.0135422	-0.175369
297	Psmg3	-0.38828	6.27463	-4.68154	0.000689332	0.0135422	-0.302013
298	Usp36	-0.58803	5.91427	-4.67435	0.000697359	0.0136356	-0.281385
299	Xpo5	-0.436886	6.65921	-4.66355	0.000709611	0.0137046	-0.355853
300	Dpp3	-0.404149	6.46312	-4.66327	0.000709932	0.0137046	-0.344637
301	Mcm3	-0.43062	8.41656	-4.65297	0.000721824	0.0138307	-0.41867
302	Ppp2r1b	-0.36762	7.11617	-4.65172	0.000723281	0.0138307	-0.39811
303	Tfam	-0.37913	6.89828	-4.64543	0.000730666	0.0139162	-0.398265
304	Pdzd3	-1.88233	1.37871	-4.63938	0.000737841	0.0139751	-0.805288
305	Ipo4	-0.903031	4.56463	-4.63593	0.000741957	0.0140193	-0.203479
306	Ptrh2	-0.488104	5.50849	-4.63412	0.000744135	0.0140327	-0.307095
307	Rrp1b	-0.613176	5.95715	-4.63004	0.000749058	0.0140769	-0.356371
308	Fkbp4	-0.658201	8.1524	-4.62939	0.000749851	0.0140769	-0.456375
309	Asb17	-0.920341	4.17688	-4.62852	0.000750906	0.0140769	-0.191097
310	Psmc3	-0.40422	8.04394	-4.62368	0.000756809	0.0141597	-0.465972
311	Pycrl	-0.7621	4.71966	-4.61574	0.000766593	0.0141822	-0.250104
312	Slc16a1	-0.541319	6.13536	-4.61462	0.000767988	0.0141822	-0.397874
313	Eftud2	-0.415794	6.99359	-4.61457	0.000768044	0.0141822	-0.453116
314	Pde6h	-1.52645	1.93603	-4.61428	0.000768415	0.0141822	-0.576855
315	Snrnp200	-0.383254	7.3358	-4.60571	0.000779148	0.0143249	-0.48186
316	Angptl4	-1.14701	4.16666	-4.59073	0.000798312	0.014565	-0.246517
317	Rcl1	-0.534849	6.3654	-4.58861	0.000801065	0.0145733	-0.458272
318	Dpp9	-0.73521	4.52068	-4.58695	0.000803217	0.0145733	-0.278275
319	Gars	-0.369865	6.98751	-4.58568	0.000804878	0.0145733	-0.500331
320	Nme1	-0.609015	7.87567	-4.58452	0.000806401	0.0145733	-0.52778
321	Phb	-0.626524	5.27347	-4.57926	0.000813308	0.014615	-0.367759
322	Tada2a	-0.470948	5.56007	-4.57475	0.000819292	0.0146592	-0.408285
323	U2af2	-0.398921	8.65717	-4.57424	0.000819966	0.0146592	-0.547748
324	Dcun1d5	-0.437018	6.23994	-4.57394	0.000820377	0.0146592	-0.473818
325	Mydgf	-0.546684	5.69409	-4.57197	0.000823006	0.0146787	-0.425879
326	Ipo7	-0.420477	7.37753	-4.57068	0.000824731	0.0146821	-0.540646
327	Psmg1	-0.672798	5.06203	-4.55562	0.000845181	0.0148223	-0.381498
328	Hnrnpu	-0.480452	9.78691	-4.55235	0.000849693	0.0148223	-0.575959
329	Nol6	-0.575652	5.24641	-4.55104	0.000851497	0.0148266	-0.410798
330	Egfl7	-0.462912	6.88388	-4.54635	0.000858027	0.014886	-0.559426
331	Nln	-0.61004	5.33286	-4.5427	0.000863143	0.0149476	-0.433354
332	Azin1	-0.624056	5.92829	-4.534	0.000875473	0.0150064	-0.509559
333	Srsf2	-0.401099	9.63884	-4.53365	0.000875976	0.0150064	-0.608706
334	Nop14	-0.462107	6.70382	-4.53203	0.000878291	0.0150191	-0.573297
335	Surf2	-0.666934	4.98306	-4.53009	0.000881065	0.0150272	-0.41368
336	Dnajb11	-0.622744	6.22152	-4.5269	0.000885661	0.0150641	-0.546896
337	Dhx33	-0.688553	4.99302	-4.5221	0.000892629	0.0151287	-0.427126
338	Qars	-0.492964	7.04241	-4.51006	0.000910347	0.0153243	-0.62683
339	Mat2a	-0.311368	9.62257	-4.5099	0.00091059	0.0153243	-0.648229
340	Cdc25a	-0.404778	6.80923	-4.5035	0.000920163	0.0154581	-0.626398
341	Ttll4	-0.470177	5.15078	-4.49591	0.000931646	0.0156235	-0.49013
342	Ppp4c	-0.656791	5.04574	-4.49279	0.000936421	0.015676	-0.480525
343	Ndufaf6	-0.661892	4.12929	-4.48256	0.000952225	0.0158571	-0.413787
344	Ubac1	-0.403779	7.09807	-4.47672	0.000961371	0.0159534	-0.684876
345	Fpgs	-0.571917	5.15895	-4.47655	0.000961635	0.0159534	-0.520913
346	Ncbp1	-0.418171	6.801	-4.47469	0.000964585	0.0159534	-0.673444
347	Ciao2a	-0.525223	7.11218	-4.47462	0.000964694	0.0159534	-0.688413
348	Ebp	-0.434512	6.1362	-4.46787	0.000975423	0.0160078	-0.639099
349	C1qtnf1	-1.77696	2.1721	-4.46727	0.000976372	0.0160078	-0.687701
350	Utp15	-0.501941	5.59789	-4.46226	0.000984437	0.0160799	-0.594555
351	Nono	-0.357496	8.90169	-4.45903	0.000989653	0.0161148	-0.737857
352	Cd320	-1.27319	3.11765	-4.45235	0.00100056	0.0162619	-0.488086
353	Dph2	-0.631578	3.71184	-4.45142	0.0010021	0.0162619	-0.449274
354	Polr1b	-0.747391	4.6162	-4.4409	0.00101956	0.0164325	-0.516093
355	Bzw1	-0.534402	7.74424	-4.43738	0.00102548	0.0164325	-0.769687
356	Trim27	-0.358457	6.7122	-4.43729	0.00102563	0.0164325	-0.730734
357	Rfng	-0.62809	4.3865	-4.43684	0.00102639	0.0164325	-0.502981
358	Rcc2	-0.32082	9.08194	-4.43484	0.00102977	0.016459	-0.777476
359	Ndufs6	-0.454468	7.36258	-4.42691	0.00104328	0.0166194	-0.77777
360	Setd1b	-0.389545	6.75745	-4.42501	0.00104654	0.0166282	-0.753477
361	Naf1	-0.556916	5.54872	-4.42415	0.00104801	0.0166282	-0.650559
362	Gemin5	-0.422039	5.37927	-4.42355	0.00104906	0.0166282	-0.634168
363	Spon1	-0.976675	5.20826	-4.41874	0.0010574	0.0167018	-0.612026
364	Atad1	-0.337158	6.97543	-4.39846	0.00109331	0.0171192	-0.809192
365	Tulp2	-0.704617	5.72868	-4.39786	0.0010944	0.0171192	-0.711028
366	Usp5	-0.398526	5.77285	-4.39408	0.00110123	0.0171848	-0.726299
367	Dhx9	-0.428165	7.6272	-4.38741	0.00111342	0.0173315	-0.851361
368	Ewsr1	-0.454844	8.19889	-4.37998	0.00112715	0.0174034	-0.869997
369	Cct5	-0.322616	8.31645	-4.37739	0.00113198	0.0174408	-0.874613
370	Jagn1	-0.554817	5.26585	-4.37129	0.00114346	0.0175187	-0.704227
371	Sf3b4	-0.442769	6.76392	-4.3669	0.00115178	0.0175844	-0.850139
372	Nob1	-0.420042	6.08218	-4.36268	0.00115984	0.0176511	-0.808174
373	Yars	-0.574496	5.46416	-4.35699	0.00117081	0.0177895	-0.750655
374	Rcn1	-0.5333	4.83143	-4.35436	0.0011759	0.0178385	-0.680446
375	Nudcd1	-0.528727	5.17054	-4.34612	0.00119204	0.0180143	-0.734243
376	Gins2	-0.733821	5.39442	-4.34556	0.00119315	0.0180143	-0.758344
377	Vsig10	-0.740607	4.30466	-4.33565	0.00121289	0.0182105	-0.65391
378	Naa25	-0.397751	6.62457	-4.33521	0.00121378	0.0182105	-0.895039
379	Rpn1	-0.375822	8.32288	-4.33258	0.00121908	0.0182614	-0.949617
380	Psme3	-0.492381	6.70784	-4.32237	0.00123988	0.0184483	-0.920856
381	Trim25	-0.535114	6.48555	-4.322	0.00124066	0.0184483	-0.906846
382	Colgalt1	-0.529347	6.26252	-4.32158	0.00124152	0.0184483	-0.890573
383	Polr3d	-0.537256	5.17781	-4.32078	0.00124316	0.0184483	-0.776287
384	Pcyox1l	-0.855822	4.54987	-4.31981	0.00124517	0.0184494	-0.700001
385	Mogs	-0.634007	7.26485	-4.3183	0.0012483	0.018467	-0.954362
386	Cnbp	-0.412888	8.27376	-4.31559	0.00125391	0.0185143	-0.978049
387	Pfas	-0.439268	6.0483	-4.31489	0.00125537	0.0185143	-0.884066
388	Bik	-0.929732	2.68439	-4.30933	0.00126701	0.0186447	-0.73962
389	Cad	-0.567095	6.45791	-4.3088	0.00126812	0.0186447	-0.92657
390	Rtcb	-0.361321	7.17418	-4.30238	0.00128172	0.0188156	-0.978912
391	9130401M01Rik	-0.563554	4.7452	-4.29505	0.00129743	0.0188555	-0.765691
392	Hira	-0.467684	5.09769	-4.29496	0.00129761	0.0188555	-0.809626
393	Ankrd10	-0.351444	6.6944	-4.29238	0.00130321	0.0188985	-0.971092
394	Eif6	-0.383318	6.48908	-4.28943	0.00130961	0.0189601	-0.962781
395	mt-Atp6	-1.61531	2.59027	-4.28859	0.00131143	0.0189601	-0.804791
396	Msto1	-0.746679	3.72907	-4.28394	0.00132163	0.0190429	-0.70263
397	Utp20	-0.642044	5.59016	-4.28327	0.00132308	0.0190429	-0.885432
398	Ogdh	-0.314938	6.95025	-4.28228	0.00132527	0.0190429	-1.00217
399	Eif3b	-0.381754	7.34636	-4.28135	0.00132734	0.0190429	-1.021
400	Ccdc114	-0.733748	3.28462	-4.28053	0.00132913	0.0190429	-0.713301
401	Haus6	-0.365699	5.94856	-4.24591	0.00140807	0.0198873	-0.990202
402	Phgdh	-1.00949	5.81919	-4.24433	0.00141177	0.0198873	-0.967694
403	Bag2	-0.403492	6.31364	-4.23565	0.00143238	0.0200702	-1.03968
404	Fastkd2	-0.525692	4.92737	-4.23257	0.00143977	0.0201441	-0.889457
405	Aprt	-0.731596	7.85139	-4.22728	0.00145254	0.0202931	-1.12213
406	Atp23	-0.704783	4.15258	-4.22315	0.00146261	0.020395	-0.819295
407	Psph	-0.67979	6.00828	-4.21716	0.00147733	0.0205491	-1.03958
408	Fancm	-0.53857	4.5653	-4.21624	0.00147961	0.0205508	-0.872654
409	Taf1d	-0.683822	7.93962	-4.21174	0.00149077	0.0206303	-1.15006
410	Ost4	-0.587988	5.62851	-4.21132	0.00149182	0.0206303	-1.01022
411	Abhd17c	-0.475433	5.95192	-4.21023	0.00149456	0.0206383	-1.04883
412	Sinhcaf	-0.372341	6.05321	-4.20546	0.00150653	0.0206894	-1.06792
413	Kcnn4	-0.284676	8.00297	-4.20424	0.00150961	0.0206894	-1.16521
414	Sco2	-0.695091	3.65326	-4.20382	0.00151067	0.0206894	-0.823521
415	Canx	-0.315292	8.89161	-4.20351	0.00151146	0.0206894	-1.16647
416	Zfp598	-0.516882	5.53704	-4.20278	0.0015133	0.0206894	-1.01463
417	Lztr1	-0.505364	5.01844	-4.20145	0.00151667	0.020704	-0.952249
418	Eif1ad	-0.495976	6.13951	-4.19536	0.00153222	0.0208268	-1.09127
419	Aven	-0.640503	4.80767	-4.19009	0.0015458	0.0209815	-0.942079
420	Polr1d	-0.405972	8.4766	-4.18863	0.00154959	0.0210031	-1.19223
421	Tyms	-0.552696	6.99637	-4.18382	0.00156214	0.0210834	-1.1692
422	Clpp	-0.492831	5.63361	-4.18282	0.00156475	0.0210888	-1.05966
423	Mecr	-0.588441	4.07789	-4.18074	0.00157022	0.0210999	-0.881499
424	G3bp2	-0.34244	7.25243	-4.18032	0.00157133	0.0210999	-1.18792
425	E2f6	-0.736805	4.05033	-4.17712	0.00157977	0.0211447	-0.883662
426	Fem1a	-0.427531	5.74776	-4.17704	0.00157998	0.0211447	-1.08321
427	Ifrd1	-0.393953	5.91189	-4.17377	0.00158869	0.021229	-1.10677
428	Podxl	-1.23741	7.82188	-4.173	0.00159073	0.021229	-1.20798
429	Mrpl38	-0.527868	5.26926	-4.17069	0.00159692	0.0212818	-1.03469
430	Tma16	-0.409076	5.58589	-4.16423	0.00161433	0.0214838	-1.08605
431	Ppm1m	-0.629292	3.76237	-4.16153	0.00162164	0.0215511	-0.892257
432	Pdia6	-0.569471	7.7282	-4.15399	0.00164232	0.0217095	-1.24533
433	Parp1	-0.331691	8.80146	-4.15288	0.00164537	0.0217152	-1.25245
434	Ube2v2	-0.368688	6.15215	-4.14951	0.00165474	0.0217921	-1.17106
435	Gtf2h1	-0.437504	6.74169	-4.14832	0.00165805	0.0217921	-1.21584
436	Sf3a3	-0.362324	6.52162	-4.1395	0.00168281	0.0220265	-1.21719
437	Calu	-0.476726	6.38449	-4.13648	0.00169139	0.0220783	-1.21132
438	mt-Co2	-1.3526	2.87078	-4.13312	0.00170097	0.0221428	-0.967427
439	Eif5a	-0.428412	9.93393	-4.12909	0.00171256	0.0221478	-1.28264
440	Heatr3	-0.604102	5.20841	-4.12902	0.00171273	0.0221478	-1.0946
441	Mrps25	-0.420437	6.03336	-4.12793	0.00171588	0.0221478	-1.1956
442	Prkcsh	-0.368494	6.1962	-4.12684	0.00171904	0.0221478	-1.21313
443	Ndufb7	-0.487207	7.04428	-4.12143	0.00173478	0.0222789	-1.27761
444	9430038I01Rik	-0.769279	3.846	-4.11529	0.00175282	0.022436	-0.967351
445	Atpsckmt	-0.658023	4.29057	-4.11041	0.00176729	0.0224547	-1.01177
446	Uchl5	-0.453211	6.85581	-4.10893	0.00177169	0.0224806	-1.28902
447	Skp1a	-0.291571	7.54067	-4.09778	0.00180533	0.0227863	-1.33845
448	Dnaja2	-0.328513	7.79877	-4.08983	0.00182969	0.0230328	-1.3573
449	Lrrc45	-0.562445	4.60068	-4.0889	0.00183259	0.0230389	-1.083
450	Pdia3	-0.40941	7.87992	-4.08812	0.001835	0.0230389	-1.36087
451	Thumpd1	-0.378046	6.33565	-4.07656	0.00187118	0.0234008	-1.30977
452	Mrps15	-0.43976	6.73615	-4.07327	0.00188161	0.0235004	-1.34271
453	Kdelr2	-0.351844	7.30006	-4.07144	0.00188742	0.0235422	-1.37468
454	Gusb	-0.819272	5.89644	-4.05849	0.0019292	0.0239149	-1.29165
455	mt-Co3	-1.37512	1.86274	-4.05789	0.00193118	0.0239149	-1.25804
456	Ovca2	-0.791175	3.46375	-4.05753	0.00193234	0.0239149	-1.0438
457	Was	-0.374259	6.40513	-4.0521	0.00195019	0.0240923	-1.35671
458	Mars2	-0.463603	4.98647	-4.05163	0.00195172	0.0240923	-1.19582
459	Nelfe	-0.444145	5.03666	-4.0501	0.00195679	0.0241236	-1.20537
460	Tsta3	-0.349569	5.66474	-4.04526	0.00197291	0.0242909	-1.29553
461	Uchl3	-0.492458	6.30944	-4.04435	0.00197594	0.0242969	-1.36097
462	Eif5	-0.370252	8.5969	-4.04235	0.00198263	0.0243479	-1.44105
463	Mrpl40	-0.479952	5.57918	-4.04076	0.00198799	0.0243822	-1.29107
464	Ncs1	-0.591866	5.42771	-4.03603	0.00200398	0.0245154	-1.27836
465	Wdr3	-0.337187	6.98657	-4.01095	0.00209106	0.0253635	-1.46338
466	Maco1	-0.354946	6.64403	-4.01071	0.00209192	0.0253635	-1.44396
467	Arfrp1	-0.354699	5.55998	-4.00807	0.0021013	0.0254127	-1.34531
468	Zmynd19	-0.611965	5.11905	-4.00308	0.00211921	0.0255514	-1.29189
469	Cse1l	-0.361346	7.26619	-4.00218	0.00212245	0.0255514	-1.49152
470	Timm13	-0.445371	6.72049	-3.99944	0.00213232	0.025567	-1.46744
471	Tmbim1	-0.634675	4.5566	-3.99352	0.0021539	0.025715	-1.23223
472	Slc30a5	-0.375085	5.15438	-3.98957	0.0021684	0.0258191	-1.32312
473	Nap1l1	-0.42138	8.73133	-3.98911	0.00217009	0.0258191	-1.53198
474	Tuba4a	-0.977797	8.18035	-3.98502	0.00218524	0.0259072	-1.53708
475	Tatdn2	-0.531178	6.3223	-3.9829	0.00219312	0.0259133	-1.46604
476	Prep	-0.518841	7.21753	-3.98019	0.00220326	0.0259848	-1.52624
477	Ndufa5	-0.476608	7.31941	-3.97895	0.00220791	0.0259848	-1.53277
478	Rpp40	-0.794363	3.14752	-3.97702	0.00221519	0.0259848	-1.16857
479	Fgf3	-1.53432	6.81898	-3.97571	0.00222012	0.0259848	-1.4985
480	Ssr2	-0.371637	6.76778	-3.9757	0.00222015	0.0259848	-1.51128
481	Rbmxl1	-0.3769	6.9847	-3.97432	0.0022254	0.0259848	-1.52577
482	Hnrnpf	-0.373136	10.2363	-3.97424	0.00222567	0.0259848	-1.54225
483	mt-Nd5	-0.659472	9.72383	-3.96916	0.00224502	0.0260916	-1.55836
484	Rbm15b	-0.369146	5.39645	-3.96863	0.00224705	0.0260916	-1.39072
485	Gls2	-0.698989	3.52019	-3.96667	0.00225455	0.0260916	-1.18467
486	Hyou1	-0.702348	6.195	-3.96588	0.0022576	0.0260916	-1.48099
487	Ttc27	-0.419981	4.89678	-3.96561	0.00225861	0.0260916	-1.32694
488	Zfp568	-0.757705	3.97504	-3.96098	0.0022765	0.0262274	-1.21987
489	Dnmt3b	-0.51289	5.17015	-3.95434	0.00230238	0.0264372	-1.38226
490	Pcbd2	-0.430289	5.42888	-3.95355	0.00230552	0.0264414	-1.41957
491	Wdr55	-0.558708	5.08327	-3.95194	0.00231185	0.0264504	-1.37331
492	Coro1b	-0.363226	7.2216	-3.95042	0.00231783	0.0264682	-1.57826
493	Rpl7l1	-0.346971	6.88965	-3.9497	0.00232069	0.0264682	-1.5629
494	Odc1	-0.445431	8.62615	-3.94944	0.00232172	0.0264682	-1.60026
495	Nop10	-0.361884	8.41547	-3.94864	0.00232487	0.0264725	-1.60177
496	Rcc1l	-0.518912	4.63316	-3.94107	0.0023551	0.026721	-1.33017
497	Vegfb	-0.763576	4.53682	-3.93653	0.0023734	0.0268329	-1.32114
498	Eif2b1	-0.528327	5.31288	-3.93393	0.00238394	0.0269183	-1.4358
499	Mtch1	-0.520009	7.37477	-3.93328	0.00238659	0.0269183	-1.61287
500	0610010F05Rik	-0.517231	5.19173	-3.92794	0.00240843	0.0270033	-1.42954
501	Dusp12	-0.540988	4.09467	-3.92561	0.00241805	0.0270493	-1.2904
502	Cmpk1	-0.415151	5.95544	-3.9249	0.00242099	0.0270505	-1.53156
503	Dis3	-0.431982	6.00815	-3.92302	0.00242876	0.0271055	-1.54
504	Gfer	-0.465947	5.24468	-3.91653	0.00245584	0.0273123	-1.45677
505	2310009A05Rik	-0.523997	5.28968	-3.90822	0.00249094	0.0275313	-1.47599
506	Dus1l	-0.609077	4.58873	-3.90773	0.00249305	0.0275313	-1.37788
507	Mrps24	-0.34174	6.38325	-3.90647	0.00249841	0.0275313	-1.60352
508	Thoc6	-0.395802	6.09733	-3.90614	0.00249984	0.0275313	-1.57824
509	Eif1ax	-0.34816	7.13579	-3.90602	0.00250033	0.0275313	-1.65064
510	Dhrs7b	-0.462022	4.49741	-3.90574	0.00250153	0.0275313	-1.37123
511	Ethe1	-0.512726	5.16025	-3.90295	0.0025135	0.0275953	-1.46712
512	Tmem251	-0.557174	4.74086	-3.90197	0.00251773	0.0275953	-1.40888
513	Cct8	-0.338252	9.08396	-3.90195	0.00251782	0.0275953	-1.68069
514	Ogfod1	-0.558763	4.60069	-3.90169	0.00251892	0.0275953	-1.39027
515	Twnk	-0.601784	4.20847	-3.89121	0.00256449	0.0278691	-1.35763
516	Ass1	-1.07122	3.04901	-3.8907	0.00256671	0.0278691	-1.30187
517	Ppie	-0.50556	4.27352	-3.89057	0.00256728	0.0278691	-1.36745
518	Fkbp3	-0.416392	6.95353	-3.88918	0.00257343	0.0279041	-1.66996
519	Rbm14	-0.624016	5.8354	-3.88801	0.00257858	0.0279212	-1.5779
520	Cct3	-0.370242	8.47791	-3.88696	0.00258319	0.0279212	-1.70789
521	S1pr2	-0.53663	5.18347	-3.88569	0.00258884	0.0279443	-1.49904
522	Psmd6	-0.430596	6.67522	-3.88479	0.00259282	0.0279556	-1.66092
523	Gid4	-0.365707	5.84984	-3.88315	0.00260011	0.0280025	-1.59163
524	Rpf2	-0.443435	6.35629	-3.87868	0.00262011	0.0280668	-1.64803
525	Eif4g1	-0.373667	9.26528	-3.87392	0.00264156	0.0281943	-1.72771
526	Immt	-0.337951	7.58681	-3.87073	0.00265603	0.0282307	-1.72853
527	Ddx21	-0.349039	8.77472	-3.87056	0.00265679	0.0282307	-1.73584
528	Ddx51	-0.723577	4.41405	-3.85939	0.00270817	0.0287446	-1.43256
529	Endog	-0.873719	3.48611	-3.85703	0.00271911	0.0288286	-1.35242
530	Tut1	-0.550964	4.4239	-3.85564	0.00272562	0.0288336	-1.4428
531	Grb10	-0.959579	4.75438	-3.85426	0.00273209	0.02887	-1.48164
532	Elac2	-0.514963	4.74035	-3.85185	0.0027434	0.0289575	-1.49284
533	Limd1	-0.376401	7.13707	-3.84495	0.00277608	0.0290772	-1.75573
534	Fbxl6	-0.437245	4.93661	-3.84059	0.00279695	0.0291997	-1.54111
535	Exosc7	-0.337921	6.66252	-3.83542	0.00282186	0.0293331	-1.74556
536	Cnot10	-0.472834	6.23114	-3.83539	0.00282202	0.0293331	-1.711
537	Atp6v0c	-0.281807	7.96097	-3.83078	0.00284448	0.029492	-1.80399
538	Nol8	-0.470541	6.81507	-3.83034	0.00284659	0.029492	-1.76298
539	Rps6kl1	-0.80194	3.01771	-3.82697	0.00286314	0.0295687	-1.39641
540	Emc8	-0.482435	5.28259	-3.82495	0.00287311	0.0295741	-1.61635
541	Cdc34	-0.523247	6.20047	-3.82335	0.00288101	0.0295916	-1.72806
542	Grk6	-0.435507	6.493	-3.82207	0.00288736	0.0296173	-1.75607
543	Ntmt1	-0.605341	3.55235	-3.81886	0.0029033	0.0296609	-1.41664
544	Dcun1d2	-0.607384	3.89854	-3.81315	0.00293197	0.0298702	-1.45143
545	Nop9	-0.298385	6.33791	-3.81243	0.00293562	0.0298702	-1.76154
546	Nr2c2ap	-0.586125	4.71071	-3.81029	0.00294643	0.0298702	-1.55683
547	Mrps5	-0.331638	6.68371	-3.80925	0.0029517	0.0298702	-1.79203
548	Thop1	-0.918647	3.14578	-3.80902	0.00295285	0.0298702	-1.42129
549	Cct4	-0.308759	8.26445	-3.80858	0.00295509	0.0298702	-1.84334
550	Ctnnbip1	-1.03268	3.97301	-3.80749	0.00296067	0.0298912	-1.4615
551	Pcbp1	-0.37548	9.15131	-3.80311	0.00298305	0.0300573	-1.85088
552	Znrd2	-0.628713	4.8936	-3.79785	0.00301017	0.030257	-1.60295
553	Dimt1	-0.915993	3.2038	-3.79597	0.00301992	0.030257	-1.44086
554	Sergef	-0.815789	3.29713	-3.79468	0.00302667	0.030257	-1.44391
555	Riox1	-0.352411	6.1061	-3.79438	0.00302824	0.030257	-1.77095
556	Dscc1	-0.479189	4.7306	-3.79271	0.00303696	0.030302	-1.59068
557	Ak2	-0.346918	7.54431	-3.7923	0.00303909	0.030302	-1.86279
558	Tmed2	-0.4149	7.21393	-3.7902	0.00305007	0.0303164	-1.85366
559	Ilkap	-0.319945	6.38969	-3.78787	0.00306238	0.0304071	-1.80785
560	Slc52a2	-0.574722	3.88393	-3.7842	0.00308178	0.030568	-1.49692
561	Stk19	-0.444103	5.17659	-3.78283	0.00308904	0.0305764	-1.67319
562	Jmjd8	-0.989649	3.79595	-3.77683	0.00312116	0.0308304	-1.49599
563	Pebp1	-0.320255	8.19589	-3.77516	0.00313019	0.0308779	-1.90116
564	Vps51	-0.800883	2.68766	-3.77161	0.00314939	0.0309408	-1.49469
565	Zfp459	-0.922577	2.58124	-3.76898	0.0031637	0.0309939	-1.5082
566	2610318N02Rik	-0.750573	4.78395	-3.76671	0.00317611	0.0310836	-1.63679
567	Pgd	-0.550185	6.3825	-3.76464	0.00318746	0.0311539	-1.84489
568	Pfkfb3	-0.822303	4.62013	-3.76322	0.0031953	0.0311539	-1.61745
569	Rnf7	-0.358497	6.48453	-3.76303	0.00319636	0.0311539	-1.85774
570	Dhfr	-0.535224	6.03763	-3.76161	0.00320415	0.0311979	-1.81775
571	Unc5cl	-0.658462	4.40567	-3.75841	0.00322191	0.0313389	-1.59891
572	Sema4a	-0.837981	6.92959	-3.75347	0.00324952	0.0314609	-1.89952
573	Grin2d	-1.38021	0.995805	-3.75222	0.00325654	0.0314609	-1.85462
574	Wdr18	-0.58965	4.96509	-3.75213	0.003257	0.0314609	-1.69112
575	Abcf2	-0.483169	6.08137	-3.75178	0.00325897	0.0314609	-1.83992
576	Chtf8	-0.313403	7.78071	-3.74802	0.00328024	0.0315843	-1.94511
577	Atp5g3	-0.300255	10.3922	-3.74661	0.0032882	0.031629	-1.93209
578	Tmed9	-0.358488	8.05335	-3.74571	0.00329335	0.0316467	-1.95168
579	Flvcr1	-0.542953	4.07965	-3.73689	0.00334387	0.0320032	-1.5947
580	Mrps6	-0.730081	4.66826	-3.73056	0.00338065	0.0322479	-1.68078
581	Psma7	-0.384245	9.03072	-3.71959	0.0034454	0.0327124	-1.99635
582	Rai1	-0.55076	5.1798	-3.71513	0.00347206	0.0328401	-1.78662
583	Shmt2	-0.489102	7.16221	-3.71466	0.00347493	0.0328401	-1.98171
584	Cox5b	-0.304026	7.43307	-3.70968	0.00350502	0.0330483	-2.00264
585	Stk26	-0.457737	5.83311	-3.7084	0.00351274	0.0330497	-1.88765
586	Cfdp1	-0.253313	7.95167	-3.70661	0.00352365	0.0330497	-2.01924
587	G3bp1	-0.345054	9.37494	-3.70643	0.00352477	0.0330497	-2.01674
588	Fbxl14	-0.525706	6.91492	-3.7064	0.00352495	0.0330497	-1.98274
589	Ecsit	-0.644906	4.24469	-3.70487	0.0035343	0.0330954	-1.66602
590	Hsp90b1	-0.479809	8.91508	-3.70144	0.00355535	0.0331301	-2.02822
591	Bcas2	-0.409933	7.20257	-3.699	0.00357036	0.0332164	-2.01117
592	Naa15	-0.330113	7.88672	-3.69855	0.00357314	0.0332164	-2.03235
593	Rbm17	-0.293024	7.51305	-3.69518	0.00359407	0.0333168	-2.03058
594	Wnt2	-1.67074	3.83998	-3.69362	0.00360382	0.0333537	-1.61981
595	Scrn2	-0.667155	3.58001	-3.69247	0.00361098	0.0333875	-1.61716
596	Stoml2	-0.408484	6.65093	-3.6919	0.00361458	0.0333885	-1.99216
597	Dnttip2	-0.307929	6.76166	-3.68997	0.00362666	0.0334677	-2.00324
598	Itprid2	-0.559488	3.57585	-3.68679	0.0036467	0.0334898	-1.62681
599	Srrt	-0.448199	7.43712	-3.68651	0.00364846	0.0334898	-2.04206
600	Hpf1	-0.299268	7.11228	-3.68593	0.00365218	0.0334898	-2.02995
601	Ier3ip1	-0.257009	7.28357	-3.67986	0.00369079	0.0336745	-2.04867
602	Gdf3	-1.10034	2.09934	-3.67958	0.00369259	0.0336745	-1.69317
603	Rnf219	-0.361695	5.75559	-3.67841	0.00370008	0.0336823	-1.93095
604	Atp5j	-0.461082	7.91903	-3.67784	0.00370372	0.0336823	-2.06807
605	Utp25	-0.473916	4.95397	-3.67469	0.00372402	0.0338103	-1.82255
606	Nol9	-0.372526	6.02119	-3.67047	0.00375138	0.0340031	-1.97525
607	Kti12	-0.4815	5.41128	-3.66947	0.00375788	0.0340206	-1.89891
608	Znhit6	-0.366113	5.23375	-3.66376	0.00379529	0.0342617	-1.88485
609	Eif4e2	-0.30535	6.82087	-3.6613	0.00381151	0.0343307	-2.05661
610	Kdsr	-0.526118	6.01418	-3.66064	0.00381587	0.0343307	-1.98931
611	Surf6	-0.467834	5.2621	-3.6598	0.00382145	0.0343354	-1.89429
612	Rusc1	-0.561827	5.09157	-3.65802	0.00383329	0.0343771	-1.87027
613	Uqcc3	-0.362952	5.41446	-3.6549	0.00385413	0.0345315	-1.926
614	Wdr61	-0.27235	7.35416	-3.65047	0.00388389	0.0346212	-2.10267
615	Eif3c	-0.260645	8.88533	-3.64998	0.00388716	0.0346212	-2.11813
616	Dctd	-1.52094	1.66642	-3.64983	0.00388817	0.0346212	-1.82034
617	Slc35c1	-0.50262	7.37169	-3.64963	0.00388954	0.0346212	-2.10344
618	Slc35a4	-0.374392	5.81439	-3.6446	0.00392365	0.0348598	-1.99622
619	Cul4b	-0.505967	5.2241	-3.63907	0.00396156	0.0350986	-1.92342
620	Rars	-0.393636	6.99882	-3.63322	0.00400198	0.0352709	-2.1152
621	Map3k6	-0.846714	4.05311	-3.63305	0.00400319	0.0352709	-1.75608
622	Qtrt1	-0.681547	4.35983	-3.63175	0.00401227	0.0353184	-1.80214
623	Casp8ap2	-0.295998	7.00094	-3.63106	0.00401705	0.0353278	-2.11946
624	Bysl	-0.511186	5.28284	-3.63006	0.00402406	0.0353569	-1.94728
625	Nudt19	-0.360831	5.90357	-3.62671	0.00404758	0.0355309	-2.03783
626	Hes1	-0.642859	7.64394	-3.62384	0.00406784	0.0356759	-2.15551
627	Iqce	-0.64556	3.34558	-3.62221	0.00407932	0.0357164	-1.71373
628	Tmem216	-0.785719	2.87211	-3.62123	0.00408634	0.0357396	-1.70765
629	Faah	-0.83893	3.67782	-3.61944	0.00409905	0.0357852	-1.73949
630	Tmem41a	-0.472445	4.97019	-3.61748	0.00411307	0.0358747	-1.92209
631	Cops3	-0.388701	6.7001	-3.6149	0.00413154	0.0360029	-2.12915
632	BC055324	-0.311661	5.80553	-3.61434	0.00413559	0.0360053	-2.04805
633	Rrp9	-0.548739	5.20696	-3.60948	0.00417069	0.0361131	-1.97048
634	Esf1	-0.321378	7.83924	-3.60819	0.00418006	0.0361287	-2.18915
635	Naa50	-0.389235	7.15483	-3.60683	0.00418995	0.0361812	-2.16925
636	Mrpl37	-0.409487	6.14494	-3.60632	0.00419371	0.0361812	-2.09843
637	Vav2	-1.52421	1.07927	-3.60384	0.00421182	0.0362718	-2.00724
638	Utp6	-0.52245	5.72658	-3.60332	0.00421563	0.0362719	-2.05425
639	Lman2	-0.278892	7.84901	-3.59911	0.00424667	0.0364715	-2.20531
640	Ruvbl1	-0.36483	6.65851	-3.59843	0.00425171	0.0364715	-2.15514
641	Atic	-0.317982	7.31121	-3.59817	0.00425361	0.0364715	-2.19177
642	Bri3	-0.266964	7.29626	-3.5981	0.00425412	0.0364715	-2.19147
643	Polr2l	-0.948561	3.01148	-3.59568	0.00427211	0.0365857	-1.74503
644	Otud4	-0.31065	7.40996	-3.58825	0.0043278	0.0369703	-2.21307
645	BC005537	-0.268943	7.52055	-3.58169	0.0043775	0.0371794	-2.22858
646	Psmb10	-0.388366	6.18916	-3.58092	0.00438344	0.0371794	-2.14705
647	Pde12	-0.36928	5.28495	-3.57224	0.00445022	0.0375123	-2.04875
648	Dynll1	-0.392669	8.3344	-3.56609	0.00449824	0.0378503	-2.26504
649	Crls1	-0.523488	4.65447	-3.56413	0.00451364	0.0378966	-1.96206
650	Tmem208	-0.442962	6.01356	-3.55737	0.00456715	0.0382614	-2.16896
651	Msh6	-0.419942	6.7664	-3.55508	0.00458546	0.0383475	-2.23729
652	Fgd2	-0.808308	2.94476	-3.55269	0.00460465	0.0383884	-1.81018
653	Slc19a1	-0.527633	5.21459	-3.55101	0.00461814	0.0383894	-2.07192
654	Adam9	-1.14509	2.46355	-3.54829	0.00464012	0.0384951	-1.83626
655	Eif2s1	-0.448011	7.18593	-3.54717	0.00464923	0.0385029	-2.27445
656	Pin1	-0.434055	5.33914	-3.54677	0.00465247	0.0385029	-2.09947
657	Noa1	-0.538044	5.02188	-3.54381	0.00467656	0.0386502	-2.0541
658	Exosc4	-0.368561	5.1947	-3.54359	0.00467837	0.0386502	-2.08423
659	Wdcp	-0.568391	4.05036	-3.54271	0.00468556	0.0386761	-1.90887
660	Slc25a22	-0.41442	4.47249	-3.53618	0.00473929	0.0390184	-1.98242
661	Idh3b	-0.275367	6.75628	-3.53467	0.00475184	0.0390207	-2.27298
662	Psmd7	-0.292116	8.17192	-3.52995	0.0047912	0.0391835	-2.32816
663	Rpl12	-0.455363	6.53685	-3.52935	0.00479618	0.0391835	-2.26595
664	Wrb	-0.590417	3.85851	-3.5274	0.00481261	0.0392352	-1.90977
665	Tmem258	-0.312092	7.92061	-3.52734	0.00481313	0.0392352	-2.33136
666	Psmc3ip	-0.600783	3.70171	-3.51851	0.00488795	0.0397281	-1.90684
667	Fastkd3	-0.464828	4.6808	-3.5161	0.00490856	0.0397794	-2.04829
668	Dbr1	-0.306038	5.5823	-3.51551	0.00491367	0.0397794	-2.18948
669	Rad23b	-0.335585	7.61783	-3.51477	0.00492003	0.0397794	-2.34785
670	Gnpnat1	-0.713421	4.0797	-3.51467	0.00492086	0.0397794	-1.95647
671	Serbp1	-0.295113	11.2843	-3.51459	0.00492159	0.0397794	-2.32007
672	Gnb1l	-1.09565	2.83048	-3.51437	0.00492344	0.0397794	-1.86916
673	Srsf3	-0.334143	9.06534	-3.51134	0.00494963	0.0398896	-2.35937
674	Rab8a	-0.289462	7.22544	-3.50888	0.004971	0.0400281	-2.34388
675	Rpp14	-0.406301	5.76912	-3.50815	0.00497729	0.0400449	-2.2257
676	G6pc3	-0.490036	5.9713	-3.5036	0.00501713	0.0403045	-2.25685
677	Thoc3	-0.402559	6.5836	-3.5035	0.005018	0.0403045	-2.31486
678	Nasp	-0.490773	8.06598	-3.49499	0.00509331	0.0408119	-2.38836
679	Gtf2h5	-0.389066	6.61822	-3.49229	0.00511742	0.0409308	-2.33697
680	Ruvbl2	-0.387892	5.1978	-3.4904	0.00513438	0.041032	-2.17555
681	Txnrd1	-0.392094	6.39365	-3.48981	0.0051397	0.0410402	-2.32389
682	Prmt1	-0.311473	8.02364	-3.48858	0.00515074	0.041094	-2.39994
683	Siah1b	-0.567723	4.64251	-3.48661	0.00516853	0.0412015	-2.09003
684	Hspbp1	-0.537944	5.76901	-3.4843	0.00518949	0.0412995	-2.26495
685	Akap1	-0.866991	3.14331	-3.48296	0.00520166	0.0413619	-1.92042
686	Galk2	-0.461456	4.94958	-3.48108	0.00521889	0.0413986	-2.15099
687	Cyb5rl	-1.35237	1.30737	-3.47969	0.00523156	0.0414614	-2.10167
688	Gtf2h3	-0.630614	4.38948	-3.47866	0.00524105	0.0415021	-2.06262
689	Ddost	-0.417914	6.12161	-3.47408	0.00528327	0.0417144	-2.32539
690	Polr3k	-0.350561	6.09799	-3.47335	0.00529	0.0417144	-2.325
691	Igsf8	-0.834563	5.30515	-3.47244	0.00529845	0.0417144	-2.21311
692	Rnft1	-0.622928	3.84705	-3.45987	0.00541647	0.0426084	-2.01796
693	Idh3a	-0.446034	7.62461	-3.45249	0.00548703	0.0430215	-2.45619
694	Rbm34	-0.297651	6.08041	-3.4491	0.00551978	0.0431365	-2.36592
695	Exosc2	-0.417475	5.76274	-3.44689	0.00554115	0.0432074	-2.33083
696	Morc2a	-0.397955	4.21293	-3.44642	0.00554581	0.0432074	-2.09315
697	Nudt11	-0.320571	6.55474	-3.44637	0.00554627	0.0432074	-2.41289
698	Tef	-0.457512	5.83699	-3.4463	0.00554696	0.0432074	-2.34068
699	Fut11	-0.431881	4.68362	-3.44493	0.00556033	0.0432762	-2.16949
700	Cyp20a1	-0.380681	4.65925	-3.44407	0.00556867	0.0433017	-2.16774
701	Eprs	-0.35501	8.6264	-3.43783	0.00563004	0.04357	-2.48931
702	Nop56	-0.41816	7.61629	-3.43605	0.00564761	0.0436352	-2.48501
703	Abhd11	-0.436171	4.51749	-3.43394	0.00566859	0.0437265	-2.16108
704	Dhcr24	-0.894649	5.08396	-3.43221	0.00568583	0.0438241	-2.24537
705	Mrps7	-0.440322	5.32261	-3.43098	0.00569812	0.0438833	-2.29593
706	Utp18	-0.434821	5.60726	-3.42656	0.00574252	0.044154	-2.3449
707	Lyar	-0.540747	7.37447	-3.4258	0.00575012	0.0441769	-2.49402
708	Josd2	-0.485062	6.45247	-3.42438	0.00576447	0.0442159	-2.44184
709	Rad54l	-0.331188	6.93481	-3.4239	0.00576934	0.0442177	-2.47694
710	Thg1l	-0.973822	2.73658	-3.41457	0.00586472	0.0447815	-2.0194
711	Snapc4	-0.444178	4.1073	-3.41313	0.00587951	0.0448294	-2.13238
712	2310061I04Rik	-0.358147	5.99676	-3.41241	0.00588698	0.0448294	-2.41981
713	Smarcb1	-0.389316	5.90153	-3.41169	0.00589447	0.0448294	-2.40959
714	M6pr	-0.35064	8.00111	-3.41005	0.00591144	0.0448393	-2.53722
715	Wdr82	-0.363941	5.84511	-3.40905	0.00592182	0.0448816	-2.4076
716	Hnrnpab	-0.299502	9.95913	-3.40791	0.00593378	0.0449319	-2.52988
717	Pgls	-0.336999	7.08235	-3.40705	0.0059427	0.0449328	-2.51463
718	Fam98a	-0.337387	5.38566	-3.40563	0.00595752	0.0450093	-2.35052
719	Dhdds	-0.317281	5.42347	-3.40001	0.00601673	0.045337	-2.36607
720	Hras	-0.505484	5.07534	-3.39992	0.0060176	0.045337	-2.30905
721	Phax	-0.317407	6.21493	-3.39971	0.0060199	0.045337	-2.46534
722	B230307C23Rik	-0.476008	4.5306	-3.39633	0.00605575	0.0454276	-2.22611
723	Tmem14c	-0.43809	9.74984	-3.39478	0.00607224	0.0455155	-2.55605
724	Psmc4	-0.371844	6.37658	-3.3933	0.00608805	0.0455685	-2.4908
725	Nsun5	-0.610123	4.14238	-3.39212	0.00610073	0.0456216	-2.16975
726	Uck1	-0.297566	5.72975	-3.39136	0.00610894	0.0456472	-2.42416
727	Itpa	-0.327745	6.42215	-3.38949	0.00612907	0.0456903	-2.50173
728	Slc25a15	-0.56897	4.40057	-3.38771	0.00614823	0.045726	-2.21788
729	Gcsh	-0.650917	5.11401	-3.38278	0.0062018	0.0460799	-2.3416
730	Ddx49	-0.348518	5.39774	-3.38154	0.00621535	0.0461026	-2.39371
731	Pisd	-0.444822	4.31615	-3.38063	0.00622529	0.0461026	-2.21826
732	Ddi2	-0.344481	6.8888	-3.37935	0.00623934	0.0461084	-2.55208
733	Zc3h15	-0.232231	7.58921	-3.37377	0.00630087	0.046427	-2.59464
734	Polr3f	-0.381165	4.773	-3.37179	0.00632287	0.0465012	-2.30942
735	Pcgf6	-0.375282	5.07034	-3.37111	0.00633044	0.0465012	-2.36
736	Tmem214	-0.304265	5.22199	-3.37005	0.00634232	0.0465212	-2.38712
737	Usp31	-0.449817	4.15303	-3.36953	0.00634807	0.0465212	-2.21149
738	Nxn	-0.976878	2.01798	-3.36941	0.00634945	0.0465212	-2.12583
739	Glo1	-0.447262	8.30703	-3.3674	0.00637197	0.0465995	-2.61287
740	Atrip	-0.416623	4.50834	-3.36729	0.00637312	0.0465995	-2.27228
741	Nisch	-0.288912	6.71344	-3.36643	0.00638277	0.0466343	-2.56384
742	Sar1a	-0.256284	6.3774	-3.36328	0.00641831	0.0467865	-2.54422
743	Cdk2	-0.341904	6.64738	-3.36041	0.0064508	0.0469516	-2.56956
744	Caprin1	-0.236515	8.40829	-3.35803	0.00647796	0.0470779	-2.62941
745	Crip2	-0.714694	7.13369	-3.35802	0.00647802	0.0470779	-2.6007
746	Asb16	-0.836978	1.9776	-3.35582	0.0065032	0.0472249	-2.14701
747	Pus1	-0.354315	5.10251	-3.35517	0.00651061	0.0472428	-2.39285
748	Taf10	-0.351845	7.11561	-3.3517	0.00655057	0.0474966	-2.61323
749	Prpsap2	-0.742938	3.26915	-3.34928	0.00657849	0.0476388	-2.13721
750	Gan	-0.360712	6.01862	-3.34914	0.00658017	0.0476388	-2.53233
751	Adnp2	-0.595423	4.11835	-3.34791	0.00659439	0.0477056	-2.23987
752	Ppp1r11	-0.323441	5.69119	-3.34671	0.00660842	0.0477433	-2.4962
753	Gpn2	-0.609827	3.783	-3.34381	0.0066422	0.0479062	-2.1999
754	Slc7a5	-0.726934	5.93898	-3.34215	0.00666166	0.0480103	-2.52875
755	Trmt2a	-0.346232	5.57487	-3.33603	0.0067339	0.0483512	-2.49822
756	Arpc5l	-0.283397	6.54794	-3.336	0.0067343	0.0483512	-2.60535
757	Slc25a3	-0.285152	9.22669	-3.335	0.00674614	0.0483997	-2.66739
758	Mrpl36	-0.503027	6.46132	-3.33195	0.00678248	0.0486239	-2.6037
759	Srsf9	-0.294432	7.23477	-3.3301	0.00680464	0.0487096	-2.65721
760	Alyref	-0.41026	6.97337	-3.32403	0.00687787	0.04902	-2.65359
761	Dhps	-0.497285	4.40033	-3.32245	0.00689705	0.0490417	-2.3289
762	Plek2	-1.12169	3.93315	-3.32136	0.00691036	0.0490615	-2.24577
763	Paqr4	-0.908975	4.42561	-3.31882	0.00694138	0.0492085	-2.32974
764	Srsf10	-0.26307	7.86102	-3.31644	0.00697053	0.0493418	-2.70046
765	Ppargc1b	-0.476988	4.4318	-3.31588	0.00697741	0.0493539	-2.34541
766	Cdca7l	-0.348862	6.63328	-3.31369	0.00700443	0.0495083	-2.6502
767	Mrpl17	-0.25265	6.18103	-3.31304	0.00701244	0.0495283	-2.6137
768	Lsm7	-0.315207	5.62222	-3.3117	0.00702913	0.0496094	-2.54745
769	Mcm2	-0.336861	7.98888	-3.31125	0.00703465	0.0496117	-2.71051
770	Dgke	-0.688764	3.11178	-3.31051	0.00704383	0.0496397	-2.18814
771	Paics	-0.481726	9.6189	-3.30993	0.00705107	0.049653	-2.70668
772	Tmem104	-0.756861	4.8387	-3.30849	0.00706908	0.0496709	-2.42009
773	Bad	-0.395537	5.41337	-3.30667	0.00709177	0.0497571	-2.52476
774	Tdg	-0.405447	4.62979	-3.30558	0.00710538	0.049816	-2.39731
775	Rabggtb	-0.519373	7.00653	-3.30389	0.00712657	0.049879	-2.69019
776	Cdk4	-0.467518	6.60392	-3.30052	0.00716909	0.049879	-2.67023
777	Dnajc3	-0.325927	6.74931	-3.30045	0.00716996	0.049879	-2.68144
778	Cuta	-0.327823	6.63447	-3.30028	0.00717216	0.049879	-2.67386
779	Thap12	-0.260206	6.82134	-3.29941	0.00718315	0.049879	-2.68823
780	Trip10	-0.906735	2.70139	-3.29873	0.00719183	0.049879	-2.193
781	Bud31	-0.362203	6.01677	-3.29664	0.00721846	0.0500207	-2.62348
782	Ppp1ca	-0.285546	8.71915	-3.29534	0.00723499	0.0500626	-2.73914
783	Foxk2	-0.420782	5.27929	-3.29305	0.00726422	0.0502102	-2.52724
784	Itpk1	-1.1423	1.49713	-3.29244	0.00727212	0.0502102	-2.29701
785	Spcs3	-0.389466	7.65924	-3.29159	0.00728307	0.050233	-2.73964
786	Metap1	-0.306739	6.29668	-3.29136	0.00728594	0.050233	-2.66219
787	Endod1	-0.304842	6.26505	-3.28868	0.00732054	0.0503987	-2.6639
788	Tfb2m	-0.491545	3.90122	-3.2871	0.00734101	0.0504668	-2.31053
789	Trp53bp1	-0.389402	6.25397	-3.28514	0.00736649	0.0505553	-2.66813
790	Cyb561	-0.594772	4.23523	-3.28488	0.00736977	0.0505553	-2.36315
791	Slirp	-0.338404	6.96288	-3.28416	0.00737919	0.0505835	-2.72315
792	Atp2a2	-0.286817	7.43703	-3.28333	0.00738997	0.050621	-2.74792
793	Cmtr2	-0.404654	4.57675	-3.28194	0.00740819	0.0506731	-2.4283
794	Amd1	-0.724349	2.97575	-3.28042	0.00742812	0.050773	-2.22767
795	Aldh18a1	-0.352361	6.31862	-3.27931	0.00744261	0.0507993	-2.68483
796	Aimp2	-0.366295	6.39793	-3.27443	0.00750711	0.0511298	-2.70024
797	Pold2	-0.371606	5.74535	-3.27163	0.00754432	0.051237	-2.63322
798	Cables1	-0.463632	4.72055	-3.26937	0.00757458	0.0513126	-2.47338
799	Cpne5	-2.3332	0.980492	-3.26935	0.00757481	0.0513126	-2.38664
800	Krr1	-0.305944	6.04023	-3.26449	0.00764006	0.0514849	-2.68283
801	E130309D02Rik	-0.37959	5.16944	-3.26444	0.00764072	0.0514849	-2.55944
802	Gla	-0.782703	2.80876	-3.26408	0.00764558	0.0514849	-2.24687
803	Paip2	-0.253979	8.07968	-3.25855	0.00772076	0.0519179	-2.80379
804	Ccp110	-0.61357	4.08156	-3.2562	0.00775291	0.0520974	-2.38645
805	Elavl1	-0.392192	7.04376	-3.25499	0.0077694	0.052152	-2.77864
806	Dnaja1	-0.454424	7.37158	-3.25454	0.00777564	0.052152	-2.79482
807	Hars	-0.350688	6.21961	-3.25396	0.00778365	0.052152	-2.71963
808	E2f4	-0.421971	6.39411	-3.25294	0.00779764	0.0521775	-2.73689
809	Rsph1	-0.983245	2.43871	-3.25202	0.00781032	0.0522257	-2.26562
810	Trmt6	-0.457819	7.42733	-3.24871	0.00785618	0.0524588	-2.80714
811	Ube4a	-0.619216	4.20957	-3.2472	0.00787716	0.0525598	-2.42171
812	Ddx20	-0.309593	5.70657	-3.24683	0.00788232	0.0525598	-2.67176
813	Scube2	-0.567621	5.67201	-3.2454	0.00790236	0.0526528	-2.66555
814	Mex3a	-1.06195	4.33444	-3.24336	0.0079308	0.0527571	-2.43762
815	Sqle	-0.676249	4.21754	-3.24313	0.00793402	0.0527571	-2.4284
816	Aup1	-0.386828	6.63552	-3.24035	0.00797319	0.0529437	-2.77842
817	Slc9a3r1	-0.5488	6.50608	-3.23824	0.00800305	0.0531051	-2.77072
818	Nmral1	-0.342229	6.18301	-3.2372	0.00801774	0.0531656	-2.7453
819	Ric8a	-0.386299	4.81149	-3.23575	0.00803833	0.0532281	-2.54778
820	Uhrf1	-0.472729	7.26708	-3.23261	0.0080831	0.0534504	-2.82876
821	Il4	-0.673957	2.78282	-3.22898	0.00813513	0.0536512	-2.29988
822	Lsm2	-0.366175	6.30658	-3.22713	0.00816178	0.0537472	-2.77469
823	Rars2	-0.432881	4.68403	-3.22667	0.00816845	0.053754	-2.54027
824	Psmd12	-0.338112	6.81695	-3.22438	0.00820169	0.0539356	-2.81899
825	Snrpd2	-0.316229	7.9804	-3.22125	0.00824716	0.0540433	-2.86855
826	Sfn	-1.08524	1.39956	-3.22094	0.00825176	0.0540433	-2.40214
827	Nol11	-0.295075	6.65489	-3.22005	0.00826465	0.0540887	-2.81588
828	Hyal2	-0.520467	3.80868	-3.21869	0.00828467	0.0541825	-2.40957
829	Snrpe	-0.289314	8.57204	-3.217	0.00830952	0.0542707	-2.87688
830	Ahsa1	-0.361269	7.64707	-3.21599	0.00832426	0.0543298	-2.87224
831	Rnmt	-0.274732	6.31439	-3.21538	0.00833325	0.054335	-2.7968
832	Mrps28	-0.571924	4.83999	-3.21517	0.00833646	0.054335	-2.58451
833	Lsm6	-0.357735	8.0417	-3.21145	0.00839151	0.0546565	-2.88605
834	Mybl2	-0.46505	5.969	-3.21096	0.0083987	0.0546661	-2.76566
835	Pus3	-0.323717	5.17415	-3.20873	0.00843198	0.0548145	-2.65695
836	Ninj1	-0.574822	4.26822	-3.20866	0.008433	0.0548145	-2.49668
837	Padi3	-0.291566	7.2479	-3.20618	0.00847009	0.054906	-2.87515
838	Sec61a1	-0.259151	8.22368	-3.2046	0.00849384	0.0550226	-2.89883
839	Psmd3	-0.270036	7.77361	-3.20237	0.00852745	0.0551653	-2.89942
840	Arl6ip4	-0.288894	6.7897	-3.20077	0.00855169	0.0552847	-2.85884
841	Rcn3	-1.34685	2.75996	-3.19592	0.00862533	0.0556369	-2.34747
842	Prcc	-0.578781	3.28648	-3.19529	0.00863497	0.0556369	-2.38405
843	Ppdpf	-0.348934	4.99158	-3.19527	0.00863533	0.0556369	-2.64881
844	Rybp	-0.412178	5.45503	-3.18863	0.00873754	0.0560642	-2.73496
845	Cog8	-0.381903	5.63248	-3.18791	0.00874865	0.0560642	-2.76277
846	Nf2	-0.285261	5.51557	-3.18693	0.00876377	0.0560672	-2.74858
847	Apobec2	-0.614096	4.11663	-3.18443	0.00880271	0.0562595	-2.51141
848	Mknk2	-0.353394	6.96413	-3.18225	0.00883685	0.0563645	-2.90174
849	Setdb1	-0.38739	4.96457	-3.18098	0.00885675	0.0563667	-2.66813
850	Ncapg2	-0.346098	6.12243	-3.18066	0.00886179	0.0563667	-2.83754
851	Ppib	-0.27578	7.16197	-3.18027	0.00886788	0.0563667	-2.91644
852	Nudc	-0.34246	6.87246	-3.17932	0.00888284	0.0563667	-2.90136
853	Brms1	-0.659237	3.48045	-3.17908	0.00888661	0.0563667	-2.42953
854	Nkapd1	-0.279631	5.83652	-3.179	0.00888781	0.0563667	-2.80727
855	Ints2	-0.40341	5.60011	-3.17884	0.00889036	0.0563667	-2.77354
856	Polr1e	-0.584038	4.24058	-3.17696	0.00892001	0.0565171	-2.54504
857	Skiv2l	-0.473369	5.72559	-3.17622	0.00893176	0.056554	-2.79485
858	Kat2a	-0.351108	5.10783	-3.17432	0.00896184	0.0566809	-2.70465
859	Dut	-0.334852	8.94184	-3.17291	0.00898418	0.0566978	-2.95353
860	2009-03-01	-1.11122	1.9122	-3.17127	0.00901035	0.0568254	-2.40984
861	Mylpf	-0.978047	3.38066	-3.16755	0.00907003	0.0571582	-2.43227
862	Hacd3	-0.315947	6.2453	-3.16723	0.00907511	0.0571582	-2.87388
863	Txndc9	-0.251589	6.65747	-3.16478	0.00911462	0.0573314	-2.91301
864	Mrpl19	-0.264143	5.66519	-3.16255	0.00915073	0.057449	-2.81282
865	Mrpl15	-0.302846	6.5013	-3.16179	0.009163	0.057449	-2.90619
866	Tgs1	-0.291266	7.17969	-3.15916	0.00920583	0.0576013	-2.95431
867	Eif2b5	-0.313867	5.96985	-3.15625	0.00925343	0.0577488	-2.8631
868	Edf1	-0.46869	7.13039	-3.15624	0.00925369	0.0577488	-2.95607
869	Prrt1	-1.01135	1.63841	-3.15609	0.00925618	0.0577488	-2.45529
870	Nipa2	-0.359171	5.19361	-3.15401	0.00929026	0.057864	-2.75388
871	Ndufc2	-0.284056	8.4609	-3.15055	0.00934744	0.0580308	-2.99365
872	Tomm22	-0.332812	6.86316	-3.14869	0.00937838	0.0581189	-2.95448
873	Farsb	-0.389474	7.31522	-3.14766	0.00939558	0.0581189	-2.9804
874	Npr1	-0.431983	3.95863	-3.14716	0.00940389	0.0581189	-2.55113
875	Erh	-0.330226	7.25904	-3.14189	0.00949219	0.0585484	-2.98829
876	Dhx37	-0.712777	3.30754	-3.13862	0.00954732	0.0587746	-2.47476
877	Nsmce3	-0.443639	5.48625	-3.13734	0.00956911	0.0588707	-2.82809
878	Clp1	-0.438425	4.85032	-3.13506	0.00960779	0.0590706	-2.72583
879	Sec16a	-0.384143	5.01898	-3.13305	0.00964219	0.0592439	-2.75978
880	Nle1	-0.421299	4.28186	-3.13187	0.00966227	0.0593202	-2.63036
881	Tcof1	-0.301703	7.59429	-3.12669	0.00975157	0.0597237	-3.02796
882	Tmed7	-0.515619	5.82532	-3.12583	0.00976637	0.0597759	-2.89512
883	Rinl	-0.303807	5.88234	-3.12431	0.00979288	0.0598614	-2.90805
884	Ubap2	-0.296595	7.19631	-3.12287	0.00981781	0.0599754	-3.01874
885	Rps12	-0.459923	4.38837	-3.11892	0.00988687	0.0602045	-2.67043
886	Abhd17a	-0.269306	5.89874	-3.11675	0.00992506	0.0603216	-2.92365
887	Ttc13	-0.422808	5.86696	-3.11588	0.00994049	0.0603769	-2.91923
888	Cdc42se1	-0.337607	7.36567	-3.11526	0.00995135	0.0603911	-3.03966
889	Ptdss1	-0.31506	6.4568	-3.11467	0.00996181	0.0603911	-2.98489
890	Srd5a1	-1.50148	1.46524	-3.11126	0.0100223	0.0607194	-2.54152
891	Xkr8	-0.578298	2.96502	-3.10956	0.0100525	0.0608634	-2.49254
892	Pitrm1	-0.344491	6.95203	-3.10347	0.0101618	0.0614863	-3.03906
893	Chml	-0.372191	4.67604	-3.10257	0.0101779	0.061545	-2.75102
894	Nkrf	-0.625975	4.10474	-3.10187	0.0101907	0.0615831	-2.6467
895	Unkl	-0.458655	4.14629	-3.10076	0.0102108	0.0616104	-2.65885
896	Etfa	-0.386381	6.31836	-3.1003	0.0102191	0.0616104	-2.9971
897	Magoh	-0.307811	7.35998	-3.10019	0.0102211	0.0616104	-3.066
898	Mrps2	-0.254994	6.01306	-3.09889	0.0102447	0.061675	-2.96878
899	Samd1	-0.383234	5.7441	-3.0973	0.0102737	0.0618096	-2.93575
900	Rnf227	-0.597479	3.71193	-3.09669	0.0102848	0.0618096	-2.5946
901	Id1	-0.796971	5.45238	-3.09594	0.0102986	0.0618243	-2.8867
902	Loxl2	-0.61623	2.74882	-3.08658	0.0104712	0.0624619	-2.51564
903	Klhl36	-0.83148	2.94623	-3.08645	0.0104736	0.0624619	-2.52534
904	Zfp276	-0.552876	3.28979	-3.08179	0.0105606	0.0628119	-2.56534
905	Wdr4	-0.609924	4.23728	-3.08117	0.0105721	0.0628119	-2.70427
906	Dusp2	-0.62927	5.01821	-3.08007	0.010593	0.0628595	-2.84568
907	Clcn2	-1.13408	1.74618	-3.0749	0.0106905	0.0632027	-2.55517
908	Dnmt1	-0.227583	9.07966	-3.07454	0.0106975	0.0632046	-3.12576
909	Apba3	-0.382011	4.46884	-3.07286	0.0107295	0.0633545	-2.76371
910	Ggcx	-0.851733	2.02888	-3.06812	0.0108201	0.0636926	-2.54428
911	Klhdc4	-0.539933	4.67839	-3.0652	0.0108764	0.0638271	-2.81189
912	Ddx39	-0.436287	7.25512	-3.06376	0.0109042	0.0639114	-3.1245
913	Dus3l	-0.358543	4.54459	-3.0613	0.0109521	0.0641286	-2.79737
914	Slc35c2	-0.491757	4.63707	-3.06116	0.0109547	0.0641286	-2.81236
915	Huwe1	-0.234985	7.61735	-3.05954	0.0109863	0.0642742	-3.1468
916	Klhl21	-0.536212	3.78736	-3.05895	0.0109979	0.0643026	-2.66853
917	Srf	-1.1373	1.65777	-3.05847	0.0110072	0.0643177	-2.58482
918	Cmtm3	-0.531487	4.77559	-3.05706	0.0110348	0.064366	-2.84362
919	Brix1	-0.440117	6.51618	-3.05702	0.0110357	0.064366	-3.08947
920	Ccar1	-0.236196	8.08302	-3.05497	0.0110759	0.0645531	-3.16122
921	H13	-0.453314	6.9821	-3.0524	0.0111266	0.0646592	-3.12973
922	Pi4kb	-0.752776	2.12196	-3.05047	0.0111648	0.0646955	-2.56539
923	Ppp1r3e	-0.943845	1.58114	-3.05042	0.0111657	0.0646955	-2.60062
924	Rhot2	-0.335278	5.75326	-3.05037	0.0111668	0.0646955	-3.01903
925	Slf2	-0.24073	6.55451	-3.04996	0.0111749	0.0647031	-3.10621
926	Clcc1	-0.269402	6.39837	-3.04895	0.0111951	0.0647415	-3.09501
927	Lars	-0.265026	7.35443	-3.04712	0.0112315	0.0648977	-3.159
928	Dgcr8	-0.275359	5.81403	-3.04691	0.0112357	0.0648977	-3.03402
929	Emc6	-0.279613	7.08188	-3.04615	0.0112508	0.0649459	-3.14714
930	Dcbld1	-0.343716	5.16231	-3.0449	0.0112758	0.0650485	-2.93672
931	Mgat2	-0.345952	6.51114	-3.04273	0.0113194	0.0651521	-3.11477
932	Bop1	-0.420928	5.30508	-3.03862	0.0114025	0.065475	-2.97025
933	Prim1	-0.313675	6.1898	-3.03842	0.0114066	0.065475	-3.09307
934	Morn2	-0.850141	1.58194	-3.03819	0.0114111	0.065475	-2.61605
935	Atp5e	-0.27626	8.87661	-3.03707	0.0114339	0.0655561	-3.19219
936	Actg1	-0.630039	8.97083	-3.03661	0.0114433	0.0655561	-3.19201
937	Tm9sf4	-0.340994	5.77407	-3.03332	0.0115103	0.0658067	-3.0515
938	Ints7	-0.291685	6.34839	-3.03193	0.0115388	0.0659301	-3.12003
939	Nans	-0.324508	6.35597	-3.03029	0.0115725	0.0659923	-3.1233
940	Arl3	-0.317871	5.3047	-3.03006	0.0115773	0.0659923	-2.98655
941	Srpr	-0.334069	5.75332	-3.02733	0.0116336	0.0662724	-3.0591
942	Nfe2l1	-0.336603	5.22847	-3.027	0.0116404	0.0662724	-2.97883
943	Gmnn	-0.26762	7.19706	-3.02564	0.0116686	0.0663537	-3.18921
944	Chid1	-0.909545	3.73204	-3.02313	0.0117207	0.0665708	-2.71161
945	Mrpl55	-0.509635	4.67195	-3.02149	0.0117549	0.0667256	-2.88566
946	Prpf4	-0.324962	5.98147	-3.01466	0.0118986	0.0672067	-3.11081
947	Rnf149	-0.458398	4.28581	-3.01445	0.0119031	0.0672067	-2.82772
948	Myo1c	-0.389769	5.41075	-3.01361	0.0119209	0.0672672	-3.03096
949	Gsto1	-0.236963	6.6048	-3.01247	0.011945	0.0673282	-3.17553
950	Pank4	-0.604242	4.0025	-3.01065	0.0119837	0.0674624	-2.78205
951	Calr	-0.581048	9.03098	-3.00922	0.0120144	0.0675032	-3.23978
952	Utp3	-0.24898	7.38443	-3.00796	0.0120412	0.0675671	-3.22892
953	Pdap1	-0.278899	8.43345	-3.00455	0.0121144	0.0678984	-3.24978
954	Dolk	-0.519543	3.91905	-3.00438	0.0121181	0.0678984	-2.77982
955	Tm4sf5	-0.937995	4.48334	-3.00059	0.0122001	0.0683177	-2.87547
956	Fdps	-0.898726	2.81804	-2.99967	0.0122201	0.0683898	-2.65033
957	Psma4	-0.262792	8.06886	-2.99698	0.0122788	0.0686376	-3.26275
958	Os9	-0.309432	6.69863	-2.98182	0.0126144	0.0701437	-3.23551
959	Ccdc85c	-0.464333	4.76403	-2.98077	0.012638	0.0702338	-2.97296
960	Xrcc6	-0.429298	5.19159	-2.97604	0.0127446	0.0705176	-3.05868
961	Uqcc2	-0.310261	6.76787	-2.9755	0.012757	0.0705176	-3.25131
962	Txndc5	-0.31139	5.32628	-2.97499	0.0127687	0.0705176	-3.08511
963	Eef1g	-0.449671	8.44951	-2.97437	0.0127826	0.0705176	-3.30261
964	Orc6	-0.273042	6.2134	-2.97343	0.012804	0.0705405	-3.20909
965	Eef1aknmt	-0.345713	4.79847	-2.96819	0.0129239	0.0709507	-3.00288
966	Ssbp1	-0.380033	6.12964	-2.9672	0.0129467	0.0709507	-3.20982
967	Slc25a44	-0.269459	5.42704	-2.96711	0.0129488	0.0709507	-3.11541
968	Atp5j2	-0.243045	8.51541	-2.96693	0.0129529	0.0709507	-3.31557
969	Rnpep	-0.471701	5.79714	-2.96464	0.0130059	0.0710712	-3.17184
970	Vav1	-0.237258	6.35276	-2.96384	0.0130245	0.0710712	-3.23958
971	Hsp90ab1	-0.381791	11.7948	-2.96244	0.0130568	0.0711524	-3.27614
972	Ddx19a	-0.330398	5.603	-2.96134	0.0130825	0.0712113	-3.15183
973	Alkbh1	-0.327858	5.78445	-2.96066	0.0130983	0.0712429	-3.17915
974	Rsad1	-0.702244	2.8736	-2.96016	0.0131101	0.0712429	-2.71646
975	Pcsk6	-0.556437	4.18403	-2.96013	0.0131107	0.0712429	-2.89865
976	Ptpn7	-0.450763	8.15696	-2.95768	0.0131679	0.0713243	-3.33141
977	Tbrg4	-0.355907	5.85513	-2.95693	0.0131855	0.0713243	-3.19472
978	Gtf2i	-0.226513	7.44945	-2.95589	0.0132099	0.0713755	-3.32278
979	Ube2g2	-0.290987	5.79337	-2.9539	0.0132568	0.0715477	-3.19249
980	Mrpl16	-0.399496	5.95338	-2.95354	0.0132652	0.0715527	-3.21257
981	Siva1	-0.383794	7.39569	-2.95274	0.0132842	0.0716146	-3.32523
982	Chek1	-0.437621	5.24186	-2.95223	0.0132962	0.0716389	-3.10819
983	Plcg2	-0.662861	2.93963	-2.95068	0.0133331	0.0717308	-2.7367
984	Atp1b3	-0.627056	7.24547	-2.95056	0.0133358	0.0717308	-3.32071
985	Pogk	-0.530634	4.98292	-2.94979	0.0133541	0.0717887	-3.06454
986	Mthfd1	-0.423093	8.27019	-2.9433	0.0135093	0.0724595	-3.3569
987	Agpat3	-0.718901	3.38779	-2.94184	0.0135443	0.072566	-2.79874
988	2210016L21Rik	-0.303245	5.20789	-2.93933	0.0136051	0.0728097	-3.12667
989	Coq4	-0.966228	2.48769	-2.93872	0.0136197	0.0728161	-2.72769
990	Lzic	-0.460188	4.31059	-2.93628	0.0136792	0.0730287	-2.96346
991	Nudt5	-0.274017	6.68483	-2.9358	0.0136909	0.0730287	-3.31499
992	Fbxl19	-0.430978	4.46914	-2.93568	0.0136938	0.0730287	-2.99481
993	Psmc6	-0.279704	7.31218	-2.93384	0.0137387	0.0731167	-3.35525
994	Bms1	-0.24118	7.38783	-2.93182	0.0137882	0.0732147	-3.36226
995	Rap2c	-0.2691	5.78892	-2.93065	0.0138169	0.0733226	-3.23235
996	Brd2	-0.213641	8.96129	-2.93037	0.0138239	0.0733226	-3.37882
997	Ccdc134	-0.597325	3.29808	-2.92901	0.0138574	0.0733779	-2.80935
998	Cyb561d2	-0.468966	4.25924	-2.92643	0.0139211	0.0735116	-2.97024
999	Trappc5	-0.315583	5.25261	-2.92117	0.014052	0.0740385	-3.16535
1000	Eif3a	-0.221975	9.9434	-2.91865	0.0141152	0.0743073	-3.38775
1001	H1f1	-0.811055	2.58782	-2.9171	0.0141541	0.0744536	-2.76425
1002	Bbs12	-0.466366	3.97796	-2.91574	0.0141884	0.0745928	-2.93754
1003	Gde1	-0.347346	5.24064	-2.91427	0.0142257	0.0747478	-3.17467
1004	Tpbgl	-1.05094	4.27167	-2.91327	0.014251	0.0747571	-2.97941
1005	Spout1	-0.378712	5.68155	-2.91242	0.0142725	0.0747878	-3.24732
1006	Sdf2l1	-0.698162	5.10626	-2.91102	0.0143081	0.0749332	-3.14899
1007	Gtpbp3	-0.56112	3.81851	-2.90561	0.0144466	0.07541	-2.92523
1008	Nras	-0.24501	7.74551	-2.89791	0.0146462	0.0763266	-3.43257
1009	Gps1	-0.337392	6.32961	-2.89695	0.014671	0.0764144	-3.35292
1010	Mrpl49	-0.427724	5.42986	-2.89545	0.0147105	0.0765778	-3.23714
1011	Rpa2	-0.277329	7.34843	-2.89058	0.0148386	0.0770008	-3.43238
1012	Hspa12b	-0.84493	2.85747	-2.88626	0.0149531	0.0774137	-2.8278
1013	Mrpl11	-0.332973	5.97436	-2.8845	0.0149999	0.0775714	-3.33578
1014	Ttyh2	-1.28582	1.88602	-2.88424	0.015007	0.0775714	-2.80918
1015	Pola2	-0.291455	6.09047	-2.88369	0.0150216	0.0776046	-3.35147
1016	Tsr3	-0.313075	4.93488	-2.883	0.0150401	0.0776216	-3.17419
1017	Tle1	-0.309389	5.29912	-2.88203	0.0150661	0.0776247	-3.24057
1018	Dis3l	-0.531288	3.23866	-2.88166	0.0150761	0.077634	-2.8779
1019	Kazald1	-0.77012	2.41816	-2.87953	0.0151334	0.0778453	-2.81392
1020	Hint1	-0.246731	9.21001	-2.87843	0.0151629	0.0779521	-3.468
1021	Fam207a	-0.269517	5.88008	-2.87815	0.0151705	0.0779521	-3.33551
1022	Ccdc137	-0.568718	4.78686	-2.87679	0.0152073	0.0780991	-3.1518
1023	U2surp	-0.190283	8.41212	-2.8755	0.0152424	0.0782189	-3.47546
1024	Ifrd2	-0.592869	5.14766	-2.87442	0.0152716	0.0783029	-3.2221
1025	Zhx1	-0.281343	6.23618	-2.87291	0.0153127	0.0783741	-3.38601
1026	Pwp1	-0.333767	5.78975	-2.8727	0.0153184	0.0783741	-3.33199
1027	Numb	-0.583016	3.81007	-2.87184	0.015342	0.0784529	-2.97894
1028	Ash2l	-0.245251	6.69676	-2.87051	0.0153785	0.0785734	-3.42964
1029	Txlna	-0.289794	6.48053	-2.86909	0.0154173	0.0786559	-3.41516
1030	Ddx3x	-0.284225	9.40457	-2.86889	0.0154229	0.0786559	-3.48263
1031	Sms	-0.366965	6.60415	-2.86566	0.0155118	0.0789825	-3.43054
1032	Dpy19l1	-0.326043	7.57824	-2.86405	0.0155562	0.0791241	-3.48697
1033	Fam91a1	-0.310769	6.05139	-2.859	0.0156967	0.0796267	-3.38958
1034	Sec61b	-0.250342	8.1553	-2.85766	0.0157343	0.0797749	-3.50653
1035	Rnf187	-0.226062	7.66973	-2.85655	0.0157653	0.0798475	-3.50313
1036	Dmac2	-0.420986	4.07689	-2.85534	0.0157993	0.0798795	-3.05598
1037	Pithd1	-0.395169	5.32305	-2.85289	0.0158685	0.0800725	-3.29335
1038	Pole2	-0.450298	4.60143	-2.85235	0.0158838	0.0800744	-3.16032
1039	Zmpste24	-0.326629	6.38988	-2.85228	0.0158856	0.0800744	-3.43617
1040	Paqr5	-0.756144	2.12749	-2.8519	0.0158966	0.0800873	-2.84948
1041	Abcg1	-0.379674	4.97316	-2.85119	0.0159165	0.0801206	-3.23446
1042	Gemin6	-0.426727	4.61931	-2.85107	0.01592	0.0801206	-3.16654
1043	Erp29	-0.289057	7.51197	-2.8503	0.0159418	0.0801274	-3.50902
1044	Zfp940	-0.713402	1.73898	-2.84781	0.0160126	0.0803747	-2.86251
1045	Slfn9	-0.440556	5.57428	-2.84517	0.0160882	0.0806654	-3.34632
1046	Srp9	-0.393293	7.14614	-2.8449	0.0160959	0.0806654	-3.50157
1047	Txn2	-0.364702	6.79798	-2.84398	0.0161222	0.0807333	-3.48215
1048	Slfn2	-0.850392	4.3481	-2.84328	0.0161424	0.0807333	-3.117
1049	Polr2j	-0.289384	6.50949	-2.84325	0.0161433	0.0807333	-3.46244
1050	Cenph	-0.206469	7.38829	-2.84147	0.0161945	0.0808622	-3.52
1051	Ncln	-0.47277	5.25733	-2.83996	0.0162382	0.0809968	-3.30291
1052	Togaram1	-0.42087	5.0961	-2.83989	0.0162402	0.0809968	-3.2755
1053	Tmco1	-0.239247	7.0096	-2.83923	0.0162591	0.0809968	-3.50429
1054	Csk	-0.218269	7.45942	-2.83809	0.0162923	0.0810959	-3.52876
1055	Nubp2	-0.357586	5.79678	-2.8372	0.0163181	0.0811397	-3.39397
1056	Upf1	-0.304332	6.68754	-2.83025	0.0165213	0.0819366	-3.49865
1057	Naa16	-0.325118	5.38537	-2.82994	0.0165304	0.0819395	-3.34413
1058	Ssb	-0.225654	9.92969	-2.82752	0.0166019	0.0822083	-3.54685
1059	Npm3	-0.329554	6.68711	-2.82396	0.0167074	0.0825594	-3.50938
1060	Tpp2	-0.271384	6.98954	-2.82347	0.0167219	0.0825829	-3.53038
1061	Xpo4	-0.277705	6.07644	-2.82253	0.01675	0.0826412	-3.45596
1062	Rps2	-0.274107	10.1476	-2.82007	0.0168235	0.0829496	-3.55594
1063	Mettl25	-0.738155	2.85024	-2.81986	0.0168298	0.0829496	-2.93022
1064	Pgm2	-0.493408	5.47852	-2.81589	0.0169492	0.0834514	-3.38078
1065	Rogdi	-0.957671	1.30751	-2.8156	0.0169579	0.0834515	-2.93241
1066	Ccdc115	-0.309156	7.07668	-2.81523	0.0169691	0.0834634	-3.54965
1067	Mrps12	-0.252016	5.98461	-2.81442	0.0169937	0.0835413	-3.45922
1068	Utp11	-0.238155	6.73524	-2.81281	0.0170423	0.0836796	-3.53261
1069	Prdx3	-0.264739	7.67696	-2.8108	0.0171035	0.0839083	-3.58276
1070	Ddx1	-0.238204	6.96585	-2.80416	0.017307	0.0847759	-3.56262
1071	Mrpl28	-0.357388	5.76257	-2.80221	0.0173671	0.084983	-3.44952
1072	Tph1	-1.70732	4.41394	-2.79839	0.0174856	0.0853843	-3.16805
1073	Chtf18	-0.477061	4.16264	-2.79813	0.0174938	0.0853843	-3.16621
1074	Bfar	-0.244695	6.41679	-2.79602	0.0175597	0.0855746	-3.53674
1075	Bri3bp	-0.210513	8.38341	-2.79528	0.0175827	0.0856427	-3.61518
1076	Abt1	-0.378408	4.28682	-2.79483	0.0175969	0.085662	-3.19729
1077	Nup155	-0.274198	6.87272	-2.79428	0.017614	0.085662	-3.57379
1078	Apex2	-0.607934	3.0119	-2.79401	0.0176226	0.085662	-2.98794
1079	Wdr76	-0.261918	6.4052	-2.79293	0.0176566	0.0856966	-3.54094
1080	Clns1a	-0.231066	7.1208	-2.79207	0.0176836	0.0857838	-3.59258
1081	Phtf2	-0.772952	2.92361	-2.78967	0.0177594	0.0861078	-2.98361
1082	Coa7	-0.577447	4.33049	-2.78867	0.0177909	0.0861868	-3.21208
1083	Lars2	-0.324518	5.2702	-2.78741	0.0178307	0.0862401	-3.39767
1084	Sumo2	-0.211192	8.46545	-2.78608	0.0178732	0.0863526	-3.63108
1085	Fam210b	-0.245391	5.91822	-2.78461	0.0179201	0.0865131	-3.50229
1086	Ercc8	-0.447575	3.82887	-2.78361	0.0179518	0.0865131	-3.12891
1087	Creld2	-0.63458	4.14941	-2.7828	0.0179778	0.0865947	-3.1859
1088	Nup205	-0.293998	5.87576	-2.78214	0.017999	0.0866533	-3.50044
1089	Paox	-0.413417	4.63414	-2.78127	0.0180269	0.0867435	-3.28749
1090	Sfpq	-0.449503	9.41128	-2.78011	0.0180642	0.0868358	-3.63675
1091	Xylb	-1.06663	1.57584	-2.77963	0.0180797	0.0868662	-2.96357
1092	Mphosph8	-0.282745	6.95066	-2.77751	0.0181481	0.087151	-3.60774
1093	Hmgb1	-0.207968	8.55669	-2.77365	0.0182729	0.0876018	-3.65256
1094	Senp3	-0.551781	3.8375	-2.77348	0.0182787	0.0876018	-3.14565
1095	Ikzf4	-2.34452	1.53748	-2.77111	0.018356	0.0878399	-2.98987
1096	Aida	-0.299826	6.04156	-2.76812	0.0184537	0.0882192	-3.54556
1097	Mex3d	-0.788222	2.28342	-2.76777	0.0184655	0.0882312	-2.97369
1098	Zfp593	-0.331108	5.07605	-2.76678	0.018498	0.0883424	-3.39801
1099	Mrpl42	-0.404558	6.40161	-2.76539	0.0185438	0.0884285	-3.58692
1100	Patz1	-0.271179	6.0347	-2.76411	0.018586	0.0884997	-3.55195
1101	Tbl3	-0.357499	4.86575	-2.76406	0.0185876	0.0884997	-3.36266
1102	Gmpr2	-0.362405	4.83179	-2.76262	0.0186356	0.0886444	-3.35856
1103	Rpf1	-0.30226	5.60056	-2.76202	0.0186555	0.088681	-3.49528
1104	Lrr1	-0.464496	3.71238	-2.76182	0.0186619	0.088681	-3.1438
1105	Bid	-0.362259	5.39329	-2.75568	0.0188671	0.0896116	-3.47221
1106	Atf4	-0.39792	7.58932	-2.75519	0.0188835	0.0896447	-3.67599
1107	Manf	-0.410381	7.02062	-2.75401	0.0189233	0.0897333	-3.6521
1108	Cops4	-0.242633	5.86184	-2.75177	0.018999	0.089925	-3.5514
1109	Pak1ip1	-0.223403	7.15438	-2.75093	0.0190272	0.0900136	-3.66574
1110	Ano1	-0.676652	3.92587	-2.74915	0.0190876	0.0901654	-3.19873
1111	Mrpl39	-0.35386	5.26873	-2.74293	0.0193001	0.0908092	-3.47285
1112	Surf4	-0.349229	6.80699	-2.73887	0.0194403	0.0913791	-3.66504
1113	Pitpnb	-0.260027	5.55484	-2.73497	0.0195757	0.0918798	-3.53506
1114	Mettl2	-0.400027	4.46465	-2.73348	0.0196274	0.0920655	-3.33456
1115	Ppp1r8	-0.252776	6.04196	-2.73328	0.0196346	0.0920655	-3.60611
1116	Tcerg1	-0.210486	8.648	-2.73138	0.019701	0.0922863	-3.72578
1117	Tgm1	-1.08324	2.14427	-2.73048	0.0197326	0.092389	-3.02326
1118	Sf3a1	-0.2588	6.52286	-2.72748	0.0198382	0.0927012	-3.66407
1119	Stk11	-0.335721	7.35085	-2.72661	0.019869	0.0927999	-3.71705
1120	Ccne1	-0.395072	5.74764	-2.72507	0.0199235	0.0929634	-3.57944
1121	Gatb	-0.655639	3.16383	-2.7237	0.0199722	0.0930998	-3.11617
1122	Trmt11	-0.37537	4.87651	-2.72094	0.0200706	0.0933758	-3.43748
1123	Slc25a5	-0.330494	9.20247	-2.72055	0.0200843	0.0933939	-3.7423
1124	Zyx	-0.796662	5.59955	-2.7201	0.0201005	0.0934001	-3.55714
1125	Smg5	-0.320147	4.85534	-2.7196	0.0201184	0.0934108	-3.43651
1126	Arl8b	-0.202263	7.02214	-2.71908	0.0201369	0.093411	-3.7134
1127	Abracl	-0.417798	6.62674	-2.71449	0.0203021	0.0940402	-3.69367
1128	Arl5a	-0.228834	6.22602	-2.7133	0.0203451	0.0941132	-3.66137
1129	Zfp747	-0.659339	3.1793	-2.70829	0.0205275	0.0948081	-3.14221
1130	Clcn4	-0.265883	6.10393	-2.70644	0.0205949	0.0950735	-3.65939
1131	Ctnnb1	-0.208974	8.27101	-2.70608	0.0206084	0.0950895	-3.7699
1132	Uba5	-0.330756	5.63659	-2.70296	0.0207231	0.0954805	-3.60165
1133	Hectd1	-0.325395	9.20288	-2.70029	0.0208218	0.0958425	-3.77735
1134	2610507B11Rik	-0.263809	6.91657	-2.69798	0.0209074	0.0960975	-3.74319
1135	Timm8a1	-0.869762	2.0373	-2.6973	0.0209328	0.0961679	-3.0691
1136	Nutf2	-0.389805	6.8525	-2.6967	0.0209551	0.0962243	-3.74063
1137	Emc1	-0.326318	6.74455	-2.69178	0.0211393	0.0968835	-3.74207
1138	Zmym1	-0.333383	4.93324	-2.69056	0.0211851	0.09699	-3.50046
1139	Crtap	-0.450902	4.50554	-2.69035	0.0211931	0.09699	-3.41391
1140	D10Wsu102e	-0.377862	5.38059	-2.68996	0.0212077	0.0970107	-3.58215
1141	Ing5	-0.310686	5.68562	-2.68958	0.0212223	0.0970308	-3.63229
1142	Zdhhc6	-0.216456	6.26283	-2.68651	0.0213384	0.0973841	-3.7113
1143	Mtif3	-0.336473	4.30644	-2.68645	0.0213406	0.0973841	-3.38231
1144	Cr1l	-0.253485	7.04444	-2.6863	0.0213464	0.0973841	-3.77113
1145	Trmt10c	-0.525329	5.14381	-2.68619	0.0213506	0.0973841	-3.54397
1146	Ftsj1	-0.391717	4.91741	-2.6854	0.0213806	0.0974744	-3.50505
1147	Rpe	-0.358131	5.13037	-2.68427	0.0214237	0.0975777	-3.54785
1148	Prdx6	-0.29456	8.49485	-2.68083	0.021555	0.0980622	-3.81333
1149	Dnajc11	-0.329531	5.47982	-2.68068	0.0215609	0.0980622	-3.61494
1150	Larp4	-0.221869	7.54094	-2.67914	0.0216201	0.0981326	-3.80717
1151	Myd88	-0.344128	5.80045	-2.67865	0.0216388	0.0981326	-3.66723
1152	Abcf1	-0.331665	7.55804	-2.67662	0.0217169	0.0983028	-3.8114
1153	Vamp8	-0.273859	7.82594	-2.67582	0.0217481	0.0983975	-3.81946
1154	Slc39a6	-0.524998	3.28801	-2.67425	0.0218089	0.0986195	-3.21386
1155	Ttc19	-0.467824	3.46373	-2.67332	0.0218448	0.0986479	-3.24432
1156	Rfc3	-0.279456	6.04799	-2.6711	0.0219314	0.0989284	-3.71336
1157	Pter	-0.525028	3.20549	-2.67105	0.0219333	0.0989284	-3.20672
1158	Crk	-0.291798	4.95819	-2.67077	0.0219443	0.0989284	-3.53936
1159	Hdac2	-0.198436	6.96343	-2.66994	0.0219764	0.0989613	-3.79464
1160	Ubap2l	-0.191269	7.80085	-2.66768	0.0220653	0.0993145	-3.83345
1161	Cib1	-0.323754	5.124	-2.66728	0.0220809	0.0993379	-3.57596
1162	Mms22l	-0.393003	5.93733	-2.65939	0.0223926	0.100362	-3.71803
1163	Acy1	-0.512376	3.70231	-2.65787	0.0224535	0.100587	-3.31021
1164	Tkfc	-0.952928	2.4215	-2.65633	0.022515	0.100815	-3.14274
1165	Tmem201	-0.470098	3.65835	-2.65403	0.0226071	0.101133	-3.30919
1166	Pip4k2b	-0.303419	5.61077	-2.65368	0.022621	0.101145	-3.68214
1167	Rnf41	-0.50792	3.6047	-2.65247	0.0226698	0.101271	-3.30166
1168	Cd2bp2	-0.22396	5.90036	-2.64804	0.0228492	0.101977	-3.73461
1169	Btf3	-0.218095	8.83112	-2.6468	0.0228996	0.102044	-3.87159
1170	Ppif	-0.213337	6.35211	-2.64662	0.0229069	0.102044	-3.78847
1171	Ptpn23	-0.465286	3.65718	-2.64537	0.0229579	0.102176	-3.32313
1172	Rita1	-0.475601	3.05081	-2.64329	0.0230428	0.102506	-3.22899
1173	Zfp7	-0.474312	3.51955	-2.64216	0.0230894	0.102597	-3.30369
1174	Nup93	-0.213251	7.19975	-2.64204	0.0230939	0.102597	-3.85608
1175	Kcnk6	-0.454971	3.72112	-2.64174	0.0231063	0.102597	-3.34059
1176	Exo1	-0.41963	5.5784	-2.64054	0.0231558	0.102636	-3.69779
1177	Fbxo21	-0.399801	4.31714	-2.64038	0.0231626	0.102636	-3.45992
1178	Cdc37	-0.277147	7.88606	-2.6401	0.023174	0.102636	-3.88181
1179	Asna1	-0.479836	4.40143	-2.63996	0.0231798	0.102636	-3.47624
1180	Elob	-0.203421	7.69172	-2.63774	0.0232712	0.102898	-3.88284
1181	Bzw2	-0.45014	8.28542	-2.63351	0.023447	0.103483	-3.89481
1182	Paxip1	-0.292443	5.6877	-2.63031	0.0235805	0.103854	-3.73396
1183	Slc5a3	-0.761221	2.78844	-2.62891	0.0236394	0.103996	-3.2162
1184	Metrn	-0.513975	3.93376	-2.6262	0.0237533	0.104353	-3.40484
1185	2410004B18Rik	-0.441824	4.47526	-2.62568	0.0237753	0.104401	-3.51602
1186	Tmc8	-0.514503	3.23291	-2.624	0.0238463	0.104665	-3.28507
1187	Gramd4	-0.542122	6.76693	-2.62154	0.0239508	0.105027	-3.86284
1188	Pds5a	-0.199589	7.80992	-2.6201	0.0240122	0.105234	-3.91544
1189	Prkag1	-0.193754	6.88042	-2.61992	0.0240201	0.105234	-3.87539
1190	Hsd17b10	-0.285381	6.18002	-2.61845	0.0240829	0.105437	-3.81861
1191	Trip13	-0.358423	5.94676	-2.61803	0.0241007	0.105437	-3.79046
1192	Sys1	-0.237389	5.66986	-2.61716	0.0241379	0.105473	-3.75418
1193	Snx5	-0.258909	7.67416	-2.61586	0.024194	0.105608	-3.91976
1194	Arpc4	-0.343101	6.32869	-2.61585	0.0241941	0.105608	-3.83778
1195	Gdpgp1	-0.702935	2.72638	-2.61458	0.0242488	0.105692	-3.23198
1196	Psmb5	-0.235803	7.74376	-2.61255	0.0243365	0.105988	-3.92711
1197	Edrf1	-0.333065	4.43084	-2.60998	0.024448	0.10624	-3.53471
1198	Ddx46	-0.206834	7.70821	-2.6096	0.0244643	0.10624	-3.93157
1199	Zfp446	-0.619773	3.57006	-2.6089	0.0244945	0.10624	-3.36301
1200	Ppp2cb	-0.496512	4.15346	-2.60853	0.0245111	0.106263	-3.47795
1201	Znhit3	-0.371409	4.05318	-2.60757	0.0245525	0.106346	-3.46142
1202	Plaa	-0.204865	6.54305	-2.60604	0.0246194	0.106539	-3.87463
1203	Trmo	-0.505714	3.21279	-2.60576	0.0246318	0.106544	-3.31065
1204	Ccdc9	-0.273031	5.45673	-2.60431	0.0246953	0.10677	-3.74173
1205	Dph3	-0.263085	6.03299	-2.60401	0.0247083	0.106778	-3.82635
1206	Zbtb2	-0.443611	3.37294	-2.60325	0.0247418	0.106827	-3.34125
1207	Impa2	-0.381808	4.64201	-2.6029	0.024757	0.106844	-3.58903
1208	Tgfb1	-0.525954	5.98	-2.6021	0.0247925	0.106949	-3.81916
1209	Micos13	-0.200309	6.81446	-2.60018	0.0248772	0.107168	-3.9048
1210	Tmem98	-0.387405	4.77634	-2.59987	0.0248905	0.107177	-3.62112
1211	Uba6	-0.227139	6.90408	-2.59926	0.0249179	0.107247	-3.91217
1212	Psmg4	-0.272565	5.94651	-2.59784	0.0249808	0.107372	-3.82591
1213	Gatd3a	-0.263203	6.58837	-2.59744	0.0249986	0.1074	-3.89268
1214	Plaur	-2.00958	1.25277	-2.59657	0.0250371	0.107483	-3.22286
1215	Pfdn2	-0.242769	6.26465	-2.59599	0.0250629	0.107483	-3.86629
1216	Pou4f1	-0.807155	1.68543	-2.58949	0.0253538	0.108616	-3.21674
1217	Tgoln1	-0.255509	6.49254	-2.58782	0.0254288	0.108808	-3.90131
1218	Cdipt	-0.271182	5.98934	-2.58691	0.0254701	0.108887	-3.84996
1219	Ripk1	-0.250744	5.44608	-2.58646	0.0254904	0.108925	-3.77044
1220	U2af1	-0.24372	7.92074	-2.58519	0.025548	0.109073	-3.97658
1221	Prr3	-0.467372	3.64179	-2.58468	0.0255712	0.109103	-3.41802
1222	Lins1	-0.518895	3.26882	-2.58416	0.0255948	0.109127	-3.3532
1223	Zfp386	-0.365148	3.95837	-2.58372	0.0256146	0.109162	-3.48166
1224	Zfp64	-0.374592	3.94865	-2.57994	0.0257872	0.1098	-3.48578
1225	Nup62	-0.229079	7.51223	-2.57856	0.0258506	0.109971	-3.97899
1226	Tmem167	-0.212011	6.86782	-2.57763	0.0258931	0.110054	-3.94687
1227	Rnf4	-0.258795	6.40567	-2.57548	0.0259921	0.110328	-3.91472
1228	Lrrc58	-0.364483	5.86163	-2.57365	0.0260764	0.110401	-3.85445
1229	Naa40	-0.239516	6.02722	-2.5736	0.0260789	0.110401	-3.87768
1230	Dnajc2	-0.317378	8.01117	-2.57237	0.0261359	0.110545	-3.99902
1231	Stard4	-0.379242	5.72014	-2.57087	0.0262056	0.110668	-3.83866
1232	Cox7b	-0.345567	8.52738	-2.57074	0.0262115	0.110668	-4.00252
1233	Atxn7l3	-0.229325	6.84301	-2.56846	0.026318	0.110922	-3.96084
1234	Zfp830	-0.268661	5.1175	-2.56799	0.0263398	0.110964	-3.74318
1235	Cyb5r1	-0.49049	4.30045	-2.56576	0.0264443	0.111306	-3.57816
1236	Dyrk2	-0.355876	4.60985	-2.5625	0.0265975	0.111607	-3.65018
1237	Ptges2	-0.391552	4.05112	-2.56115	0.0266614	0.111719	-3.53667
1238	Bcl7a	-0.314317	5.8856	-2.56094	0.0266711	0.111719	-3.87997
1239	Nup54	-0.615616	3.71745	-2.55607	0.0269029	0.112527	-3.47528
1240	Ube2i	-0.200934	7.83625	-2.55555	0.0269276	0.112546	-4.02646
1241	Acd	-0.315618	5.24701	-2.5501	0.0271892	0.113338	-3.79646
1242	L2hgdh	-0.498792	3.72176	-2.54962	0.0272122	0.113338	-3.48877
1243	Gmppb	-0.733593	4.06878	-2.54497	0.0274375	0.113958	-3.55863
1244	Urb2	-0.512816	3.74731	-2.54273	0.0275467	0.114233	-3.5045
1245	Pnpt1	-0.486405	4.55623	-2.54247	0.0275594	0.114236	-3.6702
1246	Yod1	-0.35222	5.2575	-2.54164	0.0275998	0.114325	-3.81214
1247	B3galnt2	-0.240097	6.05732	-2.54144	0.0276099	0.114325	-3.936
1248	Mapk1ip1l	-0.197644	7.60512	-2.54118	0.0276225	0.114325	-4.04607
1249	Smarce1	-0.203129	6.91502	-2.54105	0.0276287	0.114325	-4.01232
1250	Nus1	-0.251106	6.49649	-2.53893	0.0277326	0.114556	-3.98496
1251	Mapkapk3	-0.229911	6.06071	-2.53809	0.0277741	0.114628	-3.94216
1252	Psen2	-0.431632	8.44547	-2.5376	0.0277983	0.114678	-4.05919
1253	Rpp30	-0.333987	4.46069	-2.5367	0.0278427	0.114713	-3.66227
1254	Tmem33	-0.223936	5.98895	-2.5362	0.0278672	0.114764	-3.93653
1255	Dnlz	-0.309585	5.19822	-2.5359	0.0278821	0.114776	-3.81153
1256	Ss18l2	-0.319259	5.10542	-2.53478	0.0279376	0.114898	-3.79592
1257	Tonsl	-0.471084	4.19084	-2.53325	0.0280137	0.11502	-3.60947
1258	Eef1akmt1	-0.393163	4.0481	-2.5324	0.0280555	0.115099	-3.58292
1259	Atp5h	-0.228604	7.71473	-2.53237	0.0280571	0.115099	-4.06371
1260	Pcid2	-0.345939	4.09851	-2.53052	0.0281491	0.115229	-3.59708
1261	Ndufaf7	-0.32304	4.59299	-2.52911	0.02822	0.11542	-3.70258
1262	Mars	-0.301756	6.80487	-2.52794	0.0282785	0.11561	-4.02696
1263	P4hb	-0.462793	7.31277	-2.52657	0.0283469	0.11579	-4.058
1264	Rpl5	-0.370525	6.46342	-2.52522	0.0284149	0.115969	-4.00454
1265	Med8	-0.342576	6.64013	-2.52312	0.0285208	0.116351	-4.02288
1266	Saal1	-0.275815	5.19245	-2.52198	0.0285788	0.116538	-3.83433
1267	Vdac1	-0.223022	8.32138	-2.52112	0.0286219	0.116568	-4.08739
1268	Psmd5	-0.293037	6.32496	-2.52062	0.0286473	0.116568	-4.00007
1269	Pbdc1	-0.275543	5.83848	-2.51741	0.0288108	0.116934	-3.94757
1270	Lrrc14	-0.389242	5.44215	-2.51608	0.0288789	0.117051	-3.88666
1271	Sgta	-0.222263	6.64416	-2.51589	0.0288886	0.117051	-4.03616
1272	Plk3	-0.994165	1.58139	-2.51526	0.0289205	0.117081	-3.31703
1273	Lhpp	-0.355632	4.04456	-2.51405	0.0289828	0.117182	-3.61272
1274	Ostc	-0.328352	7.8498	-2.51068	0.0291561	0.117685	-4.10252
1275	Adrm1	-0.346862	4.14464	-2.51042	0.0291699	0.117691	-3.6394
1276	Mrpl33	-0.27779	6.53835	-2.50779	0.0293059	0.11799	-4.04119
1277	Tmem184a	-0.809505	3.53331	-2.50776	0.0293075	0.11799	-3.51355
1278	Zrsr2	-0.226745	6.19145	-2.50724	0.0293342	0.11799	-4.00947
1279	Pgp	-0.315978	5.95863	-2.50486	0.0294585	0.118383	-3.98462
1280	St13	-0.275102	7.55103	-2.50361	0.0295235	0.118566	-4.1079
1281	Mfng	-0.635097	2.38413	-2.49964	0.0297318	0.119152	-3.37188
1282	Mcm10	-0.286347	6.26848	-2.49793	0.0298221	0.119413	-4.03286
1283	Rlim	-0.240588	6.3687	-2.49624	0.0299113	0.119629	-4.04603
1284	Kcnk5	-2.02066	2.1634	-2.4955	0.0299505	0.119727	-3.35211
1285	Cox20	-0.363486	6.67531	-2.49476	0.02999	0.119834	-4.07353
1286	Psat1	-0.30901	7.56062	-2.49396	0.0300325	0.11988	-4.12439
1287	Qdpr	-0.263037	7.23279	-2.49389	0.0300362	0.11988	-4.11075
1288	Lrrc47	-0.278633	6.40503	-2.49174	0.0301505	0.120124	-4.05671
1289	Mto1	-0.352659	5.25594	-2.49084	0.0301985	0.120184	-3.89691
1290	Tgif2	-0.320454	5.45484	-2.49084	0.0301988	0.120184	-3.93226
1291	Btd	-0.530623	2.67892	-2.49036	0.0302243	0.120184	-3.41547
1292	C2cd4a	-0.652294	6.57246	-2.49028	0.0302285	0.120184	-4.06995
1293	Atp5md	-0.312376	8.26952	-2.48807	0.030347	0.120404	-4.14353
1294	Zfp85	-0.67462	1.99751	-2.48597	0.03046	0.120742	-3.36671
1295	Mrps34	-0.339996	4.95049	-2.48578	0.0304703	0.120742	-3.84752
1296	Adat2	-0.461744	3.45026	-2.48448	0.0305405	0.12083	-3.54267
1297	Ap5z1	-0.734904	3.04979	-2.48308	0.030616	0.121018	-3.47327
1298	Tmem185b	-0.437226	3.63878	-2.48049	0.0307569	0.121424	-3.58472
1299	Pten	-0.216064	6.09942	-2.47799	0.0308933	0.121889	-4.04861
1300	Lrp8	-0.589443	4.84898	-2.47786	0.0309002	0.121889	-3.83452
1301	Hat1	-0.297773	6.70193	-2.47658	0.0309702	0.122115	-4.1067
1302	Mettl23	-0.279164	5.41824	-2.47506	0.0310538	0.122242	-3.95303
1303	Elmo1	-0.522358	4.2945	-2.47427	0.0310968	0.122316	-3.72692
1304	Slc25a28	-0.286989	5.07475	-2.47425	0.0310981	0.122316	-3.89178
1305	Eif4g2	-0.247353	10.4567	-2.47397	0.0311136	0.122326	-4.14503
1306	Hprt	-0.264652	7.21524	-2.47364	0.0311314	0.122346	-4.14414
1307	Adgrl1	-0.3601	7.13165	-2.47316	0.0311582	0.12236	-4.14006
1308	Nup160	-0.377927	4.65805	-2.47257	0.0311905	0.122427	-3.80874
1309	Prps2	-0.239004	5.83028	-2.46947	0.0313621	0.122925	-4.02759
1310	Lsm14a	-0.193715	7.3219	-2.46929	0.0313723	0.122925	-4.15712
1311	Rpl41	-0.29769	10.2325	-2.46888	0.0313948	0.122925	-4.1579
1312	Cul2	-0.245811	5.69157	-2.46747	0.031473	0.123131	-4.0104
1313	Zfp280c	-0.384023	3.91077	-2.46515	0.0316026	0.123486	-3.66415
1314	Ric8b	-0.401402	3.88052	-2.46247	0.0317526	0.12395	-3.66179
1315	St6galnac4	-0.388536	4.66973	-2.46213	0.031772	0.12395	-3.82824
1316	Macroh2a1	-0.277888	8.58265	-2.4615	0.0318071	0.123996	-4.18839
1317	Rps6kb2	-0.332436	4.58861	-2.46128	0.0318194	0.123996	-3.8135
1318	Lrrk1	-0.293494	4.89041	-2.46089	0.0318412	0.123996	-3.87747
1319	mt-Nd2	-0.969172	11.959	-2.46073	0.0318503	0.123996	-4.13629
1320	Fh1	-0.232246	6.86141	-2.4578	0.0320159	0.124392	-4.14993
1321	Dhrs13	-0.693326	4.32657	-2.45654	0.032087	0.124613	-3.75762
1322	Magt1	-0.204998	7.95121	-2.45531	0.0321571	0.124834	-4.19811
1323	Slc39a9	-0.208938	6.08011	-2.45472	0.0321906	0.124863	-4.0855
1324	Ndufaf8	-0.2554	5.9777	-2.45416	0.0322225	0.124936	-4.07319
1325	Kdm1b	-0.702742	2.94532	-2.45144	0.0323774	0.125435	-3.50663
1326	Rpusd2	-0.638952	2.25647	-2.45063	0.032424	0.125564	-3.43269
1327	Twf2	-0.354943	4.86646	-2.44933	0.0324984	0.12575	-3.89075
1328	Mef2d	-0.273035	6.10927	-2.44743	0.0326079	0.125936	-4.10058
1329	Tet3	-0.237007	6.60453	-2.44735	0.0326124	0.125936	-4.14891
1330	Vps26a	-0.269166	6.38446	-2.44683	0.0326423	0.126	-4.13065
1331	Rps6ka4	-0.4718	3.55074	-2.44451	0.0327767	0.126468	-3.62419
1332	Ddx41	-0.269561	5.3931	-2.44394	0.0328093	0.126491	-4.00078
1333	Anapc11	-0.251032	7.3967	-2.44313	0.0328562	0.12659	-4.20448
1334	Tsr2	-0.436176	4.21166	-2.44168	0.0329408	0.126709	-3.76371
1335	Phf14	-0.191408	7.59538	-2.44153	0.0329495	0.126709	-4.21494
1336	Egln2	-0.218512	6.08987	-2.44137	0.0329586	0.126709	-4.10903
1337	Osbp	-0.36682	4.84381	-2.44035	0.0330185	0.126867	-3.9008
1338	Gcn1	-0.273452	6.48967	-2.44021	0.0330263	0.126867	-4.15122
1339	Ndufa3	-0.200468	7.75433	-2.43705	0.0332113	0.127372	-4.22635
1340	Rer1	-0.248904	6.95049	-2.43678	0.0332268	0.12738	-4.19107
1341	Riox2	-0.284342	5.1428	-2.43395	0.0333934	0.127668	-3.97182
1342	Inka1	-0.382631	5.66752	-2.43392	0.0333954	0.127668	-4.06113
1343	Pik3r4	-0.251016	5.49377	-2.43227	0.0334925	0.127848	-4.03761
1344	1810030O07Rik	-0.224676	6.09725	-2.43221	0.033496	0.127848	-4.12524
1345	Rdh10	-0.491209	3.46039	-2.43017	0.0336168	0.128206	-3.62938
1346	Uqcrfs1	-0.275411	7.66295	-2.42858	0.0337113	0.128412	-4.23819
1347	Slc17a5	-0.375755	3.99415	-2.4275	0.033776	0.128608	-3.74221
1348	Kmt5a	-0.212741	7.81455	-2.42724	0.0337915	0.128615	-4.24387
1349	Prps1l3	-0.565963	2.79367	-2.42697	0.0338074	0.128624	-3.52454
1350	Bud23	-0.436432	4.97541	-2.42594	0.0338687	0.128806	-3.94959
1351	Exd2	-0.443015	2.94779	-2.42315	0.0340362	0.12934	-3.55379
1352	Bmp7	-0.477364	4.38566	-2.42054	0.0341932	0.129885	-3.83458
1353	Ppic	-0.746255	2.02981	-2.41874	0.0343022	0.130144	-3.46236
1354	Cep162	-0.310533	5.39667	-2.41595	0.0344716	0.130717	-4.04746
1355	Tspan5	-0.847896	1.44863	-2.4158	0.0344806	0.130717	-3.44856
1356	Rpl36al	-0.19907	7.74794	-2.41361	0.0346139	0.131039	-4.26573
1357	Blmh	-0.23363	6.79155	-2.41288	0.0346585	0.131131	-4.22079
1358	Miga2	-0.562096	2.78431	-2.41212	0.034705	0.131255	-3.54577
1359	Cnot11	-0.306228	4.7421	-2.41147	0.0347448	0.131353	-3.92822
1360	Cactin	-0.320571	5.06338	-2.41075	0.0347893	0.131353	-3.99439
1361	Trim35	-0.245973	6.75632	-2.41052	0.0348034	0.131353	-4.22223
1362	Enkd1	-0.442641	3.29362	-2.41032	0.0348156	0.131353	-3.6306
1363	Ncoa5	-0.288209	5.45127	-2.41013	0.0348273	0.131353	-4.0669
1364	Bsn	-0.719229	2.02669	-2.4099	0.0348409	0.131353	-3.4747
1365	Ercc2	-0.348707	5.02692	-2.4099	0.0348411	0.131353	-3.98813
1366	Slc38a5	-0.36367	6.29621	-2.4041	0.0351992	0.132493	-4.19277
1367	A630089N07Rik	-0.30953	5.72918	-2.40183	0.0353402	0.13287	-4.12513
1368	Snrnp40	-0.198368	7.07928	-2.40003	0.0354531	0.133239	-4.26085
1369	Mtrf1l	-0.37767	4.36876	-2.39765	0.0356019	0.133745	-3.87004
1370	Nr1d2	-0.735607	2.16978	-2.39475	0.0357845	0.134273	-3.50539
1371	Rce1	-0.271756	4.94141	-2.39408	0.0358263	0.134372	-3.99848
1372	Prpf8	-0.233268	7.55083	-2.39334	0.0358734	0.134395	-4.29438
1373	Rnf44	-0.218679	5.98581	-2.39216	0.0359477	0.134558	-4.17845
1374	Pheta1	-0.666042	1.86528	-2.39208	0.0359527	0.134558	-3.49123
1375	Cmss1	-0.342067	5.28785	-2.39181	0.0359701	0.134558	-4.06789
1376	Entpd6	-0.375105	4.35294	-2.39176	0.0359734	0.134558	-3.8763
1377	Twistnb	-0.202732	7.63047	-2.39023	0.0360707	0.134711	-4.30224
1378	Guk1	-0.36749	4.99247	-2.38817	0.0362015	0.13483	-4.01691
1379	Eif2b2	-0.236324	6.09765	-2.38709	0.0362703	0.134909	-4.20064
1380	Rrp8	-0.370528	4.89335	-2.3869	0.0362828	0.134909	-3.9988
1381	Mcmbp	-0.194995	6.9822	-2.38537	0.0363804	0.135085	-4.2796
1382	Elof1	-0.303979	5.79215	-2.38351	0.0364999	0.135245	-4.16518
1383	Cdc42ep5	-0.621148	2.5918	-2.38333	0.0365113	0.135245	-3.56364
1384	Cops6	-0.222931	6.1206	-2.38301	0.036532	0.135269	-4.21029
1385	Unc45a	-0.39515	4.01481	-2.38171	0.0366156	0.135392	-3.81966
1386	Gpn3	-0.497199	4.21039	-2.3816	0.036623	0.135392	-3.85959
1387	Ndufb6	-0.2285	6.78745	-2.3814	0.036636	0.135392	-4.27329
1388	Topbp1	-0.19498	7.13389	-2.38047	0.036696	0.135508	-4.29679
1389	Ubqln4	-0.32491	5.18672	-2.37883	0.0368019	0.135794	-4.07075
1390	Cstf2	-0.243726	6.46846	-2.37426	0.0370995	0.13655	-4.2601
1391	Snf8	-0.278704	6.12666	-2.37212	0.0372395	0.136818	-4.22856
1392	Eif3i	-0.243396	8.20617	-2.37183	0.0372584	0.136818	-4.33957
1393	Gtf3c6	-0.359478	5.92946	-2.37058	0.0373401	0.136986	-4.20523
1394	H3c6	-0.68101	2.08896	-2.36983	0.0373895	0.137114	-3.53523
1395	Icam1	-0.297798	4.61375	-2.36851	0.0374767	0.137223	-3.97132
1396	Fubp1	-0.212578	8.79281	-2.36814	0.037501	0.137259	-4.34528
1397	Tmem70	-0.213623	5.6324	-2.36744	0.0375475	0.137324	-4.16839
1398	Mesd	-0.21609	6.35114	-2.36681	0.0375892	0.137402	-4.26192
1399	Ap3d1	-0.198193	6.25958	-2.36664	0.0376002	0.137402	-4.25317
1400	Entpd7	-0.522064	3.85606	-2.36586	0.0376519	0.137403	-3.80925
1401	Wbp11	-0.18985	7.27155	-2.36555	0.0376726	0.137413	-4.32917
1402	Armc10	-0.284652	5.86569	-2.36208	0.0379034	0.138083	-4.21161
1403	Armc5	-0.430603	5.23129	-2.36205	0.0379052	0.138083	-4.10503
1404	Ylpm1	-0.184323	7.28438	-2.3617	0.0379287	0.138083	-4.33626
1405	Mad2l2	-0.329988	4.7707	-2.36048	0.03801	0.138276	-4.01737
1406	Vps29	-0.32395	5.74734	-2.36	0.038042	0.138276	-4.19723
1407	Mrps35	-0.224079	5.71386	-2.35997	0.0380443	0.138276	-4.19335
1408	Crtc2	-0.849625	2.63595	-2.35982	0.0380542	0.138276	-3.60119
1409	Thap4	-0.28926	5.05341	-2.35718	0.0382316	0.138815	-4.08134
1410	Drg2	-0.337975	4.19495	-2.35582	0.0383225	0.139039	-3.9008
1411	Rbm12	-0.318274	5.9593	-2.35474	0.0383956	0.139093	-4.2361
1412	Tbcb	-0.205545	6.17286	-2.35326	0.0384955	0.139259	-4.26593
1413	Ahsa2	-0.323088	4.84661	-2.3532	0.0384999	0.139259	-4.04532
1414	Timm22	-0.27882	5.01443	-2.35159	0.0386091	0.139548	-4.08284
1415	Myg1	-0.268544	5.18382	-2.34935	0.0387613	0.13994	-4.11963
1416	Glrx5	-0.283125	8.89607	-2.34832	0.0388315	0.140087	-4.37811
1417	Rad9a	-0.43057	3.94404	-2.3474	0.0388946	0.140252	-3.8588
1418	Scyl1	-0.272851	5.17464	-2.34722	0.0389067	0.140252	-4.12133
1419	Ube4b	-0.194173	7.37341	-2.34697	0.0389238	0.140261	-4.3651
1420	Nt5c2	-0.475989	4.27912	-2.34641	0.0389621	0.140346	-3.93173
1421	Casd1	-0.271742	4.79379	-2.34604	0.0389873	0.140384	-4.04674
1422	Cars	-0.425033	5.19146	-2.34569	0.0390115	0.140418	-4.12459
1423	Ormdl3	-0.233027	5.75055	-2.34327	0.0391779	0.140804	-4.22652
1424	Glce	-0.494651	3.36816	-2.34287	0.0392056	0.140851	-3.74814
1425	Samd14	-0.384998	5.99803	-2.34125	0.039317	0.141145	-4.26266
1426	Klf16	-0.29147	5.1215	-2.34082	0.039347	0.141161	-4.12135
1427	Cyb5b	-0.28413	6.65513	-2.34055	0.0393654	0.141161	-4.33142
1428	Entr1	-0.222935	5.26379	-2.34055	0.0393658	0.141161	-4.14954
1429	Tceal8	-0.296266	6.17578	-2.33994	0.0394076	0.141237	-4.28754
1430	Ccnc	-0.316735	4.73406	-2.33859	0.0395014	0.141434	-4.04551
1431	Afap1l1	-0.545012	4.30171	-2.33798	0.0395437	0.141533	-3.94892
1432	Pradc1	-0.304299	4.41106	-2.33614	0.0396716	0.141893	-3.97999
1433	Xrcc3	-0.57583	2.59552	-2.33589	0.0396889	0.141893	-3.63427
1434	Hint2	-0.470257	5.6331	-2.33507	0.0397466	0.141982	-4.21868
1435	Acadm	-0.207305	5.99632	-2.33441	0.0397923	0.141996	-4.2759
1436	Tbc1d10b	-0.196581	6.20516	-2.33199	0.0399618	0.142441	-4.30491
1437	Cdkn2aipnl	-0.250133	6.07171	-2.33011	0.040094	0.1428	-4.29207
1438	Sypl	-0.310959	6.63927	-2.32991	0.0401086	0.1428	-4.34773
1439	Fam129b	-0.394099	5.74802	-2.32968	0.0401247	0.1428	-4.24662
1440	Ubr7	-0.219614	6.00474	-2.3295	0.0401371	0.1428	-4.28498
1441	Traf5	-0.396447	4.37105	-2.32511	0.0404474	0.143524	-3.98769
1442	Ripk3	-0.322684	6.17939	-2.32428	0.0405066	0.143632	-4.31359
1443	Psmd1	-0.253937	7.4957	-2.32204	0.0406661	0.144091	-4.41142
1444	Gadd45gip1	-0.274311	6.68485	-2.32148	0.0407066	0.14418	-4.36544
1445	Akap8	-0.176815	6.73429	-2.31922	0.0408683	0.144539	-4.3733
1446	Mapre3	-0.788658	1.48496	-2.31644	0.0410678	0.145083	-3.57926
1447	Strap	-0.236454	7.22462	-2.31613	0.0410904	0.145109	-4.40893
1448	Zfp746	-0.258126	4.90118	-2.31465	0.0411971	0.145324	-4.1206
1449	Gtpbp10	-0.55729	3.30298	-2.3142	0.0412299	0.145333	-3.77941
1450	Rrm1	-0.191997	8.32975	-2.31316	0.0413051	0.145544	-4.43747
1451	Ptcd2	-0.230534	5.91406	-2.31145	0.0414293	0.145848	-4.30261
1452	Cdk9	-0.302943	6.7862	-2.31038	0.0415069	0.145894	-4.39112
1453	Nup214	-0.208057	6.46983	-2.31032	0.0415115	0.145894	-4.36673
1454	Wtip	-1.41252	2.30029	-2.30933	0.0415837	0.14604	-3.63049
1455	Pacc1	-0.71364	2.15527	-2.30903	0.0416055	0.146063	-3.62566
1456	Smim27	-0.331948	5.09486	-2.30831	0.0416581	0.146194	-4.16886
1457	Aifm1	-0.194659	6.48392	-2.30659	0.0417835	0.14658	-4.3742
1458	Ptgir	-0.634126	6.37131	-2.30593	0.0418322	0.146697	-4.3598
1459	Mrpl18	-0.275377	7.80036	-2.30424	0.0419564	0.146945	-4.44912
1460	Bag5	-0.236911	5.31159	-2.30296	0.0420504	0.147084	-4.21978
1461	Jpt2	-0.324544	5.54123	-2.30229	0.0420996	0.147179	-4.25977
1462	Cptp	-0.393651	3.90747	-2.3016	0.0421507	0.147273	-3.9243
1463	Taf12	-0.244568	5.53047	-2.3002	0.0422541	0.147526	-4.26235
1464	Mcm6	-0.247557	8.7304	-2.2992	0.0423289	0.147733	-4.46022
1465	Scap	-0.17705	6.70073	-2.29805	0.0424142	0.147908	-4.40586
1466	Fam83g	-0.363206	5.12389	-2.29746	0.0424579	0.147967	-4.1916
1467	Psma5	-0.267861	5.65865	-2.2914	0.0429111	0.149127	-4.29742
1468	Rpusd1	-0.335814	3.74655	-2.29116	0.0429295	0.149127	-3.90752
1469	Tipin	-0.182171	7.20348	-2.29086	0.0429521	0.149127	-4.44983
1470	Tedc1	-0.373314	4.15055	-2.28943	0.0430595	0.149354	-3.99686
1471	Ranbp17	-0.545015	2.63045	-2.28893	0.0430974	0.149431	-3.70806
1472	Ube2cbp	-0.683125	2.37021	-2.28806	0.043163	0.149604	-3.67632
1473	Cdc5l	-0.167971	7.77064	-2.28682	0.0432568	0.149821	-4.47791
1474	Afg3l2	-0.253564	6.57213	-2.28564	0.0433459	0.150021	-4.41593
1475	Tor1b	-0.220939	6.22648	-2.28508	0.0433884	0.150021	-4.38458
1476	Ppcs	-0.243423	5.25792	-2.28481	0.043409	0.150021	-4.23954
1477	Map2k2	-0.300301	6.42767	-2.28454	0.0434299	0.150039	-4.4049
1478	Telo2	-0.290535	5.12981	-2.28407	0.0434655	0.150108	-4.21575
1479	Eif3d	-0.189586	7.72892	-2.28219	0.0436089	0.150494	-4.48469
1480	Yars2	-0.421104	4.47682	-2.28162	0.0436528	0.150521	-4.08027
1481	Ciapin1	-0.269054	6.29989	-2.28055	0.0437342	0.150709	-4.39931
1482	Nudt16l1	-0.17542	6.47129	-2.27994	0.0437813	0.150816	-4.41719
1483	Rrn3	-0.249629	5.59354	-2.27796	0.0439332	0.15123	-4.30915
1484	Psmd8	-0.178047	8.08303	-2.27643	0.0440508	0.151458	-4.49813
1485	Srfbp1	-0.357048	3.79441	-2.27627	0.0440628	0.151458	-3.9407
1486	Myo19	-0.491561	2.31963	-2.276	0.0440838	0.151475	-3.68956
1487	Traf2	-0.283393	4.09698	-2.27533	0.0441357	0.151545	-4.00889
1488	Dhrs4	-0.238118	6.60866	-2.27347	0.0442799	0.15193	-4.43904
1489	Ehd2	-0.778306	3.8976	-2.27229	0.044371	0.152167	-3.95903
1490	Dusp7	-0.379669	4.48271	-2.27072	0.0444929	0.152387	-4.09985
1491	Npl	-0.905113	5.12563	-2.26954	0.0445849	0.152593	-4.22257
1492	Tspan14	-0.380754	5.67982	-2.26849	0.044667	0.15271	-4.33686
1493	Pcyt2	-0.313893	4.51908	-2.2678	0.0447212	0.15284	-4.11357
1494	Chmp6	-0.24988	4.46364	-2.2666	0.0448151	0.152942	-4.10415
1495	Slc23a4	-0.471785	2.68438	-2.2658	0.0448775	0.15306	-3.75012
1496	Fads1	-0.28531	5.65988	-2.26574	0.0448824	0.15306	-4.33944
1497	Polr2m	-0.1789	7.53879	-2.2645	0.0449798	0.153273	-4.50862
1498	Il4ra	-0.578694	5.56147	-2.26422	0.0450017	0.153273	-4.32103
1499	Zc3h7b	-0.222946	5.84219	-2.26389	0.045028	0.153285	-4.37074
1500	Thoc1	-0.229192	6.68818	-2.26319	0.0450834	0.153419	-4.46218
1501	Srp19	-0.24187	7.05527	-2.26288	0.0451076	0.153446	-4.48736
1502	Spata5	-0.508898	4.10892	-2.26209	0.04517	0.153549	-4.0283
1503	Gtf3c4	-0.23166	5.33012	-2.26127	0.0452349	0.153715	-4.29125
1504	Gm10801	-1.46799	1.91775	-2.26023	0.0453171	0.153939	-3.66889
1505	Sh3bp1	-0.331167	5.87269	-2.25911	0.0454062	0.154078	-4.38172
1506	Daxx	-0.216427	6.23286	-2.25887	0.045425	0.154086	-4.4284
1507	Cenpv	-0.240283	7.12499	-2.25812	0.0454845	0.154233	-4.49931
1508	Uhmk1	-0.172905	7.69232	-2.25786	0.0455052	0.154249	-4.52408
1509	Spns1	-0.394295	4.06335	-2.25734	0.0455466	0.154334	-4.02822
1510	Ints10	-0.278053	4.69295	-2.25597	0.045656	0.154595	-4.17111
1511	Tmem161b	-0.261778	4.40788	-2.25535	0.0457054	0.154634	-4.10969
1512	Fchsd1	-0.671195	2.73552	-2.25501	0.0457328	0.154634	-3.77127
1513	Arhgef3	-1.16587	3.05731	-2.25481	0.0457485	0.154634	-3.81165
1514	Junb	-0.608677	5.09555	-2.2543	0.0457893	0.154717	-4.25065
1515	Chordc1	-0.227407	7.0319	-2.25377	0.0458319	0.154766	-4.50099
1516	Mrps14	-0.248362	6.6209	-2.25372	0.045836	0.154766	-4.47244
1517	Tpm3	-0.319644	7.85005	-2.25094	0.0460589	0.155295	-4.5377
1518	Ptrh1	-0.568527	2.28712	-2.25056	0.0460895	0.155295	-3.72178
1519	Cops5	-0.213212	7.07069	-2.25055	0.0460905	0.155295	-4.50865
1520	Spcs2	-0.193611	8.46904	-2.24934	0.0461878	0.155458	-4.54284
1521	Ssr1	-0.219911	7.37663	-2.2491	0.0462073	0.155469	-4.52724
1522	Dcaf12	-0.179627	6.60916	-2.24822	0.046278	0.155556	-4.48085
1523	Pinx1	-0.303599	5.74829	-2.24817	0.0462822	0.155556	-4.38161
1524	Pfn1	-0.413198	7.08235	-2.24733	0.0463505	0.155676	-4.51388
1525	Rmdn2	-0.658522	2.15681	-2.2465	0.0464178	0.155793	-3.71386
1526	Slc5a6	-0.498255	3.44705	-2.24565	0.0464864	0.155934	-3.91369
1527	Spint2	-0.377481	6.5725	-2.24557	0.0464926	0.155934	-4.48106
1528	B4galt4	-1.01799	0.961898	-2.24495	0.0465431	0.156049	-3.66545
1529	Ndufaf2	-0.374643	4.75512	-2.24451	0.0465792	0.156115	-4.20135
1530	Espn	-0.744525	5.93244	-2.24414	0.0466095	0.156138	-4.40611
1531	Shq1	-0.390081	4.77487	-2.24398	0.0466224	0.156138	-4.20632
1532	Pdcd6	-0.200536	6.73946	-2.24315	0.0466902	0.156212	-4.49906
1533	Dad1	-0.19521	7.16593	-2.2428	0.0467182	0.156244	-4.52691
1534	Copg1	-0.191579	5.85858	-2.24222	0.0467654	0.156244	-4.40883
1535	Bcap29	-0.260972	6.46831	-2.24166	0.0468119	0.156244	-4.47931
1536	Vcp	-0.170601	9.01875	-2.24157	0.0468189	0.156244	-4.55463
1537	Eif4a3	-0.207582	7.93899	-2.24154	0.0468216	0.156244	-4.55469
1538	Tufm	-0.428708	3.29304	-2.24066	0.0468931	0.156398	-3.89192
1539	Pcna	-0.299587	7.38025	-2.23992	0.0469542	0.156476	-4.54207
1540	Med22	-0.248504	4.98223	-2.23978	0.0469657	0.156476	-4.25884
1541	Ube2e1	-0.195969	6.14116	-2.2378	0.0471279	0.1568	-4.45278
1542	Tspan8	-0.25687	6.7779	-2.23725	0.0471735	0.156894	-4.51126
1543	Ndufa4	-0.303101	7.46553	-2.23645	0.047239	0.156925	-4.55133
1544	Ercc6l	-0.284707	4.75991	-2.23626	0.0472551	0.156925	-4.21712
1545	Nup210	-0.240519	6.28408	-2.2361	0.0472682	0.156925	-4.47088
1546	Ubxn8	-0.36254	4.45729	-2.23478	0.0473772	0.157069	-4.152
1547	Actr1b	-0.209558	5.81267	-2.23475	0.0473795	0.157069	-4.41414
1548	Ahctf1	-0.240467	6.2864	-2.23442	0.047407	0.157069	-4.47386
1549	Nmt2	-0.24207	6.01733	-2.23157	0.0476433	0.157633	-4.44731
1550	Ccnq	-0.199211	6.03952	-2.23096	0.0476938	0.157745	-4.45152
1551	Mrpl43	-0.222264	6.22639	-2.22919	0.0478417	0.158125	-4.47622
1552	Rif1	-0.156276	8.66559	-2.22853	0.0478968	0.158142	-4.57683
1553	Decr1	-0.307126	7.39597	-2.22629	0.0480843	0.158525	-4.56509
1554	Apmap	-0.243634	5.49016	-2.22571	0.0481329	0.158525	-4.37713
1555	Rabl2	-0.623824	2.21625	-2.22569	0.0481346	0.158525	-3.749
1556	Traf3ip1	-0.624303	2.40915	-2.2243	0.048251	0.158741	-3.77241
1557	Sacs	-0.275831	5.84651	-2.22418	0.0482612	0.158741	-4.43562
1558	Eva1b	-0.557277	2.84059	-2.22352	0.0483166	0.158869	-3.8351
1559	Tmem38b	-0.533075	3.70813	-2.22296	0.0483642	0.158904	-4.00265
1560	Atp13a1	-0.2414	5.5739	-2.22279	0.0483787	0.158904	-4.39598
1561	Rnaseh2a	-0.155875	7.17205	-2.22198	0.0484467	0.158929	-4.56148
1562	Sec22b	-0.197115	6.23128	-2.22192	0.0484516	0.158929	-4.48882
1563	Naa10	-0.171593	6.55094	-2.22034	0.0485857	0.15926	-4.52174
1564	Slc16a13	-0.584792	1.81222	-2.2198	0.048631	0.159353	-3.72317
1565	Ap3s2	-0.221288	5.10113	-2.21887	0.0487102	0.159558	-4.31675
1566	Tsn	-0.156481	8.99508	-2.21832	0.0487568	0.159601	-4.59289
1567	Ndufab1	-0.280346	7.03852	-2.21801	0.0487829	0.159612	-4.55983
1568	Ntan1	-0.250579	5.2383	-2.21789	0.0487935	0.159612	-4.34446
1569	CAAA01118383.1	-0.439167	4.38856	-2.21669	0.0488954	0.159788	-4.16439
1570	Reln	-0.479525	4.28146	-2.21638	0.0489218	0.159812	-4.13961
1571	Bmp8a	-0.827846	2.63415	-2.21593	0.0489602	0.159883	-3.81104
1572	Cand1	-0.179918	6.62559	-2.2148	0.0490568	0.160089	-4.53685
1573	Wars2	-0.436143	2.88964	-2.2129	0.0492195	0.16051	-3.86032
1574	Pes1	-0.180297	6.25415	-2.21179	0.0493152	0.160657	-4.50793
1575	Gmds	-0.413665	4.66934	-2.20913	0.0495441	0.161142	-4.23896
1576	Sumf2	-0.487116	2.91593	-2.20908	0.0495483	0.161142	-3.86975
1577	Wdr73	-0.250228	4.89095	-2.20812	0.0496312	0.161282	-4.29078
1578	Hdac3	-0.308373	4.46034	-2.2075	0.049685	0.161282	-4.19707
1579	Tysnd1	-0.234381	4.77351	-2.2074	0.0496935	0.161282	-4.26706
1580	Mdga1	-0.505252	4.90138	-2.20731	0.0497013	0.161282	-4.28948
1581	Pigm	-0.241331	5.1598	-2.20721	0.0497098	0.161282	-4.34674
1582	Yae1d1	-0.319027	4.76284	-2.2059	0.0498231	0.16146	-4.26594
1583	LTO1	-0.337563	3.99722	-2.20294	0.0500813	0.161823	-4.10012
1584	Polr2g	-0.221871	6.71004	-2.20281	0.0500924	0.161823	-4.56272
1585	Rnf5	-0.3975	4.89103	-2.20276	0.0500971	0.161823	-4.29711
1586	P4htm	-0.470493	3.38752	-2.20194	0.0501684	0.161999	-3.96913
1587	Mea1	-0.253883	5.04264	-2.20022	0.0503184	0.162318	-4.33463
1588	Radx	-0.314227	5.78928	-2.19767	0.0505425	0.162922	-4.46994
1589	Camk2g	-0.371628	4.11242	-2.19759	0.0505498	0.162922	-4.13374
1590	Hspa5	-0.333383	9.1551	-2.19705	0.050597	0.162922	-4.62642
1591	Pus7l	-0.40954	3.96785	-2.19695	0.0506057	0.162922	-4.10182
1592	Eif2a	-0.279566	6.75662	-2.19644	0.0506509	0.16295	-4.57627
1593	Scfd2	-0.423201	3.61383	-2.19569	0.0507168	0.163081	-4.0265
1594	Slbp	-0.191786	7.47761	-2.19467	0.0508069	0.163094	-4.62082
1595	Smyd2	-0.504682	3.92722	-2.19407	0.0508605	0.16313	-4.09555
1596	Taf11	-0.212511	5.5205	-2.19262	0.050989	0.163432	-4.43617
1597	Tmem184c	-0.263826	5.25852	-2.18473	0.0516928	0.165133	-4.40149
1598	Pop7	-0.323449	4.7863	-2.18197	0.0519414	0.165813	-4.30904
1599	Sap30	-0.431289	3.545	-2.18179	0.0519576	0.165813	-4.0332
1600	Klc3	-0.74505	2.22509	-2.17871	0.0522371	0.166537	-3.81458
1601	Coasy	-0.375005	5.69335	-2.1761	0.0524745	0.166847	-4.48919
1602	Asf1a	-0.21886	5.26123	-2.17572	0.052509	0.166847	-4.41701
1603	Med29	-0.402592	3.9064	-2.17458	0.0526132	0.167085	-4.12294
1604	Pelp1	-0.319905	5.53404	-2.17451	0.0526191	0.167085	-4.46632
1605	1700021F05Rik	-0.324493	4.35822	-2.17112	0.0529303	0.167753	-4.23125
1606	Pttg1ip	-0.357276	6.40327	-2.16894	0.0531307	0.168102	-4.5909
1607	Mcm7	-0.231046	8.95746	-2.16891	0.0531332	0.168102	-4.67351
1608	Litaf	-0.947208	1.67621	-2.1666	0.0533468	0.168499	-3.7833
1609	Bcor	-0.240474	6.74464	-2.16452	0.0535401	0.168886	-4.62739
1610	Katnb1	-0.41725	3.85154	-2.16409	0.05358	0.168956	-4.12713
1611	Aopep	-0.503644	2.16205	-2.16331	0.0536525	0.169017	-3.8311
1612	Arf3	-0.268769	5.89406	-2.16283	0.0536977	0.169103	-4.54186
1613	Capzb	-0.199729	9.33054	-2.16035	0.0539291	0.169553	-4.68468
1614	Brat1	-0.41664	3.48197	-2.15881	0.0540733	0.169894	-4.05523
1615	Homer3	-0.494326	3.92022	-2.15857	0.0540956	0.169901	-4.14912
1616	Rpl14	-0.207934	10.1849	-2.15841	0.0541111	0.169901	-4.6738
1617	Eef1e1	-0.291583	5.8943	-2.1573	0.0542151	0.170113	-4.55058
1618	Purb	-0.165767	8.07158	-2.15632	0.054307	0.170214	-4.69466
1619	Trmt5	-0.324577	3.80672	-2.15621	0.0543179	0.170214	-4.13073
1620	Ttpal	-0.277543	4.68219	-2.15349	0.0545747	0.170684	-4.33227
1621	Rdh13	-0.423317	3.77923	-2.15329	0.054593	0.170684	-4.12728
1622	Ubqln2	-0.334766	5.12886	-2.15139	0.0547737	0.17108	-4.42867
1623	Aebp2	-0.184144	6.59925	-2.15083	0.0548271	0.171084	-4.63854
1624	Taf2	-0.223915	5.49276	-2.15081	0.0548287	0.171084	-4.49856
1625	Ttc30a1	-0.74967	2.77992	-2.14727	0.0551659	0.171911	-3.9339
1626	Atg2b	-0.19593	5.74558	-2.14585	0.0553016	0.172278	-4.54798
1627	Asb6	-0.374204	3.3485	-2.14564	0.0553226	0.172287	-4.04807
1628	Dcps	-0.238245	6.22856	-2.14528	0.0553567	0.172337	-4.61237
1629	Gins4	-0.223021	5.64123	-2.14335	0.0555418	0.17272	-4.53529
1630	Frmd8	-0.205388	6.05368	-2.14325	0.055552	0.17272	-4.59531
1631	Tsfm	-0.338843	4.55634	-2.14169	0.055702	0.17313	-4.32202
1632	Cwc22	-0.205317	5.61791	-2.13958	0.0559059	0.173594	-4.53773
1633	Mycbp	-0.327403	4.9464	-2.13696	0.0561599	0.174099	-4.41458
1634	Trim71	-0.494146	5.08902	-2.13522	0.0563292	0.174289	-4.44332
1635	Tnpo3	-0.194711	7.64864	-2.13521	0.0563306	0.174289	-4.72288
1636	Hnrnpc	-0.250111	9.36756	-2.13488	0.056363	0.174333	-4.72536
1637	Txndc17	-0.314846	6.68714	-2.134	0.0564488	0.174541	-4.67192
1638	Zfp930	-0.220881	5.09377	-2.12742	0.0570952	0.176084	-4.46156
1639	Fastkd1	-0.353542	4.09929	-2.12586	0.0572498	0.176389	-4.24293
1640	Ralb	-0.550695	2.93791	-2.12467	0.0573676	0.176638	-3.99705
1641	Xylt2	-0.479302	2.70569	-2.12358	0.0574761	0.17681	-3.96019
1642	1190007I07Rik	-0.258137	5.49937	-2.12355	0.0574789	0.17681	-4.54285
1643	Rrp36	-0.420286	3.39003	-2.12231	0.0576018	0.176987	-4.09097
1644	Inip	-0.194849	6.47487	-2.12156	0.0576772	0.177077	-4.67505
1645	Jmjd6	-0.286486	5.48735	-2.1205	0.0577829	0.177345	-4.54521
1646	Map2k3	-0.411195	7.4504	-2.11941	0.057892	0.177616	-4.74014
1647	Pgrmc1	-0.253522	5.73796	-2.11909	0.0579239	0.177616	-4.58909
1648	Crcp	-0.416874	4.32066	-2.11885	0.0579475	0.177621	-4.30284
1649	Pms2	-0.290483	5.38479	-2.11264	0.0585732	0.179195	-4.53954
1650	Gnl1	-0.316826	5.4614	-2.11263	0.0585736	0.179195	-4.55276
1651	Hdgf	-0.270132	10.6617	-2.11205	0.0586332	0.179269	-4.73917
1652	Ankrd39	-0.377737	4.57887	-2.11202	0.0586353	0.179269	-4.37313
1653	Map1s	-0.27484	5.0334	-2.1112	0.0587192	0.179396	-4.47433
1654	Abi2	-0.264729	6.08581	-2.11106	0.0587334	0.179396	-4.65037
1655	Morf4l2	-0.188168	7.42845	-2.10565	0.0592844	0.18073	-4.7627
1656	Wdr1	-0.214935	6.66371	-2.10537	0.0593136	0.18073	-4.71656
1657	Oga	-0.274975	6.95785	-2.10528	0.0593226	0.18073	-4.73727
1658	Sipa1	-0.198047	6.46896	-2.10508	0.0593433	0.18073	-4.7009
1659	Mob1b	-0.195905	5.54815	-2.10422	0.0594312	0.18073	-4.58256
1660	Bloc1s4	-0.297704	4.79925	-2.10418	0.0594353	0.18073	-4.43544
1661	Nt5m	-0.420843	3.51142	-2.10298	0.059558	0.180814	-4.14605
1662	Ythdf1	-0.191196	7.00757	-2.10278	0.0595791	0.180814	-4.74473
1663	Zfp664	-0.271377	5.61512	-2.10229	0.059629	0.180858	-4.59597
1664	Slc6a6	-0.321511	6.65246	-2.10098	0.0597639	0.181152	-4.72214
1665	Pycr2	-0.180492	6.84834	-2.09972	0.0598946	0.181433	-4.73926
1666	Pigyl	-0.182322	5.35379	-2.09746	0.0601285	0.182084	-4.55922
1667	Lsm3	-0.272872	5.49476	-2.0963	0.060249	0.182391	-4.58518
1668	Smarcd1	-0.295733	4.09501	-2.09526	0.0603566	0.182457	-4.29013
1669	Acat2	-0.385484	5.32116	-2.09496	0.0603882	0.182465	-4.55447
1670	Parp2	-0.235029	6.23063	-2.09375	0.060515	0.182732	-4.69512
1671	Chd1	-0.180145	7.33168	-2.09318	0.0605737	0.18282	-4.77828
1672	Per2	-0.289251	4.52847	-2.0931	0.0605824	0.18282	-4.39246
1673	Dpp7	-0.810425	2.51293	-2.09201	0.0606962	0.182928	-3.97122
1674	Taf4	-0.325952	4.57152	-2.09184	0.060714	0.182928	-4.40385
1675	Mia2	-0.220056	7.26103	-2.09142	0.0607578	0.182944	-4.77739
1676	Crebzf	-0.26495	5.06701	-2.091	0.0608021	0.18302	-4.51312
1677	Tma7	-0.241291	8.34378	-2.09076	0.0608279	0.18304	-4.80041
1678	Ampd2	-0.310757	5.87545	-2.08955	0.0609546	0.183306	-4.656
1679	Srpk1	-0.20451	7.44049	-2.08823	0.0610935	0.18355	-4.79105
1680	Slc35b2	-0.251599	5.2957	-2.08659	0.061266	0.183952	-4.56491
1681	Dnajc21	-0.252364	6.19354	-2.08623	0.0613046	0.184	-4.70277
1682	Gp1ba	-0.369199	3.82739	-2.08608	0.0613204	0.184	-4.24209
1683	Cops8	-0.186367	5.75421	-2.08533	0.0613997	0.18418	-4.64596
1684	Lrpprc	-0.517229	7.05187	-2.08395	0.0615459	0.184502	-4.77605
1685	Pgrmc2	-0.178917	7.03336	-2.08296	0.0616507	0.1847	-4.778
1686	Trim32	-0.228679	5.42723	-2.08214	0.0617379	0.184904	-4.5962
1687	Esrra	-0.282454	4.4326	-2.08108	0.0618507	0.185183	-4.3896
1688	Ascc2	-0.220364	4.94056	-2.07519	0.0624817	0.186546	-4.51239
1689	Srprb	-0.254448	4.75315	-2.07442	0.0625636	0.186584	-4.47256
1690	Eef1akmt2	-0.379172	4.62734	-2.07421	0.0625863	0.186584	-4.44304
1691	Mrps26	-0.243121	6.38337	-2.0724	0.0627815	0.187031	-4.74473
1692	Psma1	-0.173922	7.81491	-2.07137	0.0628935	0.187268	-4.82885
1693	Mocs2	-0.252887	5.13326	-2.06781	0.0632796	0.188163	-4.56317
1694	Sart3	-0.236401	6.33387	-2.06762	0.0633004	0.188166	-4.74747
1695	Bap1	-0.234162	4.81591	-2.06611	0.0634652	0.188325	-4.49958
1696	Magohb	-0.294058	5.49354	-2.06604	0.0634723	0.188325	-4.63253
1697	Eef2kmt	-0.300204	4.55234	-2.06563	0.0635175	0.188355	-4.44044
1698	Prdm4	-0.32801	4.36624	-2.06559	0.0635219	0.188355	-4.3976
1699	Rint1	-0.283318	4.91623	-2.06466	0.0636235	0.188598	-4.52288
1700	Mmd	-0.385747	4.91686	-2.06397	0.0636991	0.188725	-4.52216
1701	Ppp1r15b	-0.167562	7.64406	-2.06391	0.0637061	0.188725	-4.83711
1702	Git1	-0.253785	4.7341	-2.06151	0.0639696	0.189271	-4.48851
1703	Cdk17	-0.242168	7.00233	-2.06054	0.0640757	0.189526	-4.81158
1704	Mrpl2	-0.202354	6.27169	-2.0596	0.0641793	0.189671	-4.75408
1705	Usp10	-0.161965	6.66302	-2.05956	0.0641845	0.189671	-4.7897
1706	Mvd	-0.656425	2.05834	-2.05934	0.0642078	0.189675	-3.96095
1707	Cited1	-0.96101	5.37114	-2.05918	0.0642256	0.189675	-4.60327
1708	Ift27	-0.274301	4.58883	-2.05714	0.0644512	0.190237	-4.46222
1709	Rpl22l1	-0.242879	8.91148	-2.0571	0.0644558	0.190237	-4.85327
1710	Cdc16	-0.203038	5.45184	-2.05637	0.0645367	0.1903	-4.64145
1711	Tmem248	-0.161424	6.31913	-2.05378	0.0648244	0.190853	-4.76843
1712	Gm27029	-0.907035	1.66306	-2.05329	0.0648796	0.190902	-3.93031
1713	Dhx38	-0.231565	5.26731	-2.05327	0.0648811	0.190902	-4.61224
1714	Stard7	-0.166824	7.51476	-2.05243	0.0649751	0.191089	-4.85118
1715	Yaf2	-0.243068	5.15458	-2.05065	0.0651737	0.191586	-4.59439
1716	Nmd3	-0.199633	5.43569	-2.05018	0.0652273	0.191684	-4.64833
1717	Itgb1bp1	-0.194682	5.64224	-2.04944	0.0653098	0.191831	-4.68481
1718	Tomm7	-0.168552	8.81075	-2.04869	0.0653942	0.191879	-4.86693
1719	Cand2	-0.476822	2.38362	-2.04746	0.0655317	0.192224	-4.01918
1720	Haus2	-0.2137	4.95157	-2.04615	0.0656799	0.192363	-4.56018
1721	Supt4a	-0.16203	6.67534	-2.04508	0.0658	0.192647	-4.81358
1722	Gfm1	-0.270642	5.16828	-2.04475	0.0658382	0.192647	-4.60596
1723	Borcs8	-0.269295	4.54342	-2.04465	0.0658493	0.192647	-4.47138
1724	Nsfl1c	-0.198037	6.43416	-2.04457	0.0658578	0.192647	-4.79385
1725	Hspa4l	-0.261059	7.71431	-2.0431	0.0660245	0.193016	-4.87142
1726	Mrpl1	-0.27212	4.65574	-2.04123	0.0662366	0.193577	-4.50203
1727	Ube3a	-0.15336	8.16627	-2.04092	0.0662723	0.193584	-4.87978
1728	Faap100	-0.340883	4.15225	-2.04085	0.0662794	0.193584	-4.38597
1729	Gk	-0.306321	4.721	-2.03918	0.0664694	0.194079	-4.51936
1730	Gpr155	-0.512594	2.7062	-2.03796	0.0666087	0.194248	-4.08209
1731	Pdxp	-0.392812	4.25529	-2.03697	0.0667223	0.19452	-4.41478
1732	Chpf2	-0.311836	4.16579	-2.03651	0.0667753	0.194556	-4.39641
1733	Smndc1	-0.154519	6.89933	-2.03591	0.0668435	0.194649	-4.84418
1734	Ddx10	-0.153971	7.48658	-2.03587	0.0668481	0.194649	-4.87641
1735	Smn1	-0.235556	6.33931	-2.03497	0.0669519	0.194796	-4.79965
1736	Mrpl9	-0.260083	4.48139	-2.03495	0.0669539	0.194796	-4.47228
1737	Timm44	-0.17473	6.845	-2.0349	0.0669599	0.194796	-4.84206
1738	Hmgb3	-0.222145	10.2912	-2.0345	0.0670058	0.19487	-4.87001
1739	Coa3	-0.208627	6.13334	-2.0323	0.0672587	0.195368	-4.78153
1740	Mfn1	-0.201703	5.0987	-2.03168	0.0673299	0.195435	-4.61328
1741	Cited2	-0.660149	7.84826	-2.03162	0.0673371	0.195435	-4.88913
1742	Mrpl58	-0.249852	5.357	-2.02956	0.0675754	0.195751	-4.66582
1743	Csnk2b	-0.202782	6.63104	-2.02936	0.0675989	0.195757	-4.83477
1744	Usp38	-0.244254	5.46329	-2.02831	0.0677201	0.195992	-4.68704
1745	Ube2z	-0.176871	6.49726	-2.0276	0.0678024	0.196171	-4.82647
1746	Slc39a8	-0.238437	6.40436	-2.02716	0.0678542	0.196261	-4.8183
1747	Wrap53	-0.282768	4.31302	-2.02677	0.0678989	0.196279	-4.4457
1748	Dtymk	-0.172903	6.89461	-2.02618	0.067968	0.1963	-4.85917
1749	Msh3	-0.206613	5.97122	-2.02616	0.0679704	0.1963	-4.7706
1750	Pik3c2b	-0.474438	3.30918	-2.02282	0.0683604	0.19712	-4.22073
1751	Dhx16	-0.190287	6.39129	-2.02266	0.0683784	0.19712	-4.82444
1752	Zbtb12	-0.402589	3.43159	-2.02069	0.0686103	0.197609	-4.25167
1753	Slmap	-0.202508	7.59965	-2.01848	0.0688701	0.198009	-4.90762
1754	Unc119	-0.220351	5.69425	-2.01837	0.0688833	0.198009	-4.74169
1755	Palb2	-0.422347	4.30195	-2.0183	0.0688907	0.198009	-4.454
1756	Camkmt	-0.736028	2.2001	-2.01827	0.0688945	0.198009	-4.03248
1757	Dalrd3	-0.266901	4.88281	-2.01779	0.0689514	0.198113	-4.58872
1758	Farsa	-0.194366	7.88302	-2.0175	0.0689854	0.198129	-4.91508
1759	Cln5	-0.260415	4.15779	-2.01739	0.0689983	0.198129	-4.42425
1760	Cdc7	-0.217653	5.59172	-2.01704	0.0690394	0.198187	-4.72703
1761	Kbtbd8	-0.680691	2.95835	-2.01651	0.0691026	0.198278	-4.155
1762	Cyp51	-0.53386	4.64155	-2.01626	0.0691326	0.198278	-4.53204
1763	Rom1	-0.434449	4.74203	-2.01624	0.0691345	0.198278	-4.5572
1764	Dcbld2	-0.603382	3.61672	-2.01563	0.0692072	0.198286	-4.29603
1765	Ctsa	-0.225581	5.4728	-2.01552	0.0692194	0.198286	-4.70891
1766	Tigd3	-0.609927	2.17644	-2.01401	0.069399	0.198622	-4.03656
1767	Ccnk	-0.187477	6.98318	-2.01264	0.0695619	0.199028	-4.88622
1768	Klhl9	-0.188022	5.91809	-2.01244	0.0695852	0.199035	-4.78483
1769	Gsr	-0.312397	5.55086	-2.01172	0.0696714	0.199197	-4.72732
1770	Pdhx	-0.315694	5.71527	-2.01161	0.0696839	0.199197	-4.75449
1771	Meaf6	-0.281202	4.67702	-2.01144	0.0697045	0.199197	-4.55275
1772	Txlng	-0.258735	5.12203	-2.01061	0.0698035	0.199361	-4.64996
1773	Plcb3	-0.363757	3.70772	-2.0101	0.0698643	0.199475	-4.32972
1774	Smarcd2	-0.171755	7.18825	-2.009	0.0699959	0.199671	-4.9042
1775	Ddx47	-0.165075	6.67407	-2.00732	0.0701975	0.200127	-4.87293
1776	Scarb1	-0.286938	5.95531	-2.00657	0.0702869	0.200322	-4.79821
1777	Uba2	-0.202938	7.53098	-2.00453	0.0705331	0.200604	-4.92721
1778	Baz1b	-0.218865	8.38987	-2.00413	0.0705814	0.200682	-4.93772
1779	Slc25a23	-0.554202	3.15795	-2.00343	0.0706652	0.20086	-4.21619
1780	Htra2	-0.229592	5.56468	-2.00233	0.0707984	0.201119	-4.7452
1781	Cpsf6	-0.1839	7.28661	-2.00113	0.0709438	0.201472	-4.92181
1782	Ppp6r1	-0.198067	6.98903	-1.99882	0.071224	0.202147	-4.90823
1783	Acvr1b	-0.359075	6.24583	-1.99802	0.0713222	0.202313	-4.84647
1784	Steap3	-0.31611	5.88026	-1.99685	0.0714645	0.202559	-4.80244
1785	Acaca	-0.361866	4.98879	-1.99684	0.0714657	0.202559	-4.64195
1786	Sarnp	-0.156021	6.35597	-1.99676	0.0714753	0.202559	-4.86181
1787	Slc43a1	-0.27378	4.60111	-1.99636	0.0715237	0.202636	-4.55869
1788	Etfb	-0.291273	8.20328	-1.99602	0.0715654	0.202692	-4.95039
1789	Bod1	-0.265651	4.81164	-1.99534	0.0716494	0.202694	-4.60794
1790	Noct	-0.293014	4.35395	-1.99524	0.0716605	0.202694	-4.50323
1791	Ywhab	-0.221505	9.20167	-1.99317	0.0719152	0.203041	-4.95252
1792	Tmem183a	-0.228233	5.49083	-1.99281	0.0719586	0.203085	-4.74732
1793	Lmtk2	-0.668147	1.72217	-1.98899	0.0724295	0.204112	-4.02006
1794	Hnrnph2	-0.141038	7.51807	-1.98575	0.0728311	0.205024	-4.95645
1795	Top1mt	-0.552713	2.74068	-1.98321	0.0731475	0.20577	-4.1651
1796	Bloc1s2	-0.395741	3.97798	-1.98221	0.0732715	0.205998	-4.43347
1797	Zfp788	-0.355421	3.09343	-1.98146	0.0733662	0.206203	-4.23795
1798	Rnpepl1	-0.201933	5.50723	-1.98083	0.0734442	0.206362	-4.76903
1799	Ganab	-0.17085	6.86401	-1.97978	0.0735753	0.206669	-4.92984
1800	Atp5d	-0.155219	8.11054	-1.97824	0.0737691	0.207036	-4.97825
1801	Elp1	-0.249386	5.33349	-1.97802	0.0737973	0.207036	-4.74152
1802	Prpf38b	-0.190472	7.79896	-1.97797	0.0738037	0.207036	-4.97585
1803	Ywhag	-0.214356	7.86873	-1.97736	0.0738799	0.207098	-4.97777
1804	Ldb1	-0.275413	7.12596	-1.97344	0.0743754	0.208304	-4.956
1805	St6galnac6	-0.29963	4.10288	-1.97232	0.0745174	0.208599	-4.47903
1806	Pxmp2	-0.498009	3.67307	-1.97226	0.0745245	0.208599	-4.37538
1807	Naca	-0.159093	9.32441	-1.9697	0.0748507	0.209221	-4.98804
1808	Nefh	-0.384252	7.20368	-1.96969	0.0748516	0.209221	-4.96573
1809	Fam162a	-0.30055	6.60249	-1.96865	0.0749834	0.209392	-4.92687
1810	Prelid3b	-0.195607	6.38174	-1.96681	0.0752187	0.209742	-4.91072
1811	Comt	-0.176379	7.1169	-1.96661	0.0752444	0.209752	-4.96637
1812	Hnrnpr	-0.142809	7.76612	-1.96592	0.0753332	0.209891	-4.99424
1813	Usp1	-0.161646	8.33105	-1.96507	0.0754428	0.21006	-4.99887
1814	Mrpl3	-0.178834	6.03471	-1.96348	0.0756463	0.210532	-4.87688
1815	Ltn1	-0.166325	6.3691	-1.96323	0.0756787	0.210532	-4.91524
1816	Lig3	-0.202693	5.51591	-1.96107	0.0759575	0.211123	-4.80105
1817	Fmr1	-0.204512	6.62248	-1.96049	0.0760325	0.21127	-4.94173
1818	Mthfd2	-0.413537	6.29763	-1.96014	0.0760776	0.211273	-4.91032
1819	Paf1	-0.255765	5.28926	-1.95854	0.076284	0.211723	-4.7632
1820	Tamm41	-0.241532	5.46254	-1.95743	0.0764284	0.211992	-4.79679
1821	Lrwd1	-0.154179	6.18862	-1.95554	0.0766742	0.212496	-4.90816
1822	Arfgef2	-0.224837	4.88204	-1.95385	0.0768952	0.212985	-4.68743
1823	Eri1	-0.175487	7.0142	-1.95262	0.0770564	0.213264	-4.98186
1824	Btbd19	-0.32082	3.7901	-1.95172	0.0771736	0.213385	-4.4361
1825	Tefm	-0.399613	3.53326	-1.94986	0.0774184	0.213876	-4.37854
1826	Nudt2	-0.308947	3.5725	-1.94892	0.0775424	0.214005	-4.39038
1827	Jade3	-0.422923	3.35589	-1.94855	0.0775905	0.214005	-4.34043
1828	Glyr1	-0.179043	7.03524	-1.94836	0.0776152	0.214005	-4.98974
1829	Rbm19	-0.317359	4.69937	-1.94828	0.0776261	0.214005	-4.65366
1830	Ccdc88b	-0.254097	5.15592	-1.94814	0.0776445	0.214005	-4.75308
1831	Lrrc75a	-0.50331	1.74733	-1.94671	0.0778332	0.21438	-4.07794
1832	Taf1a	-0.479371	3.5487	-1.94597	0.0779314	0.214485	-4.38624
1833	Ykt6	-0.170644	6.00303	-1.9454	0.0780059	0.214611	-4.90076
1834	Oat	-0.200552	8.55305	-1.94528	0.0780218	0.214611	-5.02933
1835	Zfp251	-0.200246	5.75227	-1.94475	0.0780924	0.214681	-4.86516
1836	Cdk5r1	-0.822859	1.7911	-1.94372	0.0782297	0.214873	-4.08357
1837	Ap1s1	-0.19896	6.00597	-1.94171	0.0784962	0.215481	-4.90658
1838	Tmem127	-0.200598	5.42826	-1.9414	0.0785381	0.215534	-4.81567
1839	Xbp1	-0.35157	6.53292	-1.94058	0.0786466	0.215707	-4.96411
1840	Ubxn2b	-0.311031	5.64594	-1.94008	0.0787139	0.215761	-4.8541
1841	Ddx54	-0.186812	5.74588	-1.93837	0.0789419	0.215969	-4.87407
1842	Eif5b	-0.185596	9.87929	-1.93811	0.0789778	0.215969	-5.0285
1843	Srrd	-0.337804	3.76262	-1.93807	0.0789828	0.215969	-4.44955
1844	Cnnm3	-0.2143	5.33821	-1.93804	0.0789866	0.215969	-4.80422
1845	Tmc6	-0.315888	4.73574	-1.93755	0.0790521	0.216012	-4.67831
1846	Il1rap	-0.476681	2.82848	-1.93715	0.0791059	0.216097	-4.24675
1847	Acot7	-0.42131	5.64259	-1.93615	0.0792408	0.216342	-4.85796
1848	Tfrc	-0.495344	6.64235	-1.93454	0.079457	0.216684	-4.98141
1849	Cpsf3	-0.185063	7.29379	-1.93323	0.079634	0.217064	-5.02783
1850	Ap2s1	-0.225137	5.89555	-1.93256	0.0797241	0.217131	-4.90509
1851	Ccdc22	-0.377707	3.65624	-1.93248	0.0797344	0.217131	-4.43271
1852	Nckap1l	-0.208905	6.33484	-1.93222	0.07977	0.217166	-4.95943
1853	Map3k5	-0.454128	2.90548	-1.93157	0.0798578	0.217281	-4.27001
1854	Psmc1	-0.141961	7.86021	-1.93007	0.0800608	0.2177	-5.0513
1855	Naa60	-0.206168	5.6473	-1.92993	0.0800804	0.2177	-4.87102
1856	Fam3c	-0.385805	8.10091	-1.92932	0.0801632	0.217853	-5.05364
1857	Ctnnd1	-0.227631	6.35923	-1.92685	0.0804991	0.218403	-4.97001
1858	Zfc3h1	-0.18223	6.60091	-1.92649	0.0805478	0.218429	-4.99258
1859	Nme4	-0.335753	4.50014	-1.92614	0.0805956	0.218429	-4.64098
1860	Nectin2	-0.373936	4.76783	-1.92611	0.0806003	0.218429	-4.70179
1861	Ttc33	-0.177877	5.61982	-1.92486	0.0807701	0.218765	-4.87451
1862	Aars	-0.288656	6.23473	-1.9237	0.080929	0.219133	-4.96113
1863	Trmu	-0.397382	3.25671	-1.92183	0.0811863	0.219705	-4.35784
1864	Selenoi	-0.187461	6.62929	-1.9215	0.0812305	0.219762	-5.00254
1865	Fut4	-0.647536	1.83632	-1.92062	0.0813519	0.219924	-4.11977
1866	Sbk1	-0.511985	4.21027	-1.92057	0.0813593	0.219924	-4.5774
1867	Il9r	-0.366785	4.49811	-1.92018	0.0814134	0.220008	-4.64922
1868	Msh2	-0.200782	6.47196	-1.91998	0.0814397	0.220016	-4.99139
1869	D8Ertd738e	-0.175805	6.22995	-1.91908	0.0815644	0.220197	-4.96879
1870	Zswim4	-0.373185	2.69792	-1.919	0.0815758	0.220197	-4.24909
1871	Lrrc8b	-0.308293	6.58804	-1.91797	0.0817176	0.220467	-5.00391
1872	4930579G24Rik	-0.334947	3.52165	-1.91753	0.0817783	0.220494	-4.42426
1873	Syvn1	-0.251127	5.2485	-1.91706	0.0818435	0.220607	-4.81871
1874	Cdadc1	-0.256437	5.16741	-1.91657	0.0819117	0.220729	-4.80335
1875	Rasal3	-0.411365	5.25783	-1.91528	0.08209	0.221085	-4.82068
1876	Efhd2	-0.261585	6.77969	-1.91343	0.0823471	0.221629	-5.02612
1877	Ilf2	-0.171698	6.48263	-1.91264	0.0824579	0.221792	-5.00377
1878	Mcfd2	-0.282772	4.14329	-1.91256	0.082469	0.221792	-4.57818
1879	Ankrd49	-0.249131	6.50068	-1.91198	0.082549	0.22185	-5.00595
1880	Prkar2a	-0.263588	7.14781	-1.91182	0.0825724	0.22185	-5.05258
1881	Nmnat2	-0.629424	3.7108	-1.91157	0.0826067	0.22185	-4.47092
1882	Vars	-0.159041	7.52159	-1.91036	0.0827761	0.222128	-5.07331
1883	Foxk1	-0.242522	5.47333	-1.91	0.0828261	0.222128	-4.87127
1884	Rrm2	-0.296969	6.48354	-1.9085	0.0830365	0.222566	-5.00937
1885	Uqcr10	-0.181607	7.94109	-1.90794	0.0831147	0.222588	-5.08609
1886	Tmem167b	-0.225954	4.7118	-1.90693	0.0832572	0.222907	-4.72034
1887	Rpl9	-0.287797	6.15391	-1.9055	0.0834586	0.223374	-4.97974
1888	Alkbh6	-0.272178	3.91066	-1.90479	0.0835583	0.223525	-4.53448
1889	Ctsf	-0.322662	5.06553	-1.90365	0.0837193	0.223893	-4.80102
1890	Tssc4	-0.252634	5.60464	-1.90166	0.0840017	0.224396	-4.90652
1891	Tmem41b	-0.339775	5.22839	-1.90114	0.0840748	0.224529	-4.83761
1892	Rpa3	-0.618649	3.9813	-1.90084	0.0841177	0.224581	-4.55019
1893	Zfp771	-0.385053	4.42005	-1.90059	0.0841533	0.224596	-4.65965
1894	Zfp408	-0.462994	2.92292	-1.90036	0.0841863	0.224596	-4.31708
1895	Chd4	-0.162581	8.79356	-1.9003	0.084194	0.224596	-5.09837
1896	Ccdc90b	-0.337064	3.96081	-1.9001	0.0842227	0.224609	-4.55226
1897	Gpr180	-0.392102	3.99539	-1.89913	0.0843607	0.224789	-4.56072
1898	Derl2	-0.186961	5.3581	-1.89855	0.0844429	0.224945	-4.86825
1899	Ibtk	-0.151685	6.58587	-1.89735	0.0846139	0.225133	-5.03608
1900	Pigw	-0.366551	4.26253	-1.89727	0.0846262	0.225133	-4.62773
1901	Hip1r	-0.437442	4.03006	-1.89694	0.084673	0.225133	-4.57157
1902	Mtrr	-0.316084	3.50199	-1.89517	0.0849269	0.225416	-4.45223
1903	Zmiz2	-0.166521	6.84031	-1.89345	0.0851725	0.225961	-5.0614
1904	Erlin2	-0.297265	4.47562	-1.89193	0.0853919	0.226399	-4.68714
1905	Vamp3	-0.228124	6.13464	-1.89151	0.0854524	0.226462	-4.9994
1906	Rtn4r	-0.879954	1.90631	-1.89143	0.0854632	0.226462	-4.16289
1907	Psmd2	-0.136512	7.96813	-1.89075	0.0855618	0.22666	-5.11276
1908	Got2	-0.154423	7.84649	-1.88999	0.0856717	0.226861	-5.11263
1909	Cnot7	-0.167771	5.80488	-1.88859	0.0858734	0.227233	-4.95923
1910	Celf1	-0.144717	8.49323	-1.88692	0.0861153	0.227684	-5.11914
1911	Cox16	-0.549641	2.30215	-1.88568	0.0862964	0.2281	-4.22687
1912	Mnt	-0.303822	4.47727	-1.88531	0.0863492	0.228113	-4.69727
1913	Mtmr4	-0.239501	5.76548	-1.88513	0.0863756	0.228119	-4.95783
1914	Ptgs1	-0.79167	6.0572	-1.8845	0.0864671	0.228229	-4.98968
1915	Ngrn	-0.148198	6.12012	-1.88381	0.0865686	0.228376	-5.01007
1916	Zscan22	-0.412667	2.49754	-1.88295	0.0866931	0.228642	-4.26284
1917	Pak6	-0.606617	2.56473	-1.87777	0.0874528	0.230264	-4.27917
1918	Pcsk4	-0.439579	2.47098	-1.87657	0.0876297	0.230538	-4.26683
1919	Lsm5	-0.246568	5.65378	-1.87386	0.0880295	0.231208	-4.95689
1920	Bin3	-0.237455	4.98554	-1.87135	0.0884025	0.23201	-4.83428
1921	Rps19bp1	-0.265214	5.35109	-1.87131	0.088408	0.23201	-4.90713
1922	Insig1	-0.43269	3.18169	-1.8706	0.0885141	0.232161	-4.41335
1923	Mrpl34	-0.258025	7.60102	-1.86894	0.0887617	0.232663	-5.13874
1924	Atp5k	-0.252904	8.79487	-1.86872	0.0887932	0.232663	-5.14649
1925	Acly	-0.164408	6.94656	-1.86866	0.0888031	0.232663	-5.10631
1926	Fcf1	-0.1658	7.34238	-1.86825	0.0888636	0.232677	-5.1298
1927	Zbed4	-0.15799	6.29501	-1.86812	0.0888839	0.232677	-5.05346
1928	Zc3h18	-0.20425	6.97579	-1.86811	0.0888855	0.232677	-5.10894
1929	Recql4	-0.495903	3.41925	-1.86781	0.0889302	0.232677	-4.46914
1930	Dync1h1	-0.202455	7.36731	-1.86748	0.0889795	0.232742	-5.13204
1931	Nif3l1	-0.303005	4.53493	-1.86605	0.0891931	0.233095	-4.73934
1932	Wdhd1	-0.185975	6.61207	-1.86597	0.0892048	0.233095	-5.08584
1933	Pitpna	-0.251678	6.60404	-1.86587	0.0892205	0.233095	-5.08499
1934	Phc1	-0.286365	5.5842	-1.86576	0.0892368	0.233095	-4.95694
1935	Eif4h	-0.156769	8.38063	-1.86517	0.0893245	0.233261	-5.15238
1936	Tnni3	-0.556661	7.55398	-1.86479	0.0893814	0.233345	-5.14084
1937	Atp6v1g2	-0.57004	1.6329	-1.86414	0.0894799	0.233475	-4.17052
1938	Nudcd2	-0.207916	7.05024	-1.8607	0.089998	0.234312	-5.1248
1939	Smarcc1	-0.207863	8.2395	-1.86054	0.0900219	0.234312	-5.15947
1940	Trub2	-0.286428	4.73017	-1.85831	0.0903598	0.234999	-4.7962
1941	Pip5k1c	-0.230336	5.39222	-1.85795	0.0904147	0.235016	-4.93525
1942	Rbm15	-0.242482	6.03209	-1.85778	0.0904401	0.235016	-5.03745
1943	Slc25a14	-0.385211	3.44541	-1.85744	0.0904915	0.235086	-4.49245
1944	D11Wsu47e	-0.311676	3.65881	-1.85691	0.0905726	0.235168	-4.54394
1945	Mbd4	-0.205671	5.48308	-1.85551	0.0907857	0.235466	-4.95576
1946	Mlx	-0.200195	5.50227	-1.85488	0.0908822	0.235652	-4.9601
1947	Rrp1	-0.18354	7.02783	-1.854	0.0910157	0.235811	-5.13362
1948	Kctd5	-0.291179	4.87849	-1.85392	0.091028	0.235811	-4.83622
1949	Mtfr1	-0.319962	5.16848	-1.85383	0.0910414	0.235811	-4.89717
1950	Haus8	-0.310785	5.10478	-1.85346	0.0910977	0.23589	-4.88464
1951	Traf4	-0.386218	4.43066	-1.85227	0.0912805	0.236156	-4.73363
1952	Plscr1	-0.235188	6.29243	-1.85211	0.0913042	0.236156	-5.07682
1953	Mrpl44	-0.220953	5.32728	-1.85208	0.0913087	0.236156	-4.93205
1954	Ppp2r2a	-0.143181	7.27962	-1.852	0.0913216	0.236156	-5.15128
1955	Rbm4b	-0.345033	3.68337	-1.85187	0.0913417	0.236156	-4.55649
1956	Elp3	-0.170149	6.40855	-1.85005	0.0916199	0.236697	-5.09198
1957	Rpl35	-0.35225	3.8995	-1.84997	0.0916328	0.236697	-4.61067
1958	Dennd6b	-0.655192	1.94731	-1.8493	0.0917362	0.236836	-4.22429
1959	Ssbp4	-0.43323	6.03467	-1.84837	0.0918782	0.23691	-5.04911
1960	Sh3bp5l	-0.224819	5.20234	-1.84836	0.0918797	0.23691	-4.91332
1961	Adi1	-0.16347	5.72184	-1.84814	0.0919137	0.23691	-5.00736
1962	Mid1ip1	-0.378094	4.58775	-1.84681	0.0921191	0.237311	-4.77868
1963	Dpm2	-0.20187	5.89362	-1.84626	0.0922047	0.237313	-5.03602
1964	Cep83	-0.249448	6.05235	-1.84613	0.0922248	0.237313	-5.05748
1965	Hilpda	-0.464472	5.94007	-1.84567	0.0922949	0.23738	-5.04001
1966	Eny2	-0.196138	8.08916	-1.84504	0.0923935	0.237537	-5.18269
1967	Cops7a	-0.23619	5.29489	-1.84446	0.0924827	0.23767	-4.93713
1968	Echdc1	-0.186415	5.27688	-1.84426	0.0925137	0.237681	-4.93444
1969	Nagpa	-0.359607	4.94899	-1.83992	0.0931888	0.239098	-4.87083
1970	Marveld2	-0.480266	4.06053	-1.83778	0.0935232	0.239763	-4.6644
1971	Urm1	-0.193896	5.55046	-1.83438	0.0940563	0.240584	-4.99914
1972	Oser1	-0.230124	5.20771	-1.83435	0.0940613	0.240584	-4.93522
1973	Dynlt1f	-0.53613	1.87298	-1.83414	0.0940943	0.240584	-4.23529
1974	Cnot9	-0.164616	5.87333	-1.83349	0.0941964	0.240584	-5.05252
1975	Zmat2	-0.157476	7.3367	-1.83332	0.0942242	0.240591	-5.18231
1976	Prepl	-0.260522	3.85452	-1.83157	0.0944996	0.241036	-4.62766
1977	Kbtbd4	-0.25971	4.23161	-1.83113	0.0945694	0.241149	-4.71915
1978	Carm1	-0.241424	4.97517	-1.83007	0.0947361	0.241493	-4.89322
1979	Arl16	-0.483888	3.20356	-1.82918	0.0948775	0.241677	-4.47531
1980	Tmem147	-0.197248	7.30176	-1.82731	0.0951746	0.242237	-5.18942
1981	Anxa5	-0.758988	6.93508	-1.82716	0.095199	0.242237	-5.16415
1982	Mrpl51	-0.205221	7.0992	-1.82612	0.0953647	0.242594	-5.17991
1983	Gm21738	-0.538988	1.82594	-1.82332	0.0958119	0.243473	-4.24326
1984	Mtln	-0.168842	5.57551	-1.82207	0.0960111	0.24374	-5.02205
1985	Elp5	-0.24112	5.70455	-1.82109	0.0961687	0.244054	-5.04425
1986	Emc4	-0.263607	5.66741	-1.82086	0.0962056	0.244082	-5.03831
1987	Prmt6	-0.244333	4.10623	-1.81986	0.0963666	0.244426	-4.70557
1988	Thap7	-0.248893	4.33718	-1.81827	0.0966231	0.244816	-4.76337
1989	Zfp235	-0.422312	2.7248	-1.81785	0.0966902	0.244878	-4.392
1990	Prtg	-1.20791	2.41736	-1.81753	0.0967423	0.244923	-4.32472
1991	Nup35	-0.353653	3.94808	-1.81632	0.0969371	0.245287	-4.6706
1992	Lsm12	-0.187596	5.98522	-1.81624	0.09695	0.245287	-5.09393
1993	Tbcc	-0.251788	4.50616	-1.81437	0.0972528	0.245878	-4.80919
1994	Acat1	-0.145465	7.69206	-1.81424	0.0972741	0.245878	-5.22426
1995	Ptpn11	-0.147522	6.69975	-1.81394	0.0973229	0.245878	-5.17116
1996	Lfng	-0.473814	4.65643	-1.81392	0.0973257	0.245878	-4.84114
1997	Elf2	-0.182642	6.25466	-1.81352	0.0973918	0.24598	-5.13105
1998	Dcakd	-0.260698	4.94328	-1.81196	0.0976442	0.246431	-4.91276
1999	Nr4a2	-0.327907	3.83725	-1.81194	0.0976477	0.246431	-4.65083
[truncated: 7,543 more rows]
