# Supplementary material for: Inhibition of pyrimidine biosynthesis targets protein translation in acute myeloid leukemia
Source: EMBO Mol Med. 2022 May 6;14(7):e15203. doi: 10.15252/emmm.202115203 (PMC9260210; doi:10.15252/emmm.202115203)
Supplement: Supplementary file 5 — Dataset EV3 [file EMMM-14-e15203-s020.xlsx]

## Sheet: Legend
Dataset EV3: Differential gene expression in cKithighCD11blow I1DN AML cells sorted from mice treated with AG636 or vehicle for four days.

## Sheet: Dataset EV3
	ID	logFC	AveExpr	t	P.Value	adj.P.Val	B
1	Hsph1	-1.88949	6.8239	-10.8235	7.87014e-08	0.000363165	8.44243
2	Ranbp1	-1.01636	8.58004	-9.95845	2.06556e-07	0.000413723	7.5895
3	Srm	-1.38202	7.86494	-9.70582	2.77248e-07	0.000413723	7.29679
4	Fkbp4	-1.08911	8.6609	-9.18984	5.15426e-07	0.00058392	6.69541
5	Ppid	-1.1489	7.06414	-8.91669	7.23435e-07	0.000670559	6.36151
6	Ydjc	-1.26147	5.42737	-8.80472	8.33155e-07	0.000682301	6.15905
7	Mdn1	-1.07816	6.78633	-8.70631	9.44279e-07	0.000682301	6.10197
8	Lrrc59	-1.04306	7.14758	-8.59511	1.08913e-06	0.000682301	5.96537
9	Mrto4	-1.41364	6.89461	-8.53881	1.17136e-06	0.000682301	5.89387
10	Farsb	-0.999867	7.94449	-8.41949	1.36827e-06	0.000697965	5.73852
11	Mettl16	-1.15934	6.34727	-8.34973	1.4995e-06	0.000697965	5.64991
12	Rrp9	-1.35524	5.41998	-8.26119	1.68563e-06	0.000697965	5.50688
13	Mrpl12	-1.09262	7.33008	-8.25742	1.69409e-06	0.000697965	5.53297
14	2810004N23Rik	-1.00499	7.46154	-8.24978	1.71137e-06	0.000697965	5.52238
15	Cars	-1.77316	5.03439	-7.9815	2.45393e-06	0.00077885	5.08952
16	Chid1	-1.70269	4.39667	-7.94558	2.57689e-06	0.00077885	4.90736
17	Ipo4	-1.18417	5.32741	-7.91291	2.69443e-06	0.00077885	5.06237
18	Mogs	-0.902885	8.43097	-7.89799	2.74996e-06	0.00077885	5.04153
19	Heatr1	-1.07533	6.81813	-7.75268	3.35935e-06	0.000901367	4.86547
20	Eef1akmt4	-1.53966	4.29905	-7.57965	4.2777e-06	0.00100803	4.46854
21	Nat10	-1.18459	5.27353	-7.56474	4.36847e-06	0.00100803	4.60505
22	Nsun2	-0.996479	8.15363	-7.54472	4.49361e-06	0.00100803	4.55471
23	Nhp2	-1.00898	7.15498	-7.53744	4.54005e-06	0.00100803	4.56396
24	Clpp	-0.877802	6.3036	-7.44173	5.20016e-06	0.0011046	4.44304
25	Txnl4a	-1.14235	5.52668	-7.39952	5.52303e-06	0.00112793	4.38555
26	Hspd1	-1.19163	9.45807	-7.39848	5.53125e-06	0.00112793	4.31917
27	Nop16	-0.858665	7.07702	-7.29444	6.42277e-06	0.00123559	4.22177
28	Hspa8	-1.02552	8.2148	-7.25992	6.75121e-06	0.00127473	4.14818
29	Dnajc11	-0.997372	5.89617	-7.23716	6.97761e-06	0.00129352	4.16078
30	Hspe1	-0.953389	9.17606	-7.205	7.3112e-06	0.00133116	4.04624
31	Kpnb1	-0.745938	8.11184	-7.18904	7.48303e-06	0.00133854	4.04898
32	Wdr4	-1.34656	5.3642	-7.14077	8.02918e-06	0.0013747	4.02352
33	Comtd1	-1.19379	5.47273	-7.13431	8.10543e-06	0.0013747	4.01761
34	Rangrf	-1.62597	6.07431	-7.11836	8.29695e-06	0.0013747	3.99461
35	Pa2g4	-0.958118	9.32429	-7.08381	8.72855e-06	0.00139057	3.85931
36	Rpp40	-1.59886	4.00183	-7.05282	9.13582e-06	0.00142967	3.76163
37	Cct8	-0.758914	9.6121	-7.04407	9.25447e-06	0.00142967	3.79088
38	Tmem97	-1.19633	6.52471	-7.01538	9.65503e-06	0.00144769	3.83269
39	Gart	-0.873792	7.74759	-6.95409	1.05736e-05	0.00150164	3.7114
40	Mybbp1a	-0.95372	7.99027	-6.89004	1.16331e-05	0.00158148	3.60821
41	Rabggtb	-1.22485	6.95722	-6.82328	1.2858e-05	0.00169281	3.54131
42	Nudcd1	-1.1685	5.24677	-6.79489	1.34197e-05	0.00170533	3.53252
43	Trmt61a	-1.71309	5.36898	-6.76958	1.39424e-05	0.00171273	3.4947
44	Nars	-0.828292	7.727	-6.75567	1.42386e-05	0.0017142	3.41634
45	Psme3	-0.859997	7.38213	-6.72603	1.48927e-05	0.0017142	3.37909
46	Fasn	-0.943425	7.30397	-6.71578	1.51262e-05	0.0017142	3.36501
47	Mettl1	-1.3082	5.67753	-6.71556	1.51313e-05	0.0017142	3.4136
48	Wdr46	-1.32186	4.95856	-6.69058	1.57168e-05	0.00173401	3.37739
49	Prmt1	-0.892922	9.37211	-6.67717	1.60409e-05	0.00173401	3.23534
50	Alg8	-1.02963	6.57559	-6.67594	1.6071e-05	0.00173401	3.32725
51	Thop1	-1.3527	4.26882	-6.65959	1.64767e-05	0.00174848	3.29827
52	Ppp1r14b	-0.808975	8.3648	-6.62348	1.74115e-05	0.00174848	3.19092
53	Rrp12	-1.15428	5.41182	-6.61956	1.75163e-05	0.00174848	3.27451
54	Ddx56	-0.941682	6.21402	-6.60347	1.79536e-05	0.00174848	3.226
55	Elavl1	-0.858516	7.43392	-6.59868	1.8086e-05	0.00174848	3.18333
56	Dqx1	-1.93674	3.02574	-6.59175	1.82794e-05	0.00174848	2.83796
57	Eif2s2	-0.732129	9.85522	-6.58927	1.83491e-05	0.00174848	3.08989
58	Hikeshi	-1.19558	5.12208	-6.57361	1.87959e-05	0.00176758	3.20767
59	Snu13	-0.766841	8.62188	-6.57015	1.88963e-05	0.00176758	3.10287
60	Pycrl	-1.02089	5.23716	-6.55613	1.93083e-05	0.00178971	3.18243
61	Mrpl38	-0.87686	5.96652	-6.54654	1.95957e-05	0.00179998	3.14841
62	Jmjd8	-1.3075	4.23865	-6.49759	2.11345e-05	0.0019087	3.05999
63	Gemin5	-1.10176	5.67226	-6.47298	2.19562e-05	0.00194146	3.04902
64	Rrp1b	-0.910707	6.81018	-6.45555	2.25581e-05	0.00194765	2.97948
65	Utp20	-0.910698	5.37376	-6.45353	2.26292e-05	0.00194765	3.02572
66	Fkbp11	-2.01194	3.59663	-6.45062	2.27315e-05	0.00194765	2.72793
67	Adsl	-0.906	5.96797	-6.42252	2.37479e-05	0.00196352	2.96106
68	Polr1b	-1.05867	5.41144	-6.4141	2.40614e-05	0.00196352	2.96694
69	Ppa1	-0.786154	7.15181	-6.40954	2.42332e-05	0.00196352	2.90151
70	Fam136a	-1.24947	5.44239	-6.38666	2.51147e-05	0.00201629	2.9281
71	Pusl1	-1.58461	4.44708	-6.3536	2.64482e-05	0.0020501	2.85903
72	Rrp15	-0.941487	5.94622	-6.35039	2.65818e-05	0.0020501	2.85148
73	Mrpl20	-0.771654	7.1887	-6.34417	2.68422e-05	0.0020501	2.79669
74	Mars	-0.883427	6.94042	-6.3398	2.70269e-05	0.0020501	2.80014
75	Aven	-1.00986	5.14748	-6.3275	2.75538e-05	0.0020501	2.8409
76	Slc7a5	-1.36488	6.10496	-6.32625	2.76082e-05	0.0020501	2.81464
77	Bop1	-0.973462	6.02182	-6.32304	2.77476e-05	0.0020501	2.80623
78	Ccdc137	-1.21933	5.22072	-6.31531	2.8087e-05	0.00206025	2.82181
79	Tomm5	-0.795854	7.42912	-6.30218	2.86731e-05	0.00207992	2.72322
80	Dus2	-1.49886	3.74835	-6.30019	2.87632e-05	0.00207992	2.69719
81	Pop1	-1.00883	5.07938	-6.27676	2.98458e-05	0.00212803	2.76232
82	Lrrc42	-0.963602	5.33521	-6.2384	3.17113e-05	0.00219951	2.69988
83	Ints3	-1.13727	5.58526	-6.23265	3.20013e-05	0.00220463	2.68494
84	Xpo1	-0.731226	7.52611	-6.222	3.25459e-05	0.0022262	2.59242
85	Cacybp	-0.926288	7.532	-6.20734	3.33118e-05	0.00222929	2.57097
86	Polr1e	-0.985856	4.79462	-6.20691	3.33348e-05	0.00222929	2.66148
87	Lrrc14	-0.92411	5.73496	-6.20469	3.34524e-05	0.00222929	2.63179
88	Dkc1	-0.991183	9.02313	-6.18718	3.43962e-05	0.00224013	2.48163
89	Lbhd1	-1.86251	3.68182	-6.18187	3.46882e-05	0.00224013	2.42752
90	Nop2	-0.989233	6.51157	-6.17864	3.48667e-05	0.00224013	2.56
91	Vegfb	-1.11837	5.17526	-6.17342	3.51577e-05	0.00224013	2.60366
92	Mcrip2	-1.77445	4.48832	-6.15538	3.6183e-05	0.00224013	2.56713
93	Npm1	-0.781039	10.865	-6.15462	3.62268e-05	0.00224013	2.36457
94	Prpf31	-0.844357	5.62489	-6.1488	3.65651e-05	0.00224013	2.54595
95	Fam98a	-0.922839	5.88512	-6.14664	3.6691e-05	0.00224013	2.53127
96	Wdr43	-0.830379	8.45701	-6.13116	3.76096e-05	0.00226141	2.4106
97	Elovl1	-0.805623	6.74564	-6.13067	3.76387e-05	0.00226141	2.47238
98	Eef1g	-0.718447	9.19154	-6.12731	3.78416e-05	0.00226141	2.37904
99	Pus7	-0.950831	5.89713	-6.12591	3.79267e-05	0.00226141	2.50088
100	Utp6	-0.787032	5.96346	-6.12188	3.81717e-05	0.00226278	2.49051
101	Nasp	-0.711162	8.32121	-6.11821	3.83966e-05	0.00226296	2.3969
102	Ruvbl1	-0.916867	6.8379	-6.1064	3.91295e-05	0.00227269	2.43225
103	Nop58	-0.846683	8.75101	-6.10073	3.94861e-05	0.00227458	2.35345
104	Gmppb	-0.909319	5.11102	-6.08692	4.03702e-05	0.0023049	2.47372
105	U2af2	-0.599723	9.06242	-6.08208	4.06851e-05	0.0023049	2.31025
106	Atic	-0.723716	7.09132	-6.07817	4.09411e-05	0.0023049	2.37574
107	Pabpc4	-1.2929	9.37638	-6.077	4.10182e-05	0.0023049	2.29885
108	Imp4	-0.691963	6.91	-6.06851	4.15812e-05	0.0023049	2.36867
109	Atpsckmt	-1.31583	3.78756	-6.06111	4.20787e-05	0.0023049	2.3738
110	Nolc1	-0.92796	7.7547	-6.05944	4.21918e-05	0.0023049	2.32359
111	Ifrd2	-1.31718	6.25899	-6.04394	4.32574e-05	0.00233894	2.36344
112	Hsp90ab1	-0.808138	12.3368	-6.01807	4.50998e-05	0.00237171	2.07486
113	Wdr12	-0.934125	7.1421	-6.0177	4.51268e-05	0.00237171	2.2769
114	Hyou1	-0.92239	7.46847	-6.00403	4.61338e-05	0.00238982	2.24714
115	Wdr55	-1.15538	5.41949	-6.00191	4.6292e-05	0.00238982	2.33411
116	Trap1	-0.722269	6.8671	-5.99893	4.6516e-05	0.00238982	2.25882
117	Mtfp1	-1.53937	4.13426	-5.98001	4.79612e-05	0.00242085	2.29199
118	Slc19a1	-1.40078	5.8135	-5.97123	4.86487e-05	0.00243148	2.26715
119	Agpat1	-0.859564	6.10308	-5.95676	4.98037e-05	0.00245133	2.22059
120	Lsm2	-0.734776	6.96002	-5.95132	5.02446e-05	0.00245133	2.17407
121	Dhx29	-0.974539	5.9993	-5.93937	5.12299e-05	0.00248106	2.20315
122	Odc1	-0.865781	8.36307	-5.938	5.1344e-05	0.00248106	2.10807
123	Tsr1	-0.98233	6.22416	-5.92477	5.24602e-05	0.00251345	2.16805
124	Yars	-1.09627	5.89109	-5.92422	5.25073e-05	0.00251345	2.18977
125	Kcng2	-1.71851	3.82913	-5.91787	5.30526e-05	0.00252768	2.16689
126	Nifk	-0.810478	7.4027	-5.89699	5.4888e-05	0.00259092	2.06819
127	Polr3e	-0.84717	5.287	-5.88263	5.61895e-05	0.00262802	2.14059
128	Fpgs	-1.27419	6.4971	-5.85568	5.87203e-05	0.0026969	2.04891
129	Mns1	-1.06687	7.36298	-5.83993	6.02547e-05	0.00273047	1.98318
130	Ruvbl2	-0.835306	5.80333	-5.81361	6.29137e-05	0.0027725	2.00732
131	Alg3	-0.989301	4.76201	-5.81144	6.31383e-05	0.0027725	2.0502
132	Ttll12	-1.08367	7.20431	-5.81017	6.32698e-05	0.0027725	1.93796
133	Pno1	-0.925802	6.24171	-5.80915	6.33758e-05	0.0027725	1.98199
134	Cinp	-1.29883	4.7667	-5.80597	6.37083e-05	0.0027725	2.04602
135	Fastkd2	-1.07176	4.82316	-5.80557	6.37498e-05	0.0027725	2.04017
136	Mat2a	-0.555063	9.23163	-5.80279	6.40415e-05	0.0027725	1.84008
137	Nme1	-0.684718	8.47396	-5.7805	6.64337e-05	0.00283414	1.83936
138	Fntb	-1.12427	4.606	-5.77212	6.73577e-05	0.00284971	1.9934
139	Znhit6	-0.877858	5.69092	-5.75429	6.93687e-05	0.00292188	1.9109
140	Mecr	-0.955917	4.6108	-5.74524	7.04124e-05	0.0029244	1.94943
141	Gtf2h4	-0.811083	5.2849	-5.72993	7.22175e-05	0.00296625	1.8947
142	Ovca2	-1.25371	4.25662	-5.72807	7.24398e-05	0.00296625	1.92105
143	Gnb1l	-1.50763	3.58229	-5.72305	7.30443e-05	0.00297831	1.85909
144	Zpr1	-0.793021	6.23366	-5.71929	7.35006e-05	0.00297831	1.82591
145	Cyp51	-0.867556	5.05045	-5.70643	7.50827e-05	0.00300728	1.87282
146	Cdv3	-0.723283	8.31852	-5.70348	7.54505e-05	0.00300728	1.71804
147	Serbp1	-0.516623	11.1415	-5.69881	7.60366e-05	0.00300728	1.59213
148	Taf12	-0.990146	5.91806	-5.67516	7.90815e-05	0.00308933	1.78448
149	Eif4a1	-0.642399	9.15799	-5.66981	7.9788e-05	0.00309323	1.62847
150	Gcsh	-0.886911	5.60526	-5.66214	8.08121e-05	0.00311882	1.77021
151	Ppan	-0.853888	6.52711	-5.64285	8.34503e-05	0.00317485	1.68935
152	Ncl	-0.753476	11.0879	-5.63633	8.43613e-05	0.00318573	1.4918
153	Rcl1	-0.92971	6.64627	-5.63356	8.4752e-05	0.00318867	1.66747
154	Polr3h	-0.995334	6.17528	-5.62261	8.63146e-05	0.00320209	1.67151
155	Aimp2	-0.794991	6.59752	-5.62137	8.64935e-05	0.00320209	1.64932
156	mt-Cytb	-0.969462	12.6273	-5.61998	8.66945e-05	0.00320209	1.40732
157	Atad3a	-1.00617	6.18499	-5.61577	8.73068e-05	0.00320209	1.65991
158	Phb	-0.782524	6.45436	-5.60328	8.91474e-05	0.00325788	1.62089
159	Mospd3	-0.791326	7.51946	-5.60083	8.95131e-05	0.00325956	1.57774
160	Rars	-0.758449	6.97183	-5.59574	9.02783e-05	0.00327176	1.59036
161	Cct6a	-0.745667	8.7787	-5.59434	9.04901e-05	0.00327176	1.51649
162	Exosc1	-0.773928	5.79034	-5.57696	9.31627e-05	0.00333555	1.61731
163	Elac2	-0.748692	5.27634	-5.5744	9.35629e-05	0.00333555	1.64112
164	Dhodh	-0.828117	5.48533	-5.56959	9.43203e-05	0.00334208	1.62204
165	Iars	-0.829565	6.77541	-5.56235	9.54721e-05	0.00335221	1.54898
166	Sfxn1	-0.530905	9.37459	-5.55858	9.60779e-05	0.00335483	1.42674
167	Lap3	-1.03339	5.84107	-5.55195	9.71522e-05	0.00336561	1.58357
168	Fbl	-0.799091	8.44898	-5.54857	9.77058e-05	0.00336561	1.44819
169	Wdr18	-0.708975	6.20464	-5.54848	9.77209e-05	0.00336561	1.54538
170	Dnajb11	-0.716433	6.78969	-5.53611	9.97727e-05	0.00341019	1.50131
171	Mthfd2	-1.22928	7.07966	-5.53473	0.000100005	0.00341019	1.49645
172	Abcf1	-0.592004	7.27595	-5.5252	0.000101621	0.00341704	1.45369
173	Cd320	-1.02135	4.16378	-5.52314	0.000101973	0.00341704	1.60194
174	Zmynd19	-0.856923	6.05235	-5.52072	0.00010239	0.00341704	1.51007
175	Mrps18b	-0.745464	7.20587	-5.52053	0.000102423	0.00341704	1.45348
176	3110082I17Rik	-1.24652	4.98406	-5.51936	0.000102624	0.00341704	1.57985
177	Slc43a1	-1.5357	4.29658	-5.51785	0.000102887	0.00341704	1.59359
178	Tgif2	-1.04175	4.72043	-5.48901	0.000108012	0.00354083	1.5351
179	Hspa4	-0.568996	8.43937	-5.48792	0.00010821	0.00354083	1.3502
180	Naf1	-0.853334	5.84692	-5.48673	0.000108428	0.00354083	1.46403
181	Tmem238	-1.36337	5.29325	-5.48526	0.000108698	0.00354083	1.5117
182	Steap3	-1.89514	5.51375	-5.47047	0.000111447	0.00360734	1.48439
183	Pfkl	-0.745873	6.68734	-5.45535	0.000114334	0.00367226	1.36721
184	Atp5g1	-0.703488	8.09695	-5.4521	0.000114964	0.0036725	1.30054
185	Nepro	-1.32884	3.36928	-5.45058	0.000115261	0.0036725	1.43988
186	Slc1a5	-0.790463	6.66935	-5.43633	0.000118077	0.00372728	1.3406
187	Lsm7	-0.895778	6.33349	-5.40098	0.000125379	0.00387697	1.27985
188	Dynll1	-1.01058	8.35299	-5.39768	0.000126084	0.00387697	1.20207
189	Cluh	-1.06232	7.59251	-5.39746	0.000126133	0.00387697	1.2289
190	Nags	-3.27782	0.844662	-5.38922	0.000127912	0.00389312	0.430306
191	Mrps5	-0.692862	7.222	-5.38405	0.000129043	0.00391585	1.22056
192	Hist1h2bj	-2.15269	2.0484	-5.37911	0.000130132	0.00392567	0.988765
193	Nup155	-0.70589	6.40008	-5.37736	0.000130522	0.00392567	1.24637
194	Gm14698	-0.816029	5.05996	-5.37166	0.000131794	0.00392782	1.3165
195	Pdcd11	-0.880885	6.05285	-5.37108	0.000131926	0.00392782	1.25739
196	Wdr36	-0.908129	6.18725	-5.37015	0.000132134	0.00392782	1.25382
197	Timm10	-1.13914	5.6096	-5.36533	0.000133226	0.0039484	1.28809
198	Slc7a1	-1.11363	6.4673	-5.36367	0.000133601	0.0039484	1.23219
199	Cnnm2	-1.69077	2.92217	-5.35965	0.000134522	0.00396413	1.18208
200	Wdr3	-0.70444	6.92193	-5.35623	0.000135309	0.00397583	1.18443
201	Mrpl41	-0.839301	5.92303	-5.35207	0.000136272	0.00399261	1.23405
202	Bysl	-0.896867	6.0324	-5.34652	0.00013757	0.00400249	1.21884
203	Mrpl15	-0.733584	6.63303	-5.34426	0.000138102	0.00400249	1.18393
204	Klhdc4	-0.877005	5.20504	-5.34393	0.000138179	0.00400249	1.26923
205	Telo2	-0.892683	4.76435	-5.34002	0.000139105	0.00400655	1.28136
206	Mrpl51	-0.588648	7.32925	-5.33638	0.000139974	0.00400892	1.1362
207	Shmt2	-0.939473	7.38898	-5.32458	0.000142825	0.00404386	1.11692
208	Bzw2	-0.632653	8.05766	-5.32329	0.000143142	0.00404386	1.0783
209	Tufm	-1.0558	4.346	-5.32153	0.000143574	0.00404386	1.27753
210	Nkrf	-1.47692	3.8214	-5.32153	0.000143574	0.00404386	1.26555
211	Gpatch4	-0.844796	6.30945	-5.31725	0.000144628	0.00405035	1.14991
212	Slc52a2	-0.8817	4.5202	-5.31681	0.000144736	0.00405035	1.25958
213	Ldlr	-1.31759	5.35166	-5.31362	0.00014553	0.00405035	1.21432
214	Eif4g1	-0.517303	8.96059	-5.31258	0.00014579	0.00405035	1.01633
215	Fbxl19	-0.965183	4.65279	-5.29302	0.000150758	0.00413804	1.2115
216	Hbs1l	-0.961586	5.82065	-5.28539	0.000152744	0.00416411	1.1304
217	Pfdn6	-0.616034	7.30481	-5.28373	0.000153181	0.0041649	1.04832
218	Phf5a	-0.733247	8.47361	-5.26057	0.000159398	0.00427689	0.952815
219	Isoc1	-0.851786	4.88128	-5.25175	0.000161835	0.00428465	1.13738
220	Emg1	-0.722198	7.52997	-5.24853	0.000162732	0.00428465	0.976673
221	Paqr4	-1.86346	3.59764	-5.24841	0.000162766	0.00428465	1.12105
222	Hist1h2ag	-1.56263	2.57853	-5.24574	0.000163515	0.00428465	0.941816
223	Ftsj3	-0.981074	7.54106	-5.23997	0.00016515	0.00428465	0.959948
224	Nectin2	-3.2629	0.321525	-5.23291	0.00016717	0.00431511	0.181676
225	Bag2	-1.2799	5.36461	-5.2293	0.000168214	0.00433109	1.08305
226	Anp32b	-0.485069	10.0907	-5.22483	0.000169515	0.00435359	0.820587
227	Mrps22	-0.783789	6.04495	-5.21223	0.000173239	0.00442692	0.993255
228	Polr1a	-0.919934	5.86537	-5.20913	0.000174169	0.00442851	0.99452
229	Nsun5	-0.903342	4.62297	-5.20554	0.000175251	0.00444493	1.07384
230	Faap24	-0.977837	4.44785	-5.19966	0.000177042	0.0044792	1.07174
231	Gga2	-0.739178	6.39339	-5.18388	0.000181938	0.00455304	0.917479
232	Piezo1	-0.865555	6.55468	-5.18372	0.000181987	0.00455304	0.909396
233	Mrps6	-0.827322	5.54372	-5.17552	0.000184588	0.00457923	0.961343
234	Nefh	-0.945041	5.38976	-5.17021	0.000186291	0.0045991	0.96165
235	Ptges3	-0.519243	8.91228	-5.16398	0.000188315	0.00462762	0.764232
236	Reep6	-2.56163	3.88984	-5.16302	0.000188629	0.00462762	0.970142
237	Pum3	-0.695351	6.73353	-5.16172	0.000189054	0.00462762	0.861851
238	Ltv1	-0.703831	6.12831	-5.14487	0.000194659	0.00471436	0.872083
239	Snd1	-0.587309	7.33108	-5.14001	0.000196305	0.00473175	0.790887
240	Pla2g12a	-1.62005	6.29317	-5.13655	0.000197491	0.00474911	0.866896
241	Yars2	-0.902344	5.469	-5.13408	0.000198338	0.00475824	0.895678
242	Qars	-0.628149	6.73336	-5.12677	0.000200872	0.00479647	0.800967
243	2610318N02Rik	-0.896822	4.68624	-5.12364	0.000201968	0.00480598	0.93197
244	Wdr75	-0.888602	6.05015	-5.11166	0.00020622	0.00487848	0.823375
245	Eprs	-0.719756	8.59298	-5.09839	0.000211038	0.0049352	0.667008
246	Hist1h2bk	-1.67935	2.4842	-5.09476	0.000212379	0.00494387	0.71766
247	Qtrt1	-0.933453	4.92065	-5.08253	0.000216953	0.00501903	0.849902
248	Mif	-0.830355	9.7531	-5.08218	0.000217084	0.00501903	0.588143
249	Eef1d	-0.632503	8.42521	-5.06918	0.000222066	0.00509951	0.620948
250	Grwd1	-0.949446	5.61464	-5.0644	0.000223926	0.00513068	0.766088
251	Slc12a4	-1.98995	2.80545	-5.04703	0.000230828	0.00519654	0.724198
252	Noc2l	-0.55624	7.47977	-5.04511	0.000231602	0.00519654	0.615666
253	Yrdc	-0.758502	5.11116	-5.04173	0.000232973	0.00519654	0.760173
254	Noc4l	-0.824615	7.00874	-5.04074	0.00023338	0.00519654	0.635887
255	Abhd14a	-0.798396	5.0583	-5.03981	0.000233759	0.00519654	0.762949
256	Ola1	-0.611787	7.34006	-5.03466	0.000235877	0.00521691	0.611255
257	Atf4	-0.792878	8.39038	-5.02937	0.000238069	0.005254	0.560106
258	Dctd	-0.9774	3.87045	-5.02696	0.000239075	0.00526482	0.804349
259	Prmt5	-0.613061	7.56083	-5.01966	0.000242152	0.00532107	0.56946
260	Pomt1	-0.882144	4.9568	-5.00333	0.000249185	0.00540703	0.713921
261	Ino80e	-0.713205	6.42013	-5.00319	0.000249245	0.00540703	0.602153
262	Pfdn2	-0.617387	6.81984	-4.99392	0.000253336	0.00544028	0.560148
263	Lyar	-0.773078	8.1032	-4.99339	0.000253572	0.00544028	0.503465
264	Pigq	-0.912215	6.74228	-4.99247	0.000253979	0.00544028	0.569644
265	Eif3b	-0.592235	7.73179	-4.98855	0.000255736	0.00546265	0.50977
266	Adk	-0.920158	6.18414	-4.98695	0.000256453	0.00546265	0.590107
267	Dus1l	-0.798641	5.39273	-4.98656	0.000256631	0.00546265	0.644286
268	Phgdh	-0.708753	7.68089	-4.97478	0.000261997	0.00554779	0.489587
269	Tmc6	-0.934515	5.31005	-4.96838	0.000264962	0.00557021	0.619319
270	Timm50	-0.649714	6.5371	-4.96282	0.000267567	0.00560187	0.522925
271	St13	-0.558609	8.06797	-4.95888	0.000269429	0.00561219	0.44027
272	Bola2	-0.576602	7.33875	-4.95878	0.000269478	0.00561219	0.475465
273	Nop10	-0.562899	9.20236	-4.95829	0.000269711	0.00561219	0.386498
274	Eif3g	-0.673546	8.1946	-4.95704	0.000270304	0.00561308	0.435366
275	Eif1a	-0.652242	6.56775	-4.95342	0.000272034	0.00562163	0.503944
276	Pin1	-0.692158	6.03957	-4.95047	0.000273451	0.00562163	0.533426
277	Sf3b3	-0.560408	7.99248	-4.93726	0.000279891	0.00571432	0.405222
278	Gspt1	-0.739944	7.00938	-4.9361	0.000280463	0.00571432	0.455825
279	Syngr1	-1.82312	3.24981	-4.92551	0.000285749	0.00579213	0.602467
280	Nubp2	-0.659098	6.49579	-4.9113	0.000293008	0.00588093	0.432731
281	Wdr77	-0.592446	6.5627	-4.90061	0.0002986	0.00595798	0.411774
282	Ubfd1	-0.673265	5.01863	-4.88581	0.000306521	0.00606852	0.503177
283	Cd82	-1.12297	4.61418	-4.86868	0.000315958	0.00621373	0.506011
284	Elp5	-0.706389	5.76894	-4.86554	0.000317723	0.00621861	0.402216
285	Timm8a1	-1.50289	3.42337	-4.86547	0.000317761	0.00621861	0.537221
286	Tfrc	-1.29816	7.52926	-4.86094	0.000320323	0.00625674	0.307929
287	Tmem208	-0.803421	6.31866	-4.85085	0.000326107	0.00631019	0.344298
288	Pwp2	-0.91258	5.53947	-4.85077	0.000326155	0.00631019	0.397112
289	Coa7	-0.93027	4.60279	-4.84547	0.000329241	0.006331	0.466849
290	Hspa9	-0.737283	8.57033	-4.84265	0.000330891	0.00634166	0.216854
291	Mthfd1	-1.11202	7.11717	-4.83751	0.000333924	0.00638008	0.284
292	Timm9	-0.596785	6.89565	-4.83191	0.000337263	0.00639918	0.276587
293	Ak6	-0.733068	5.84289	-4.83173	0.000337373	0.00639918	0.342195
294	Aars	-0.805606	6.75817	-4.82965	0.00033862	0.00639918	0.287425
295	Mrpl17	-0.739608	6.8375	-4.82959	0.000338654	0.00639918	0.274915
296	Gnl3	-0.805576	7.69085	-4.8264	0.00034058	0.00639918	0.22965
297	Lpcat1	-1.02229	5.59115	-4.8248	0.000341552	0.00639918	0.353464
298	Phf10	-0.78977	7.72731	-4.82398	0.000342051	0.00639918	0.223089
299	Apeh	-0.876573	5.9767	-4.8185	0.000345399	0.00644736	0.310062
300	BC003965	-0.822021	5.98016	-4.8177	0.000345891	0.00644736	0.311117
301	Tbl3	-0.696627	5.36759	-4.81339	0.000348557	0.0064852	0.337732
302	Urb2	-1.06654	3.9113	-4.80114	0.000356236	0.00657305	0.433102
303	Cd3eap	-0.962264	5.8049	-4.7996	0.00035722	0.00657305	0.289857
304	Adrm1	-0.931719	4.58264	-4.79859	0.000357862	0.00657305	0.380662
305	Lars	-0.844231	7.26263	-4.79769	0.000358436	0.00657305	0.201544
306	Igsf8	-0.794476	5.40262	-4.79127	0.000362561	0.00659775	0.301503
307	Hras	-0.836566	6.51948	-4.78882	0.000364143	0.00659775	0.215377
308	Pitrm1	-0.928894	5.89603	-4.78682	0.000365446	0.00660654	0.269961
309	Gcn1	-0.571069	6.72397	-4.77997	0.000369936	0.00666072	0.18132
310	Rars2	-0.917741	4.85181	-4.77828	0.000371056	0.00666072	0.336081
311	Grpel1	-0.623543	5.91943	-4.7678	0.00037806	0.00673899	0.221266
312	Psmg1	-0.915564	5.61327	-4.76611	0.000379201	0.00674306	0.257901
313	Zfp428	-1.40884	2.82532	-4.7655	0.000379611	0.00674306	0.341145
314	Metap2	-0.564151	9.46544	-4.76446	0.00038032	0.00674391	0.0258088
315	Ptrh2	-0.679552	5.53013	-4.75679	0.000385569	0.00682285	0.226048
316	St3gal3	-1.61158	2.37462	-4.75451	0.000387137	0.00682915	0.192433
317	Orc2	-0.739035	6.48409	-4.74136	0.000396348	0.00695553	0.136398
318	Ammecr1	-1.22759	6.42255	-4.74027	0.000397121	0.00695713	0.148064
319	Snrpa	-0.702647	6.20811	-4.73672	0.000399655	0.00697754	0.140616
320	Mmp14	-2.46223	4.16854	-4.73438	0.000401333	0.00699486	0.323719
321	Mthfd1l	-0.814884	7.60245	-4.73302	0.00040231	0.00699992	0.0621919
322	Ublcp1	-1.43165	3.79112	-4.72852	0.000405562	0.00702057	0.314798
323	Ppat	-0.832791	5.77614	-4.72497	0.000408146	0.00704908	0.159871
324	Sppl2b	-1.06835	5.44875	-4.72436	0.000408592	0.00704908	0.190281
325	Utp15	-0.686594	5.45394	-4.72158	0.00041063	0.00707227	0.174766
326	Utp4	-0.836268	6.36452	-4.71944	0.000412207	0.00707922	0.101778
327	Ube2m	-0.667346	5.91216	-4.71915	0.000412422	0.00707922	0.130591
328	Pik3r2	-1.06619	5.25652	-4.71606	0.000414715	0.00708281	0.193606
329	Pdss2	-1.28533	3.58483	-4.70579	0.000422419	0.0071903	0.272782
330	Hsp90aa1	-0.472864	10.76	-4.6937	0.000431676	0.00732022	-0.162171
331	Tbrg4	-0.822891	6.65131	-4.69079	0.000433944	0.00732022	0.0320462
332	Amd1	-1.13582	3.29334	-4.6903	0.000434323	0.00732022	0.247839
333	Mettl2	-0.880995	4.80401	-4.69025	0.00043436	0.00732022	0.187543
334	Jrk	-1.77031	1.77271	-4.68214	0.000440733	0.00739098	-0.0284548
335	C1qbp	-0.806391	9.14509	-4.67784	0.000444154	0.00743417	-0.108825
336	Mcm10	-0.669596	6.34295	-4.67707	0.000444767	0.00743417	0.0306924
337	Josd2	-0.929613	5.06704	-4.6697	0.000450696	0.00750865	0.123815
338	Relb	-1.53244	2.86631	-4.66516	0.000454392	0.00754557	0.17412
339	Sqle	-0.938565	5.00691	-4.66374	0.000455553	0.00755255	0.115104
340	Ccdc86	-0.921641	5.50126	-4.65313	0.000464334	0.00764839	0.0519024
341	2310061I04Rik	-0.69789	5.801	-4.64699	0.000469488	0.00769599	0.0172344
342	Ddx39	-0.847307	7.86828	-4.63851	0.000476717	0.00778943	-0.117033
343	Tcp1	-0.686179	7.75821	-4.63747	0.00047761	0.00779154	-0.115737
344	Aprt	-0.673326	7.49921	-4.63019	0.000483915	0.00785001	-0.117099
345	Slc11a2	-1.14823	5.8506	-4.62659	0.000487068	0.00785001	-0.0114187
346	Dpagt1	-0.691313	5.79695	-4.62452	0.000488893	0.00785001	-0.0282981
347	Mrps36	-0.743158	6.33405	-4.62322	0.000490036	0.00785598	-0.0649623
348	Exosc7	-0.651998	6.74502	-4.62114	0.000491879	0.00787316	-0.0926733
349	Smim1	-1.56414	5.09568	-4.61972	0.000493145	0.00788104	0.061015
350	Ubxn2b	-1.007	5.15075	-4.61378	0.000498457	0.00795346	0.0231486
351	Gid4	-0.63164	5.69831	-4.6076	0.00050405	0.00801763	-0.0427677
352	Mrps12	-0.552551	6.57743	-4.60666	0.000504905	0.00801871	-0.115337
353	Ctnnbl1	-0.634772	5.82225	-4.60415	0.0005072	0.00804127	-0.0656256
354	Supv3l1	-0.731175	5.34272	-4.59671	0.000514063	0.00810106	-0.040672
355	Etf1	-0.663859	7.54485	-4.59526	0.000515404	0.00810966	-0.183651
356	Mid1	-1.42319	1.91852	-4.59337	0.000517169	0.00812489	-0.0137295
357	Mrpl37	-0.645491	6.49245	-4.5886	0.000521648	0.00815267	-0.14084
358	Aasdhppt	-0.973283	5.06823	-4.58772	0.000522482	0.00815267	-0.0062243
359	Ddx27	-0.608179	7.22791	-4.58091	0.000528951	0.00819818	-0.195591
360	Uqcr11	-0.673872	8.03374	-4.57995	0.000529874	0.00819818	-0.236048
361	Optn	-0.919192	4.27684	-4.57719	0.000532524	0.00821643	0.0267576
362	Chchd4	-0.69411	6.47096	-4.57684	0.000532864	0.00821643	-0.159857
363	Eif6	-0.531397	7.00484	-4.57492	0.000534711	0.0082231	-0.193877
364	Acaca	-0.665302	5.89815	-4.57182	0.000537724	0.00823479	-0.127809
365	Glrx5	-0.781782	8.5373	-4.56915	0.000540326	0.00823479	-0.278614
366	Dhx37	-1.24601	3.00046	-4.56896	0.000540513	0.00823479	0.0291507
367	Phlda2	-1.61829	2.99161	-4.56834	0.000541125	0.00823479	-0.00724004
368	Mrpl18	-0.496001	8.11939	-4.56732	0.000542124	0.0082377	-0.263852
369	Gtpbp4	-0.717002	7.31467	-4.56634	0.000543081	0.00823996	-0.226952
370	Nip7	-0.699555	6.51261	-4.55249	0.000556882	0.00836261	-0.201778
371	Ahsa1	-0.60505	8.79069	-4.55055	0.000558839	0.0083793	-0.328659
372	Ermap	-2.07871	6.52587	-4.54096	0.000568648	0.00850137	-0.185611
373	Tdrkh	-1.33445	2.78557	-4.53871	0.000570968	0.00850473	-0.0591507
374	Polr2f	-0.638846	6.98805	-4.53832	0.000571375	0.00850473	-0.260863
375	Pde12	-0.589495	5.59069	-4.52815	0.00058201	0.00862525	-0.188079
376	Tmem33	-0.617211	6.38453	-4.52652	0.000583736	0.00863828	-0.243113
377	Ybx3	-0.568823	8.92668	-4.52483	0.000585533	0.0086523	-0.379482
378	Dusp11	-0.645363	5.77844	-4.51979	0.000590915	0.00869405	-0.208996
379	Ebna1bp2	-0.676078	6.79801	-4.51628	0.000594697	0.00871185	-0.279376
380	Txnl1	-0.614295	7.7612	-4.51534	0.00059571	0.00871185	-0.339214
381	Lipt1	-1.13069	3.44102	-4.51471	0.000596398	0.00871185	-0.0391688
382	Phb2	-0.714802	8.81132	-4.51163	0.000599738	0.0087247	-0.396188
383	Usp36	-0.689152	6.176	-4.50905	0.000602558	0.00873924	-0.269018
384	Galk1	-0.712408	6.23309	-4.50548	0.000606479	0.00877626	-0.27565
385	Psmd7	-0.554951	8.63952	-4.50502	0.000606993	0.00877626	-0.407734
386	Ss18l2	-0.592535	5.68715	-4.50366	0.000608496	0.00877626	-0.228225
387	Homer2	-1.73398	2.81241	-4.50291	0.000609318	0.00877626	-0.103725
388	Mmd	-0.838312	4.41666	-4.50283	0.000609415	0.00877626	-0.111069
389	Timm13	-0.584601	6.83651	-4.50113	0.000611292	0.0087785	-0.322801
390	Manf	-0.633171	7.65101	-4.49969	0.000612897	0.00878917	-0.357968
391	Dcps	-0.572244	6.27653	-4.49391	0.000619381	0.00885427	-0.298174
392	Cfdp1	-0.496655	7.64667	-4.49255	0.00062091	0.00885427	-0.377645
393	Angptl4	-1.19519	4.0386	-4.48438	0.00063021	0.00894934	-0.106565
394	D10Wsu102e	-0.71605	5.67809	-4.48086	0.000634269	0.00896949	-0.273634
395	Smyd2	-0.561508	6.04266	-4.47782	0.000637779	0.00900243	-0.315092
396	Lrrc8c	-0.749916	5.83986	-4.47702	0.000638715	0.00900243	-0.296246
397	Tars	-0.678508	7.17103	-4.47656	0.000639247	0.00900243	-0.37203
398	Ncln	-0.616898	6.80783	-4.4694	0.000647642	0.00907055	-0.375665
399	Tada2a	-0.611047	5.61988	-4.46802	0.000649268	0.00908085	-0.298896
400	Eif3d	-0.5656	8.02569	-4.46397	0.000654085	0.0090983	-0.449131
401	Strbp	-0.561447	7.57065	-4.46237	0.000655999	0.00911249	-0.429574
402	Dmwd	-1.19805	3.93535	-4.4604	0.000658349	0.00913145	-0.14281
403	Impdh2	-0.586177	7.40104	-4.45914	0.000659862	0.00913145	-0.43047
404	Tfr2	-0.866317	5.78211	-4.45824	0.000660947	0.00913145	-0.31719
405	Cyb5rl	-1.26375	2.55363	-4.45434	0.000665664	0.00915327	-0.204655
406	Tmem246	-2.14017	1.52788	-4.45406	0.000666007	0.00915327	-0.446591
407	Shmt1	-0.752717	5.32891	-4.45397	0.000666117	0.00915327	-0.287141
408	Stip1	-0.657979	7.8093	-4.43762	0.000686295	0.00929493	-0.486698
409	Htra2	-0.885389	7.2355	-4.43749	0.000686454	0.00929493	-0.448524
410	Dusp12	-0.883386	4.45985	-4.43436	0.000690392	0.00933586	-0.229973
411	Tyw5	-0.95802	3.67896	-4.43308	0.000692001	0.00934522	-0.181621
412	Polr3g	-0.873037	4.76597	-4.42733	0.000699309	0.00939274	-0.29616
413	Agpat5	-0.548479	6.80081	-4.42669	0.000700126	0.00939274	-0.453372
414	Lmna	-1.40738	5.78871	-4.42443	0.00070303	0.0094122	-0.358056
415	Rfx2	-0.964522	4.05624	-4.41614	0.000713764	0.00951667	-0.230736
416	Mycbp	-0.648129	4.81013	-4.41594	0.00071403	0.00951667	-0.293491
417	Mgll	-2.47508	3.39546	-4.41315	0.000717672	0.00952784	-0.238255
418	Psat1	-0.705822	7.82925	-4.41004	0.000721771	0.00956575	-0.531871
419	Fam234b	-1.56715	4.39529	-4.40816	0.000724253	0.00956575	-0.256213
420	Cyb561d2	-0.854558	4.01153	-4.40814	0.00072428	0.00956575	-0.234942
421	Cldn13	-1.69545	4.96622	-4.40555	0.000727727	0.00958555	-0.310654
422	Brix1	-0.666493	6.85881	-4.40523	0.000728154	0.00958555	-0.494728
423	Vars2	-0.73129	5.06638	-4.40489	0.0007286	0.00958555	-0.366711
424	Ppm1l	-1.60909	4.38462	-4.39259	0.000745194	0.00972855	-0.28163
425	Spire1	-2.30608	4.87108	-4.39106	0.00074728	0.00972872	-0.289691
426	Vti1a	-0.698273	5.14983	-4.39048	0.000748069	0.00972872	-0.387139
427	Mrps7	-0.559849	6.0792	-4.38884	0.000750322	0.00974558	-0.475185
428	Ilkap	-0.493291	6.50791	-4.38713	0.000752685	0.00976384	-0.514595
429	Naa25	-0.623198	6.83616	-4.38146	0.000760533	0.00982102	-0.535453
430	Kcnn4	-0.799788	7.5164	-4.37938	0.000763443	0.00982836	-0.576456
431	Fgfrl1	-1.47308	4.02435	-4.37662	0.000767322	0.00986584	-0.29066
432	Eif4a2	-0.591072	7.36431	-4.37525	0.000769251	0.00987819	-0.572962
433	Nol12	-0.743466	5.32236	-4.36721	0.000780663	0.0100121	-0.448316
434	Bms1	-0.552975	7.26657	-4.36531	0.000783398	0.0100215	-0.593173
435	Gar1	-0.685988	7.27079	-4.36465	0.000784342	0.0100215	-0.583602
436	Hgh1	-1.06292	5.12395	-4.35757	0.000794596	0.0100965	-0.434945
437	Naa50	-0.5258	7.3638	-4.35738	0.000794872	0.0100965	-0.610561
438	Nf2	-0.613929	5.68829	-4.35718	0.000795161	0.0100965	-0.50129
439	Usp31	-0.961826	4.18521	-4.35421	0.00079951	0.0101391	-0.340929
440	Plpp2	-1.01779	3.20877	-4.35137	0.000803691	0.0101794	-0.311706
441	Las1l	-0.522933	6.18979	-4.34819	0.0008084	0.0102136	-0.562197
442	Txnrd3	-1.37416	3.32384	-4.34719	0.000809882	0.0102136	-0.318194
443	Foxk2	-0.641293	5.68701	-4.3458	0.00081196	0.0102136	-0.510121
444	Npm3	-0.617727	7.61714	-4.3455	0.000812401	0.0102136	-0.647929
445	Nckap1	-1.2401	4.73429	-4.34256	0.000816802	0.0102311	-0.420013
446	Taf1d	-0.778744	8.3701	-4.34109	0.00081901	0.0102338	-0.69076
447	Hmgn1	-0.458267	8.41644	-4.34041	0.000820033	0.0102338	-0.695498
448	Qtrt2	-1.00476	3.24006	-4.33822	0.000823339	0.01025	-0.333303
449	Cd248	-3.0374	0.802263	-4.33099	0.000834347	0.0103491	-0.794381
450	Mak16	-0.596432	6.63209	-4.32739	0.000839891	0.0104053	-0.629411
451	Lman1	-0.488719	8.21117	-4.32602	0.000842003	0.0104135	-0.711312
452	Ifrd1	-0.713417	6.74236	-4.32564	0.000842596	0.0104135	-0.629332
453	Umps	-0.676473	6.35069	-4.32435	0.000844589	0.010421	-0.612357
454	Dhrs13	-0.944047	3.99227	-4.32351	0.000845902	0.010421	-0.394202
455	Usp5	-0.62514	5.95609	-4.32296	0.000846756	0.010421	-0.587491
456	Map3k6	-1.46813	2.97173	-4.32164	0.000848816	0.0104238	-0.383705
457	Mrps16	-0.505331	6.89196	-4.32049	0.000850619	0.0104242	-0.653764
458	Cecr2	-2.62535	2.43277	-4.31416	0.000860583	0.0104915	-0.529726
459	Galnt10	-0.814247	4.44382	-4.31377	0.000861187	0.0104915	-0.453369
460	Sec14l2	-1.66207	2.22324	-4.31237	0.000863415	0.0104915	-0.464978
461	Nipa1	-1.20112	3.62952	-4.31183	0.000864268	0.0104915	-0.382855
462	Ppp1r3e	-1.70833	1.91879	-4.30872	0.000869234	0.0105359	-0.569493
463	Slc25a15	-0.827712	4.31536	-4.3082	0.000870073	0.0105359	-0.450605
464	Sigmar1	-0.814617	5.11332	-4.30524	0.000874828	0.0105602	-0.522761
465	Pfkm	-0.854916	5.03818	-4.30376	0.000877202	0.0105602	-0.533961
466	Nol6	-0.749318	5.92807	-4.30367	0.000877358	0.0105602	-0.61547
467	Ipo5	-0.567095	7.20008	-4.30309	0.000878291	0.0105602	-0.702682
468	Clybl	-1.02297	4.4492	-4.29956	0.000884024	0.0106166	-0.47373
469	Gars	-0.61418	7.93735	-4.29659	0.000888861	0.0106622	-0.746195
470	Zfp771	-0.677216	5.30169	-4.29422	0.000892758	0.0106838	-0.59174
471	Cct3	-0.539121	8.8258	-4.29141	0.000897396	0.0106999	-0.80424
472	Add2	-2.12289	6.05182	-4.29067	0.00089861	0.0106999	-0.599934
473	Zfp239	-2.10184	1.71352	-4.28898	0.000901417	0.0106999	-0.708541
474	Spout1	-0.789472	7.09575	-4.28883	0.000901668	0.0106999	-0.725915
475	St6galnac4	-0.668668	5.82266	-4.28811	0.000902868	0.0106999	-0.648953
476	Grhpr	-0.848062	4.71525	-4.28677	0.000905101	0.0106999	-0.529659
477	Snrpd3	-0.641458	7.63174	-4.28644	0.000905654	0.0106999	-0.764576
478	Uhrf1bp1	-0.858125	4.84325	-4.28549	0.000907234	0.0107062	-0.537671
479	Ppil3	-0.771045	3.99179	-4.28273	0.000911861	0.0107359	-0.475907
480	Aup1	-0.541127	7.12332	-4.28155	0.000913842	0.0107469	-0.739216
481	Thoc5	-0.519824	6.05858	-4.27793	0.000919972	0.0107941	-0.679239
482	Prdx6	-0.631589	8.93702	-4.27171	0.000930588	0.0108371	-0.849607
483	Psmd3	-0.589516	8.60607	-4.2715	0.000930937	0.0108371	-0.833421
484	Dhps	-0.911169	4.38802	-4.26916	0.000934963	0.0108679	-0.524364
485	Zdhhc14	-2.36771	3.05595	-4.26717	0.000938414	0.0108852	-0.487524
486	Dars	-0.486545	6.80859	-4.26501	0.000942155	0.0108914	-0.748867
487	Ranbp2	-0.571675	6.14912	-4.25999	0.000950924	0.010948	-0.713997
488	Knop1	-0.530955	7.33815	-4.25914	0.000952417	0.010948	-0.792497
489	Cct5	-0.485464	8.43622	-4.25517	0.000959432	0.0110118	-0.855024
490	Dus4l	-1.28232	3.13238	-4.25477	0.000960127	0.0110118	-0.472923
491	Cdr2	-1.1059	4.78804	-4.25259	0.000964011	0.0110439	-0.575569
492	Ndufaf4	-0.706016	6.4064	-4.25087	0.000967065	0.0110529	-0.75196
493	Carm1	-0.727196	5.68001	-4.24889	0.000970611	0.0110697	-0.704742
494	Polr3d	-0.904269	5.43545	-4.24207	0.000982928	0.0111852	-0.68307
495	Nt5c2	-0.677343	5.57933	-4.23733	0.000991566	0.0112458	-0.704012
496	Abitram	-0.892394	4.25244	-4.23572	0.000994525	0.0112669	-0.566515
497	Gtf2h3	-1.08809	4.508	-4.23451	0.000996761	0.0112797	-0.57076
498	Alkbh7	-1.04514	4.4101	-4.23191	0.00100155	0.0112825	-0.57553
499	Trmt10a	-0.620167	5.21648	-4.23179	0.00100177	0.0112825	-0.688318
500	Pcyox1l	-0.72072	6.33472	-4.23161	0.00100211	0.0112825	-0.775344
501	Cdc34	-0.654475	6.83759	-4.2302	0.00100473	0.0112947	-0.81173
502	Slc29a1	-1.07014	6.20222	-4.22456	0.00101527	0.0113904	-0.780504
503	Xpot	-0.613092	7.37448	-4.22304	0.00101812	0.0113904	-0.852359
504	Plvap	-1.10156	3.43173	-4.2222	0.0010197	0.0113904	-0.538801
505	Xrcc6	-0.699274	5.40259	-4.21642	0.00103066	0.0114849	-0.720801
506	Nup85	-0.56244	7.23356	-4.21366	0.00103595	0.0115099	-0.864125
507	Zfp568	-0.818825	3.98758	-4.21289	0.00103742	0.0115099	-0.583445
508	Nup160	-0.985499	4.62405	-4.21151	0.00104007	0.0115102	-0.634293
509	Hspa5	-0.747366	9.72446	-4.21079	0.00104147	0.0115102	-0.997903
510	Aqp1	-1.07968	8.14166	-4.21063	0.00104178	0.0115102	-0.917504
511	Utp14a	-0.872699	4.89464	-4.21036	0.00104229	0.0115102	-0.677464
512	Xpo5	-0.525984	6.591	-4.20955	0.00104386	0.0115102	-0.840497
513	Heatr3	-0.976555	4.98814	-4.20936	0.00104423	0.0115102	-0.684465
514	Nol11	-0.631723	6.66117	-4.20776	0.00104733	0.0115319	-0.849535
515	Hacd1	-0.781565	5.53252	-4.20356	0.0010555	0.0115968	-0.763493
516	Coa3	-0.578387	7.01165	-4.20187	0.00105881	0.0116176	-0.878978
517	Ddx49	-0.544044	5.84327	-4.20124	0.00106004	0.0116176	-0.807675
518	Cyth3	-1.94416	4.2065	-4.20027	0.00106195	0.0116176	-0.585638
519	Rpl41	-0.478164	10.3824	-4.19756	0.0010673	0.0116637	-1.05966
520	Surf2	-0.947115	5.19791	-4.19455	0.00107327	0.0116712	-0.732777
521	1600002K03Rik	-0.909839	3.64919	-4.19439	0.00107359	0.0116712	-0.585738
522	Mtfr1	-0.77615	5.07415	-4.1905	0.00108135	0.0117167	-0.723831
523	Vkorc1l1	-0.74608	5.78617	-4.18751	0.00108737	0.0117445	-0.803771
524	Eif4e	-0.43731	7.94282	-4.18681	0.00108878	0.0117473	-0.955289
525	Fnip2	-1.01842	4.10582	-4.17684	0.00110909	0.011908	-0.652679
526	Ctps	-0.687754	6.14904	-4.17657	0.00110965	0.011908	-0.865142
527	Recql4	-1.19243	4.02383	-4.17513	0.00111261	0.011908	-0.638748
528	Lrp8	-0.712355	4.70885	-4.17493	0.00111302	0.011908	-0.722705
529	Pklr	-1.9833	5.47616	-4.17335	0.00111629	0.0119146	-0.748084
530	Hist1h3c	-2.38688	2.14813	-4.17181	0.00111947	0.0119146	-0.728181
531	Diablo	-0.740859	5.30781	-4.17083	0.00112152	0.01192	-0.796236
532	Cse1l	-0.499573	7.47794	-4.16389	0.00113606	0.0120034	-0.970942
533	Cad	-0.764546	7.24252	-4.16251	0.00113896	0.012017	-0.96106
534	Prmt7	-0.548593	5.55237	-4.16216	0.0011397	0.012017	-0.853248
535	Ncbp1	-0.462633	6.94896	-4.16029	0.00114367	0.0120464	-0.952052
536	Pelp1	-0.611474	5.63167	-4.15702	0.00115063	0.0121072	-0.867871
537	Hist1h2bb	-1.23602	2.23343	-4.1561	0.0011526	0.0121153	-0.664032
538	Pogk	-0.688691	4.59149	-4.15547	0.00115396	0.0121171	-0.751263
539	Wars	-0.583358	5.96492	-4.15239	0.00116058	0.0121742	-0.89857
540	Ndufaf6	-0.865712	4.26232	-4.15093	0.00116373	0.0121821	-0.707251
541	Spice1	-1.1723	3.31226	-4.14953	0.00116676	0.0122014	-0.650215
542	Usp39	-0.496734	6.98685	-4.14884	0.00116825	0.0122044	-0.981695
543	Psmc4	-0.485829	7.28121	-4.14753	0.00117109	0.012209	-0.995286
544	Mre11a	-0.593463	5.69122	-4.14539	0.00117576	0.0122399	-0.887129
545	2310009A05Rik	-0.805646	4.71854	-4.14281	0.00118142	0.0122665	-0.767209
546	Naa15	-0.523594	7.78322	-4.13934	0.00118906	0.0123175	-1.03688
547	Mrpl28	-0.543427	6.26871	-4.13894	0.00118995	0.0123175	-0.951043
548	Hist1h4b	-1.50503	2.23454	-4.13699	0.00119427	0.0123371	-0.713642
549	Dlat	-0.783214	5.69747	-4.13367	0.00120165	0.0123758	-0.899951
550	Stoml2	-0.609752	6.5956	-4.12585	0.00121925	0.0125444	-0.993765
551	Slc35a4	-0.517368	6.28443	-4.12159	0.00122897	0.0126189	-0.984415
552	Dnajc21	-0.596073	5.94274	-4.12099	0.00123033	0.01262	-0.953339
553	Rps19bp1	-0.633976	5.9474	-4.12046	0.00123155	0.01262	-0.957555
554	Ttc27	-0.745086	5.32492	-4.11679	0.00123997	0.0126681	-0.905787
555	Sorbs1	-1.14267	3.05799	-4.11513	0.00124382	0.0126947	-0.706166
556	Tmem214	-0.589429	5.37704	-4.11174	0.0012517	0.0127249	-0.917376
557	Hacd3	-0.555023	6.40345	-4.1117	0.00125177	0.0127249	-1.00913
558	Slc5a6	-1.0995	3.18677	-4.10954	0.00125683	0.0127636	-0.715073
559	Dhrs7b	-0.605022	4.89443	-4.10718	0.00126236	0.0127816	-0.873682
560	Psmc3ip	-0.810709	4.2093	-4.10608	0.00126496	0.0127951	-0.786504
561	Prpf19	-0.520317	7.16694	-4.10537	0.00126662	0.0127993	-1.06859
562	Smyd5	-0.921519	4.52054	-4.10178	0.00127512	0.012847	-0.838778
563	Lonrf1	-1.19577	3.51139	-4.10124	0.0012764	0.012847	-0.729579
564	Fance	-0.650629	5.41347	-4.09982	0.00127978	0.012847	-0.956143
565	Tsr3	-0.71116	5.37985	-4.09981	0.0012798	0.012847	-0.93692
566	Mrpl36	-0.592393	6.69974	-4.09221	0.00129806	0.0129883	-1.0564
567	Slc39a10	-0.665856	4.7081	-4.08513	0.0013153	0.0130868	-0.909616
568	Set	-0.507092	9.53479	-4.085	0.00131561	0.0130868	-1.22435
569	Dmtn	-2.11079	2.96041	-4.08436	0.00131719	0.0130876	-0.798111
570	Canx	-0.494798	9.01388	-4.08386	0.00131841	0.0130876	-1.20341
571	Sdf2l1	-0.905542	6.43301	-4.08171	0.00132371	0.0130877	-1.04655
572	Hist1h3a	-1.62124	1.45368	-4.08131	0.00132468	0.0130877	-0.88515
573	Gatm	-1.4285	4.74317	-4.07783	0.00133331	0.0131393	-0.859589
574	Ank1	-2.00543	5.65403	-4.07723	0.00133481	0.0131393	-0.945996
575	Ddx18	-0.623414	6.59695	-4.0743	0.00134213	0.0131785	-1.08369
576	Rmdn3	-0.825097	6.70798	-4.06856	0.00135658	0.0132614	-1.10414
577	Nelfe	-0.573922	5.72778	-4.05846	0.00138239	0.0134233	-1.0574
578	Nop56	-0.600271	7.8262	-4.05732	0.00138533	0.0134233	-1.19332
579	Cd44	-0.509981	7.51725	-4.05697	0.00138623	0.0134233	-1.17089
580	Aqp11	-1.59258	2.92947	-4.05694	0.0013863	0.0134233	-0.80855
581	Srpk1	-0.447553	7.89135	-4.05584	0.00138916	0.0134291	-1.19993
582	Rpl13a	-0.459831	8.21118	-4.05549	0.00139006	0.0134291	-1.2111
583	Pold2	-0.579891	6.4535	-4.05137	0.0014008	0.0134805	-1.12512
584	Uros	-1.72246	2.93835	-4.04469	0.00141838	0.0135902	-0.840673
585	Mydgf	-0.536277	6.23744	-4.04425	0.00141954	0.0135902	-1.11931
586	Azin1	-0.491295	6.72236	-4.04264	0.00142383	0.0136186	-1.14786
587	Sco2	-0.959825	4.49993	-4.03978	0.00143146	0.0136289	-0.940166
588	Rsl1d1	-0.609992	8.41876	-4.03933	0.00143267	0.0136289	-1.2547
589	Sf3a2	-0.69786	6.48872	-4.03888	0.00143387	0.0136289	-1.16051
590	Psmg3	-0.614779	7.07673	-4.03792	0.00143643	0.0136367	-1.18396
591	Cct7	-0.450472	9.3049	-4.03598	0.00144167	0.0136737	-1.30776
592	Snx16	-0.866824	3.46982	-4.03438	0.00144596	0.0137017	-0.859031
593	Riox2	-0.554058	5.52772	-4.03297	0.00144978	0.0137251	-1.08056
594	Zfp131	-0.640113	5.80605	-4.03229	0.00145163	0.0137299	-1.10585
595	Hist1h2ab	-1.59006	1.20981	-4.03107	0.00145495	0.0137485	-1.06328
596	Ecsit	-0.965893	4.60589	-4.03031	0.00145702	0.0137553	-0.962978
597	Srrt	-0.474923	8.19689	-4.0281	0.00146305	0.0137582	-1.26604
598	Pop5	-0.651367	5.72236	-4.02805	0.00146319	0.0137582	-1.11185
599	Cfap298	-0.787423	6.08844	-4.02799	0.00146335	0.0137582	-1.1283
600	Eef1akmt1	-0.649264	4.60425	-4.02761	0.00146439	0.0137582	-0.980726
601	Ptcd3	-0.710583	6.63019	-4.01896	0.00148826	0.013918	-1.18888
602	Atp7b	-2.34407	3.57336	-4.0186	0.00148927	0.013918	-0.866983
603	Psmc1	-0.4792	8.17287	-4.01569	0.0014974	0.0139536	-1.29033
604	Uck2	-0.488759	7.67407	-4.01528	0.00149855	0.0139536	-1.26093
605	Wdr34	-0.973868	3.067	-4.01225	0.00150708	0.0140074	-0.877716
606	Piga	-0.616417	5.31163	-4.01131	0.00150973	0.0140193	-1.09173
607	Unc5cl	-1.97336	1.98302	-4.00973	0.0015142	0.0140395	-1.02925
608	Twnk	-0.863309	4.28401	-4.00908	0.00151603	0.0140395	-0.979095
609	Klf16	-0.65905	5.35297	-4.00655	0.00152323	0.0140857	-1.11222
610	Nup188	-0.566356	6.2456	-4.00635	0.00152378	0.0140857	-1.19402
611	mt-Atp6	-1.11357	3.43707	-4.00442	0.00152932	0.0141112	-0.896763
612	Cct4	-0.566405	8.62044	-3.99842	0.00154658	0.0142319	-1.33789
613	Mical3	-0.950739	3.61554	-3.99687	0.00155107	0.0142347	-0.936001
614	Ifngr1	-0.548005	6.9046	-3.99457	0.00155778	0.0142807	-1.26022
615	Tma16	-0.594633	5.87872	-3.99371	0.00156029	0.0142807	-1.18269
616	Spg7	-0.545991	6.04771	-3.99211	0.00156495	0.0143106	-1.19835
617	Nudc	-0.501107	8.10301	-3.99099	0.00156825	0.0143279	-1.33105
618	Mrpl30	-0.475792	6.87503	-3.98704	0.00157991	0.0144214	-1.27048
619	Ddx24	-0.553443	8.08446	-3.98474	0.00158673	0.0144707	-1.34274
620	Sec61a1	-0.431011	8.89395	-3.98332	0.00159095	0.0144963	-1.38143
621	Nt5dc2	-0.638596	6.98079	-3.97866	0.00160491	0.0146104	-1.28413
622	Nol10	-0.608969	6.38698	-3.97736	0.00160882	0.0146329	-1.25212
623	Ubac1	-0.953394	6.73273	-3.97488	0.00161632	0.0146837	-1.27518
624	Farsa	-0.656273	8.24043	-3.97421	0.00161835	0.0146837	-1.36739
625	Ercc8	-0.872146	4.4963	-3.97276	0.00162274	0.0146837	-1.06755
626	Ssx2ip	-1.10512	4.81486	-3.97266	0.00162305	0.0146837	-1.09012
627	Aen	-0.593156	6.09421	-3.97117	0.00162758	0.0147117	-1.25177
628	Pycr1	-2.04181	2.08555	-3.96769	0.00163826	0.014782	-1.10815
629	Ttpal	-1.09337	4.18025	-3.96627	0.00164261	0.0147953	-1.03528
630	Med16	-0.596216	6.44779	-3.96626	0.00164264	0.0147953	-1.28915
631	Ddx31	-0.834121	4.13031	-3.96579	0.00164408	0.0147953	-1.02964
632	Hist1h1a	-1.782	1.02047	-3.96077	0.00165965	0.0148875	-1.12698
633	Snx5	-0.468176	8.38446	-3.9604	0.0016608	0.0148875	-1.40354
634	Pnpt1	-0.995688	3.77271	-3.95509	0.00167742	0.0149816	-1.00225
635	Nudt19	-0.813835	5.98113	-3.95454	0.00167914	0.0149816	-1.26051
636	Mrm3	-0.907965	3.68509	-3.95397	0.00168095	0.0149816	-1.01445
637	Ptdss2	-0.851533	5.36699	-3.95326	0.00168319	0.0149885	-1.19207
638	Dnaja2	-0.435153	7.86936	-3.95199	0.0016872	0.014998	-1.38987
639	Rad9a	-0.76939	4.58363	-3.95034	0.00169244	0.0150315	-1.10995
640	Urb1	-1.08679	4.87391	-3.94972	0.0016944	0.0150358	-1.13446
641	Zbtb46	-2.09622	3.7131	-3.94683	0.00170363	0.0150834	-0.99314
642	Itga5	-1.4621	1.86334	-3.94492	0.00170973	0.0151175	-1.09997
643	Fadd	-0.722864	4.56894	-3.94408	0.00171243	0.0151175	-1.13118
644	Mtch2	-0.418588	7.53128	-3.94406	0.00171251	0.0151175	-1.38666
645	Dipk2a	-0.704752	5.03526	-3.94237	0.00171793	0.0151523	-1.18328
646	Tkfc	-1.14167	3.01984	-3.94033	0.00172454	0.0151656	-0.998394
647	Cox19	-0.607415	5.20449	-3.93738	0.00173413	0.015215	-1.22789
648	Ftsj1	-0.726613	4.97658	-3.93445	0.0017437	0.0152738	-1.18691
649	Fam162a	-0.661736	6.8271	-3.93368	0.0017462	0.0152826	-1.35707
650	Pfas	-0.691351	6.65583	-3.92712	0.00176786	0.0154061	-1.36348
651	Wwox	-1.06054	3.01215	-3.92642	0.00177017	0.0154087	-1.02132
652	Tmbim1	-0.848787	3.76081	-3.92566	0.0017727	0.0154087	-1.06803
653	Ddx21	-0.621128	9.10437	-3.92469	0.00177594	0.0154238	-1.50893
654	Nmral1	-0.565818	6.60366	-3.92152	0.00178657	0.0155029	-1.37846
655	Lrpprc	-0.989242	6.38227	-3.91953	0.00179324	0.0155475	-1.34701
656	C1qtnf12	-1.55061	7.8344	-3.91762	0.00179971	0.0155759	-1.43876
657	Guk1	-0.645042	6.49356	-3.91753	0.0018	0.0155759	-1.36879
658	Rexo2	-0.626674	8.24284	-3.91637	0.00180393	0.015579	-1.4742
659	Gfer	-0.550778	6.32123	-3.9162	0.00180451	0.015579	-1.36524
660	Macrod1	-0.800538	3.81406	-3.91277	0.00181617	0.0156267	-1.10495
661	Acp1	-0.641404	7.32102	-3.91231	0.00181775	0.0156272	-1.43052
662	Mybl2	-0.543361	6.43814	-3.91023	0.00182486	0.015675	-1.38841
663	Nop14	-0.742598	6.30731	-3.90966	0.00182684	0.0156789	-1.37496
664	Tspan33	-1.21973	6.30207	-3.90869	0.00183017	0.0156805	-1.36124
665	Nudt5	-0.414928	7.21257	-3.90826	0.00183165	0.0156805	-1.43417
666	mt-Nd4	-0.75428	12.8265	-3.90007	0.00186009	0.0158574	-1.73045
667	Chtf8	-0.845626	6.98463	-3.89922	0.00186304	0.0158693	-1.43679
668	Nol8	-0.586925	6.59217	-3.89617	0.00187378	0.0159214	-1.42552
669	Gorasp1	-1.04129	2.98083	-3.89571	0.00187541	0.0159214	-1.07474
670	Pxmp2	-1.293	3.5515	-3.88878	0.0019	0.0160674	-1.10317
671	Pdia6	-0.55569	8.70341	-3.88744	0.00190481	0.0160773	-1.54817
672	Ing5	-0.569395	5.12263	-3.88661	0.0019078	0.0160893	-1.2965
673	Eif2b5	-0.504491	5.90484	-3.88547	0.0019119	0.0161087	-1.39613
674	Klhdc2	-0.530684	6.8786	-3.88509	0.00191327	0.0161087	-1.46274
675	Gpr89	-0.581567	4.82844	-3.87868	0.00193649	0.0162639	-1.28311
676	Desi1	-0.474399	6.55785	-3.87741	0.0019411	0.0162722	-1.4604
677	Wdr60	-1.26174	3.47048	-3.8771	0.00194226	0.0162722	-1.12981
678	Nsdhl	-0.832536	4.02923	-3.87619	0.00194558	0.0162867	-1.19744
679	Ccnd2	-0.589317	8.89993	-3.87386	0.00195414	0.0163349	-1.5914
680	Zcchc17	-0.469102	6.54016	-3.87307	0.00195705	0.0163349	-1.46431
681	Slc35b1	-0.518524	6.83683	-3.87285	0.00195786	0.0163349	-1.48068
682	Hist1h2an	-1.69106	1.91568	-3.87265	0.00195859	0.0163349	-1.14565
683	Nle1	-0.796117	5.69027	-3.87007	0.00196812	0.0163714	-1.39096
684	Snrpe	-0.389796	9.21057	-3.86977	0.00196925	0.0163714	-1.61658
685	Rita1	-1.17618	3.19699	-3.86947	0.00197037	0.0163714	-1.12365
686	Tomm70a	-0.573815	7.70304	-3.86908	0.00197182	0.0163714	-1.5332
687	Wdr74	-1.16744	3.47068	-3.86034	0.00200453	0.0165894	-1.15676
688	Ptpmt1	-0.527888	5.74198	-3.85576	0.00202191	0.0166657	-1.43079
689	Morn2	-1.08401	2.98122	-3.85421	0.00202781	0.0166667	-1.14262
690	Xrcc3	-0.892987	3.36471	-3.85401	0.00202858	0.0166667	-1.16163
691	Them6	-0.829698	5.72429	-3.85306	0.00203224	0.0166834	-1.43269
692	Sh2d4a	-2.86521	2.26205	-3.85176	0.00203722	0.0167108	-1.23741
693	Tmed5	-0.517125	5.91167	-3.85096	0.00204029	0.0167225	-1.44387
694	Naa16	-0.618825	5.97041	-3.84239	0.00207351	0.0168546	-1.46767
695	Dpp9	-0.696431	4.74073	-3.84212	0.00207459	0.0168546	-1.32936
696	Mtap	-0.552221	6.19883	-3.84104	0.00207882	0.0168756	-1.49758
697	Txn2	-0.551901	7.58139	-3.83549	0.00210069	0.0170124	-1.59103
698	Gfi1b	-0.610264	5.67766	-3.83406	0.00210636	0.0170313	-1.46632
699	Plod3	-0.899143	5.85571	-3.82988	0.00212305	0.0170979	-1.45438
700	Smarcb1	-0.480794	7.00198	-3.82533	0.00214134	0.0171955	-1.58279
701	Samd14	-1.65292	4.71568	-3.82523	0.00214173	0.0171955	-1.34843
702	Polr1c	-0.576862	6.86734	-3.8252	0.00214185	0.0171955	-1.57181
703	Gnl1	-0.503574	5.26807	-3.82369	0.00214797	0.0172311	-1.44708
704	Sf3a1	-0.502139	6.78178	-3.82044	0.0021612	0.0172905	-1.57743
705	Slc16a1	-0.720558	6.5843	-3.81997	0.00216311	0.0172905	-1.56033
706	Ptcd2	-0.636567	6.09366	-3.81953	0.00216491	0.0172905	-1.52851
707	Klf1	-0.976731	6.91416	-3.81896	0.00216724	0.0172905	-1.57211
708	Epx	-2.67709	4.02566	-3.8161	0.00217896	0.0173703	-1.21186
709	Hist1h1b	-1.17581	2.86429	-3.81292	0.00219208	0.017434	-1.2223
710	1700021F05Rik	-0.927774	4.27455	-3.81127	0.00219894	0.0174647	-1.31675
711	Eif2b3	-0.775351	5.31421	-3.81052	0.00220204	0.0174647	-1.46182
712	Slc25a33	-1.1855	3.15522	-3.80625	0.00221988	0.0175655	-1.22459
713	Tomm20	-0.516411	8.70541	-3.80606	0.00222066	0.0175655	-1.70437
714	Usp10	-0.556754	6.24304	-3.8001	0.00224581	0.017735	-1.57898
715	Emc9	-1.15661	3.1233	-3.79093	0.00228509	0.0179722	-1.25498
716	Mrpl42	-0.474247	6.84587	-3.78678	0.00230307	0.0180354	-1.63765
717	Hars	-0.645614	6.46926	-3.78315	0.0023189	0.0181315	-1.61992
718	Comt	-0.892415	6.091	-3.78128	0.00232711	0.0181601	-1.58939
719	Dnajc25	-0.528771	5.41842	-3.78111	0.00232789	0.0181601	-1.53422
720	Orc1	-0.937452	4.12553	-3.7796	0.00233454	0.018198	-1.35892
721	Bud31	-0.521478	6.54418	-3.77855	0.00233915	0.0182033	-1.63329
722	Tsen2	-0.858217	3.54346	-3.77737	0.00234438	0.0182051	-1.32378
723	Tm9sf4	-0.485849	5.63055	-3.77445	0.00235737	0.0182921	-1.57105
724	Rps12	-0.707579	4.51045	-3.7698	0.00237819	0.0183976	-1.42487
725	Pgls	-0.45184	7.92284	-3.76911	0.00238131	0.0184078	-1.73813
726	Dnaja3	-0.757498	5.5889	-3.76762	0.00238801	0.0184316	-1.55797
727	Tubb5	-0.431532	10.9507	-3.7648	0.00240079	0.0185022	-1.90769
728	Abcf2	-0.590102	6.85996	-3.76379	0.00240539	0.0185237	-1.68381
729	Cdc6	-0.663263	6.84193	-3.76109	0.00241768	0.0185903	-1.68433
730	Dusp8	-2.97663	0.752803	-3.76015	0.00242202	0.0185956	-1.57057
731	Pcbp1	-0.406309	9.78082	-3.75961	0.0024245	0.0186006	-1.8559
732	Pgm3	-0.949045	3.27938	-3.75834	0.00243031	0.0186171	-1.31335
733	Btaf1	-0.680583	5.88413	-3.75663	0.00243821	0.0186636	-1.61619
734	Cep41	-0.917935	3.73113	-3.74914	0.00247299	0.0188873	-1.37164
735	Cops5	-0.503531	7.4835	-3.74658	0.00248502	0.0189084	-1.75608
736	9130401M01Rik	-0.635158	5.56684	-3.7453	0.00249105	0.0189305	-1.60941
737	Ptbp1	-0.458572	7.96115	-3.74517	0.00249164	0.0189305	-1.78362
738	Ak2	-0.39526	8.20001	-3.74444	0.00249509	0.0189426	-1.79333
739	Slc29a2	-1.15114	2.88257	-3.74206	0.00250635	0.0189998	-1.33463
740	Mcm8	-0.779466	3.65607	-3.74087	0.002512	0.0190285	-1.37753
741	Slc7a11	-1.59515	2.84942	-3.73972	0.00251752	0.0190561	-1.35837
742	Snrpd1	-0.399003	9.24943	-3.7367	0.00253193	0.0191368	-1.87134
743	Lsm12	-0.535205	6.17009	-3.733	0.00254974	0.0192323	-1.70452
744	Sergef	-1.0533	2.59151	-3.72875	0.00257035	0.0192972	-1.35049
745	Tvp23b	-0.59824	5.43717	-3.72853	0.00257141	0.0192972	-1.63367
746	Nfia	-1.39032	5.52418	-3.7284	0.00257208	0.0192972	-1.61623
747	Mylpf	-1.83193	2.45319	-3.72616	0.002583	0.0193244	-1.37727
748	Tnfaip2	-0.637569	8.38038	-3.726	0.00258377	0.0193244	-1.83841
749	Ufm1	-0.480109	6.03346	-3.72577	0.00258491	0.0193244	-1.6951
750	Cep76	-0.788992	4.64002	-3.72412	0.00259298	0.0193282	-1.5214
751	Guf1	-0.555929	4.94914	-3.72302	0.0025984	0.0193503	-1.5866
752	Cdt1	-0.555888	7.56779	-3.72144	0.00260618	0.0193503	-1.80456
753	Mphosph10	-0.613541	6.367	-3.72125	0.00260713	0.0193503	-1.72872
754	Isy1	-0.561325	6.18621	-3.72042	0.00261125	0.0193503	-1.71671
755	Ppp2r1b	-0.76947	7.09605	-3.72036	0.00261155	0.0193503	-1.77974
756	Reps2	-1.67838	1.84113	-3.72024	0.00261215	0.0193503	-1.4503
757	Hpn	-1.83958	2.82695	-3.72007	0.00261298	0.0193503	-1.36515
758	Ncdn	-0.586054	4.82035	-3.72	0.00261331	0.0193503	-1.58317
759	Hist1h1e	-0.825922	5.0295	-3.71943	0.00261612	0.019357	-1.62231
760	Pdxp	-0.729421	4.94358	-3.7179	0.00262375	0.0193896	-1.6002
761	Psmg4	-0.555256	6.25958	-3.71736	0.00262644	0.0193896	-1.72959
762	Polq	-0.734173	4.53157	-3.71702	0.00262813	0.0193896	-1.53161
763	Rhd	-1.7663	6.64374	-3.7156	0.00263519	0.0194148	-1.73245
764	Chac1	-2.29892	1.66484	-3.71554	0.00263548	0.0194148	-1.59011
765	Sod2	-0.520909	7.43223	-3.71519	0.00263726	0.0194148	-1.80877
766	Hist1h2bg	-1.69458	2.34991	-3.71374	0.00264451	0.0194378	-1.38282
767	Abcb9	-1.26353	2.22462	-3.71344	0.00264598	0.0194378	-1.39065
768	Armc6	-0.970298	3.84132	-3.71069	0.00265982	0.0194579	-1.45678
769	Rpf2	-0.650947	6.33158	-3.7105	0.00266078	0.0194579	-1.74143
770	Ppm1g	-0.571987	8.80744	-3.7103	0.00266181	0.0194579	-1.89662
771	Eif1ad	-0.494147	6.58034	-3.71022	0.00266219	0.0194579	-1.76707
772	Creld2	-1.09824	4.87142	-3.70838	0.00267152	0.0194981	-1.56266
773	Rpp38	-0.791046	4.0285	-3.70704	0.00267829	0.0195195	-1.47355
774	Nt5dc3	-0.902684	3.75266	-3.70159	0.00270613	0.0196433	-1.46184
775	Shq1	-0.735597	4.63238	-3.69669	0.00273139	0.0198074	-1.57959
776	mt-Atp8	-0.625618	7.04753	-3.69207	0.0027554	0.0199248	-1.82616
777	Dhcr7	-0.827486	3.55863	-3.68944	0.0027692	0.0200051	-1.481
778	Ecd	-0.504624	7.47633	-3.68868	0.00277321	0.0200111	-1.86519
779	Pigb	-0.684801	3.68919	-3.68438	0.0027959	0.0201386	-1.48676
780	Psmc3	-0.409778	8.19824	-3.68421	0.00279681	0.0201386	-1.91154
781	Gtpbp6	-0.637188	4.56039	-3.67946	0.00282212	0.0202611	-1.62781
782	Pacsin2	-0.565262	6.05855	-3.67916	0.00282376	0.0202611	-1.78055
783	Zfp800	-0.571246	6.55134	-3.67712	0.00283467	0.0202897	-1.83043
784	Ntmt1	-0.833124	3.88088	-3.677	0.00283535	0.0202897	-1.53559
785	Tomm40	-0.861804	7.05345	-3.67694	0.00283568	0.0202897	-1.85146
786	Znrd2	-0.749646	6.11338	-3.67456	0.0028485	0.0203527	-1.7876
787	Supt3	-0.611671	4.70861	-3.67261	0.00285905	0.0204137	-1.6525
788	Sowaha	-1.81519	2.01627	-3.67148	0.0028652	0.0204291	-1.50199
789	U2surp	-0.416495	8.03843	-3.67032	0.00287152	0.0204455	-1.93044
790	Daam1	-0.761296	5.02945	-3.66836	0.00288225	0.0205036	-1.69605
791	Med22	-0.518842	5.55495	-3.66704	0.00288944	0.0205301	-1.76423
792	Clpb	-0.565498	5.40224	-3.66659	0.00289194	0.0205336	-1.74351
793	Faap100	-0.604699	5.5309	-3.66386	0.00290695	0.0206258	-1.77309
794	Enoph1	-0.732982	4.78838	-3.66257	0.00291409	0.0206477	-1.66348
795	Psmc5	-0.533688	6.25006	-3.66151	0.00291994	0.0206748	-1.83282
796	Smn1	-0.492981	7.09638	-3.66103	0.00292264	0.0206795	-1.89322
797	Endod1	-0.706398	5.62918	-3.65793	0.00293988	0.0207493	-1.77879
798	Setd4	-1.11523	2.61235	-3.65225	0.00297179	0.0208968	-1.47755
799	Zfp692	-0.75149	4.67082	-3.64734	0.00299958	0.0210579	-1.67363
800	Dapk2	-1.77698	2.36701	-3.64711	0.00300089	0.0210579	-1.51138
801	Pgrmc2	-0.498974	6.45656	-3.64605	0.00300695	0.0210822	-1.88468
802	Hyal2	-0.90082	3.863	-3.64566	0.00300922	0.0210822	-1.57016
803	Nanp	-0.620367	4.29439	-3.64542	0.00301056	0.0210822	-1.65339
804	Vcpkmt	-0.907466	3.17983	-3.64442	0.00301631	0.0211079	-1.51652
805	Spr	-0.556813	5.65964	-3.63792	0.00305375	0.0213407	-1.83217
806	Slc38a5	-1.9526	4.37798	-3.63397	0.0030768	0.0214283	-1.61438
807	Fancc	-0.791227	3.5619	-3.6328	0.00308363	0.0214467	-1.56423
808	Gtf2f1	-0.515109	6.80693	-3.6328	0.00308365	0.0214467	-1.92919
809	Spef1	-1.61808	1.03468	-3.62969	0.00310193	0.0215298	-1.70406
810	Nfkb2	-1.00607	4.14707	-3.62735	0.00311572	0.0215684	-1.65425
811	Rbms2	-1.11601	2.68242	-3.62501	0.00312965	0.0216485	-1.52275
812	Ube2q2	-0.757138	3.99996	-3.62358	0.00313815	0.0216779	-1.63444
813	Rad23a	-0.672495	5.93205	-3.62211	0.00314693	0.0216944	-1.87529
814	Tsen15	-0.651434	4.86971	-3.62119	0.00315243	0.0217016	-1.74843
815	Dctpp1	-0.475083	7.38387	-3.62087	0.00315436	0.0217016	-1.98691
816	Wrb	-0.581101	4.52296	-3.61824	0.00317019	0.0217812	-1.73821
817	Adat1	-0.853291	3.29597	-3.61788	0.00317233	0.0217812	-1.57503
818	Prdx3	-0.81098	5.95895	-3.61482	0.00319087	0.0218658	-1.88191
819	Qsox2	-1.07905	3.15244	-3.61478	0.00319108	0.0218658	-1.55331
820	Emc8	-0.521943	6.28964	-3.61105	0.00321384	0.0219922	-1.93566
821	Hnrnpm	-0.392446	9.5374	-3.61002	0.00322014	0.0220205	-2.125
822	Ubox5	-0.957488	3.0274	-3.60732	0.00323671	0.0221042	-1.56926
823	Noa1	-0.756473	5.38538	-3.60599	0.00324492	0.0221158	-1.84272
824	Acsl5	-0.491016	7.88227	-3.60139	0.0032734	0.0222543	-2.04863
825	Larp1	-0.613542	8.76379	-3.6013	0.00327397	0.0222543	-2.09504
826	Denr	-0.369928	7.83565	-3.59921	0.00328702	0.0223132	-2.0518
827	Psmb5	-0.359931	8.22106	-3.5967	0.00330275	0.0223917	-2.07486
828	Eef1e1	-0.803985	5.40273	-3.59471	0.0033153	0.0224282	-1.85511
829	2008-09-01	-0.843061	7.83818	-3.59468	0.00331548	0.0224282	-2.05368
830	Lrrc17	-0.73195	6.42983	-3.59146	0.00333585	0.0224801	-1.97768
831	Nbas	-0.953298	3.51061	-3.59035	0.00334294	0.0225044	-1.63402
832	Pprc1	-0.620249	5.26158	-3.59017	0.00334405	0.0225044	-1.86844
833	Cebpz	-0.455069	7.53864	-3.58985	0.00334609	0.0225044	-2.05174
834	Tal1	-0.594282	6.87586	-3.58581	0.0033719	0.0226477	-2.02214
835	Bcat2	-0.632924	4.62252	-3.58548	0.00337405	0.0226477	-1.79898
836	Acp5	-1.20152	3.71931	-3.583	0.00338999	0.0227267	-1.64907
837	Rpl7	-0.348916	10.8228	-3.58288	0.00339081	0.0227267	-2.24704
838	Atp1b2	-1.27583	6.8087	-3.58183	0.00339756	0.0227456	-2.01117
839	Rrp7a	-0.753103	3.95367	-3.57906	0.00341555	0.0228077	-1.71979
840	Apex1	-0.456886	6.86802	-3.57775	0.00342403	0.0228478	-2.03695
841	Tbl2	-0.589112	5.08379	-3.57176	0.00346336	0.023065	-1.88385
842	Dars2	-0.75515	4.80238	-3.57102	0.00346823	0.0230823	-1.82727
843	Babam2	-0.470364	6.0973	-3.56938	0.00347904	0.0231293	-2.0013
844	Ints2	-0.491102	5.63035	-3.569	0.00348156	0.0231293	-1.95076
845	2210016F16Rik	-0.83831	4.3516	-3.56874	0.00348333	0.0231293	-1.76914
846	Tpd52l2	-0.422423	6.08655	-3.56849	0.00348494	0.0231293	-1.99842
847	Haus6	-0.605119	5.22368	-3.56802	0.00348809	0.0231293	-1.90643
848	Snapc4	-0.785424	4.23803	-3.56696	0.00349514	0.0231293	-1.77356
849	Trmt5	-0.781273	3.96402	-3.56635	0.00349921	0.0231293	-1.73073
850	Hebp1	-1.80443	4.73297	-3.56606	0.00350111	0.0231293	-1.77695
851	Slc25a42	-1.70035	1.82749	-3.56585	0.00350251	0.0231293	-1.69399
852	Slc40a1	-1.52319	4.67336	-3.56226	0.00352659	0.0232582	-1.77984
853	Svbp	-0.908833	5.54448	-3.56166	0.00353062	0.0232697	-1.93351
854	Ints5	-0.54389	6.62211	-3.55687	0.00356296	0.0234525	-2.06928
855	Chchd10	-1.79916	4.94352	-3.55414	0.00358152	0.023515	-1.82489
856	Rpl18	-0.500425	7.5865	-3.55412	0.00358167	0.023515	-2.13018
857	Bckdhb	-0.709837	3.59067	-3.55263	0.00359186	0.0235667	-1.73026
858	Srsf9	-0.38403	7.60877	-3.54978	0.00361142	0.0236565	-2.13351
859	Pigw	-0.684697	3.86464	-3.54962	0.00361251	0.0236565	-1.74451
860	Hes1	-1.25843	4.39615	-3.54926	0.003615	0.0236576	-1.7819
861	Pes1	-0.429443	6.53445	-3.54624	0.00363588	0.0237552	-2.07813
862	Ddah2	-0.702894	4.67592	-3.54361	0.00365411	0.0238218	-1.88587
863	Cenpv	-1.86065	3.70971	-3.54099	0.00367241	0.0238648	-1.70911
864	Bcas2	-0.491252	7.01122	-3.53969	0.00368153	0.0239089	-2.11516
865	Zfp639	-0.603514	6.05961	-3.53736	0.0036979	0.0239887	-2.05668
866	Tmem39b	-0.685035	3.94409	-3.53689	0.00370122	0.0239888	-1.80216
867	Ndufaf1	-0.810751	3.96998	-3.5366	0.00370325	0.0239888	-1.79331
868	Suv39h2	-0.605206	4.1976	-3.53548	0.00371115	0.0240247	-1.82502
869	Gale	-0.76869	4.5767	-3.53331	0.00372659	0.0240852	-1.87117
870	Prep	-0.527625	6.11034	-3.53328	0.00372674	0.0240852	-2.06084
871	Zfp593	-0.512057	5.48416	-3.53158	0.00373889	0.0241429	-2.00176
872	Kyat3	-1.26168	3.28998	-3.52987	0.00375108	0.0241757	-1.71003
873	Hist1h2ai	-2.25474	0.967452	-3.52776	0.00376616	0.0242423	-1.84846
874	Lsg1	-0.594876	6.00096	-3.52575	0.00378067	0.0242485	-2.07328
875	Asna1	-0.749206	5.15772	-3.52352	0.00379673	0.0243086	-1.97607
876	Tmem41a	-0.960238	4.9737	-3.52351	0.00379683	0.0243086	-1.94856
877	Msmo1	-0.612322	5.4057	-3.52303	0.0038003	0.0243086	-2.01104
878	Pycr2	-0.573792	7.37913	-3.52219	0.00380637	0.0243322	-2.17013
879	Thoc6	-0.481408	5.97148	-3.52098	0.00381517	0.0243578	-2.0715
880	Nme6	-0.752401	4.43621	-3.51954	0.00382569	0.0243873	-1.87826
881	Stk35	-0.625891	4.10353	-3.51664	0.00384689	0.024499	-1.85949
882	Glrx3	-0.457906	7.53017	-3.51479	0.00386051	0.0245551	-2.19516
883	Nln	-0.536315	4.81152	-3.51439	0.00386343	0.0245583	-1.94988
884	Mnd1	-0.912199	3.94327	-3.51116	0.0038873	0.0246486	-1.81867
885	Kdm5c	-0.419206	6.43947	-3.50912	0.00390249	0.0246877	-2.13973
886	Msto1	-0.708342	4.03754	-3.50883	0.00390459	0.0246877	-1.87287
887	Ndufa5	-0.531582	7.43874	-3.50624	0.00392396	0.0247732	-2.20126
888	Sdad1	-0.603457	6.75412	-3.50363	0.00394353	0.0248813	-2.17059
889	Kpna3	-0.436115	6.2461	-3.49956	0.0039743	0.0250136	-2.14295
890	Tmem161a	-0.455749	5.65074	-3.49541	0.00400587	0.0251192	-2.09651
891	Exosc2	-0.455916	6.02765	-3.49375	0.00401857	0.0251781	-2.13358
892	Epb41l5	-1.26706	2.48783	-3.4932	0.00402283	0.0251781	-1.74099
893	Mrpl52	-0.532827	7.83213	-3.4929	0.00402513	0.0251781	-2.25074
894	Pdlim1	-0.813505	6.47531	-3.48954	0.004051	0.025288	-2.1659
895	Ell2	-0.849982	5.51989	-3.48912	0.00405428	0.025288	-2.07167
896	Thg1l	-1.02101	3.10329	-3.48493	0.00408682	0.0254236	-1.77704
897	Gypa	-1.17394	4.78269	-3.48243	0.00410634	0.0254983	-1.9457
898	Nup43	-0.741596	4.79933	-3.48051	0.0041214	0.0255366	-1.98881
899	Golm1	-1.09071	5.47505	-3.47977	0.00412725	0.0255366	-2.06049
900	Nup214	-0.453339	6.32403	-3.47955	0.00412899	0.0255366	-2.18967
901	Otud6b	-0.603765	5.73748	-3.47942	0.00413003	0.0255366	-2.12741
902	Pmm1	-0.834206	5.313	-3.4774	0.00414598	0.0256041	-2.07842
903	Stard10	-0.920796	6.80156	-3.47607	0.00415653	0.025617	-2.22674
904	Cetn3	-0.466683	7.95723	-3.47507	0.00416442	0.0256404	-2.29194
905	Ddit3	-0.754532	5.59386	-3.4739	0.00417374	0.0256786	-2.09265
906	Med8	-0.456374	6.45391	-3.47334	0.00417818	0.0256786	-2.2027
907	Fam241a	-0.975944	5.37959	-3.47237	0.00418592	0.0257106	-2.06474
908	Prpf3	-0.43507	6.43679	-3.46696	0.0042294	0.0258997	-2.21144
909	Gpn1	-0.468803	5.193	-3.45362	0.00433857	0.0263624	-2.11454
910	Snrnp200	-0.412821	7.17983	-3.4519	0.00435277	0.0263997	-2.29185
911	Rad23b	-0.385817	8.39812	-3.44881	0.00437861	0.0264794	-2.3678
912	Ran	-0.50057	10.5485	-3.44694	0.00439428	0.0265584	-2.48046
913	Eif4b	-0.372655	8.61186	-3.4445	0.00441475	0.0266348	-2.38879
914	Csnk2b	-0.389544	7.0959	-3.44413	0.00441789	0.026638	-2.30436
915	Sec23ip	-0.491412	5.95056	-3.43694	0.00447896	0.0269266	-2.22472
916	Glo1	-0.511593	6.87229	-3.43655	0.00448234	0.026931	-2.30043
917	1700037H04Rik	-0.495467	6.48843	-3.43607	0.00448644	0.0269395	-2.27027
918	Eif4ebp1	-0.519189	6.53136	-3.42744	0.00456103	0.0272964	-2.28994
919	Srsf2	-0.338544	9.58637	-3.42687	0.00456605	0.0272964	-2.47405
920	Ddx41	-0.449505	5.87047	-3.42673	0.00456725	0.0272964	-2.24817
921	Nmt2	-0.547072	5.78697	-3.42241	0.00460506	0.0274403	-2.25281
922	Ptrhd1	-0.562052	4.95885	-3.42214	0.00460748	0.0274403	-2.1288
923	Gde1	-0.5327	5.81016	-3.42088	0.00461859	0.0274744	-2.25216
924	Rpe	-0.585152	5.15683	-3.42049	0.00462198	0.0274785	-2.13981
925	Arhgef25	-2.65669	1.63515	-3.41484	0.00467216	0.0276961	-1.94967
926	Mrps34	-0.511695	6.03622	-3.41394	0.00468023	0.0277278	-2.28869
927	Slc1a4	-2.10862	3.2235	-3.41066	0.00470967	0.0278698	-1.87959
928	Bst2	-0.71467	4.63689	-3.41001	0.00471551	0.0278882	-2.12357
929	Trim28	-0.355615	8.80374	-3.40873	0.00472705	0.0279087	-2.46806
930	Faf1	-0.469346	6.00844	-3.40421	0.00476809	0.0280852	-2.2981
931	Larp1b	-0.727414	6.51504	-3.40366	0.0047731	0.0280863	-2.33278
932	Eif2s3x	-0.501983	7.47873	-3.40344	0.00477515	0.0280863	-2.39993
933	Ninl	-1.1103	3.45658	-3.40328	0.00477655	0.0280863	-1.95387
934	Stt3b	-0.40526	7.15088	-3.40008	0.00480589	0.028195	-2.3822
935	Mrps24	-0.499689	6.4583	-3.4	0.00480668	0.028195	-2.34295
936	Hax1	-0.603248	5.91453	-3.39934	0.00481271	0.028195	-2.28532
937	Mipol1	-1.1345	2.1303	-3.39804	0.0048247	0.0282053	-1.8978
938	Gfm2	-0.636701	4.76828	-3.39697	0.00483453	0.0282053	-2.16381
939	Elp6	-0.823856	3.33287	-3.39657	0.00483828	0.0282053	-1.95677
940	Tmcc2	-1.82998	2.22048	-3.39588	0.00484465	0.0282263	-1.90443
941	Selenoi	-0.571535	4.81415	-3.39276	0.00487364	0.0283336	-2.16872
942	Gna15	-0.413589	5.62081	-3.3924	0.00487695	0.0283336	-2.27695
943	Brcc3	-0.490843	4.88634	-3.39055	0.0048943	0.0283951	-2.17835
944	Eral1	-0.502554	4.89591	-3.38691	0.00492846	0.0285514	-2.20364
945	Tsacc	-0.995026	2.26631	-3.38612	0.00493587	0.0285687	-1.91654
946	Pcsk4	-1.08196	3.0452	-3.38383	0.00495755	0.0286549	-1.96525
947	Sphk1	-2.15887	4.32516	-3.37761	0.0050169	0.0289487	-2.04285
948	Agpat4	-1.58067	0.935504	-3.37446	0.00504721	0.0291071	-2.06234
949	Rpl12	-0.50457	6.18069	-3.37396	0.00505202	0.0291184	-2.36148
950	Thada	-0.892176	3.79079	-3.37176	0.00507339	0.0291921	-2.03769
951	Hist2h2ac	-1.32555	1.71253	-3.37134	0.00507742	0.0291987	-1.94956
952	Mrpl50	-0.578766	5.65132	-3.37071	0.00508357	0.0292176	-2.31734
953	Cd2bp2	-0.409213	5.78694	-3.36967	0.00509368	0.0292418	-2.34493
954	Mpp6	-0.525291	6.49228	-3.36939	0.00509637	0.0292418	-2.40565
955	Gstm5	-1.72418	3.06297	-3.36773	0.00511258	0.0293018	-1.95452
956	Slc30a9	-0.462569	5.32188	-3.36374	0.00515177	0.0294597	-2.29825
957	Erp29	-0.378846	8.26133	-3.36364	0.00515275	0.0294597	-2.5201
958	Cdpf1	-0.946713	3.7673	-3.36346	0.00515458	0.0294597	-2.05938
959	Dad1	-0.426639	7.60109	-3.3608	0.00518081	0.0295765	-2.48794
960	Acsl3	-0.574385	5.03097	-3.35992	0.00518961	0.0296068	-2.26761
961	Timm44	-0.553855	7.03491	-3.35876	0.00520114	0.0296427	-2.4584
962	Bud23	-0.548504	5.56288	-3.3578	0.00521066	0.0296804	-2.32506
963	Gatb	-0.847954	3.27031	-3.35625	0.00522617	0.0297024	-2.0181
964	Tcof1	-0.465244	8.1998	-3.35371	0.00525161	0.0297806	-2.53449
965	Tmem69	-0.846372	3.28008	-3.35039	0.00528509	0.0298857	-2.02557
966	Hist1h2ae	-0.959462	3.13991	-3.34652	0.00532438	0.0300262	-2.03667
967	Slc7a7	-1.59369	1.53761	-3.34588	0.00533091	0.0300464	-2.06264
968	Eif5b	-0.443792	9.20316	-3.34529	0.00533689	0.0300635	-2.60996
969	Crnkl1	-0.476654	5.75196	-3.34287	0.0053617	0.0301866	-2.39616
970	Itfg2	-0.681867	4.13314	-3.34176	0.00537312	0.0302129	-2.15738
971	Mrps25	-0.429492	6.29655	-3.34051	0.00538593	0.0302228	-2.44165
972	Zfp566	-1.13401	1.98915	-3.33991	0.00539209	0.0302269	-1.99901
973	Smim13	-0.548554	5.32858	-3.33903	0.00540123	0.0302269	-2.33783
974	Hsd17b12	-0.503801	6.10558	-3.33901	0.00540146	0.0302269	-2.43647
975	Polr2i	-0.38668	6.81467	-3.33789	0.00541305	0.0302751	-2.48663
976	Mrpl54	-0.49106	6.76516	-3.33707	0.0054215	0.0303057	-2.48034
977	Minpp1	-1.0902	5.73372	-3.33607	0.00543193	0.0303326	-2.37588
978	Med20	-0.495718	5.87338	-3.33603	0.00543227	0.0303326	-2.40944
979	Ctu2	-0.456609	5.41432	-3.33383	0.00545523	0.0304275	-2.36893
980	Prelid3b	-0.52106	6.60289	-3.32952	0.00550038	0.0306133	-2.48314
981	Nufip1	-0.508722	5.03858	-3.32815	0.00551483	0.0306594	-2.3449
982	Slc25a1	-0.558564	6.49407	-3.32258	0.00557393	0.0309347	-2.49705
983	Ercc6l	-0.505793	5.36532	-3.32234	0.00557649	0.0309347	-2.3792
984	Nap1l1	-0.332658	9.08025	-3.32098	0.00559104	0.0309985	-2.64692
985	Map2k2	-0.442724	6.80616	-3.31887	0.00561372	0.0310905	-2.51909
986	Srsf1	-0.378893	8.7956	-3.31393	0.00566704	0.0313177	-2.64034
987	Tarsl2	-0.73161	4.18622	-3.31124	0.00569635	0.0314285	-2.21739
988	Samd1	-0.539891	6.26908	-3.30916	0.00571901	0.0315136	-2.50504
989	Nr2c2ap	-0.474593	5.11864	-3.30898	0.00572103	0.0315136	-2.36365
990	Kat2a	-0.506823	5.1051	-3.30803	0.00573143	0.0315538	-2.39347
991	Mrps10	-0.558752	5.8068	-3.3061	0.00575262	0.0315978	-2.46487
992	Rbis	-0.480127	6.8522	-3.30563	0.00575781	0.0315978	-2.5457
993	Ccdc91	-0.912304	2.73275	-3.30461	0.0057691	0.0316416	-2.06353
994	Epdr1	-1.01886	5.93163	-3.3018	0.00580024	0.0317953	-2.44312
995	Ubtf	-0.467777	7.00596	-3.3013	0.00580576	0.0318085	-2.56573
996	Pdap1	-0.419405	8.55577	-3.29943	0.00582662	0.0318714	-2.65829
997	Enpp1	-0.643445	3.83479	-3.29867	0.00583506	0.0319004	-2.22606
998	Micos13	-0.393885	6.62708	-3.29811	0.00584128	0.0319173	-2.55359
999	Mrpl47	-0.554779	5.904	-3.29213	0.00590858	0.032216	-2.49435
1000	Cul4a	-0.548408	5.76019	-3.28976	0.00593547	0.032328	-2.47351
1001	Hint2	-0.695701	4.89684	-3.28913	0.00594267	0.0323499	-2.36889
1002	Ipo13	-0.632571	4.06091	-3.28604	0.00597786	0.0324928	-2.27348
1003	Aldh18a1	-0.864988	5.19191	-3.28594	0.005979	0.0324928	-2.3869
1004	Gemin6	-0.83852	4.58981	-3.28503	0.00598948	0.0325007	-2.30241
1005	Slc25a44	-0.514733	5.68575	-3.28133	0.00603205	0.0326258	-2.49186
1006	Rnf213	-0.520855	6.2952	-3.28116	0.00603402	0.0326258	-2.54995
1007	Slc12a2	-0.544973	4.59253	-3.28085	0.00603759	0.0326258	-2.37573
1008	Ubqln4	-0.547843	5.60258	-3.27815	0.00606887	0.0327376	-2.49684
1009	Pex10	-1.137	2.58579	-3.27772	0.00607392	0.0327376	-2.09355
1010	Cep63	-0.565548	4.46031	-3.27764	0.00607488	0.0327376	-2.3397
1011	Camsap2	-1.96674	3.79497	-3.27622	0.00609139	0.0327746	-2.172
1012	Tmem183a	-0.386977	6.25268	-3.27556	0.00609906	0.0327859	-2.56349
1013	Syne3	-0.638054	4.85293	-3.27549	0.00609993	0.0327859	-2.40659
1014	Rps27	-0.893235	2.78942	-3.27223	0.0061381	0.0329564	-2.11684
1015	Derl1	-0.384484	7.44812	-3.27143	0.00614753	0.0329896	-2.64286
1016	Rab4a	-0.990126	4.62533	-3.27091	0.00615361	0.0330048	-2.35831
1017	Acat2	-0.603858	5.2634	-3.26932	0.00617244	0.033071	-2.47433
1018	Ppp1r11	-0.477074	6.26671	-3.26782	0.00619014	0.033131	-2.56807
1019	Plaa	-0.534009	6.17848	-3.26446	0.00623017	0.0333086	-2.57424
1020	Emc6	-0.469231	7.77999	-3.26356	0.00624093	0.0333086	-2.67763
1021	Bsn	-0.558561	4.69664	-3.2622	0.00625715	0.0333168	-2.41284
1022	Arrb1	-0.58157	7.12673	-3.26189	0.00626086	0.0333168	-2.64909
1023	Tmem109	-0.606686	5.2669	-3.26122	0.00626889	0.0333168	-2.47767
1024	Dnttip2	-0.619116	6.14709	-3.26054	0.00627709	0.0333168	-2.57686
1025	Rsl24d1	-0.432839	6.89599	-3.26045	0.00627814	0.0333168	-2.63274
1026	Ass1	-0.744838	4.70033	-3.26027	0.00628038	0.0333168	-2.38703
1027	Lhfpl2	-1.20677	4.0457	-3.2594	0.00629078	0.0333546	-2.26054
1028	Cycs	-0.460514	6.58876	-3.25555	0.00633734	0.0335491	-2.61817
1029	Tmem184a	-1.32667	1.89109	-3.25139	0.00638805	0.0337649	-2.14122
1030	Nrarp	-1.06749	3.5545	-3.24862	0.0064221	0.0339031	-2.22404
1031	Slc22a23	-1.49486	3.01425	-3.24845	0.00642413	0.0339031	-2.16924
1032	Mrpl55	-0.760702	5.23378	-3.24845	0.00642417	0.0339031	-2.4866
1033	Cpox	-1.01504	8.01073	-3.24795	0.00643028	0.0339178	-2.71057
1034	Oasl1	-1.25342	3.62933	-3.24475	0.00646989	0.0340739	-2.24064
1035	Lyrm7	-1.57129	1.28434	-3.24252	0.0064975	0.034184	-2.1917
1036	Gdf3	-1.77374	1.46918	-3.24201	0.00650397	0.0341841	-2.20546
1037	Mia2	-0.514445	6.49521	-3.24167	0.00650811	0.0341868	-2.63587
1038	Mrps18a	-0.419068	5.51097	-3.24037	0.00652442	0.0342373	-2.57146
1039	Rbm14	-0.735015	6.09324	-3.23979	0.00653169	0.0342578	-2.60212
1040	Utp3	-0.397327	7.18652	-3.23712	0.00656508	0.0343975	-2.69881
1041	Dph6	-0.494919	5.53869	-3.23594	0.00657999	0.0344579	-2.57189
1042	Dhx33	-0.518477	5.49708	-3.23532	0.00658778	0.034481	-2.56163
1043	Pole3	-0.457927	7.09877	-3.23428	0.00660098	0.0345324	-2.69711
1044	Lonp1	-0.520082	6.52397	-3.2332	0.00661461	0.0345614	-2.65646
1045	Prkdc	-0.585949	4.44485	-3.23304	0.00661669	0.0345614	-2.41928
1046	Naa10	-0.444457	7.12134	-3.23038	0.0066505	0.0346963	-2.70752
1047	Ppp5c	-0.512115	6.50494	-3.23034	0.00665103	0.0346963	-2.66257
1048	Wdr73	-0.482673	5.37817	-3.22993	0.00665614	0.0346963	-2.55615
1049	Immt	-0.415539	7.43418	-3.22886	0.00666979	0.0347323	-2.72719
1050	Rpl19	-0.420534	5.64017	-3.22684	0.00669577	0.0348317	-2.61103
1051	Nutf2	-0.595125	8.22089	-3.22634	0.00670213	0.034847	-2.77611
1052	Klf9	-1.64106	4.79619	-3.22565	0.00671097	0.0348752	-2.44495
1053	Mea1	-0.462175	5.87163	-3.22376	0.00673531	0.0349482	-2.61934
1054	Fdps	-0.828359	4.13437	-3.22344	0.00673941	0.0349517	-2.36651
1055	Prkrip1	-0.586356	4.88034	-3.22228	0.00675449	0.0350121	-2.50239
1056	Nhlrc2	-0.519896	5.23799	-3.22124	0.00676789	0.0350459	-2.55308
1057	Cdk4	-0.399564	7.53518	-3.22077	0.006774	0.0350597	-2.75275
1058	Uba6	-0.37466	6.14972	-3.22038	0.00677916	0.0350687	-2.66156
1059	Ndufs6	-0.385786	7.53503	-3.21992	0.00678509	0.0350815	-2.75048
1060	Prg2	-1.74486	7.91696	-3.2196	0.00678922	0.0350851	-2.70025
1061	Tpcn1	-0.660822	6.35057	-3.21925	0.00679383	0.0350911	-2.66945
1062	Nae1	-0.458019	6.08203	-3.21199	0.00688892	0.0354744	-2.66423
1063	Trim37	-0.486114	6.71539	-3.20963	0.00692022	0.0356177	-2.71505
1064	Pdcd5	-0.402269	6.63199	-3.20786	0.00694375	0.0357207	-2.72057
1065	Paox	-0.540444	5.16236	-3.20466	0.00698643	0.035886	-2.56654
1066	2008-03-01	-0.618572	5.00321	-3.20093	0.0070365	0.0360886	-2.54519
1067	Mfn1	-0.607921	5.09922	-3.1999	0.00705036	0.0361415	-2.57895
1068	Pigl	-1.01593	2.38849	-3.1986	0.00706801	0.0361769	-2.22614
1069	E2f6	-0.543748	5.40172	-3.19834	0.00707146	0.0361769	-2.60666
1070	Fgd6	-1.99306	0.675535	-3.19768	0.00708047	0.0362048	-2.33863
1071	Ntn4	-1.38467	1.30617	-3.19463	0.00712201	0.0363261	-2.24926
1072	Mboat2	-2.50501	1.73382	-3.19414	0.00712871	0.0363261	-2.29828
1073	Rpn1	-0.358267	9.27617	-3.18974	0.00718906	0.0365767	-2.90491
1074	Pygo2	-0.434703	6.31673	-3.18885	0.00720137	0.036621	-2.7311
1075	Sf3b4	-0.467372	7.40973	-3.18226	0.00729285	0.0370124	-2.81045
1076	Mlh1	-0.693404	4.68403	-3.1809	0.00731181	0.0370875	-2.54346
1077	Eif3c	-0.400739	8.61735	-3.1755	0.00738787	0.0373645	-2.89285
1078	Cpt2	-0.601426	4.55233	-3.1742	0.00740628	0.037417	-2.5317
1079	Adi1	-0.561184	5.07347	-3.17399	0.00740927	0.037417	-2.61989
1080	Spta1	-1.02537	3.94439	-3.17027	0.0074624	0.0375847	-2.40699
1081	Polr2h	-0.62557	5.07029	-3.17011	0.00746459	0.0375847	-2.61629
1082	Dis3	-0.618638	5.96857	-3.1695	0.00747335	0.0376102	-2.73608
1083	Ptrh1	-1.1939	2.44537	-3.16889	0.00748207	0.0376125	-2.27289
1084	Mtmr4	-0.442981	5.66748	-3.1687	0.00748487	0.0376125	-2.69446
1085	Tmem56	-2.4604	3.59021	-3.16357	0.0075588	0.0378624	-2.32873
1086	Tatdn2	-0.4374	6.39973	-3.16344	0.00756059	0.0378624	-2.78359
1087	Mrrf	-0.618042	4.82729	-3.16148	0.00758907	0.0379677	-2.60125
1088	Insig1	-1.14258	2.62063	-3.16014	0.00760857	0.0380093	-2.30306
1089	Tysnd1	-0.552654	5.40939	-3.15738	0.00764896	0.0381737	-2.69805
1090	Slc6a9	-2.31486	2.73539	-3.15503	0.00768353	0.0383157	-2.29014
1091	Med29	-0.628336	3.93183	-3.15375	0.00770233	0.0383836	-2.47957
1092	Exosc8	-0.412604	7.86796	-3.15051	0.00775038	0.0385289	-2.89669
1093	6030458C11Rik	-0.443456	5.82838	-3.14908	0.00777158	0.0385779	-2.75089
1094	Asb17	-2.02194	2.51317	-3.14755	0.00779449	0.0386492	-2.30208
1095	Mrpl46	-0.488588	5.83769	-3.14736	0.00779731	0.0386492	-2.76081
1096	Mrpl21	-0.39499	6.36005	-3.14706	0.00780174	0.0386523	-2.80637
1097	Agrn	-0.816574	4.08993	-3.14357	0.00785414	0.0388553	-2.50168
1098	Ddx51	-0.550835	5.34685	-3.1415	0.00788536	0.0389756	-2.70142
1099	Plpp1	-2.02711	1.76851	-3.14109	0.00789152	0.0389756	-2.34127
1100	Plekhj1	-0.470283	5.50113	-3.14074	0.00789683	0.0389756	-2.7481
1101	Psma3	-0.370697	8.18904	-3.1387	0.00792776	0.0390811	-2.94153
1102	Pofut1	-0.634965	5.1782	-3.13658	0.00796005	0.0391476	-2.68525
1103	Fars2	-0.686338	4.07467	-3.13317	0.00801224	0.0393321	-2.5495
1104	Dhcr24	-0.927183	3.29715	-3.13168	0.00803504	0.0394251	-2.41628
1105	Fkbp2	-0.494302	5.63235	-3.1303	0.00805643	0.039492	-2.75032
1106	Sgf29	-0.438556	5.47846	-3.1276	0.00809813	0.0396317	-2.76995
1107	Dut	-0.443975	8.97717	-3.12745	0.00810048	0.0396317	-3.00084
1108	Ubqln1	-0.338327	7.21874	-3.12714	0.00810539	0.0396367	-2.90617
1109	Kctd3	-0.658303	3.48389	-3.12644	0.00811625	0.039653	-2.47577
1110	Mterf4	-0.648945	3.79012	-3.12485	0.00814102	0.0397189	-2.50687
1111	Eif2b4	-0.434656	6.36451	-3.12481	0.00814168	0.0397189	-2.84897
1112	Nfkbie	-0.922165	2.97484	-3.12426	0.00815011	0.0397327	-2.40795
1113	Tspan4	-0.531388	6.15227	-3.12317	0.0081673	0.0397678	-2.84604
1114	Ndufaf7	-0.54146	4.69692	-3.12205	0.00818471	0.0398336	-2.63967
1115	Gadd45gip1	-0.41433	6.93169	-3.11998	0.00821735	0.0399734	-2.89976
1116	Psmg2	-0.593675	6.7471	-3.11885	0.0082351	0.0400215	-2.884
1117	Idi1	-1.01813	3.61299	-3.11796	0.00824922	0.040071	-2.44503
1118	Ext1	-0.815071	4.22445	-3.11467	0.00830142	0.0402862	-2.59258
1119	Ppp2r5b	-1.29104	3.31327	-3.11191	0.00834533	0.0404415	-2.417
1120	Edf1	-0.390157	7.65706	-3.10932	0.00838695	0.040554	-2.96042
1121	Srp19	-0.423468	7.06353	-3.10923	0.00838843	0.040554	-2.92636
1122	Psmd2	-0.317393	8.1158	-3.10608	0.00843919	0.0407608	-3.00013
1123	Dvl1	-0.437105	5.49619	-3.1035	0.00848093	0.0409052	-2.80644
1124	Rrp8	-0.52287	4.59449	-3.10069	0.00852676	0.041067	-2.67918
1125	Stxbp1	-0.700152	4.80469	-3.09906	0.00855342	0.0411485	-2.71551
1126	Smarca5	-0.373128	7.63076	-3.09824	0.00856683	0.0411822	-2.97993
1127	Tcf3	-0.414965	7.1282	-3.09764	0.00857669	0.0411974	-2.95629
1128	Ttc4	-0.410385	5.66805	-3.09721	0.00858379	0.0412054	-2.8409
1129	Orc5	-0.587525	5.51052	-3.09618	0.00860076	0.0412675	-2.81483
1130	Gpn3	-0.942738	2.76015	-3.09457	0.00862726	0.0413557	-2.41822
1131	Thap7	-0.642946	4.64824	-3.0935	0.00864506	0.0414021	-2.70841
1132	Fam129b	-0.633097	4.43163	-3.09186	0.00867226	0.0415129	-2.65076
1133	Mrps15	-0.449568	6.7125	-3.08951	0.00871137	0.041661	-2.93909
1134	Ahctf1	-0.736246	6.64819	-3.08588	0.00877215	0.0418812	-2.94253
1135	Syngr2	-0.415789	7.59806	-3.08578	0.00877386	0.0418812	-3.00382
1136	Btnl10	-2.04501	2.34821	-3.08509	0.00878558	0.0418939	-2.40153
1137	Rybp	-0.542328	4.88211	-3.08501	0.00878688	0.0418939	-2.74529
1138	Rp9	-0.358272	8.25326	-3.08462	0.00879342	0.0418961	-3.04708
1139	Rps26	-0.282782	10.6138	-3.08291	0.00882224	0.0419746	-3.18159
1140	2004-09-01	-1.35639	2.53589	-3.08161	0.00884427	0.0420598	-2.42854
1141	Senp3	-0.572322	3.8052	-3.07956	0.00887912	0.0421862	-2.61504
1142	Cdk16	-0.575209	5.17776	-3.07829	0.00890079	0.0422497	-2.81619
1143	Scly	-0.549803	5.58269	-3.0767	0.00892788	0.04234	-2.86655
1144	Ap2a1	-0.578771	4.01754	-3.07669	0.0089281	0.04234	-2.65282
1145	Thoc1	-0.364548	6.6067	-3.07384	0.00897692	0.0425319	-2.96535
1146	Tmem147	-0.3747	7.11429	-3.07219	0.00900534	0.0425882	-3.00678
1147	Ppox	-0.914334	4.56923	-3.07193	0.00900987	0.0425891	-2.73437
1148	Dis3l2	-0.665176	4.08464	-3.07047	0.00903513	0.042665	-2.66482
1149	Rpl9-ps6	-0.715654	3.05705	-3.07027	0.00903849	0.042665	-2.51818
1150	Poglut1	-0.469542	5.3275	-3.06821	0.00907436	0.0427552	-2.85414
1151	E2f4	-0.731397	6.46818	-3.06655	0.00910321	0.0428336	-2.95091
1152	Psmc2	-0.383325	7.75015	-3.06653	0.00910362	0.0428336	-3.04368
1153	Sac3d1	-0.523556	5.72031	-3.06449	0.00913919	0.042972	-2.89746
1154	Zfp446	-0.942726	2.51298	-3.06279	0.00916896	0.0430542	-2.4503
1155	Mcm5	-0.363469	8.1468	-3.05966	0.0092242	0.0432544	-3.08187
1156	Gcat	-0.909267	3.11932	-3.05902	0.00923547	0.0432544	-2.51788
1157	Alg1	-0.488895	5.21017	-3.05392	0.00932607	0.0435732	-2.85278
1158	Sptb	-1.84712	4.05666	-3.0538	0.00932836	0.0435732	-2.59213
1159	Scd2	-0.503449	7.38666	-3.05375	0.00932918	0.0435732	-3.0527
1160	Syncrip	-0.364859	7.9057	-3.05167	0.00936637	0.0437172	-3.08682
1161	Eif5a	-0.331369	10.9432	-3.05155	0.00936858	0.0437172	-3.25597
1162	Slc39a11	-0.444577	6.4613	-3.05107	0.00937729	0.0437378	-2.99
1163	Tars2	-0.438081	5.49236	-3.04869	0.00942011	0.0438448	-2.89906
1164	Memo1	-0.554489	6.19631	-3.04846	0.00942417	0.0438448	-2.96816
1165	Qdpr	-0.329501	7.25268	-3.04552	0.00947746	0.0440238	-3.06201
1166	Hccs	-0.505544	4.70207	-3.04428	0.00949999	0.0440282	-2.80501
1167	Ndufaf2	-0.555062	4.65432	-3.04294	0.00952445	0.0440892	-2.80125
1168	Tstd3	-0.53797	3.98209	-3.04262	0.00953027	0.0440892	-2.68831
1169	Hagh	-0.706667	4.36058	-3.04261	0.00953045	0.0440892	-2.70381
1170	Sympk	-0.389664	5.42273	-3.04081	0.00956343	0.0442216	-2.932
1171	Paqr9	-2.5616	3.06451	-3.03916	0.00959363	0.0442789	-2.49213
1172	Tex10	-0.432147	5.68296	-3.03895	0.00959752	0.0442789	-2.94681
1173	Wapl	-0.414862	7.16689	-3.03478	0.00967453	0.044526	-3.07398
1174	Rpl27	-0.865947	2.8005	-3.03359	0.00969646	0.0445941	-2.53947
1175	Nudt2	-0.663271	3.49678	-3.03326	0.00970261	0.0446023	-2.62569
1176	Pkd2l2	-1.77146	1.06808	-3.03214	0.00972353	0.0446223	-2.53799
1177	Eef1aknmt	-0.543394	5.12256	-3.03209	0.00972448	0.0446223	-2.9033
1178	Tmem11	-0.426247	6.2131	-3.03054	0.00975333	0.0447145	-3.0132
1179	Eme2	-0.966814	1.93861	-3.02838	0.00979369	0.0448793	-2.49657
1180	Eftud2	-0.416344	7.15378	-3.02742	0.00981177	0.044942	-3.08733
1181	Dnajc2	-0.37739	8.08552	-3.02667	0.0098259	0.0449626	-3.14461
1182	Vav2	-0.697914	3.77912	-3.02477	0.00986164	0.0450894	-2.70152
1183	Flvcr1	-0.68908	4.87348	-3.02335	0.00988852	0.045192	-2.86214
1184	Zfp142	-0.71932	4.0534	-3.02189	0.00991618	0.0452558	-2.72024
1185	Bcs1l	-0.479667	5.42475	-3.02182	0.00991756	0.0452558	-2.94127
1186	BC017158	-0.658628	4.6259	-3.02168	0.00992024	0.0452558	-2.83356
1187	Cmss1	-0.427655	5.64577	-3.02081	0.00993677	0.045311	-2.97685
1188	Utp25	-0.436115	4.81535	-3.02017	0.00994902	0.0453426	-2.87453
1189	Aurkaip1	-0.379309	7.0898	-3.01998	0.0099526	0.0453426	-3.09233
1190	Mrpl40	-0.426458	6.28647	-3.01944	0.00996298	0.0453696	-3.03326
1191	Erh	-0.378764	8.13623	-3.01876	0.00997581	0.0453967	-3.16289
1192	Podnl1	-1.09557	1.65418	-3.01866	0.00997783	0.0453967	-2.50657
1193	Arhgdig	-1.84689	2.67323	-3.01592	0.0100303	0.045615	-2.52874
1194	Mdga1	-0.981787	3.25442	-3.01501	0.0100478	0.0456595	-2.6308
1195	2310009B15Rik	-0.60058	4.44072	-3.01495	0.010049	0.0456595	-2.80254
1196	Rwdd4a	-0.370636	6.39754	-3.01361	0.0100748	0.0457561	-3.06052
1197	Dph3	-0.457314	6.43589	-3.01282	0.0100901	0.0457858	-3.06408
1198	Trmt1	-0.357334	6.34476	-3.01161	0.0101134	0.0458294	-3.06848
1199	Taco1	-1.27933	2.04797	-3.01111	0.010123	0.0458527	-2.51949
1200	Metrn	-0.597099	4.99591	-3.00905	0.0101631	0.0459728	-2.92818
1201	Psen2	-0.39409	7.24202	-3.00809	0.0101818	0.0459964	-3.12939
1202	Erf	-0.636499	4.38159	-3.00688	0.0102054	0.0460826	-2.84461
1203	Eif5	-0.347073	9.01325	-3.00517	0.0102389	0.0462131	-3.23655
1204	Swi5	-0.406875	7.89994	-3.00409	0.01026	0.0462678	-3.17758
1205	Rcc1l	-0.523855	5.26756	-3.00103	0.0103204	0.0464792	-2.96376
1206	Ppil1	-0.428391	6.84499	-3.00026	0.0103355	0.0464792	-3.11995
1207	Krr1	-0.436965	5.54786	-2.99736	0.0103932	0.0466617	-2.99569
1208	Myg1	-0.385621	5.77276	-2.996	0.0104203	0.0467629	-3.03287
1209	Aunip	-0.645004	5.0454	-2.9952	0.0104363	0.0467937	-2.95516
1210	Col5a1	-2.19578	1.61012	-2.9947	0.0104463	0.0468178	-2.57206
1211	Sart3	-0.362877	6.25067	-2.99282	0.0104839	0.0469448	-3.09015
1212	Asf1a	-0.568181	5.88864	-2.99255	0.0104893	0.0469486	-3.03673
1213	Nup93	-0.419967	7.4424	-2.98813	0.0105785	0.0472441	-3.17462
1214	Arl2	-0.579245	4.8089	-2.98763	0.0105886	0.0472561	-2.93033
1215	Utp18	-0.581721	5.0539	-2.98754	0.0105904	0.0472561	-2.94846
1216	Chaf1b	-0.42145	5.426	-2.98581	0.0106255	0.0473073	-3.00774
1217	Arhgef12	-1.3377	3.05011	-2.98573	0.0106272	0.0473073	-2.64114
1218	Slc16a10	-0.935081	5.11827	-2.9856	0.0106298	0.0473073	-2.93823
1219	Bola1	-0.474369	5.58761	-2.98449	0.0106523	0.0473279	-3.04241
1220	Prkag1	-0.432448	7.58294	-2.98309	0.0106811	0.0474323	-3.19621
1221	Chchd3	-0.436319	6.54584	-2.98237	0.0106958	0.0474563	-3.12711
1222	Ubash3a	-0.776419	3.81666	-2.98176	0.0107082	0.0474904	-2.74819
1223	Mtrex	-0.34163	6.94647	-2.98058	0.0107325	0.0475571	-3.16331
1224	Gja1	-2.17356	0.603375	-2.98058	0.0107325	0.0475571	-2.63549
1225	Nop9	-0.398977	6.66981	-2.97886	0.0107678	0.0476764	-3.14169
1226	Usp14	-0.345094	7.31567	-2.97799	0.0107858	0.0477311	-3.19129
1227	Tmem70	-0.415832	5.88032	-2.97494	0.0108489	0.0479271	-3.07554
1228	Blvrb	-0.977703	8.12088	-2.97348	0.0108793	0.0480404	-3.23841
1229	Gdpd1	-1.0158	2.76805	-2.96978	0.0109567	0.0482775	-2.6431
1230	Eif2b2	-0.38542	6.73089	-2.96879	0.0109774	0.0483478	-3.16733
1231	Prim2	-0.392858	5.69391	-2.9653	0.011051	0.0485506	-3.08347
1232	Srprb	-0.421683	5.47966	-2.96511	0.0110549	0.0485506	-3.05269
1233	Slc25a37	-0.429538	6.64031	-2.96503	0.0110567	0.0485506	-3.16461
1234	Ldha	-0.343167	9.38534	-2.9601	0.0111614	0.0489049	-3.34479
1235	Cercam	-0.675349	5.09684	-2.95617	0.0112458	0.0492325	-3.0181
1236	Tubb3	-1.88652	1.8294	-2.95582	0.0112533	0.0492443	-2.60496
1237	Ccdc59	-0.377585	6.01128	-2.9549	0.0112731	0.0493098	-3.1381
1238	Wdr89	-0.492534	5.66423	-2.9545	0.0112818	0.0493265	-3.11256
1239	Crip2	-1.85907	4.24828	-2.95159	0.0113448	0.0494829	-2.81191
1240	Dym	-0.58368	5.67247	-2.95152	0.0113464	0.0494829	-3.09973
1241	Magt1	-0.455598	7.90334	-2.94898	0.0114015	0.0496368	-3.27697
1242	Uchl5	-0.455535	6.9357	-2.94626	0.0114611	0.0497893	-3.22056
1243	Cars2	-0.377776	5.61423	-2.94604	0.0114658	0.0497893	-3.12179
1244	Cdk11b	-0.443251	6.86542	-2.94578	0.0114716	0.0497933	-3.22303
1245	Ahcyl2	-0.603215	3.90935	-2.94428	0.0115046	0.0498941	-2.84411
1246	Abce1	-0.522089	6.84484	-2.94364	0.0115187	0.0499167	-3.21307
1247	Exosc9	-0.467471	5.71126	-2.94198	0.0115553	0.0499864	-3.12067
1248	Vps52	-0.480382	5.67303	-2.94094	0.0115782	0.0500352	-3.12658
1249	Tlcd1	-0.975182	3.17095	-2.9403	0.0115925	0.0500625	-2.7362
1250	Pbdc1	-0.407851	6.93603	-2.9398	0.0116035	0.0500888	-3.23366
1251	Rpl36a-ps1	-0.553471	4.54853	-2.93837	0.0116353	0.050162	-3.00642
1252	Rpl22l1	-0.319535	8.38159	-2.93508	0.0117088	0.0504149	-3.32342
1253	Carnmt1	-0.417498	6.50599	-2.93414	0.0117299	0.0504632	-3.21804
1254	C530008M17Rik	-1.13594	2.65884	-2.93381	0.0117372	0.0504734	-2.67877
1255	Slc39a8	-1.18796	4.17243	-2.93342	0.0117461	0.0504905	-2.86259
1256	Drosha	-0.419724	6.08753	-2.93188	0.0117808	0.0505835	-3.19182
1257	Spata5	-0.684721	3.56381	-2.93177	0.0117831	0.0505835	-2.82899
1258	Abca3	-0.698624	4.99601	-2.92639	0.011905	0.0509586	-3.05444
1259	Trmt2a	-0.369649	6.13996	-2.92349	0.0119712	0.0511494	-3.20979
1260	Ndufab1	-0.334218	7.2978	-2.92334	0.0119747	0.0511494	-3.28622
1261	Cnot11	-0.446266	5.12035	-2.92211	0.0120029	0.0512272	-3.08445
1262	Arvcf	-0.790448	2.39359	-2.92119	0.0120241	0.0512961	-2.69656
1263	Ddx28	-0.570172	4.56581	-2.92012	0.0120486	0.0513613	-2.98991
1264	Ndufb4	-0.432881	5.84705	-2.92001	0.0120512	0.0513613	-3.18459
1265	Znhit3	-0.446397	4.58491	-2.91948	0.0120635	0.051378	-3.00938
1266	Akap1	-0.673084	4.17939	-2.9157	0.012151	0.0515999	-2.94869
1267	Bag5	-0.430123	5.06462	-2.91547	0.0121562	0.0516006	-3.09769
1268	Senp1	-0.385482	6.30139	-2.91308	0.0122118	0.0517905	-3.2353
1269	Slc26a1	-1.811	2.42343	-2.9129	0.0122162	0.0517905	-2.68652
1270	Tnpo2	-0.423019	6.33496	-2.91017	0.01228	0.0520307	-3.25061
1271	Tmem267	-0.769103	3.76085	-2.90939	0.0122984	0.052074	-2.89473
1272	Kctd7	-1.15183	2.54035	-2.90411	0.0124232	0.0524935	-2.71736
1273	Uap1	-0.457738	6.42168	-2.90208	0.0124715	0.0526321	-3.26639
1274	Pigyl	-0.447289	5.18202	-2.90184	0.0124772	0.0526344	-3.14754
1275	St6galnac6	-0.584712	4.35269	-2.90028	0.0125144	0.0527479	-3.03687
1276	Tacc2	-1.36169	2.0146	-2.89974	0.0125274	0.05277	-2.69959
1277	Fastk	-0.430529	5.13311	-2.89944	0.0125346	0.05277	-3.14311
1278	Eif3l	-0.386341	7.54965	-2.89735	0.0125848	0.0528913	-3.35181
1279	Urm1	-0.467087	5.96901	-2.89614	0.0126138	0.0529695	-3.24296
1280	Rpusd2	-1.24581	2.39057	-2.89473	0.0126479	0.0530472	-2.73139
1281	Donson	-0.68483	4.49205	-2.89348	0.0126782	0.0531473	-3.01597
1282	Taf6	-0.481499	5.48557	-2.89332	0.0126822	0.0531473	-3.18179
1283	Svip	-0.752812	4.84059	-2.89257	0.0127002	0.0531791	-3.06241
1284	Top1mt	-1.07999	2.59445	-2.88922	0.0127818	0.0533664	-2.7518
1285	Tex261	-0.303888	7.27049	-2.88844	0.012801	0.053382	-3.35509
1286	Yif1b	-0.355633	6.44735	-2.8879	0.0128142	0.0533833	-3.30479
1287	Dzip3	-0.636746	5.22806	-2.88778	0.012817	0.0533833	-3.16673
1288	Trp53	-0.421847	5.57106	-2.8844	0.0129002	0.053676	-3.21091
1289	Mrpl24	-0.436038	7.18369	-2.88241	0.0129493	0.0538461	-3.35583
1290	Dcaf13	-0.369833	7.19102	-2.87912	0.013031	0.0540976	-3.36305
1291	Noc3l	-0.70315	4.57351	-2.87743	0.0130731	0.0541842	-3.05639
1292	Ehd1	-0.375006	6.95795	-2.87672	0.0130907	0.0541842	-3.34972
1293	Stub1	-0.464497	6.80915	-2.87666	0.0130922	0.0541842	-3.3491
1294	Asb16	-1.30209	1.62021	-2.87556	0.0131198	0.0542675	-2.73133
1295	Evi5	-1.17206	2.45262	-2.87195	0.0132106	0.0545548	-2.74962
1296	Stard4	-0.429726	5.45984	-2.87126	0.0132281	0.0545762	-3.22766
1297	Gfm1	-0.482328	5.27417	-2.87021	0.0132545	0.0546473	-3.18151
1298	Coq4	-0.728844	3.76715	-2.86877	0.0132912	0.0547638	-2.95175
1299	Smco4	-0.477038	5.69058	-2.86794	0.0133123	0.0548191	-3.26362
1300	Pdia2	-1.49639	2.15929	-2.86684	0.0133402	0.0548674	-2.75574
1301	Dusp19	-0.632697	3.94599	-2.86645	0.0133502	0.0548866	-2.98878
1302	Aatf	-0.409131	4.91629	-2.86377	0.0134188	0.0551018	-3.17842
1303	Cnot10	-0.438	5.61544	-2.85518	0.0136407	0.0558556	-3.28728
1304	Eif2b1	-0.521404	5.94805	-2.85394	0.013673	0.0559653	-3.30008
1305	Sil1	-0.464265	5.14987	-2.85127	0.0137429	0.0562063	-3.23032
1306	Tsr2	-0.438481	4.74002	-2.85101	0.0137497	0.0562116	-3.1757
1307	Ascc3	-0.424095	5.16051	-2.8508	0.0137552	0.0562116	-3.23256
1308	Fastkd1	-0.91132	2.59463	-2.84769	0.013837	0.0564556	-2.82493
1309	Ak3	-0.424457	6.26852	-2.84667	0.013864	0.0565112	-3.35547
1310	Eif4a3	-0.359773	8.91977	-2.84321	0.0139558	0.0567584	-3.53608
1311	Uqcrq	-0.323347	8.41044	-2.84231	0.0139798	0.0568213	-3.5026
1312	Gas2	-1.33259	1.65667	-2.84221	0.0139826	0.0568213	-2.7804
1313	Wdhd1	-0.346911	6.56277	-2.84131	0.0140066	0.0568741	-3.39788
1314	Hirip3	-0.381362	6.78189	-2.83941	0.0140574	0.0570578	-3.40837
1315	Zc3h15	-0.301711	7.45931	-2.83712	0.0141189	0.0572621	-3.45663
1316	Slc35d1	-0.614633	5.10991	-2.83581	0.0141544	0.0573601	-3.24125
1317	Bloc1s5	-0.654115	4.58516	-2.83502	0.0141759	0.0574244	-3.17225
1318	Ubap2	-0.428333	6.76597	-2.83287	0.014234	0.0576215	-3.42527
1319	Rpl36	-0.648269	3.8735	-2.83241	0.0142467	0.0576215	-3.06331
1320	2310011J03Rik	-0.392953	5.53738	-2.8313	0.0142767	0.0577181	-3.31018
1321	Psmd6	-0.359939	6.97732	-2.83011	0.0143091	0.0577822	-3.43781
1322	Ankrd49	-0.487543	6.10398	-2.82994	0.0143138	0.0577822	-3.38076
1323	Gdf15	-1.60432	2.48226	-2.8296	0.0143232	0.0577917	-2.81748
1324	Tmc8	-1.21503	2.47189	-2.82857	0.0143513	0.0578593	-2.82083
1325	Ergic1	-0.417043	5.59216	-2.82661	0.0144051	0.05803	-3.33225
1326	Gon4l	-0.400186	6.09033	-2.82626	0.0144147	0.0580457	-3.38721
1327	Sars	-0.582073	6.56511	-2.82436	0.014467	0.0581418	-3.42214
1328	Crcp	-0.61008	4.49662	-2.82069	0.0145687	0.0584424	-3.16647
1329	Hddc2	-0.637168	4.62996	-2.82042	0.0145762	0.0584424	-3.1883
1330	Tyw1	-0.434474	5.06272	-2.81968	0.0145969	0.0585023	-3.27262
1331	Fitm2	-0.830618	2.95301	-2.81685	0.0146758	0.0587376	-2.9212
1332	Timm23	-1.15564	1.81908	-2.81654	0.0146844	0.0587376	-2.82221
1333	Rpl36al	-0.332259	8.50466	-2.81555	0.0147124	0.0587804	-3.56193
1334	Exosc5	-0.351634	6.85667	-2.81361	0.0147669	0.0589519	-3.46843
1335	Psmf1	-0.518521	6.3265	-2.8125	0.0147982	0.0590305	-3.42217
1336	Shc1	-0.366227	6.01635	-2.81127	0.0148329	0.0591462	-3.39934
1337	Eif4e2	-0.396526	6.98149	-2.81007	0.0148667	0.0592577	-3.4792
1338	Mars2	-0.614412	4.43424	-2.80973	0.0148765	0.0592736	-3.18057
1339	Pus7l	-0.858734	3.76724	-2.80787	0.0149293	0.0594373	-3.0722
1340	Akr7a5	-0.481796	5.99142	-2.80741	0.0149424	0.0594663	-3.41061
1341	Car2	-0.784008	8.50881	-2.80155	0.0151103	0.059994	-3.5822
1342	Ap5z1	-0.761439	3.62021	-2.79825	0.0152058	0.0603028	-3.04969
1343	Rrs1	-0.412778	7.28803	-2.79754	0.0152262	0.0603602	-3.51248
1344	Pcbd2	-0.500721	5.67096	-2.79669	0.0152509	0.060393	-3.37661
1345	Ddx1	-0.316499	6.92354	-2.79635	0.015261	0.060393	-3.49661
1346	Prodh	-0.659449	4.07194	-2.79604	0.01527	0.060393	-3.13465
1347	Tmem185b	-0.534176	4.35177	-2.79504	0.0152991	0.0604612	-3.18552
1348	Tnfrsf22	-1.18739	1.4057	-2.7934	0.0153471	0.0605802	-2.86112
1349	Pon2	-0.39751	6.13593	-2.79179	0.0153941	0.060719	-3.44612
1350	Mocs1	-0.618159	4.9452	-2.79131	0.0154082	0.060742	-3.29068
1351	Lhpp	-0.772166	2.75478	-2.79118	0.0154119	0.060742	-2.93795
1352	Abhd11	-0.519837	5.07264	-2.78919	0.0154706	0.0609204	-3.3202
1353	C2cd2	-0.579564	4.00483	-2.78819	0.0155	0.0609481	-3.14884
1354	Loxl2	-1.03063	3.99856	-2.78757	0.0155184	0.0609497	-3.09967
1355	Hist1h2bm	-1.62259	1.06739	-2.7853	0.0155856	0.0611901	-2.87371
1356	Hist1h3g	-1.5155	1.01366	-2.78507	0.0155925	0.0611937	-2.87203
1357	Mtif2	-0.467528	4.49633	-2.78217	0.015679	0.0614019	-3.26423
1358	Nob1	-0.614733	5.55915	-2.78208	0.0156817	0.0614019	-3.39543
1359	Pcid2	-0.487295	4.61551	-2.78086	0.0157181	0.0615208	-3.26264
1360	Phrf1	-0.29942	6.62072	-2.78053	0.0157279	0.0615357	-3.51854
1361	Acy1	-0.752359	3.90691	-2.7802	0.0157379	0.0615511	-3.12168
1362	Cops8	-0.350426	6.41044	-2.77708	0.0158318	0.0618708	-3.50233
1363	Scarb1	-0.462084	6.57367	-2.77661	0.0158459	0.061902	-3.51915
1364	Ttll4	-0.49792	5.00091	-2.77575	0.0158719	0.0619325	-3.33857
1365	Nsmce3	-0.524152	4.1908	-2.77553	0.0158785	0.0619347	-3.18687
1366	Tmem129	-0.60328	3.8521	-2.77149	0.016001	0.0623648	-3.1141
1367	Pitpnm2	-0.597172	5.25501	-2.77066	0.0160266	0.0624407	-3.40832
1368	Cog8	-0.435921	5.85459	-2.77043	0.0160336	0.062444	-3.4537
1369	Hspa4l	-0.441295	6.11467	-2.76797	0.0161089	0.0626655	-3.47999
1370	Pus1	-0.558122	5.09238	-2.76654	0.0161526	0.0627951	-3.36561
1371	Rbks	-0.743665	3.3702	-2.76611	0.0161661	0.062816	-3.04945
1372	Tmem151b	-1.01374	1.14236	-2.76495	0.0162016	0.06293	-2.9018
1373	Myo9a	-0.544902	4.66797	-2.76439	0.0162191	0.0629742	-3.30281
1374	Ankrd13b	-0.840969	2.66526	-2.76415	0.0162263	0.0629781	-3.01246
1375	Ddx39b	-0.334077	9.04311	-2.75953	0.0163697	0.0634245	-3.69656
1376	Trim44	-0.443642	5.52825	-2.75945	0.0163724	0.0634245	-3.44966
1377	Hmbs	-0.633535	7.16506	-2.75511	0.0165081	0.0638046	-3.58379
1378	Mtg2	-0.479962	4.27383	-2.75461	0.0165239	0.0638342	-3.24113
1379	Ddx3x	-0.273486	9.40422	-2.75447	0.0165283	0.0638342	-3.72729
1380	Wdr62	-0.726452	3.85828	-2.75358	0.0165564	0.0638702	-3.21205
1381	Hypk	-0.443912	5.58305	-2.75289	0.0165781	0.0639054	-3.47503
1382	Ehbp1l1	-0.446781	6.74919	-2.75259	0.0165874	0.0639171	-3.56299
1383	Idh3a	-0.440539	6.48846	-2.7519	0.0166094	0.0639779	-3.54312
1384	Dhx15	-0.287887	8.02465	-2.75041	0.0166564	0.0640861	-3.65287
1385	Cdc25a	-0.392397	6.50505	-2.74994	0.0166715	0.0641	-3.55114
1386	Rplp1	-0.26451	12.2001	-2.7499	0.0166726	0.0641	-3.89404
1387	Pgp	-0.495031	7.10839	-2.74934	0.0166904	0.0641445	-3.59479
1388	Orc3	-0.402412	5.73802	-2.74845	0.0167187	0.0642174	-3.48003
1389	Mettl4	-0.61305	5.26055	-2.74749	0.0167493	0.0642983	-3.41746
1390	Siah1b	-0.61695	4.73844	-2.74718	0.016759	0.0643112	-3.32805
1391	Ankrd24	-0.702685	2.95654	-2.74609	0.016794	0.0643972	-3.09077
1392	D1Ertd622e	-0.545052	5.18452	-2.74545	0.0168144	0.064451	-3.40251
1393	Pcgf6	-0.537689	4.18725	-2.74453	0.0168439	0.0645156	-3.25742
1394	L2hgdh	-1.13316	2.45912	-2.74143	0.0169435	0.0648478	-2.95943
1395	Zfp213	-0.977897	2.94113	-2.7409	0.0169606	0.064865	-3.03734
1396	St3gal5	-1.10041	4.54678	-2.73924	0.0170143	0.0650217	-3.28697
1397	Pnpo	-0.486182	5.90023	-2.73715	0.017082	0.0651253	-3.53068
1398	Fbxo31	-0.461846	4.95762	-2.73685	0.0170919	0.0651253	-3.42537
1399	Zc3h8	-0.609098	3.5676	-2.73547	0.0171366	0.0652446	-3.15856
1400	Sap30	-0.956651	2.8281	-2.73451	0.0171681	0.0653226	-3.03259
1401	Elp4	-0.816603	3.80774	-2.73401	0.0171844	0.0653531	-3.17984
1402	Dpep2	-0.797951	4.14177	-2.73244	0.0172356	0.0655014	-3.22589
1403	Dtwd2	-0.646593	3.34679	-2.73243	0.0172362	0.0655014	-3.13648
1404	Abcg4	-1.50189	4.06495	-2.73132	0.0172726	0.0655909	-3.19006
1405	Alad	-0.506246	7.26342	-2.73085	0.0172881	0.0656252	-3.6422
1406	Nfkbib	-0.450794	6.16376	-2.72923	0.0173414	0.0657788	-3.5518
1407	Jagn1	-0.521661	5.56154	-2.72538	0.0174688	0.0661142	-3.48818
1408	Ube4a	-0.661641	3.68694	-2.72171	0.0175912	0.0665244	-3.20005
1409	Fxr1	-0.30447	6.66829	-2.72131	0.0176043	0.0665244	-3.61886
1410	Mcat	-0.603658	4.30093	-2.72115	0.0176098	0.0665244	-3.34694
1411	Slc3a2	-0.375147	8.04782	-2.71983	0.0176542	0.0666427	-3.70244
1412	Alg14	-0.640333	3.54355	-2.71916	0.0176764	0.0666526	-3.16559
1413	Hist1h4c	-1.29742	1.45533	-2.71824	0.0177075	0.0667205	-2.98024
1414	Trappc4	-0.313904	6.48891	-2.71688	0.0177534	0.0668439	-3.61461
1415	Crls1	-0.500183	4.88436	-2.71515	0.0178119	0.06699	-3.4125
1416	Tor1b	-0.369178	6.12317	-2.7145	0.0178338	0.0670018	-3.59506
1417	Coq6	-0.426476	4.61546	-2.71447	0.0178347	0.0670018	-3.36791
1418	Ppbp	-0.731021	4.98249	-2.71155	0.0179341	0.0673255	-3.50422
1419	Ddx54	-0.361193	5.9399	-2.70749	0.018073	0.067721	-3.59011
1420	Magoh	-0.303912	7.88535	-2.70298	0.0182287	0.0681054	-3.72796
1421	Ddb1	-0.276018	8.89478	-2.70226	0.0182536	0.0681486	-3.79505
1422	Hif3a	-0.673246	3.43983	-2.70155	0.018278	0.0681898	-3.20658
1423	Gpr155	-1.95826	1.28861	-2.69918	0.0183606	0.0684477	-3.01084
1424	Cd2ap	-0.70974	4.4505	-2.69846	0.0183858	0.0685166	-3.377
1425	Nupr1	-2.48279	1.47528	-2.69804	0.0184002	0.0685454	-3.00784
1426	Bccip	-0.794169	4.96647	-2.69733	0.0184253	0.068584	-3.44248
1427	Rrn3	-0.414011	6.08223	-2.69724	0.0184283	0.068584	-3.61999
1428	Dapk3	-1.03553	2.27294	-2.6968	0.0184439	0.068584	-3.0572
1429	Kel	-1.09239	4.80499	-2.6966	0.0184507	0.068584	-3.40254
1430	Hus1	-0.531848	4.42846	-2.69659	0.0184509	0.068584	-3.38229
1431	Znhit1	-0.605526	4.98582	-2.69468	0.0185183	0.0687938	-3.47987
1432	Cwf19l1	-0.645751	4.29453	-2.69458	0.0185216	0.0687938	-3.35121
1433	Fancf	-0.665826	3.30087	-2.69429	0.018532	0.0687938	-3.22991
1434	Myo19	-0.75784	2.68569	-2.69422	0.0185344	0.0687938	-3.08546
1435	Mettl15	-0.767389	3.03642	-2.69366	0.0185542	0.0688423	-3.13172
1436	Syce2	-0.380007	7.20108	-2.69027	0.018674	0.0691608	-3.70975
1437	Hnrnpll	-0.685087	5.50585	-2.68925	0.0187101	0.0692695	-3.5352
1438	Cda	-1.00001	4.86694	-2.68737	0.0187772	0.0694408	-3.45835
1439	Men1	-0.391043	5.90434	-2.68696	0.0187915	0.0694408	-3.61865
1440	Traf3	-0.463244	5.69762	-2.68677	0.0187984	0.0694408	-3.58874
1441	Ppp2r5d	-0.346801	6.09347	-2.68661	0.018804	0.0694408	-3.64286
1442	Zbtb21	-0.696321	3.13452	-2.68561	0.0188398	0.0694891	-3.16185
1443	1300017J02Rik	-1.68014	1.59149	-2.68529	0.0188512	0.0694891	-3.02207
1444	Wdcp	-0.958676	3.34869	-2.68485	0.0188669	0.0695038	-3.18033
1445	Fbxl6	-0.407988	5.18912	-2.6848	0.0188689	0.0695038	-3.53116
1446	Fads3	-1.4665	3.33173	-2.68423	0.0188893	0.0695038	-3.15996
1447	Alg9	-0.484803	4.9756	-2.68423	0.0188893	0.0695038	-3.48979
1448	BC052040	-0.73414	4.38913	-2.68391	0.0189006	0.0695205	-3.40098
1449	Otub2	-0.845969	3.01287	-2.68332	0.0189218	0.0695697	-3.14593
1450	Eif3a	-0.42955	9.34404	-2.68316	0.0189276	0.0695697	-3.8591
1451	Luc7l	-0.347581	7.43724	-2.68204	0.0189679	0.0696674	-3.74139
1452	Tlnrd1	-0.402055	5.37125	-2.68111	0.0190015	0.0697155	-3.55696
1453	Ctsz	-0.420048	6.61387	-2.6804	0.019027	0.069756	-3.67854
1454	Tmem65	-0.872524	2.63683	-2.68032	0.0190298	0.069756	-3.10621
1455	Gnl2	-0.396191	6.79394	-2.68023	0.0190331	0.069756	-3.70635
1456	Cops2	-0.375142	6.0611	-2.67827	0.019104	0.0699156	-3.64948
1457	Mid1ip1	-0.433741	5.83432	-2.67562	0.0192005	0.0701677	-3.61656
1458	Chchd6	-0.440228	4.87651	-2.67533	0.0192108	0.0701804	-3.5045
1459	Cmpk2	-0.450926	5.36678	-2.67512	0.0192188	0.0701843	-3.58112
1460	Rps27rt	-0.840494	2.60773	-2.67202	0.0193321	0.0705475	-3.12735
1461	Tsfm	-0.586036	4.77836	-2.66761	0.0194943	0.0710668	-3.48443
1462	Dpf3	-0.950913	2.24714	-2.66644	0.0195378	0.0711303	-3.09679
1463	Sfxn2	-0.443082	4.74662	-2.6663	0.0195429	0.0711303	-3.50205
1464	Slc25a3	-0.299566	9.66397	-2.66507	0.0195884	0.0712534	-3.90054
1465	Exoc8	-0.630072	4.58463	-2.66457	0.0196072	0.0712709	-3.46282
1466	Aldh1a3	-1.28344	2.34654	-2.66394	0.0196307	0.0713309	-3.07442
1467	3110009E18Rik	-0.482114	4.02063	-2.66315	0.0196601	0.0714122	-3.35253
1468	Nudt12	-0.843368	2.27306	-2.66224	0.0196941	0.0715104	-3.12493
1469	Esf1	-0.498869	7.24639	-2.66183	0.0197093	0.0715401	-3.76543
1470	Ormdl2	-0.406146	6.28164	-2.65706	0.0198884	0.0719595	-3.69904
1471	Pecr	-0.619055	3.76653	-2.65534	0.0199533	0.0721489	-3.34536
1472	Wrap73	-0.510835	4.67276	-2.6553	0.0199549	0.0721489	-3.50165
1473	Tmem120b	-1.60418	2.15894	-2.65409	0.0200006	0.0722403	-3.08753
1474	Dpp8	-0.348274	6.06517	-2.65381	0.0200112	0.0722403	-3.69708
1475	Spg11	-0.563211	4.51038	-2.65381	0.0200114	0.0722403	-3.45389
1476	Mpst	-0.435656	4.94846	-2.65311	0.020038	0.0722641	-3.54734
1477	Ndufs7	-0.43727	7.08453	-2.65255	0.0200593	0.072289	-3.77095
1478	Vdac2	-0.33221	8.54943	-2.65151	0.0200989	0.072383	-3.86131
1479	Iba57	-0.593472	5.93133	-2.65127	0.020108	0.072383	-3.67988
1480	Tubg1	-0.322006	6.02112	-2.6509	0.020122	0.072383	-3.70171
1481	Spns1	-0.50555	3.9865	-2.65082	0.0201249	0.072383	-3.38103
1482	Ppih	-0.473628	4.72769	-2.65049	0.0201377	0.072383	-3.53049
1483	Cd14	-1.45529	2.06146	-2.65042	0.0201403	0.072383	-3.06882
1484	Tbccd1	-0.523859	4.83601	-2.64991	0.0201597	0.0724153	-3.52723
1485	Sfrp4	-2.32436	2.08642	-2.64981	0.0201635	0.0724153	-3.07097
1486	Cpsf3	-0.284723	7.55244	-2.64929	0.0201834	0.0724613	-3.80797
1487	Eif3i	-0.297963	8.67546	-2.64474	0.0203583	0.0729095	-3.87918
1488	Rabgef1	-0.561972	3.98005	-2.64016	0.0205356	0.0733857	-3.40196
1489	Abhd17c	-0.396684	6.22155	-2.6395	0.0205615	0.0734137	-3.73428
1490	Tle1	-0.571058	4.07481	-2.63794	0.0206221	0.07357	-3.40406
1491	Rad51b	-0.850964	2.81388	-2.63662	0.020674	0.0737034	-3.18154
1492	Kars	-0.350091	7.94485	-2.63607	0.0206954	0.073754	-3.85515
1493	Taf1a	-0.629921	3.39798	-2.63497	0.0207383	0.0738813	-3.3166
1494	Nme4	-0.424248	5.87251	-2.6305	0.0209148	0.0744453	-3.71197
1495	Hnrnpab	-0.293734	10.0678	-2.6304	0.0209186	0.0744453	-3.98791
1496	Prg3	-1.38093	4.45356	-2.62937	0.0209597	0.0745657	-3.32434
1497	Hat1	-0.394279	6.54175	-2.62909	0.0209709	0.0745721	-3.77038
1498	Ache	-1.08577	1.8981	-2.62895	0.0209761	0.0745721	-3.12609
1499	Rcn1	-0.385736	5.25959	-2.62838	0.0209988	0.0745941	-3.64636
1500	2310022B05Rik	-0.751149	4.99873	-2.62806	0.0210116	0.0745941	-3.58262
1501	Fubp1	-0.324467	8.14544	-2.6234	0.0211978	0.07502	-3.8897
1502	Arfrp1	-0.378933	5.86494	-2.62268	0.0212267	0.0750963	-3.73135
1503	Rps16	-0.267277	10.4903	-2.62223	0.0212448	0.0751236	-4.03354
1504	Chtf18	-0.679353	4.42684	-2.62194	0.0212565	0.0751236	-3.51553
1505	Cnppd1	-0.382617	8.00291	-2.62067	0.0213075	0.0752403	-3.88408
1506	Rps7	-0.722962	2.79964	-2.62057	0.0213117	0.0752403	-3.21942
1507	Ube2j2	-0.321902	7.24164	-2.62009	0.0213309	0.0752561	-3.8414
1508	Dnajc15	-0.381158	5.34827	-2.61739	0.0214404	0.0755117	-3.6673
1509	E2f5	-0.769459	2.67756	-2.61216	0.0216535	0.0761569	-3.21796
1510	Rpl23a	-0.477442	4.9548	-2.61116	0.0216945	0.0762191	-3.64415
1511	6030468B19Rik	-1.44317	2.07287	-2.611	0.0217011	0.0762191	-3.17095
1512	Ptcra	-1.06218	1.65326	-2.61013	0.021737	0.0762926	-3.13635
1513	Mrps2	-0.32905	6.14126	-2.609	0.0217831	0.0764036	-3.78212
1514	Fbxw4	-0.686221	3.77053	-2.60899	0.0217836	0.0764036	-3.40605
1515	Polr2j	-0.32463	6.75757	-2.60823	0.021815	0.0764829	-3.83047
1516	Mblac1	-0.947318	3.2235	-2.60808	0.0218212	0.0764829	-3.28794
1517	Urod	-0.4991	7.17941	-2.60711	0.0218615	0.0765977	-3.86203
1518	Rtcb	-0.309139	7.37561	-2.60628	0.0218958	0.0766702	-3.87771
1519	Pck2	-0.503369	6.56904	-2.60598	0.0219081	0.0766702	-3.81256
1520	Fhit	-1.11598	1.40845	-2.60526	0.0219378	0.0767132	-3.13498
1521	Tarbp2	-0.372236	5.63313	-2.6025	0.0220528	0.0770298	-3.74064
1522	Bcorl1	-0.609846	5.00213	-2.60112	0.0221104	0.0771783	-3.64966
1523	Coa6	-0.564906	3.58058	-2.59984	0.022164	0.0772732	-3.38753
1524	Slirp	-0.339852	7.09896	-2.59941	0.0221817	0.0772732	-3.86341
1525	Dipk1a	-0.524346	4.1954	-2.59938	0.0221831	0.0772732	-3.50308
1526	Jmjd4	-0.555554	3.54866	-2.59656	0.0223017	0.077501	-3.41487
1527	Vamp5	-0.357047	7.25725	-2.59636	0.0223102	0.0775044	-3.89004
1528	Slc22a4	-1.3079	1.61406	-2.59594	0.0223279	0.077513	-3.15199
1529	Ube2i	-0.308056	8.46543	-2.59497	0.022369	0.077558	-3.95815
1530	Zbtb37	-0.541228	3.2683	-2.59468	0.022381	0.077558	-3.36802
1531	Nelfa	-0.317999	6.63202	-2.59464	0.0223828	0.077558	-3.84758
1532	Ap1ar	-0.374952	6.23579	-2.59459	0.022385	0.077558	-3.81537
1533	Mrpl19	-0.351134	6.34573	-2.59392	0.0224134	0.0775983	-3.82886
1534	Hmga1	-0.758584	3.60561	-2.59321	0.0224434	0.0776492	-3.40182
1535	Ints11	-0.391128	5.33423	-2.5929	0.0224563	0.0776492	-3.71237
1536	Trib2	-1.12134	3.18188	-2.5927	0.0224651	0.0776492	-3.37557
1537	Brf1	-0.344812	5.58905	-2.59267	0.0224662	0.0776492	-3.75747
1538	Abcc4	-0.416577	5.15802	-2.59026	0.0225687	0.0779241	-3.69718
1539	Polr2g	-0.450383	6.7723	-2.58893	0.0226256	0.0780944	-3.85905
1540	Ndor1	-1.0002	2.78225	-2.58828	0.0226535	0.0781643	-3.26204
1541	Hnrnpa1	-0.309593	9.67445	-2.58802	0.0226645	0.0781757	-4.04712
1542	Dnaja1	-0.436402	7.91918	-2.58777	0.0226754	0.0781868	-3.93359
1543	Angptl6	-0.93431	1.95243	-2.58571	0.0227636	0.0784422	-3.1888
1544	Dnaaf5	-0.472993	3.96128	-2.58568	0.0227649	0.0784422	-3.52434
1545	Traf4	-0.847403	3.60221	-2.57809	0.0230938	0.0793078	-3.43279
1546	Nudt1	-0.383569	5.92251	-2.57675	0.0231521	0.0794545	-3.81584
1547	Eif1	-0.322336	9.28328	-2.57616	0.0231781	0.0794901	-4.03682
1548	Lefty1	-1.72508	2.07361	-2.57594	0.0231877	0.0794962	-3.19253
1549	Gss	-0.583513	4.14745	-2.57371	0.0232853	0.0797503	-3.56392
1550	Mrps35	-0.334971	5.69163	-2.57353	0.0232931	0.0797504	-3.7934
1551	Pcgf2	-0.931231	2.71687	-2.5732	0.023308	0.0797744	-3.27701
1552	Dazap1	-0.290134	8.57846	-2.5729	0.0233211	0.0797748	-4.01112
1553	Kmt5a	-0.470228	7.93031	-2.57098	0.0234055	0.0800007	-3.96029
1554	Sar1b	-0.355986	6.11481	-2.57059	0.0234227	0.0800328	-3.84332
1555	Hs6st1	-0.707367	5.44808	-2.56931	0.0234795	0.0801497	-3.76029
1556	Eif2s1	-0.393477	7.54742	-2.56929	0.0234805	0.0801497	-3.93826
1557	Cnn3	-1.75962	2.84986	-2.56661	0.0235996	0.0804687	-3.28872
1558	Fam207a	-0.363731	6.37887	-2.56647	0.0236055	0.0804687	-3.88178
1559	Surf6	-0.36153	5.61186	-2.56521	0.023662	0.0805823	-3.80224
1560	Ccdc134	-0.588056	3.58692	-2.56345	0.0237404	0.0807666	-3.47548
1561	Wdr78	-1.33533	0.875746	-2.5622	0.0237965	0.0808763	-3.19829
1562	Qrich1	-0.332162	5.89456	-2.56112	0.0238453	0.0809884	-3.85213
1563	Ccdc74a	-1.63254	2.08283	-2.5602	0.0238866	0.0810764	-3.22015
1564	Nbn	-0.382653	4.7846	-2.56019	0.0238872	0.0810764	-3.68503
1565	1700030K09Rik	-0.780723	2.41356	-2.55872	0.0239535	0.0812533	-3.30706
1566	Txndc9	-0.31439	6.83008	-2.55868	0.0239552	0.0812533	-3.9239
1567	Grpel2	-0.418597	4.68063	-2.55819	0.0239771	0.0813006	-3.68062
1568	Mettl8	-0.534118	4.41877	-2.55708	0.0240277	0.0813898	-3.64361
1569	Nadk2	-0.415474	6.16003	-2.55691	0.0240354	0.0813898	-3.86966
1570	Lrwd1	-0.385799	6.19009	-2.55521	0.0241126	0.081597	-3.88532
1571	Rpl15	-0.293213	10.2899	-2.55091	0.0243089	0.0821977	-4.14903
1572	Dhdds	-0.421752	5.5845	-2.54942	0.0243772	0.0823832	-3.81206
1573	Ndc1	-0.364582	6.95498	-2.54868	0.024411	0.082388	-3.95224
1574	Fam161b	-1.40385	0.829655	-2.54833	0.0244275	0.0823893	-3.21796
1575	Tlk1	-0.454932	6.57392	-2.54791	0.0244468	0.0824272	-3.92692
1576	Smpd4	-0.519923	5.27109	-2.54757	0.0244624	0.0824523	-3.78109
1577	Josd1	-0.526845	6.1511	-2.54574	0.0245466	0.0826817	-3.88226
1578	Mllt1	-0.476966	4.84087	-2.54467	0.0245962	0.0827938	-3.72488
1579	Daxx	-0.367562	6.35902	-2.54368	0.0246423	0.0829122	-3.9137
1580	Sarnp	-0.297478	6.51715	-2.54325	0.024662	0.0829334	-3.92797
1581	Cnksr3	-0.890597	1.96898	-2.54262	0.0246915	0.0830052	-3.25858
1582	Serpinb9	-0.62278	3.06839	-2.54185	0.0247275	0.0830715	-3.43074
1583	Cntln	-0.439246	5.61137	-2.54145	0.0247459	0.0830734	-3.84323
1584	Kctd14	-0.761817	3.80699	-2.5414	0.0247486	0.0830734	-3.51383
1585	Hsp90b1	-0.407204	8.96404	-2.54119	0.0247582	0.0830734	-4.08044
1586	Hps5	-0.473176	3.80559	-2.54058	0.0247865	0.0831327	-3.55959
1587	Pkig	-0.451315	5.87295	-2.54038	0.0247961	0.0831373	-3.88213
1588	Psmd9	-0.433741	5.53173	-2.53897	0.0248619	0.0832856	-3.8437
1589	Mipep	-0.541116	4.27349	-2.53892	0.0248643	0.0832856	-3.61407
1590	Miga2	-0.725985	3.40218	-2.53876	0.0248717	0.0832856	-3.47334
1591	Sec11a	-0.366588	7.35139	-2.53874	0.0248729	0.0832856	-3.98753
1592	Usp24	-0.324836	6.73252	-2.53816	0.0248999	0.0833486	-3.9571
1593	Hnrnpc	-0.253741	9.52413	-2.53682	0.0249626	0.0835168	-4.12676
1594	Hdhd2	-0.477559	5.03108	-2.53674	0.0249666	0.0835168	-3.75059
1595	Mmachc	-0.566511	3.92895	-2.53195	0.025193	0.0841086	-3.58825
1596	Rpl10-ps3	-0.468294	5.79411	-2.53151	0.025214	0.0841236	-3.9005
1597	Orc4	-0.361621	5.07531	-2.52984	0.0252931	0.0842497	-3.78463
1598	Bcl7a	-0.60094	4.42894	-2.52879	0.0253432	0.0843616	-3.67297
1599	Fastkd5	-0.59042	4.12923	-2.52828	0.0253675	0.0843742	-3.63335
1600	Tspo2	-0.727007	6.20141	-2.52819	0.0253718	0.0843742	-3.9247
1601	Tra2b	-0.25265	8.85358	-2.52631	0.0254617	0.0846453	-4.10741
1602	Hnrnpu	-0.315068	9.87828	-2.52102	0.0257165	0.0853534	-4.17459
1603	Rhot1	-0.286859	6.30733	-2.52005	0.0257635	0.0854472	-3.95909
1604	E2f3	-0.393855	4.8191	-2.51992	0.0257699	0.0854472	-3.77484
1605	Primpol	-0.617858	3.53564	-2.51948	0.0257913	0.0854903	-3.52348
1606	Mtr	-0.500143	6.69888	-2.51868	0.02583	0.0855909	-3.9819
1607	Pithd1	-0.393068	5.88573	-2.51556	0.0259823	0.085956	-3.91512
1608	Dr1	-0.316934	6.11237	-2.51514	0.0260024	0.0859664	-3.95248
1609	Rps6ka4	-0.544313	4.30562	-2.51145	0.0261839	0.0864887	-3.66868
1610	Mtx1	-0.488094	5.33065	-2.51141	0.0261858	0.0864887	-3.85958
1611	Scyl2	-0.364543	5.32045	-2.50868	0.0263204	0.0867644	-3.86062
1612	Champ1	-0.400359	5.69911	-2.50676	0.0264156	0.0870502	-3.92126
1613	Zfp652	-0.495847	5.06094	-2.50519	0.0264936	0.0872089	-3.82527
1614	Akap8l	-0.496763	5.06824	-2.50178	0.0266639	0.0875975	-3.86099
1615	Acvrl1	-1.36034	1.68151	-2.50171	0.0266676	0.0875975	-3.28538
1616	Pebp1	-0.255805	8.80026	-2.50103	0.0267017	0.0876531	-4.15019
1617	Mmut	-0.373526	5.73054	-2.49898	0.0268049	0.0879636	-3.9323
1618	Ndufa10	-0.290314	8.0572	-2.49755	0.0268771	0.088172	-4.11295
1619	Det1	-0.51909	4.92982	-2.49719	0.0268949	0.088202	-3.82348
1620	Slc25a32	-0.524481	4.59203	-2.49594	0.0269586	0.0883825	-3.76136
1621	Bcdin3d	-0.809234	2.87795	-2.49538	0.0269865	0.0884455	-3.44236
1622	Hist1h2ak	-1.16077	1.66463	-2.49408	0.0270527	0.0886342	-3.33094
1623	Psph	-0.655344	4.82381	-2.49344	0.0270854	0.0887129	-3.76708
1624	Ptges2	-0.563685	4.3445	-2.49061	0.0272296	0.0891277	-3.72579
1625	Tspan8	-1.31467	3.36246	-2.48956	0.0272834	0.0892752	-3.48589
1626	Nagpa	-0.394785	5.89094	-2.48881	0.0273216	0.0893715	-3.96889
1627	Smpdl3b	-0.952396	1.96088	-2.48147	0.0277007	0.0903797	-3.36681
1628	C2cd2l	-0.69666	3.56301	-2.48092	0.0277297	0.0904031	-3.57671
1629	Seh1l	-0.339881	5.86745	-2.48082	0.0277345	0.0904031	-3.9635
1630	Tfb1m	-0.663895	4.02961	-2.48027	0.0277633	0.090468	-3.64406
1631	Trib3	-2.15958	3.29205	-2.47911	0.0278239	0.0906364	-3.40326
1632	Efl1	-0.407975	4.562	-2.47813	0.0278752	0.0907747	-3.80284
1633	Camkmt	-1.10718	1.10776	-2.47734	0.0279162	0.0908793	-3.31969
1634	Mtln	-0.596516	4.96397	-2.476	0.0279866	0.0910496	-3.82827
1635	Cachd1	-1.67534	1.4354	-2.4755	0.028013	0.0910779	-3.32311
1636	Zbtb2	-0.528914	3.64859	-2.47518	0.0280298	0.0911036	-3.61613
1637	Dap3	-0.338865	7.03073	-2.47448	0.0280666	0.0911941	-4.09159
1638	Alkbh2	-0.68386	3.03622	-2.47334	0.0281267	0.0913054	-3.50022
1639	Naa20	-0.444634	5.23068	-2.47165	0.028216	0.0915253	-3.90309
1640	Scoc	-0.435662	6.31076	-2.47122	0.028239	0.0915253	-4.04065
1641	Mrpl34	-0.318816	7.69527	-2.47119	0.0282403	0.0915253	-4.13342
1642	Slc7a6os	-0.452251	4.61102	-2.47096	0.0282523	0.091535	-3.81541
1643	C030006K11Rik	-0.488635	5.15869	-2.47019	0.0282931	0.091634	-3.92123
1644	Trub1	-0.440099	4.75877	-2.46985	0.0283111	0.0916382	-3.85643
1645	Washc5	-0.478696	5.23738	-2.46797	0.0284116	0.0918883	-3.91915
1646	Ipo7	-0.346495	7.38582	-2.46789	0.0284154	0.0918883	-4.11487
1647	Bzw1	-0.345338	7.37216	-2.46442	0.0286012	0.0922842	-4.12509
1648	Cops4	-0.342133	6.26854	-2.46118	0.0287752	0.0927868	-4.05699
1649	Dgcr2	-0.33783	6.2544	-2.46053	0.0288104	0.0928366	-4.05805
1650	Gemin8	-0.64584	3.54433	-2.45958	0.0288618	0.0929192	-3.64699
1651	Ppargc1b	-1.37335	1.03925	-2.45915	0.0288852	0.092965	-3.34661
1652	Tamm41	-0.37219	6.19728	-2.45586	0.0290637	0.0934217	-4.06376
1653	Golga3	-0.385841	4.58632	-2.45425	0.0291515	0.0934706	-3.83874
1654	Kti12	-0.498757	5.44951	-2.45413	0.0291581	0.0934706	-3.96084
1655	Abcb7	-0.471293	5.03908	-2.45373	0.0291798	0.0934706	-3.91481
1656	Klhdc3	-0.332017	6.01826	-2.45284	0.0292286	0.0935101	-4.05312
1657	Car13	-0.565341	3.6797	-2.45279	0.0292313	0.0935101	-3.67171
1658	Clstn1	-1.20433	3.7264	-2.45267	0.029238	0.0935101	-3.64042
1659	Dcun1d5	-0.414056	6.50949	-2.45207	0.0292706	0.0935557	-4.08756
1660	B3galt6	-0.57252	4.18649	-2.44995	0.0293871	0.0938693	-3.78048
1661	Sdhaf2	-0.346324	5.54375	-2.44913	0.0294322	0.093984	-3.98883
1662	Yif1a	-0.385136	5.85306	-2.44842	0.0294715	0.0940593	-4.02379
1663	Ap2a2	-0.318379	5.73352	-2.44837	0.0294743	0.0940593	-4.02064
1664	Trnt1	-0.402713	5.46059	-2.44816	0.0294857	0.0940663	-3.98782
1665	Zfp609	-0.741178	2.78908	-2.44742	0.0295267	0.0941676	-3.56953
1666	Pofut2	-0.3763	5.01386	-2.44528	0.0296453	0.0944278	-3.92562
1667	Rce1	-0.34403	5.16624	-2.44412	0.0297098	0.0945585	-3.96257
1668	Aldh9a1	-0.343378	5.62676	-2.44356	0.029741	0.0946143	-4.00907
1669	Srsf6	-0.268733	8.25711	-2.44253	0.0297984	0.0947675	-4.22151
1670	Rgs10	-0.830509	5.72059	-2.44188	0.0298347	0.0948238	-4.02028
1671	Coprs	-0.763403	3.42171	-2.44125	0.0298697	0.0949053	-3.60413
1672	Trip13	-0.396688	5.92124	-2.44027	0.0299246	0.0950206	-4.0528
1673	Zfp985	-1.14088	1.09978	-2.43836	0.0300315	0.0952711	-3.37451
1674	Mrpl16	-0.315495	6.58986	-2.43676	0.0301216	0.0954944	-4.12823
1675	Lrrc45	-0.430308	4.99395	-2.4349	0.030227	0.0957029	-3.95438
1676	Nxpe2	-1.06297	5.02492	-2.43465	0.0302412	0.0957029	-3.89587
1677	Mex3d	-0.858074	2.65925	-2.43459	0.0302443	0.0957029	-3.50821
1678	Pex12	-0.583616	3.26274	-2.43445	0.0302521	0.0957029	-3.64575
1679	Pwwp3a	-0.337638	6.03511	-2.43296	0.0303367	0.0959109	-4.07817
1680	Psmd11	-0.33595	6.59658	-2.43198	0.0303924	0.0960572	-4.13296
1681	Dnpep	-0.378968	5.66508	-2.43162	0.030413	0.096063	-4.05106
1682	Igsf3	-1.3823	1.59178	-2.4312	0.0304366	0.0961052	-3.39153
1683	Ttc19	-0.549063	3.57959	-2.43105	0.0304452	0.0961052	-3.71834
1684	Crem	-0.8314	2.22538	-2.43084	0.0304573	0.0961135	-3.45645
1685	Ash2l	-0.297048	6.75659	-2.43059	0.0304717	0.0961291	-4.14583
1686	Prmt9	-0.445002	4.24706	-2.43026	0.0304904	0.0961584	-3.82478
1687	Slc10a7	-0.412364	4.28623	-2.4295	0.0305333	0.0962639	-3.82161
1688	Uba2	-0.432775	7.38624	-2.4292	0.0305509	0.0962653	-4.18586
1689	Clptm1l	-0.314801	7.2544	-2.42917	0.0305526	0.0962653	-4.18205
1690	Hist1h4n	-1.23666	1.60476	-2.42897	0.0305639	0.0962711	-3.41094
1691	Psmb3	-0.327019	7.88817	-2.42597	0.030736	0.0966649	-4.23061
1692	Poldip2	-0.42347	6.09742	-2.42591	0.0307395	0.0966649	-4.10767
1693	Atf6b	-0.37591	6.99905	-2.42579	0.0307458	0.0966649	-4.17732
1694	Ube2s	-0.348782	6.78202	-2.42501	0.0307908	0.0967468	-4.16031
1695	Serinc5	-0.851539	4.2368	-2.42218	0.0309542	0.0971997	-3.81877
1696	Atxn7l3	-0.380933	7.41889	-2.42129	0.0310059	0.0972727	-4.21179
1697	Mettl5	-0.430585	5.17751	-2.42103	0.0310209	0.0972898	-3.99767
1698	Upf1	-0.293416	7.07959	-2.42042	0.0310563	0.0973708	-4.18706
1699	Pak1ip1	-0.32325	6.90338	-2.41864	0.03116	0.0976358	-4.17802
1700	Jmjd6	-0.32673	6.23078	-2.41728	0.0312393	0.0977941	-4.12496
1701	Ube2o	-0.535654	3.86932	-2.41586	0.031322	0.097993	-3.79338
1702	Ddx55	-0.449285	5.07983	-2.41458	0.0313969	0.0981973	-3.98384
1703	Trmt12	-0.659631	3.20467	-2.41173	0.0315647	0.0985707	-3.64675
1704	Strn4	-0.329237	5.35331	-2.41128	0.0315911	0.098623	-4.0538
1705	Pinx1	-0.441099	5.61171	-2.40864	0.0317471	0.0990495	-4.06975
1706	Snca	-1.46857	2.06119	-2.4082	0.0317733	0.0990643	-3.45143
1707	Cited4	-1.07333	5.46761	-2.40687	0.0318523	0.0991651	-4.03312
1708	Spryd7	-0.473545	4.16776	-2.40624	0.0318895	0.0992168	-3.84905
1709	Czib	-0.417548	5.14607	-2.40613	0.0318962	0.0992168	-4.01156
1710	Klhl12	-0.576628	5.27058	-2.40475	0.0319785	0.0992852	-4.01948
1711	Elof1	-0.33269	6.45145	-2.40398	0.0320242	0.099397	-4.17431
1712	Rrm2	-0.427983	7.69213	-2.40124	0.0321889	0.0998168	-4.2521
1713	Kpna4	-0.282528	6.5034	-2.40093	0.0322073	0.0998437	-4.1773
1714	Fastkd3	-0.38942	5.16434	-2.39902	0.0323221	0.100139	-4.03733
1715	Timm17a	-0.384082	6.13452	-2.39782	0.0323947	0.100265	-4.15114
1716	Ube2v2	-0.370684	6.27938	-2.39771	0.0324012	0.100265	-4.16008
1717	Rpap1	-0.377114	5.05288	-2.39739	0.0324207	0.100292	-4.03517
1718	Prdx2	-0.444422	8.6991	-2.39601	0.0325042	0.100489	-4.32798
1719	Fam172a	-0.424214	5.54821	-2.39563	0.0325272	0.100509	-4.09339
1720	Nup35	-0.627821	4.11092	-2.39558	0.0325304	0.100509	-3.84474
1721	Rassf1	-0.368023	5.17501	-2.39465	0.0325865	0.100582	-4.04128
1722	Ctdnep1	-0.334728	6.92417	-2.39425	0.0326112	0.100582	-4.22405
1723	Ahsa2	-0.420381	5.32906	-2.39389	0.032633	0.100613	-4.05692
1724	Epor	-0.763517	5.92581	-2.39216	0.0327386	0.100831	-4.10997
1725	Coq7	-0.474655	5.08782	-2.39183	0.0327586	0.100833	-4.02561
1726	Fam210b	-0.806199	3.78224	-2.3916	0.0327726	0.100833	-3.75702
1727	Mfsd12	-0.463093	4.79146	-2.39158	0.0327736	0.100833	-3.97141
1728	Vps13c	-0.606491	4.25158	-2.39139	0.0327853	0.100838	-3.89018
1729	Slc2a6	-0.849046	2.27476	-2.39006	0.0328669	0.101028	-3.57235
1730	Rnf20	-0.307162	6.47316	-2.38976	0.0328855	0.101055	-4.20161
1731	Parp1	-0.336642	7.97669	-2.38953	0.0328992	0.101067	-4.29729
1732	Jtb	-0.299123	5.9027	-2.38913	0.0329238	0.101112	-4.1465
1733	Zfp956	-0.478927	3.9996	-2.38892	0.0329369	0.101122	-3.85562
1734	Cbx7	-0.699516	2.55884	-2.38869	0.0329509	0.101134	-3.60245
1735	Gtf3c4	-0.383207	5.70773	-2.38831	0.0329742	0.101175	-4.12573
1736	Slc25a21	-1.86526	2.61133	-2.38754	0.0330215	0.10129	-3.50508
1737	Exosc4	-0.414679	5.33257	-2.38653	0.0330841	0.101451	-4.08314
1738	Nudt21	-0.272746	7.59599	-2.38588	0.0331237	0.101517	-4.27969
1739	Eea1	-0.38042	5.68476	-2.38424	0.0332254	0.101701	-4.13462
1740	Ide	-0.336024	6.41363	-2.38208	0.0333594	0.102019	-4.20872
1741	Tmem14c	-0.389732	9.13449	-2.38187	0.0333723	0.102019	-4.37823
1742	Zfp384	-0.611944	3.92346	-2.38143	0.0333995	0.102019	-3.85245
1743	Ago2	-0.27004	7.78643	-2.37896	0.0335539	0.102369	-4.30529
1744	Eif1ax	-0.296111	7.85156	-2.37817	0.0336032	0.102471	-4.30776
1745	Ppp6c	-0.279612	6.44192	-2.3781	0.0336077	0.102471	-4.21588
1746	Zdhhc6	-0.400705	6.11635	-2.37756	0.033641	0.102512	-4.17772
1747	Rpl7l1	-0.31234	7.15064	-2.377	0.0336764	0.102589	-4.26621
1748	Atg4b	-0.369947	5.85983	-2.37613	0.0337309	0.102724	-4.16583
1749	Habp4	-0.731267	2.84781	-2.37477	0.0338168	0.102832	-3.6427
1750	Mief1	-0.375396	4.95942	-2.37439	0.0338402	0.10284	-4.05641
1751	Herpud1	-0.360027	6.37905	-2.37413	0.0338569	0.10284	-4.21136
1752	Ppie	-0.441815	3.98929	-2.37408	0.0338598	0.10284	-3.87892
1753	Zfand1	-0.589303	4.04092	-2.37304	0.0339258	0.102979	-3.89427
1754	Lipt2	-0.790548	2.29696	-2.3725	0.0339599	0.103052	-3.55688
1755	Pdcd2l	-0.419978	5.14491	-2.37229	0.0339731	0.103061	-4.06931
1756	Alyref	-0.409389	7.95809	-2.37116	0.0340448	0.103218	-4.33126
1757	Mgl2	-1.62123	3.53811	-2.37084	0.0340648	0.103247	-3.58561
1758	Hdgf	-0.271944	10.2757	-2.36938	0.0341576	0.103498	-4.46571
1759	Atg4d	-0.474899	4.31515	-2.36792	0.0342507	0.103736	-3.94546
1760	Mapk6	-0.415017	4.43091	-2.36736	0.0342864	0.10379	-3.97854
1761	Rfc4	-0.367084	5.49556	-2.36723	0.0342946	0.10379	-4.14474
1762	Ptcd1	-0.496448	4.41872	-2.36473	0.0344546	0.104243	-3.97837
1763	Cndp2	-0.386681	4.9314	-2.3645	0.034469	0.104256	-4.05863
1764	Stard5	-0.796277	2.90796	-2.36391	0.0345068	0.104303	-3.64115
1765	Adcy6	-1.32398	3.6205	-2.36378	0.0345155	0.104303	-3.7386
1766	Slf2	-0.315378	5.92399	-2.36346	0.034536	0.104334	-4.1947
1767	Ppp1r13l	-0.90256	1.78277	-2.36196	0.0346321	0.104466	-3.51665
1768	Ap4e1	-0.687159	2.73558	-2.36025	0.0347427	0.104618	-3.64717
1769	Med7	-0.466714	5.72676	-2.35994	0.0347627	0.104647	-4.16461
1770	Ripply3	-1.16783	1.14165	-2.35891	0.0348292	0.104801	-3.48593
1771	Psmd5	-0.401178	6.58394	-2.35711	0.0349461	0.105069	-4.25378
1772	Ppp2r1a	-0.287851	8.02864	-2.35687	0.0349618	0.105069	-4.36128
1773	Kpna1	-0.315784	6.04744	-2.35682	0.0349647	0.105069	-4.21759
1774	Rrp36	-0.574438	2.96038	-2.3565	0.0349858	0.105102	-3.71336
1775	Caprin1	-0.30776	8.61672	-2.35587	0.0350267	0.105142	-4.39442
1776	Hdlbp	-0.26331	7.75531	-2.35582	0.0350301	0.105142	-4.3425
1777	Dph2	-0.562911	3.78215	-2.35486	0.0350927	0.105268	-3.84109
1778	Sco1	-0.475387	4.19117	-2.35198	0.0352812	0.10574	-3.94458
1779	Cltb	-0.40513	4.4487	-2.35173	0.0352975	0.105758	-4.00523
1780	Anapc1	-0.338328	6.3936	-2.35089	0.0353524	0.105891	-4.25434
1781	Dohh	-0.378732	6.05688	-2.35054	0.0353756	0.105924	-4.23251
1782	Nampt	-0.380774	6.03881	-2.35025	0.0353944	0.105924	-4.21892
1783	Retreg2	-0.367657	6.23583	-2.34967	0.0354326	0.106007	-4.24634
1784	Prorp	-0.416046	4.09417	-2.34765	0.0355657	0.106311	-3.96922
1785	Ibtk	-0.2978	6.06469	-2.34679	0.035623	0.106451	-4.23611
1786	Myh10	-2.04263	1.95697	-2.34632	0.035654	0.106513	-3.52568
1787	Sec24d	-0.618332	3.8515	-2.34508	0.0357357	0.106726	-3.85929
1788	Arl5a	-0.407111	6.72294	-2.34256	0.0359038	0.107023	-4.29984
1789	mt-Nd5	-0.35558	9.16515	-2.34248	0.0359088	0.107023	-4.44611
1790	Cactin	-0.372874	5.88132	-2.33901	0.036141	0.107613	-4.23052
1791	Psmd12	-0.331569	6.94191	-2.33889	0.0361489	0.107613	-4.31588
1792	Pdk1	-0.384233	5.36118	-2.33539	0.0363851	0.108095	-4.16581
1793	Apex2	-0.831085	3.01602	-2.33491	0.0364174	0.10816	-3.71319
1794	Pfdn4	-0.322093	5.47804	-2.33368	0.0365004	0.108343	-4.18225
1795	Usp46	-0.479971	5.44019	-2.33333	0.0365241	0.10835	-4.16992
1796	Fam118b	-0.681533	4.04897	-2.33172	0.0366334	0.108643	-3.93294
1797	Slc30a6	-0.477075	4.47149	-2.33046	0.0367188	0.108833	-4.00818
1798	Tut1	-0.465388	4.82538	-2.32946	0.0367872	0.108972	-4.08846
1799	Pole2	-0.492792	4.76697	-2.32869	0.03684	0.109097	-4.06852
1800	2410002F23Rik	-0.398236	5.45491	-2.32644	0.0369938	0.109393	-4.21446
1801	Mto1	-0.392259	5.26626	-2.32581	0.0370369	0.109426	-4.16136
1802	Osgepl1	-0.710361	3.76232	-2.32234	0.0372758	0.109951	-3.88178
1803	Iars2	-0.425993	6.15322	-2.32229	0.0372793	0.109951	-4.29085
1804	Hnrnpf	-0.249703	10.2902	-2.32059	0.037397	0.110165	-4.55092
1805	Stk11	-0.288826	7.64379	-2.32046	0.0374061	0.110165	-4.39733
1806	Bri3bp	-0.268455	7.62337	-2.31895	0.0375111	0.110411	-4.39792
1807	Alkbh1	-0.430368	5.86923	-2.31764	0.0376021	0.110647	-4.26714
1808	Cdc123	-0.274928	6.59852	-2.31632	0.0376943	0.110854	-4.33199
1809	Gtf2h5	-0.322882	6.77898	-2.31428	0.0378366	0.111144	-4.34486
1810	Camsap1	-0.384531	5.53134	-2.31186	0.0380068	0.111484	-4.24043
1811	Ipo11	-0.351647	5.44389	-2.31164	0.0380221	0.111493	-4.2288
1812	Ndufa12	-0.321915	7.13218	-2.31104	0.0380647	0.111493	-4.37907
1813	Akt1s1	-0.557041	2.48575	-2.31079	0.0380822	0.111501	-3.74806
1814	Chordc1	-0.36343	7.07568	-2.31069	0.0380893	0.111501	-4.37081
1815	Wrnip1	-0.347024	5.38301	-2.30943	0.0381783	0.111698	-4.21899
1816	Zfand2b	-0.546632	4.37588	-2.30906	0.0382045	0.111742	-4.03452
1817	Cep290	-0.393966	4.8964	-2.30796	0.0382826	0.111906	-4.18037
1818	Pip4k2c	-0.380116	6.34545	-2.30721	0.0383353	0.111996	-4.32639
1819	Tuba1b	-0.216733	11.5908	-2.30669	0.0383723	0.112067	-4.65095
1820	Aasdh	-0.567781	3.94253	-2.30611	0.0384139	0.112097	-3.96404
1821	B3glct	-0.604536	4.73455	-2.30547	0.0384588	0.112196	-4.13054
1822	Cep104	-0.460561	4.26074	-2.30456	0.0385237	0.112315	-4.06754
1823	Wrap53	-0.575279	4.37478	-2.30448	0.0385297	0.112315	-4.04523
1824	Metap1d	-0.506234	4.03346	-2.30341	0.0386063	0.112451	-4.00199
1825	Tkt	-0.357185	8.67497	-2.30312	0.0386265	0.11246	-4.49033
1826	Tfap4	-0.355297	5.18287	-2.3027	0.038657	0.112509	-4.21885
1827	Meaf6	-0.350025	5.52756	-2.30074	0.0387972	0.112796	-4.26267
1828	Pam	-0.526463	3.71981	-2.30042	0.0388202	0.112831	-3.95381
1829	Ehd2	-0.973165	1.97894	-2.30007	0.0388453	0.112832	-3.62417
1830	Arrdc2	-0.96226	2.73454	-2.29858	0.0389527	0.113087	-3.73314
1831	Cct2	-0.328395	8.66172	-2.29597	0.0391409	0.113504	-4.49745
1832	Trmt44	-0.605211	2.86086	-2.29495	0.0392145	0.113621	-3.78194
1833	Rpp25l	-0.407391	5.1257	-2.29359	0.0393133	0.113788	-4.21571
1834	Pmpca	-0.343016	6.28968	-2.29271	0.0393772	0.113833	-4.33487
1835	E130309D02Rik	-0.394281	5.5644	-2.29126	0.0394833	0.114075	-4.29013
1836	Blmh	-0.355824	6.89789	-2.29042	0.0395448	0.114127	-4.40511
1837	Riox1	-0.341678	6.27664	-2.2904	0.0395458	0.114127	-4.35379
1838	Car1	-1.11682	7.35583	-2.2888	0.0396633	0.114375	-4.42165
1839	Ahcy	-0.343843	4.61515	-2.28874	0.0396678	0.114375	-4.14361
1840	Mus81	-0.499468	3.28195	-2.28854	0.0396819	0.114375	-3.87248
1841	Lyrm4	-0.559989	6.06858	-2.28846	0.0396878	0.114375	-4.33066
1842	Ndufc2	-0.342013	8.057	-2.28809	0.039715	0.11442	-4.47474
1843	Xpnpep1	-0.391207	5.99411	-2.28693	0.0398006	0.114627	-4.32928
1844	Ttc37	-0.412019	4.65232	-2.28681	0.0398091	0.114627	-4.14334
1845	Sart1	-0.263069	6.47888	-2.28628	0.0398485	0.114708	-4.38495
1846	Prpf38b	-0.299233	7.28064	-2.28568	0.0398927	0.114803	-4.43633
1847	Pggt1b	-0.773437	2.26062	-2.28544	0.03991	0.11482	-3.69202
1848	Cdc16	-0.342898	5.68591	-2.28493	0.0399475	0.114863	-4.30674
1849	Slc14a1	-0.475893	6.0055	-2.28273	0.0401103	0.11528	-4.33383
1850	Nup205	-0.367901	5.88425	-2.28266	0.0401152	0.11528	-4.31792
1851	Srrm2	-0.243387	9.72329	-2.28211	0.0401562	0.115333	-4.59847
1852	Tmem115	-0.401517	4.53553	-2.28161	0.0401935	0.115375	-4.13391
1853	Pdp2	-0.30584	5.80387	-2.28095	0.0402423	0.115476	-4.32863
1854	Cul4b	-0.522459	4.27353	-2.28083	0.0402513	0.115476	-4.06498
1855	Rnf19b	-0.382677	6.25304	-2.2797	0.0403351	0.115619	-4.36454
1856	Nxpe4	-1.38254	1.38084	-2.27936	0.0403606	0.115627	-3.59573
1857	Per2	-0.555175	4.72328	-2.27896	0.0403908	0.115681	-4.12836
1858	Ccdc32	-0.455104	4.61288	-2.27541	0.0406563	0.116343	-4.14654
1859	Ephx2	-1.93851	0.405459	-2.27469	0.0407099	0.116431	-3.59245
1860	1110038F14Rik	-0.26435	5.99703	-2.27432	0.0407379	0.116479	-4.35505
1861	Dhrs4	-0.363336	6.13086	-2.27037	0.0410357	0.117265	-4.37365
1862	Rfng	-0.449912	4.46577	-2.27016	0.0410519	0.117278	-4.13903
1863	Cabin1	-0.279863	6.83126	-2.26869	0.0411633	0.117503	-4.44247
1864	Nenf	-0.41927	4.72738	-2.26849	0.0411785	0.117508	-4.19945
1865	Ralgds	-0.654127	3.3301	-2.26764	0.0412427	0.117593	-3.92642
1866	Pmvk	-0.477372	4.51252	-2.26637	0.0413397	0.117803	-4.15045
1867	Mrpl35	-0.396535	6.37035	-2.26573	0.0413882	0.117879	-4.40079
1868	Ostc	-0.284063	8.32217	-2.26556	0.0414012	0.11788	-4.52883
1869	Clasp1	-0.402172	5.06023	-2.26386	0.0415312	0.118184	-4.24426
1870	Rngtt	-0.310045	5.06501	-2.26151	0.0417115	0.118598	-4.26954
1871	Klhl23	-0.38977	5.38729	-2.26113	0.0417409	0.118648	-4.29198
1872	Slc44a1	-0.987799	2.5173	-2.26035	0.0418006	0.118785	-3.75945
1873	Snx27	-0.25862	6.2296	-2.25913	0.0418947	0.118919	-4.40123
1874	Eif2ak2	-0.452067	4.24801	-2.25668	0.0420845	0.119425	-4.12518
1875	Mrpl43	-0.276258	6.52172	-2.25648	0.0420997	0.119434	-4.42876
1876	Impa2	-0.455895	6.09788	-2.25634	0.0421112	0.119434	-4.38137
1877	Prss50	-2.24707	1.09668	-2.25451	0.0422528	0.119769	-3.62608
1878	Slc16a6	-0.351814	7.34095	-2.2535	0.0423314	0.119925	-4.49165
1879	Engase	-0.612004	3.87248	-2.25318	0.0423569	0.119964	-4.04212
1880	Tmem241	-0.681645	2.52481	-2.25285	0.0423827	0.120004	-3.80653
1881	Rwdd2b	-0.445475	3.44671	-2.25255	0.0424056	0.120035	-3.96621
1882	Uqcc1	-0.393323	5.09348	-2.252	0.0424491	0.120125	-4.28469
1883	Zbtb11	-0.364038	5.33893	-2.25158	0.0424818	0.120184	-4.30387
1884	Kif3a	-0.526507	4.19075	-2.25072	0.042549	0.120341	-4.12147
1885	Alg11	-0.426286	4.96102	-2.24539	0.0429685	0.121232	-4.25993
1886	Impdh1	-0.392873	5.89829	-2.24469	0.043024	0.121314	-4.38166
1887	Rpl9	-0.391872	5.33513	-2.24354	0.0431151	0.121476	-4.31767
1888	Capn15	-0.365695	4.60665	-2.24268	0.0431832	0.121629	-4.24723
1889	Mob3b	-0.650354	2.62434	-2.24244	0.0432023	0.121649	-3.83296
1890	Fxn	-0.391198	6.01243	-2.24169	0.0432618	0.121683	-4.41466
1891	Rnf8	-0.288191	6.15576	-2.24169	0.0432619	0.121683	-4.42793
1892	Tmem39a	-0.481523	4.31489	-2.24169	0.0432621	0.121683	-4.11726
1893	Dscc1	-0.52669	4.44768	-2.24108	0.0433107	0.121752	-4.17438
1894	Prdm4	-0.469842	4.33837	-2.23988	0.0434062	0.12192	-4.13805
1895	Mrps11	-0.371461	5.2447	-2.23923	0.0434578	0.121986	-4.31176
1896	Azin2	-0.739139	2.85155	-2.23914	0.0434654	0.121986	-3.84451
1897	Park7	-0.242326	8.30003	-2.23893	0.0434821	0.121999	-4.58146
1898	Abcb4	-0.938044	7.2551	-2.23741	0.0436038	0.122273	-4.50759
1899	Eif3m	-0.342412	7.09289	-2.23475	0.0438177	0.122771	-4.50607
1900	Pnpla6	-0.38222	4.33727	-2.23384	0.043891	0.122895	-4.17282
1901	Rbm10	-0.299158	6.52154	-2.23375	0.043898	0.122895	-4.46662
1902	Prpf38a	-0.346846	5.1521	-2.2326	0.0439904	0.123019	-4.32108
1903	Maff	-0.947844	1.26454	-2.23081	0.0441357	0.123155	-3.66775
1904	Zdhhc2	-1.12107	0.791869	-2.23081	0.0441359	0.123155	-3.64949
1905	Ppp3cb	-0.249619	6.88998	-2.22908	0.0442762	0.123412	-4.50539
1906	Rps27a	-0.263557	9.93039	-2.22851	0.0443226	0.123507	-4.69517
1907	Prpf8	-0.28517	8.02072	-2.22782	0.0443789	0.123617	-4.57737
1908	Tmem185a	-0.580706	3.92106	-2.22766	0.0443918	0.123617	-4.08692
1909	Eya3	-0.283788	5.72732	-2.22681	0.044461	0.123724	-4.39276
1910	Mvd	-0.80768	3.56814	-2.22625	0.0445072	0.123819	-4.02566
1911	Cbwd1	-0.660894	3.0507	-2.2257	0.0445518	0.123841	-3.87484
1912	Ccnk	-0.309658	6.71523	-2.22479	0.0446268	0.123982	-4.49755
1913	Rnps1	-0.387471	4.13652	-2.22378	0.0447088	0.124176	-4.18622
1914	Timmdc1	-0.580046	4.21209	-2.22249	0.0448153	0.124404	-4.10735
1915	Rcc1	-0.395265	7.6247	-2.22185	0.0448678	0.124482	-4.56134
1916	Cog7	-0.45909	3.89191	-2.22154	0.0448938	0.12452	-4.08701
1917	Gm2000	-0.350684	5.20444	-2.22019	0.0450045	0.124794	-4.3599
1918	Tnpo3	-0.278458	7.24255	-2.2183	0.0451611	0.12515	-4.54952
1919	Susd2	-1.39784	1.36392	-2.21819	0.0451699	0.12515	-3.73107
1920	Vps37c	-0.714453	2.393	-2.2163	0.0453272	0.125484	-3.82276
1921	Stt3a	-0.305275	7.42539	-2.2158	0.0453688	0.125531	-4.56061
1922	Dbr1	-0.34956	5.13829	-2.21477	0.0454546	0.125588	-4.33741
1923	Ssb	-0.308286	9.5668	-2.21469	0.0454611	0.125588	-4.69606
1924	Uqcr10	-0.304492	8.0868	-2.21466	0.0454633	0.125588	-4.60477
1925	Zfp524	-0.445693	4.52747	-2.21259	0.0456364	0.125929	-4.24235
1926	Triap1	-0.293384	6.15924	-2.21181	0.0457019	0.126042	-4.4742
1927	Phyhip	-1.65708	2.05138	-2.21143	0.0457338	0.126061	-3.76859
1928	Mcm7	-0.273943	9.10884	-2.21046	0.0458155	0.126184	-4.68367
1929	Picalm	-0.386263	7.81539	-2.20814	0.04601	0.126549	-4.59604
1930	Pip4p2	-0.371759	4.8315	-2.20717	0.0460925	0.126723	-4.31066
1931	Fbxo30	-0.424122	3.85619	-2.2071	0.046098	0.126723	-4.11738
1932	AI597479	-0.404863	3.99717	-2.2059	0.0461997	0.126889	-4.13244
1933	Mcm3	-0.22326	8.97876	-2.2058	0.0462083	0.126889	-4.67793
1934	Ift140	-0.492938	4.61037	-2.20322	0.0464274	0.127355	-4.28141
1935	Ankrd52	-0.760347	1.87292	-2.20317	0.0464317	0.127355	-3.78014
1936	Rps6ka2	-0.673664	2.4845	-2.20292	0.0464527	0.127355	-3.85875
1937	Stx2	-0.463744	6.23586	-2.20259	0.0464803	0.127379	-4.495
1938	Scrib	-0.294059	5.47491	-2.20252	0.0464865	0.127379	-4.41427
1939	Pin4	-0.43045	4.01557	-2.2023	0.0465058	0.127397	-4.17591
1940	Mgst3	-0.830135	4.42354	-2.20209	0.0465231	0.127411	-4.20203
1941	Fancd2	-0.39647	4.60622	-2.20172	0.0465548	0.127463	-4.27719
1942	Kif20a	-0.423794	5.09183	-2.19992	0.0467087	0.127816	-4.36332
1943	Ccdc22	-0.48427	4.90097	-2.19856	0.0468249	0.128065	-4.33103
1944	Eif4enif1	-0.316668	6.27806	-2.19841	0.0468379	0.128066	-4.51707
1945	Myo1d	-1.41471	1.06766	-2.19807	0.0468674	0.128113	-3.70207
1946	Wdr82	-0.355002	6.13627	-2.19776	0.0468933	0.128115	-4.49031
1947	Hmces	-0.484026	4.77633	-2.19597	0.0470474	0.128501	-4.29883
1948	Thap12	-0.318006	6.49966	-2.19509	0.0471236	0.12864	-4.53455
1949	Fam185a	-0.4735	4.6959	-2.19479	0.0471491	0.128676	-4.29919
1950	Chaf1a	-0.316517	6.90559	-2.19437	0.0471856	0.128741	-4.56755
1951	Ankrd54	-0.325232	5.2741	-2.19414	0.0472056	0.128761	-4.40007
1952	Taf4b	-0.932524	3.29876	-2.19336	0.0472729	0.12891	-3.98797
1953	Slc45a3	-0.805024	1.94223	-2.19254	0.0473438	0.129	-3.78551
1954	Slc25a22	-0.51848	4.63715	-2.18974	0.0475869	0.129489	-4.2772
1955	Mrm2	-0.561353	3.56044	-2.18826	0.0477155	0.129735	-4.09847
1956	Phf23	-0.372251	6.74021	-2.18793	0.0477449	0.129781	-4.56347
1957	Jpt2	-0.323078	5.72654	-2.18653	0.0478671	0.130075	-4.47995
1958	Eif3j1	-0.419062	5.36172	-2.1864	0.0478789	0.130075	-4.39659
1959	Bmi1	-0.30306	5.99378	-2.18624	0.0478924	0.130077	-4.50004
1960	Traip	-0.41714	4.91119	-2.186	0.0479139	0.130101	-4.37886
1961	Scaf1	-0.569447	3.52027	-2.18564	0.0479452	0.130152	-4.12336
1962	Atraid	-0.359441	5.25637	-2.18354	0.0481298	0.130462	-4.42596
1963	Mrpl11	-0.305894	6.38198	-2.18332	0.048149	0.130462	-4.54807
1964	Shld1	-0.620197	2.76951	-2.17862	0.0485639	0.131316	-3.9454
1965	Stx11	-0.524781	4.75584	-2.1783	0.0485922	0.131348	-4.31988
1966	Dlst	-0.250894	7.21245	-2.17653	0.0487495	0.131599	-4.61195
1967	Pms1	-0.59914	3.44932	-2.17575	0.0488196	0.131753	-4.06622
1968	Slc46a3	-1.05377	2.7523	-2.17422	0.0489563	0.131997	-3.90417
1969	Necap2	-0.36858	7.23081	-2.17401	0.0489745	0.131997	-4.62229
1970	Kyat1	-0.508917	3.5939	-2.17377	0.0489965	0.132008	-4.12138
1971	Ccdc18	-0.522098	4.78684	-2.17368	0.0490046	0.132008	-4.36074
1972	Mphosph8	-0.306422	7.21977	-2.17266	0.0490959	0.132184	-4.61861
1973	Llph	-0.35971	6.43096	-2.17238	0.0491206	0.132216	-4.55454
1974	Carhsp1	-0.501368	5.30426	-2.17216	0.0491403	0.132234	-4.40763
1975	Skp1a	-0.253385	8.03516	-2.17179	0.0491733	0.132288	-4.67594
1976	Rps17	-0.209683	10.488	-2.17086	0.049257	0.132478	-4.82578
1977	Prcp	-0.418533	5.60211	-2.17064	0.0492768	0.132496	-4.46569
1978	Tmem86b	-0.695377	2.41659	-2.16951	0.0493788	0.132631	-3.90501
1979	Strap	-0.292417	7.77231	-2.16898	0.0494263	0.132723	-4.66119
1980	Lrrc20	-0.401949	5.3615	-2.16726	0.0495818	0.133093	-4.45502
1981	Morf4l2	-0.268775	7.80062	-2.16717	0.0495902	0.133093	-4.66857
1982	Psma6	-0.244773	7.87272	-2.16626	0.0496723	0.133244	-4.67289
1983	Ccdc90b	-0.480749	3.23809	-2.16437	0.0498443	0.133499	-4.04941
1984	Dmap1	-0.40295	4.5914	-2.16406	0.0498721	0.133499	-4.34691
1985	Gatc	-0.433435	4.23765	-2.16339	0.0499335	0.133593	-4.26456
1986	Zfp637	-0.403841	3.85082	-2.16227	0.0500348	0.133805	-4.17476
1987	Srp72	-0.257407	8.25942	-2.16204	0.0500562	0.133805	-4.70745
1988	Eif4g2	-0.222482	10.4356	-2.1618	0.0500785	0.133805	-4.83206
1989	Usp9x	-0.248255	6.6819	-2.16096	0.0501547	0.133974	-4.60293
1990	4930402H24Rik	-0.701876	2.6682	-2.16074	0.0501749	0.133992	-3.96202
1991	Rpl27a	-0.252769	11.688	-2.15978	0.0502631	0.134193	-4.91799
1992	Eme1	-0.427575	4.27289	-2.15665	0.0505505	0.134713	-4.29234
1993	Chpf2	-0.38693	5.38392	-2.15538	0.0506679	0.134956	-4.47278
1994	Slc38a7	-0.663038	2.46612	-2.15289	0.0508981	0.135404	-3.94859
1995	Nudt9	-0.56292	6.0153	-2.15269	0.0509161	0.135404	-4.54129
1996	Mrps17	-0.284771	6.92383	-2.1521	0.0509712	0.135516	-4.63903
1997	Med19	-0.354284	6.13294	-2.1498	0.0511854	0.13605	-4.57278
1998	Mast2	-0.447014	4.16244	-2.14916	0.0512449	0.136172	-4.26923
1999	D17H6S53E	-0.508595	2.77124	-2.14778	0.0513735	0.136444	-4.01595
[truncated: 8,197 more rows]
