# Supplementary material for: Inhibition of pyrimidine biosynthesis targets protein translation in acute myeloid leukemia
Source: EMBO Mol Med. 2022 May 6;14(7):e15203. doi: 10.15252/emmm.202115203 (PMC9260210; doi:10.15252/emmm.202115203)
Supplement: Supplementary file 6 — Dataset EV4 [file EMMM-14-e15203-s007.xlsx]

## Sheet: Dataset EV4
TF_NAME	MATRIX_ID	Z_SCORE	P_VALUE	SAMPLE_AVERAGE	BACKGROUND_AVERAGE	SAMPLE_DEVSTD	SAMPLE_SIZE
Gabpa	MA0062.2	11.9338	2.27999e-33	0.88815	0.83863	0.0599929	197
ETV5	MA0765.1	11.904	3.36136e-33	0.906094	0.861442	0.052777	197
ELK4	MA0076.2	11.6593	6.19832e-32	0.897154	0.850525	0.0568241	197
ETV1	MA0761.1	11.4611	6.0222e-31	0.884933	0.841948	0.0560167	197
ELK3	MA0759.1	11.3616	1.82849e-30	0.873752	0.828063	0.0624628	197
ETV4	MA0764.1	11.2541	6.65528e-30	0.888566	0.847989	0.0531396	197
FEV	MA0156.2	10.8317	7.18215e-28	0.883017	0.842038	0.0590539	197
ELK1	MA0028.2	10.685	3.3447e-27	0.851643	0.804378	0.0734353	197
ZBTB7A	MA0750.2	10.6919	3.6187e-27	0.870258	0.825226	0.0599994	197
ETS1	MA0098.3	10.4706	3.62083e-26	0.886245	0.847164	0.05787	197
FLI1	MA0475.2	10.142	1.0903e-24	0.869642	0.830304	0.0629152	197
ERG	MA0474.2	10.0622	2.56199e-24	0.886754	0.849994	0.0572448	197
ERF	MA0760.1	9.88956	1.39722e-23	0.868287	0.831991	0.0611623	197
ETV3	MA0763.1	9.78103	4.02924e-23	0.870942	0.836824	0.0598635	197
YY1	MA0095.2	9.5528	3.3231e-22	0.835329	0.79608	0.0799244	197
ETV6	MA0645.1	9.54047	4.9128e-22	0.887654	0.850328	0.0579523	197
ELF1	MA0473.2	9.1678	1.69956e-20	0.816483	0.780643	0.0586864	197
NRF1	MA0506.1	8.86271	3.06347e-19	0.880189	0.834717	0.0662448	197
ELF4	MA0641.1	8.81372	4.42092e-19	0.814332	0.780046	0.0574583	197
ETV2	MA0762.1	8.34528	2.52166e-17	0.83809	0.808164	0.0583577	197
EHF	MA0598.2	8.03414	3.71454e-16	0.81461	0.784805	0.0522464	197
ELF5	MA0136.2	7.97412	6.34355e-16	0.892002	0.866103	0.0412257	197
Gmeb1	MA0615.1	7.55319	1.79518e-14	0.837536	0.813401	0.0401995	197
ARNT::HIF1A	MA0259.1	7.264	1.65158e-13	0.916226	0.884641	0.049802	197
ZBTB33	MA0527.1	7.23289	1.91685e-13	0.793135	0.765466	0.0560925	197
Tcfl5	MA0632.1	7.19287	2.82474e-13	0.916963	0.884015	0.0502294	197
YY2	MA0748.1	7.10647	4.71513e-13	0.826149	0.801295	0.0549812	197
HINFP	MA0131.2	7.09812	5.70564e-13	0.836903	0.808949	0.0411676	197
ELF3	MA0640.1	6.89255	2.30311e-12	0.796226	0.771819	0.0495524	197
Ahr::Arnt	MA0006.1	6.36585	8.60619e-11	0.939378	0.910808	0.0565991	197
SPDEF	MA0686.1	6.03403	6.65102e-10	0.824152	0.803385	0.0564466	197
E2F1	MA0024.3	5.8481	2.20721e-09	0.783343	0.763549	0.0460317	197
Atf1	MA0604.1	5.694	5.37525e-09	0.861675	0.838914	0.0612655	197
Hes1	MA1099.1	5.68292	6.08419e-09	0.882545	0.860545	0.0456271	197
HIF1A	MA1106.1	5.09478	1.61188e-07	0.849947	0.828419	0.0538031	197
E2F4	MA0470.1	5.01731	2.4912e-07	0.879074	0.855687	0.047854	197
TFDP1	MA1122.1	4.94716	3.56396e-07	0.862126	0.83887	0.0510826	197
SP4	MA0685.1	4.66438	1.45128e-06	0.812034	0.790474	0.0575575	197
GMEB2	MA0862.1	4.56785	2.26077e-06	0.83156	0.814765	0.0539864	197
CENPB	MA0637.1	4.56382	2.30865e-06	0.789932	0.77789	0.038376	197
SP2	MA0516.1	4.49932	3.22749e-06	0.887619	0.865942	0.0572055	197
EGR2	MA0472.2	4.2991	8.20412e-06	0.818223	0.80151	0.0433614	197
PAX5	MA0014.3	4.21183	1.1915e-05	0.822194	0.807361	0.0471189	197
EGR1	MA0162.3	3.8477	5.74906e-05	0.769185	0.753368	0.0461963	197
SPIB	MA0081.1	3.72232	9.46755e-05	0.954701	0.942264	0.0415025	197
EGR3	MA0732.1	3.71616	9.78625e-05	0.790416	0.77395	0.0489941	197
KLF14	MA0740.1	3.70659	0.000100914	0.832296	0.81594	0.0539555	197
XBP1	MA0844.1	3.57434	0.000165558	0.765468	0.754277	0.047947	197
ZBED1	MA0749.1	3.53105	0.000194008	0.713466	0.702553	0.0502362	197
PAX9	MA0781.1	3.51028	0.000212587	0.730335	0.720999	0.0388238	197
HEY1	MA0823.1	3.49092	0.000233257	0.815954	0.80039	0.051025	197
IRF5	MA1420.1	3.28515	0.000488093	0.758672	0.749095	0.0414726	197
CREB3	MA0638.1	3.21592	0.000620925	0.77008	0.759553	0.0489971	197
MYCN	MA0104.4	3.16126	0.000757273	0.795502	0.782511	0.0557149	197
ZIC4	MA0751.1	3.1337	0.000834129	0.808468	0.798599	0.0416172	197
ZNF143	MA0088.2	3.08805	0.000948419	0.758789	0.749156	0.0554828	197
IRF8	MA0652.1	3.04924	0.00110493	0.729803	0.719617	0.0474356	197
PAX1	MA0779.1	3.00533	0.00127603	0.755094	0.747594	0.0365318	197
ZNF384	MA1125.1	2.99146	0.00133578	0.83725	0.815217	0.107951	197
IRF7	MA0772.1	2.99223	0.00134456	0.777514	0.766354	0.0477901	197
E2F3	MA0469.2	2.98726	0.00135842	0.71053	0.701929	0.0405396	197
Atf3	MA0605.1	2.98386	0.00136833	0.849012	0.837353	0.0579715	197
ZIC3	MA0697.1	2.96009	0.00149274	0.787722	0.777809	0.0435379	197
Arnt	MA0004.1	2.94486	0.00156717	0.873046	0.858981	0.0630883	197
SP1	MA0079.3	2.93038	0.00165298	0.917009	0.90309	0.055733	197
TFAP2C(var.3)	MA0815.1	2.83109	0.00227192	0.809931	0.797941	0.0479075	197
MXI1	MA1108.1	2.76655	0.00276016	0.816189	0.804713	0.0535941	197
Crem	MA0609.1	2.72281	0.00312141	0.794057	0.78195	0.0688619	197
CREB3L1	MA0839.1	2.67397	0.00363345	0.743813	0.735412	0.0458213	197
THAP1	MA0597.1	2.6601	0.00381339	0.924619	0.918696	0.0286702	197
IRF9	MA0653.1	2.65275	0.00389636	0.70413	0.695009	0.0446548	197
KLF16	MA0741.1	2.64369	0.00401872	0.881192	0.868274	0.0579616	197
Zfx	MA0146.2	2.62425	0.00427065	0.850318	0.838818	0.0475053	197
SP3	MA0746.1	2.61624	0.00435847	0.894017	0.882321	0.0529742	197
REL	MA0101.1	2.60199	0.00450786	0.875604	0.867401	0.044477	197
E2F2	MA0864.1	2.60055	0.004514	0.696319	0.688091	0.046903	197
EGR4	MA0733.1	2.58281	0.00480624	0.785588	0.776176	0.043279	197
TFAP2B(var.3)	MA0813.1	2.54917	0.00530502	0.816292	0.805942	0.0465097	197
TFAP2A	MA0003.3	2.53935	0.00548081	0.873338	0.863748	0.0374521	197
NFATC3	MA0625.1	2.53027	0.00555558	0.874168	0.865095	0.0497914	197
MYBL1	MA0776.1	2.51903	0.00573792	0.754231	0.746191	0.0442135	197
TFAP2B(var.2)	MA0812.1	2.49086	0.00628629	0.853298	0.843395	0.0407499	197
TFAP2C(var.2)	MA0814.1	2.48083	0.00646455	0.859813	0.850486	0.0390115	197
NFATC1	MA0624.1	2.4741	0.00651057	0.891187	0.882767	0.0482516	197
ZIC1	MA0696.1	2.47241	0.00656531	0.774979	0.766522	0.0449306	197
Creb3l2	MA0608.1	2.46895	0.00662739	0.839831	0.830205	0.0516048	197
TFAP2A(var.3)	MA0872.1	2.466	0.00672335	0.802867	0.792172	0.0488382	197
KLF5	MA0599.1	2.43209	0.00737412	0.934212	0.923191	0.0544131	197
CTCFL	MA1102.1	2.43184	0.00739068	0.799796	0.788955	0.0511367	197
BHLHE40	MA0464.2	2.35688	0.00904692	0.817389	0.807003	0.0554215	197
IRF4	MA1419.1	2.31604	0.0100359	0.712217	0.704663	0.0474615	197
MAX::MYC	MA0059.1	2.30557	0.0103134	0.80538	0.797104	0.0529681	197
SP8	MA0747.1	2.26807	0.0114686	0.878249	0.869355	0.0487814	197
GLI2	MA0734.1	2.2245	0.012832	0.778235	0.770924	0.0423732	197
IRF3	MA1418.1	2.21597	0.0131221	0.715328	0.708185	0.0411853	197
Arntl	MA0603.1	2.20579	0.0134431	0.825998	0.816526	0.0581119	197
RFX4	MA0799.1	2.18342	0.0141067	0.775673	0.768474	0.0544632	197
E2F7	MA0758.1	2.16668	0.014816	0.697939	0.690362	0.0506152	197
SPIC	MA0687.1	2.09404	0.0177136	0.813629	0.807198	0.0481433	197
MYC	MA0147.3	2.08444	0.018265	0.811999	0.80328	0.0547884	197
RUNX2	MA0511.2	2.07089	0.0188817	0.839953	0.832826	0.0451745	197
Klf12	MA0742.1	2.04445	0.0201605	0.816689	0.808773	0.0490452	197
RFX3	MA0798.1	2.01062	0.0216434	0.759602	0.752762	0.0569869	197
BARHL2	MA0635.1	1.99241	0.0227582	0.876781	0.86987	0.0495817	197
Rfx1	MA0509.1	1.89211	0.0287519	0.789704	0.783074	0.0511097	197
TP63	MA0525.2	1.84928	0.0317286	0.706955	0.701709	0.0399153	197
E2F8	MA0865.1	1.82751	0.0332953	0.736907	0.730618	0.0495145	197
TFCP2	MA0145.3	1.81823	0.0340438	0.81552	0.809528	0.045011	197
MAX	MA0058.3	1.81229	0.0344933	0.831546	0.823677	0.0595228	197
MYBL2	MA0777.1	1.79579	0.0356833	0.71929	0.713963	0.0443889	197
VENTX	MA0724.1	1.78611	0.0365134	0.837371	0.829809	0.0599829	197
RFX2	MA0600.2	1.75131	0.039177	0.727437	0.721006	0.0615742	197
RELA	MA0107.1	1.74865	0.0397181	0.829057	0.822488	0.048474	197
SMAD3	MA0795.1	1.68689	0.0453057	0.767671	0.761392	0.0487773	197
TFAP2A(var.2)	MA0810.1	1.68009	0.0461562	0.870105	0.86402	0.0371265	197
HEY2	MA0649.1	1.67597	0.0465314	0.816766	0.810123	0.0422627	197
SPI1	MA0080.4	1.64501	0.0493511	0.75037	0.744534	0.050834	197
GLIS2	MA0736.1	1.6412	0.0499469	0.785724	0.780394	0.0382871	197
E2F6	MA0471.1	1.6242	0.0516921	0.888438	0.881959	0.0489179	197
MLX	MA0663.1	1.59239	0.0549117	0.777991	0.77164	0.0600412	197
TFE3	MA0831.2	1.52564	0.0628007	0.859082	0.852912	0.0595461	197
FOSL1::JUND(var.2)	MA1143.1	1.51643	0.0638369	0.819276	0.813555	0.0595416	197
GCM1	MA0646.1	1.51724	0.0638561	0.806953	0.802344	0.0444873	197
Pax6	MA0069.1	1.50152	0.0659673	0.775784	0.771625	0.0373662	197
Bach1::Mafk	MA0591.1	1.50151	0.066025	0.771401	0.766716	0.0401952	197
CREB1	MA0018.3	1.47122	0.0697678	0.781692	0.774763	0.0721315	197
Ar	MA0007.3	1.45951	0.0715168	0.732488	0.727887	0.0435027	197
PROX1	MA0794.1	1.45777	0.0718256	0.765443	0.76091	0.0406665	197
Mlxip	MA0622.1	1.45067	0.0728178	0.831229	0.823696	0.0672927	197
CTCF	MA0139.1	1.43177	0.0753513	0.78019	0.775707	0.0444897	197
FOSB::JUNB(var.2)	MA1136.1	1.42325	0.0763734	0.788814	0.782948	0.0658539	197
Id2	MA0617.1	1.404	0.0795306	0.829468	0.822337	0.0652826	197
KLF13	MA0657.1	1.36783	0.0850705	0.743973	0.739406	0.041827	197
GRHL1	MA0647.1	1.36593	0.0852049	0.762764	0.757708	0.052189	197
JDP2(var.2)	MA0656.1	1.35567	0.086676	0.747127	0.741087	0.0684417	197
LMX1B	MA0703.1	1.33467	0.0903522	0.869881	0.863288	0.0626435	197
GLIS1	MA0735.1	1.33424	0.0905541	0.700998	0.696806	0.0354693	197
Pax2	MA0067.1	1.32589	0.0916575	0.932938	0.929317	0.0381564	197
ATF7	MA0834.1	1.32342	0.0918407	0.736558	0.73084	0.0685005	197
STAT1::STAT2	MA0517.1	1.32022	0.0927684	0.793405	0.788496	0.0459364	197
JUNB(var.2)	MA1140.1	1.31731	0.0928594	0.776842	0.77109	0.0691533	197
BHLHE41	MA0636.1	1.26682	0.101903	0.777371	0.772137	0.0541066	197
TFAP2B	MA0811.1	1.20726	0.113212	0.853799	0.849589	0.0360615	197
LMX1A	MA0702.1	1.18102	0.118057	0.828651	0.822436	0.0692107	197
GCM2	MA0767.1	1.16735	0.120737	0.836356	0.832778	0.0417903	197
RFX5	MA0510.2	1.16161	0.121584	0.718797	0.714542	0.0589403	197
ONECUT3	MA0757.1	1.16293	0.121609	0.741318	0.735673	0.0670186	197
UNCX	MA0721.1	1.15792	0.122726	0.870057	0.864572	0.0613472	197
PAX4	MA0068.2	1.14233	0.125851	0.827893	0.82269	0.0622016	197
Alx4	MA0853.1	1.13973	0.126387	0.753041	0.748684	0.0523382	197
TFAP2C	MA0524.2	1.12272	0.130313	0.849607	0.845727	0.0356564	197
JUN::JUNB(var.2)	MA1133.1	1.11708	0.130937	0.778133	0.773664	0.0619489	197
Barhl1	MA0877.1	1.09734	0.135527	0.883991	0.88028	0.0433396	197
REST	MA0138.2	1.07685	0.139886	0.691789	0.688734	0.0403793	197
FOSL1::JUN(var.2)	MA1129.1	1.07547	0.139964	0.772366	0.767787	0.0679991	197
MNT	MA0825.1	1.06393	0.142858	0.838963	0.834572	0.056432	197
RUNX3	MA0684.1	1.05775	0.144304	0.830864	0.827379	0.0439032	197
Dlx1	MA0879.1	1.03875	0.148663	0.866182	0.861697	0.0580749	197
Lhx3	MA0135.1	1.02957	0.150762	0.79225	0.787428	0.0647912	197
PROP1	MA0715.1	1.02096	0.152847	0.759423	0.753993	0.0712106	197
ONECUT1	MA0679.1	1.00935	0.155577	0.745467	0.740897	0.0619948	197
Nr2e1	MA0676.1	0.991882	0.15974	0.848193	0.84442	0.0539335	197
ONECUT2	MA0756.1	0.991922	0.159785	0.743735	0.739234	0.0623257	197
Lhx4	MA0704.1	0.986313	0.161195	0.864865	0.860574	0.058379	197
TP73	MA0861.1	0.981948	0.162106	0.749055	0.746225	0.0424346	197
Nr5a2	MA0505.1	0.972804	0.164267	0.789534	0.785988	0.0564736	197
STAT1	MA0137.3	0.966768	0.165921	0.835362	0.83163	0.0554454	197
Stat4	MA0518.1	0.958496	0.16792	0.84084	0.837525	0.0517329	197
FOSB::JUN	MA1127.1	0.954552	0.168872	0.761707	0.757592	0.0659454	197
HOXA5	MA0158.1	0.948726	0.170662	0.926791	0.923944	0.0383061	197
Shox2	MA0720.1	0.947109	0.171062	0.86565	0.860933	0.0641126	197
SHOX	MA0630.1	0.946204	0.171279	0.87187	0.867168	0.0645929	197
RAX2	MA0717.1	0.937218	0.173568	0.872233	0.867931	0.0601355	197
Creb5	MA0840.1	0.919089	0.177931	0.764551	0.760458	0.0703313	197
HES7	MA0822.1	0.917631	0.178823	0.725315	0.721785	0.0443654	197
DUX4	MA0468.1	0.88449	0.187519	0.811047	0.807551	0.0500041	197
LHX9	MA0701.1	0.881435	0.188304	0.888882	0.884995	0.0573934	197
BARX1	MA0875.1	0.875645	0.189726	0.891307	0.887355	0.0644281	197
BSX	MA0876.1	0.874791	0.189955	0.897984	0.89421	0.0617118	197
IRF1	MA0050.2	0.8668	0.192351	0.757545	0.754115	0.049356	197
FOS::JUN(var.2)	MA1126.1	0.858849	0.194243	0.755436	0.752386	0.0531583	197
Nkx2-5	MA0063.1	0.85702	0.195006	0.923255	0.920145	0.0465442	197
FOSL2::JUND(var.2)	MA1145.1	0.8548	0.195238	0.763904	0.76041	0.0650434	197
MAF::NFE2	MA0501.1	0.853129	0.195873	0.753909	0.751091	0.048261	197
HSF2	MA0770.1	0.847979	0.19746	0.763348	0.76017	0.0499304	197
PRRX1	MA0716.1	0.847187	0.197683	0.863804	0.859551	0.0667908	197
Npas2	MA0626.1	0.845183	0.198331	0.846995	0.843636	0.0496774	197
MIXL1	MA0662.1	0.84347	0.198756	0.869889	0.866233	0.0563142	197
NFIC	MA0161.2	0.843071	0.198945	0.841793	0.838312	0.0507252	197
VSX1	MA0725.1	0.83158	0.202055	0.848974	0.844789	0.0673794	197
NR4A1	MA1112.1	0.821018	0.205053	0.830453	0.827029	0.0558589	197
PHOX2A	MA0713.1	0.817887	0.205956	0.786361	0.78247	0.0633032	197
MEF2C	MA0497.1	0.804031	0.209915	0.813065	0.809842	0.0541878	197
CEBPG	MA0838.1	0.795669	0.212369	0.780337	0.777558	0.046346	197
Prrx2	MA0075.2	0.792006	0.213415	0.874386	0.870759	0.0616442	197
VAX1	MA0722.1	0.774462	0.218656	0.869237	0.865891	0.0548158	197
PLAG1	MA0163.1	0.760882	0.222811	0.793855	0.791112	0.0415936	197
HOXC13	MA0907.1	0.758287	0.223406	0.786602	0.783666	0.0515163	197
ALX3	MA0634.1	0.750023	0.225948	0.844897	0.841614	0.0558839	197
mix-a	MA0621.1	0.749146	0.22616	0.780212	0.775633	0.0810786	197
HSF1	MA0486.2	0.73741	0.229716	0.749291	0.746458	0.0509852	197
Phox2b	MA0681.1	0.715022	0.236596	0.786217	0.782844	0.062213	197
LIN54	MA0619.1	0.714368	0.236797	0.866405	0.8625	0.0722135	197
VSX2	MA0726.1	0.693019	0.243406	0.832911	0.829391	0.069476	197
MEF2A	MA0052.3	0.691766	0.243814	0.775792	0.772431	0.0658157	197
EN2	MA0642.1	0.685165	0.245882	0.871381	0.869062	0.0462707	197
Klf1	MA0493.1	0.665266	0.252307	0.868672	0.866192	0.0476092	197
FOSL2::JUNB(var.2)	MA1139.1	0.643801	0.258919	0.755679	0.752817	0.0695472	197
RXRA::VDR	MA0074.1	0.642793	0.259355	0.760127	0.75829	0.0420441	197
CEBPD	MA0836.1	0.640954	0.260144	0.808669	0.80647	0.0442426	197
NKX6-1	MA0674.1	0.631196	0.263332	0.875635	0.872857	0.056648	197
PAX7	MA0680.1	0.627152	0.264548	0.733256	0.730083	0.0706736	197
OTX1	MA0711.1	0.624894	0.265179	0.864325	0.861844	0.0595381	197
CEBPB	MA0466.2	0.624879	0.265382	0.816469	0.814335	0.0447433	197
HOXD12	MA0873.1	0.623752	0.265762	0.792137	0.789937	0.0458885	197
IRF2	MA0051.1	0.619665	0.267209	0.76068	0.758681	0.0384524	197
PAX3	MA0780.1	0.618652	0.267349	0.743624	0.74048	0.0708562	197
TFEC	MA0871.1	0.615981	0.268042	0.863218	0.861265	0.0496614	197
FOXB1	MA0845.1	0.595379	0.275095	0.811536	0.808825	0.0631888	197
Arid3b	MA0601.1	0.590575	0.276813	0.81128	0.807815	0.0749404	197
USF2	MA0526.2	0.589491	0.276906	0.772192	0.769774	0.0633308	197
GLIS3	MA0737.1	0.58815	0.27771	0.740186	0.738468	0.0346106	197
Alx1	MA0854.1	0.579067	0.280613	0.753981	0.751655	0.0545647	197
Foxd3	MA0041.1	0.57828	0.280842	0.854117	0.851628	0.0601405	197
GBX2	MA0890.1	0.563382	0.28595	0.842364	0.839753	0.0625245	197
SMAD2::SMAD3::SMAD4	MA0513.1	0.532186	0.296608	0.808907	0.807204	0.0458384	197
HSF4	MA0771.1	0.529848	0.297423	0.790138	0.788307	0.0494156	197
MEF2D	MA0773.1	0.522369	0.300108	0.767622	0.765187	0.0626045	197
ISX	MA0654.1	0.511835	0.303822	0.854626	0.851983	0.0676454	197
GSX1	MA0892.1	0.504264	0.306429	0.875193	0.873379	0.0493818	197
Dlx2	MA0885.1	0.497658	0.308801	0.871683	0.86915	0.0673715	197
Rxra	MA0512.2	0.4938	0.310044	0.729235	0.727575	0.0491063	197
STAT3	MA0144.2	0.489713	0.311502	0.863431	0.861718	0.0507646	197
VAX2	MA0723.1	0.488304	0.312128	0.866746	0.864691	0.054991	197
NR2F2	MA1111.1	0.48739	0.312344	0.83093	0.828951	0.0581497	197
BCL6B	MA0731.1	0.48104	0.314735	0.677139	0.675607	0.0406683	197
SREBF2(var.2)	MA0828.1	0.475519	0.316499	0.78116	0.779303	0.0591261	197
GSX2	MA0893.1	0.467081	0.319676	0.860809	0.858879	0.0552166	197
RXRB	MA0855.1	0.462274	0.321291	0.725865	0.724307	0.0494453	197
ZBTB7B	MA0694.1	0.458859	0.322747	0.791808	0.790256	0.0400116	197
ZNF354C	MA0130.1	0.454887	0.324127	0.964334	0.963098	0.0340105	197
SOX4	MA0867.1	0.437103	0.33049	0.656185	0.654525	0.0512956	197
NFAT5	MA0606.1	0.432862	0.332039	0.876893	0.875408	0.0460819	197
BACH2	MA1101.1	0.430196	0.332999	0.762279	0.760699	0.0499063	197
CEBPE	MA0837.1	0.418669	0.337251	0.823822	0.822425	0.0436558	197
LBX2	MA0699.1	0.396919	0.345219	0.855966	0.854374	0.0545701	197
Msx3	MA0709.1	0.387694	0.348651	0.856183	0.854242	0.0670236	197
Arid5a	MA0602.1	0.378607	0.352085	0.79087	0.789096	0.0587945	197
EMX2	MA0886.1	0.377499	0.352432	0.833261	0.831552	0.0612846	197
Hoxd8	MA0910.1	0.370194	0.355217	0.735782	0.734127	0.0564715	197
CLOCK	MA0819.1	0.364533	0.357333	0.813313	0.812094	0.0422624	197
NKX2-3	MA0672.1	0.344152	0.364915	0.868379	0.86723	0.0460812	197
DLX6	MA0882.1	0.341321	0.36601	0.878813	0.877266	0.060713	197
VDR	MA0693.2	0.318868	0.374537	0.884916	0.883744	0.0479336	197
Dlx4	MA0881.1	0.310491	0.377711	0.880182	0.878812	0.0587955	197
HES5	MA0821.1	0.300767	0.381514	0.742563	0.741444	0.0431528	197
Nr2f6(var.2)	MA0728.1	0.296838	0.382892	0.714713	0.713766	0.0445221	197
HOXD11	MA0908.1	0.296919	0.382927	0.821196	0.820013	0.0507977	197
TP53	MA0106.3	0.286147	0.386988	0.712134	0.711343	0.0387977	197
Dlx3	MA0880.1	0.28201	0.388609	0.879148	0.877854	0.0618055	197
TFEB	MA0692.1	0.271053	0.392725	0.823126	0.822082	0.0592247	197
Hoxa11	MA0911.1	0.266135	0.394714	0.805017	0.804093	0.0476819	197
Rarb	MA0857.1	0.263666	0.395631	0.688277	0.687407	0.0476891	197
Znf423	MA0116.1	0.263342	0.395797	0.823279	0.822458	0.0425837	197
MSX1	MA0666.1	0.262263	0.396205	0.869895	0.868769	0.0594838	197
FOXA1	MA0148.3	0.257219	0.398173	0.826128	0.825142	0.0517959	197
EN1	MA0027.2	0.24936	0.401217	0.874714	0.873616	0.0597181	197
ISL2	MA0914.1	0.248641	0.401452	0.872234	0.871365	0.0505449	197
RXRG	MA0856.1	0.246099	0.402424	0.735692	0.734875	0.048994	197
Gata4	MA0482.1	0.232292	0.407861	0.85492	0.854155	0.0439749	197
NEUROD2	MA0668.1	0.219805	0.412738	0.853924	0.853314	0.0366987	197
FOXC1	MA0032.2	0.21119	0.416084	0.838563	0.837622	0.0613714	197
NR2F1	MA0017.2	0.210635	0.416262	0.810162	0.809393	0.0536043	197
PDX1	MA0132.2	0.209295	0.41683	0.871301	0.870232	0.0698624	197
ESX1	MA0644.1	0.202057	0.419665	0.85272	0.851867	0.0578481	197
NR3C1	MA0113.3	0.19813	0.421233	0.730837	0.730174	0.0434225	197
NOTO	MA0710.1	0.190229	0.424314	0.8575	0.856693	0.0575836	197
TCF7L1	MA1421.1	0.189693	0.424535	0.777766	0.777105	0.046361	197
MSX2	MA0708.1	0.18846	0.425	0.848766	0.84787	0.0657307	197
HESX1	MA0894.1	0.185491	0.426194	0.836492	0.835609	0.0623801	197
HOXC11	MA0651.1	0.178807	0.428801	0.799122	0.798453	0.051611	197
NKX6-2	MA0675.1	0.173707	0.430829	0.880514	0.879703	0.0618724	197
Hoxd9	MA0913.1	0.168618	0.432882	0.864579	0.863915	0.0461995	197
GATA2	MA0036.3	0.15949	0.436449	0.829713	0.829023	0.0560825	197
ESRRB	MA0141.3	0.152041	0.439359	0.781132	0.780534	0.0555582	197
Gata1	MA0035.3	0.129746	0.448206	0.822956	0.822465	0.0520531	197
RAX	MA0718.1	0.129009	0.448512	0.846281	0.845689	0.0607546	197
FOSL2::JUN(var.2)	MA1131.1	0.11447	0.454232	0.782074	0.781592	0.0654886	197
NR3C2	MA0727.1	0.108475	0.456671	0.726654	0.72629	0.0445732	197
GSC	MA0648.1	0.107921	0.456867	0.837451	0.837023	0.0572359	197
Gfi1	MA0038.1	0.0977874	0.460923	0.873288	0.872923	0.0500613	197
Rarg	MA0859.1	0.0881665	0.46474	0.706159	0.705871	0.0468643	197
EMX1	MA0612.1	0.0763653	0.469467	0.849071	0.848746	0.056328	197
DUXA	MA0884.1	0.0748845	0.47007	0.79334	0.793053	0.0473558	197
Arx	MA0874.1	0.0688454	0.472466	0.74148	0.741218	0.0511952	197
HOXB3	MA0903.1	0.0660413	0.473578	0.878739	0.878461	0.0590837	197
MLXIPL	MA0664.1	0.0590096	0.47638	0.795801	0.795563	0.0590851	197
HOXC12	MA0906.1	0.0393556	0.48425	0.782871	0.782728	0.0498355	197
Nfe2l2	MA0150.2	0.0391167	0.484339	0.75051	0.750384	0.0465833	197
MTF1	MA0863.1	0.0284659	0.488608	0.727159	0.727076	0.0392876	197
POU6F1	MA0628.1	0.0277173	0.488906	0.782348	0.782202	0.0717703	197
Arid3a	MA0151.1	0.0244488	0.490215	0.906974	0.906834	0.0770832	197
TEAD4	MA0809.1	0.0138251	0.494466	0.879972	0.879924	0.0480201	197
GBX1	MA0889.1	-0.000294076	0.500118	0.82497	0.824971	0.0612294	197
NFKB1	MA0105.4	-0.0039457	0.501578	0.711357	0.711372	0.0452793	197
FOXC2	MA0846.1	-0.00488606	0.501957	0.831929	0.831951	0.0647367	197
MAFG	MA0659.1	-0.00633999	0.502538	0.716042	0.716059	0.0367054	197
HOXD13	MA0909.1	-0.00978228	0.503913	0.840139	0.840183	0.0544647	197
Lhx8	MA0705.1	-0.0182791	0.507318	0.870895	0.870974	0.0599966	197
MNX1	MA0707.1	-0.0277302	0.511095	0.867739	0.867853	0.0530063	197
GSC2	MA0891.1	-0.0374571	0.514998	0.853778	0.853909	0.0512843	197
LHX2	MA0700.1	-0.0408976	0.516368	0.827404	0.82758	0.0593254	197
LBX1	MA0618.1	-0.0470602	0.518834	0.855241	0.855443	0.0599194	197
HOXB2	MA0902.1	-0.0481326	0.519261	0.879279	0.879478	0.056519	197
Rarg(var.2)	MA0860.1	-0.0520095	0.520815	0.696071	0.696231	0.0435534	197
POU2F2	MA0507.1	-0.0655632	0.526213	0.788576	0.788883	0.0589318	197
HOXA13	MA0650.1	-0.0766641	0.530642	0.836023	0.836358	0.0546853	197
ZBTB7C	MA0695.1	-0.0992815	0.539646	0.816905	0.817215	0.0373464	197
MEF2B	MA0660.1	-0.102377	0.540905	0.754137	0.754595	0.060035	197
POU4F1	MA0790.1	-0.109418	0.543699	0.739142	0.739685	0.0645333	197
RARA(var.2)	MA0730.1	-0.121625	0.548531	0.712425	0.712787	0.0360683	197
Foxa2	MA0047.2	-0.122941	0.549089	0.827663	0.828139	0.0528612	197
Hnf4a	MA0114.3	-0.125086	0.54995	0.722829	0.72322	0.0438183	197
OLIG2	MA0678.1	-0.131782	0.552596	0.800408	0.800885	0.048994	197
Srebf1(var.2)	MA0829.1	-0.137028	0.554715	0.784258	0.784794	0.058254	197
HOXB13	MA0901.1	-0.141844	0.556567	0.826158	0.826775	0.0559387	197
Tcf7	MA0769.1	-0.145512	0.558031	0.76874	0.769274	0.0485894	197
POU4F3	MA0791.1	-0.15931	0.563477	0.718428	0.719192	0.0616053	197
TEF	MA0843.1	-0.167105	0.566536	0.778256	0.778905	0.047527	197
Mecom	MA0029.1	-0.182965	0.572806	0.759553	0.760246	0.048979	197
NKX2-8	MA0673.1	-0.189984	0.575626	0.897244	0.897774	0.0404858	197
LHX6	MA0658.1	-0.193975	0.577171	0.815224	0.816027	0.0576548	197
OTX2	MA0712.1	-0.195952	0.577964	0.866859	0.867686	0.0604665	197
HLF	MA0043.2	-0.199499	0.579318	0.816313	0.817054	0.0495962	197
TBX19	MA0804.1	-0.204306	0.581231	0.687367	0.687962	0.0409692	197
Hes2	MA0616.1	-0.208514	0.58281	0.814818	0.815403	0.0343753	197
Spz1	MA0111.1	-0.218525	0.586805	0.865426	0.865917	0.0319496	197
Sox11	MA0869.1	-0.222991	0.588487	0.665508	0.666402	0.0511856	197
RBPJ	MA1116.1	-0.224472	0.589108	0.888169	0.88917	0.0614235	197
NFATC2	MA0152.1	-0.225753	0.589607	0.905925	0.906755	0.0506285	197
HOXC10	MA0905.1	-0.23016	0.591286	0.835333	0.836253	0.0514108	197
Esrrg	MA0643.1	-0.236371	0.59378	0.822705	0.823564	0.0527484	197
HLTF	MA0109.1	-0.246039	0.597507	0.949146	0.949572	0.0239826	197
ZNF282	MA1154.1	-0.24748	0.598034	0.739663	0.740344	0.0361591	197
FOXO3	MA0157.2	-0.258489	0.602278	0.832475	0.833617	0.0560027	197
ZNF740	MA0753.1	-0.26766	0.605786	0.835983	0.837284	0.0577655	197
HNF1A	MA0046.2	-0.275278	0.608789	0.740842	0.742094	0.060357	197
EVX1	MA0887.1	-0.280874	0.610936	0.857651	0.858714	0.0496826	197
Nobox	MA0125.1	-0.285455	0.612753	0.864396	0.865607	0.0600762	197
EWSR1-FLI1	MA0149.1	-0.287428	0.613423	0.68702	0.688182	0.0506367	197
NFIL3	MA0025.1	-0.32056	0.626127	0.795346	0.79673	0.0578389	197
HOXA2	MA0900.1	-0.321745	0.626622	0.869185	0.870371	0.0521218	197
Nr2f6	MA0677.1	-0.322318	0.626851	0.747335	0.748377	0.046283	197
EVX2	MA0888.1	-0.326353	0.628313	0.855104	0.856358	0.0506653	197
Nkx2-5(var.2)	MA0503.1	-0.331221	0.630185	0.855283	0.856277	0.0409053	197
HNF4G	MA0484.1	-0.347463	0.63641	0.826331	0.827343	0.0435023	197
KLF9	MA1107.1	-0.34818	0.636501	0.820024	0.821494	0.0513824	197
Nkx3-1	MA0124.2	-0.349866	0.637254	0.835921	0.837185	0.0507464	197
POU4F2	MA0683.1	-0.350719	0.637522	0.693555	0.695085	0.0577933	197
TEAD1	MA0090.2	-0.356356	0.639688	0.877112	0.878219	0.043351	197
Ddit3::Cebpa	MA0019.1	-0.366734	0.643542	0.8234	0.824478	0.0394646	197
GATA6	MA1104.1	-0.370331	0.644835	0.812659	0.814139	0.0505521	197
Rarb(var.2)	MA0858.1	-0.372542	0.645594	0.704489	0.705646	0.0359217	197
CUX2	MA0755.1	-0.3769	0.647304	0.769149	0.770822	0.0574378	197
Pitx1	MA0682.1	-0.378976	0.648281	0.866661	0.868157	0.0619883	197
TEAD3	MA0808.1	-0.384209	0.650112	0.872907	0.874374	0.0541827	197
Nr2e3	MA0164.1	-0.386168	0.650728	0.841422	0.843273	0.0603701	197
MAFG::NFE2L1	MA0089.1	-0.398215	0.655293	0.939414	0.940824	0.0497338	197
POU6F2	MA0793.1	-0.410648	0.659771	0.805201	0.807018	0.0557232	197
BATF3	MA0835.1	-0.416904	0.66219	0.664502	0.666129	0.0555547	197
PITX3	MA0714.1	-0.420937	0.66378	0.855738	0.857385	0.0608862	197
GRHL2	MA1105.1	-0.443204	0.671766	0.761691	0.7633	0.0508926	197
NFKB2	MA0778.1	-0.447257	0.673082	0.743165	0.74489	0.0463967	197
SREBF1	MA0595.1	-0.453181	0.675327	0.848179	0.849655	0.0436928	197
NFIC::TLX1	MA0119.1	-0.460261	0.677799	0.73407	0.73571	0.0441485	197
SOX21	MA0866.1	-0.468797	0.680934	0.698564	0.700355	0.0508239	197
Hoxd3	MA0912.1	-0.476586	0.683655	0.790587	0.792282	0.0443908	197
NR2C2	MA0504.1	-0.484922	0.686692	0.820224	0.821539	0.036122	197
Esrra	MA0592.2	-0.507009	0.69463	0.764239	0.766134	0.0550067	197
HOXA10	MA0899.1	-0.512206	0.696183	0.831602	0.833881	0.0513482	197
Hmx3	MA0898.1	-0.517067	0.698033	0.740694	0.742527	0.0473193	197
MEIS3	MA0775.1	-0.519789	0.698998	0.891471	0.893339	0.0485451	197
NKX3-2	MA0122.2	-0.519738	0.699048	0.846166	0.848015	0.0506698	197
CDX1	MA0878.1	-0.529348	0.702193	0.857987	0.860351	0.0531745	197
Hmx1	MA0896.1	-0.536515	0.704821	0.762879	0.764634	0.0443566	197
Hmx2	MA0897.1	-0.565264	0.714646	0.742862	0.744856	0.045864	197
Sox3	MA0514.1	-0.597983	0.725777	0.878179	0.880238	0.0478129	197
T	MA0009.2	-0.600779	0.726763	0.702695	0.704513	0.043529	197
NR4A2	MA0160.1	-0.601623	0.727109	0.895919	0.897752	0.0456503	197
GATA3	MA0037.3	-0.614481	0.731173	0.868652	0.871247	0.0547012	197
FOXI1	MA0042.2	-0.617117	0.732059	0.857399	0.860222	0.059919	197
GATA5	MA0766.1	-0.620777	0.73326	0.883695	0.886247	0.05359	197
POU1F1	MA0784.1	-0.631345	0.736707	0.740873	0.743745	0.0581039	197
HNF1B	MA0153.2	-0.641738	0.740134	0.730081	0.732997	0.0596509	197
HMBOX1	MA0895.1	-0.649718	0.742814	0.840302	0.842577	0.0490207	197
RHOXF1	MA0719.1	-0.65815	0.745455	0.947639	0.9492	0.0313882	197
MITF	MA0620.2	-0.664423	0.747742	0.742214	0.744687	0.058276	197
DBP	MA0639.1	-0.68361	0.753607	0.78676	0.789525	0.0545749	197
ESR2	MA0258.2	-0.691114	0.755994	0.799792	0.801809	0.039906	197
Pou2f3	MA0627.1	-0.705002	0.760332	0.75479	0.757858	0.0589982	197
POU3F3	MA0788.1	-0.720607	0.765085	0.769614	0.772959	0.0592837	197
ASCL1	MA1100.1	-0.726422	0.76688	0.819277	0.822312	0.0536503	197
NR1H2::RXRA	MA0115.1	-0.743987	0.772295	0.678571	0.680993	0.0435975	197
Stat5a::Stat5b	MA0519.1	-0.752643	0.775133	0.850275	0.852968	0.0547024	197
ESR1	MA0112.3	-0.777541	0.782297	0.711924	0.714325	0.0404062	197
INSM1	MA0155.1	-0.784668	0.784325	0.848052	0.850371	0.0367314	197
Hoxc9	MA0485.1	-0.787584	0.785175	0.78668	0.789502	0.0443507	197
SCRT2	MA0744.1	-0.788138	0.785419	0.757621	0.760256	0.0439369	197
BHLHE23	MA0817.1	-0.795101	0.787501	0.767091	0.770156	0.0523357	197
POU3F2	MA0787.1	-0.795823	0.787629	0.775248	0.778995	0.0604699	197
OLIG3	MA0827.1	-0.796493	0.787906	0.822807	0.825429	0.0446891	197
POU3F1	MA0786.1	-0.798523	0.788425	0.785343	0.789179	0.0621814	197
BHLHE22	MA0818.1	-0.820885	0.794934	0.797507	0.800489	0.0494457	197
Foxj3	MA0851.1	-0.830057	0.797615	0.789558	0.793206	0.062599	197
CUX1	MA0754.1	-0.845942	0.801916	0.782441	0.7863	0.0584985	197
Neurog1	MA0623.1	-0.854724	0.804498	0.856406	0.858649	0.0368112	197
MEOX2	MA0706.1	-0.856566	0.804875	0.845994	0.849476	0.0523631	197
FOXD1	MA0031.1	-0.871924	0.8091	0.841596	0.845528	0.0582879	197
POU2F1	MA0785.1	-0.873863	0.809605	0.787566	0.79153	0.0576625	197
TBP	MA0108.2	-0.885825	0.812797	0.825871	0.829243	0.0466079	197
POU3F4	MA0789.1	-0.910976	0.819602	0.797566	0.802109	0.0655322	197
MEOX1	MA0661.1	-0.92089	0.822288	0.838556	0.842291	0.0561884	197
MAFF	MA0495.2	-0.933778	0.82558	0.673767	0.676734	0.0425702	197
JUND(var.2)	MA0492.1	-0.939293	0.82708	0.795229	0.798748	0.0526983	197
MZF1(var.2)	MA0057.1	-0.942702	0.827733	0.903976	0.906644	0.0343746	197
RARA::RXRA	MA0159.1	-0.948108	0.829177	0.795471	0.797806	0.0313662	197
ZSCAN4	MA1155.1	-0.953177	0.830811	0.735015	0.738163	0.0512662	197
Dmbx1	MA0883.1	-0.955329	0.830996	0.787329	0.790439	0.0410802	197
OLIG1	MA0826.1	-0.967277	0.834162	0.778857	0.782567	0.0537262	197
FOXK2	MA1103.1	-0.981176	0.83747	0.819865	0.824486	0.0602882	197
NHLH1	MA0048.2	-0.995062	0.841002	0.818832	0.822746	0.0547386	197
Rhox11	MA0629.1	-1.00174	0.842652	0.796318	0.799231	0.0412261	197
Twist2	MA0633.1	-1.00357	0.843045	0.80989	0.814362	0.0614192	197
JUN(var.2)	MA0489.1	-1.01258	0.845074	0.802793	0.806563	0.0470496	197
RARA	MA0729.1	-1.03261	0.850024	0.693948	0.69699	0.0424953	197
TCF7L2	MA0523.1	-1.03688	0.850771	0.820164	0.823581	0.0404936	197
LEF1	MA0768.1	-1.05427	0.854841	0.751522	0.755192	0.0445313	197
USF1	MA0093.2	-1.05286	0.854911	0.814935	0.819051	0.0622022	197
Hoxb5	MA0904.1	-1.07802	0.860254	0.749026	0.753121	0.0501813	197
NFYA	MA0060.3	-1.1038	0.866086	0.820175	0.825147	0.0655863	197
Smad4	MA1153.1	-1.10834	0.866831	0.858262	0.862955	0.0531966	197
BATF::JUN	MA0462.1	-1.17275	0.880192	0.825625	0.829983	0.0454219	197
ATF4	MA0833.1	-1.19067	0.883882	0.772889	0.776836	0.0446418	197
HIC2	MA0738.1	-1.19758	0.885242	0.89712	0.900691	0.0404637	197
RORA	MA0071.1	-1.20888	0.887454	0.826758	0.831438	0.0535118	197
NFIX	MA0671.1	-1.20971	0.88751	0.92717	0.930426	0.0347218	197
JUN::JUNB	MA1132.1	-1.21561	0.888634	0.817819	0.822128	0.0456321	197
RARA::RXRG	MA1149.1	-1.25965	0.896738	0.785448	0.788843	0.033395	197
FOXO6	MA0849.1	-1.26427	0.897635	0.85907	0.864724	0.0582609	197
POU5F1B	MA0792.1	-1.26511	0.897829	0.819038	0.824936	0.0625831	197
SOX8	MA0868.1	-1.27907	0.900134	0.646191	0.651035	0.0446404	197
FOSL2	MA0478.1	-1.28366	0.901069	0.820785	0.82572	0.0502316	197
RORA(var.2)	MA0072.1	-1.2875	0.901694	0.768182	0.772866	0.046012	197
FOXG1	MA0613.1	-1.29535	0.903037	0.832657	0.839279	0.0639427	197
MAFK	MA0496.2	-1.29553	0.903184	0.693422	0.697453	0.0423472	197
Myog	MA0500.1	-1.30159	0.904186	0.863877	0.86893	0.0514729	197
TEAD2	MA1121.1	-1.30121	0.904193	0.799264	0.804094	0.0516794	197
FOXP2	MA0593.1	-1.30661	0.905014	0.831544	0.837308	0.0574943	197
SOX15	MA1152.1	-1.30648	0.905019	0.871039	0.876378	0.0542696	197
Bcl6	MA0463.1	-1.35836	0.913633	0.79514	0.799611	0.0472458	197
Hoxa9	MA0594.1	-1.36111	0.913906	0.808755	0.813521	0.0449482	197
PRDM1	MA0508.2	-1.36812	0.914943	0.819658	0.825082	0.0483748	197
CDX2	MA0465.1	-1.38453	0.917442	0.828006	0.833823	0.0496596	197
MEIS1	MA0498.2	-1.39244	0.918811	0.929203	0.934308	0.0496901	197
NFYB	MA0502.1	-1.39915	0.919931	0.794764	0.800509	0.060012	197
FOXK1	MA0852.2	-1.40108	0.920061	0.796479	0.801901	0.0507286	197
Six3	MA0631.1	-1.40642	0.92073	0.729927	0.734461	0.0380551	197
FOSL1	MA0477.1	-1.4133	0.921803	0.815234	0.820752	0.0485899	197
FOXO4	MA0848.1	-1.43421	0.924892	0.87372	0.879846	0.0563441	197
JDP2	MA0655.1	-1.43548	0.924987	0.770996	0.777186	0.0530014	197
Atoh1	MA0461.2	-1.44601	0.926631	0.824737	0.829722	0.0480926	197
RREB1	MA0073.1	-1.45324	0.927552	0.793691	0.799059	0.0483657	197
Myod1	MA0499.1	-1.45393	0.927667	0.854718	0.86008	0.049076	197
NFE2	MA0841.1	-1.46151	0.928593	0.754525	0.760317	0.0477316	197
FOSL1::JUNB	MA1137.1	-1.48953	0.932333	0.796974	0.802459	0.0438469	197
RUNX1	MA0002.2	-1.5088	0.934922	0.852605	0.857252	0.0401527	197
SCRT1	MA0743.1	-1.52117	0.936474	0.748366	0.753307	0.0420757	197
NFIA	MA0670.1	-1.5262	0.937081	0.841261	0.848199	0.0578503	197
DMRT3	MA0610.1	-1.52984	0.937549	0.793765	0.800278	0.055088	197
MYB	MA0100.3	-1.52944	0.937637	0.862316	0.868515	0.0583783	197
Dux	MA0611.1	-1.54729	0.93979	0.850859	0.858476	0.0700591	197
ZNF263	MA0528.1	-1.57356	0.942702	0.817395	0.822982	0.0434509	197
SRF	MA0083.3	-1.58672	0.94417	0.684408	0.689911	0.0410106	197
FOSL2::JUN	MA1130.1	-1.60631	0.946377	0.804319	0.810552	0.0474489	197
Pou5f1::Sox2	MA0142.1	-1.61968	0.947828	0.752797	0.758823	0.0457288	197
FOS::JUN	MA0099.3	-1.64412	0.950382	0.809284	0.815672	0.0472772	197
FOS::JUND	MA1141.1	-1.64964	0.950968	0.789159	0.795491	0.0477819	197
Tcf12	MA0521.1	-1.65106	0.951186	0.854497	0.860839	0.0514326	197
FOXP1	MA0481.2	-1.6748	0.953555	0.810597	0.817661	0.0567923	197
FOSL1::JUND	MA1142.1	-1.67853	0.953825	0.832125	0.838161	0.0439987	197
CEBPA	MA0102.3	-1.71803	0.9575	0.826617	0.832685	0.0415722	197
FOSL1::JUN	MA1128.1	-1.71788	0.957538	0.797793	0.804376	0.0479925	197
FOXF2	MA0030.1	-1.71941	0.95766	0.779899	0.786784	0.0491875	197
ZEB1	MA0103.3	-1.73585	0.959108	0.86079	0.867937	0.0494379	197
SRY	MA0084.1	-1.73549	0.959126	0.87927	0.886071	0.049884	197
NR4A2::RXRA	MA1147.1	-1.75003	0.960507	0.767399	0.772055	0.0381336	197
ZNF410	MA0752.1	-1.75213	0.96067	0.679053	0.684768	0.0460636	197
FOSL2::JUND	MA1144.1	-1.75513	0.960781	0.798541	0.805629	0.048853	197
Foxo1	MA0480.1	-1.76779	0.961883	0.833075	0.839707	0.0475057	197
Foxj2	MA0614.1	-1.78761	0.9635	0.85741	0.865584	0.0578097	197
NEUROG2	MA0669.1	-1.80087	0.964679	0.792747	0.799016	0.0504428	197
Sox1	MA0870.1	-1.80585	0.96493	0.694708	0.701583	0.047554	197
Stat6	MA0520.1	-1.80685	0.965092	0.810922	0.817505	0.05011	197
JUNB	MA0490.1	-1.8263	0.96648	0.816031	0.823354	0.0495779	197
PBX2	MA1113.1	-1.83502	0.967208	0.786763	0.793717	0.0516666	197
PPARA::RXRA	MA1148.1	-1.86183	0.969224	0.756645	0.761487	0.0390687	197
FOSB::JUNB	MA1135.1	-1.8771	0.970095	0.802213	0.809799	0.049252	197
PBX3	MA1114.1	-1.87807	0.970179	0.752477	0.759042	0.0437135	197
FOS::JUNB	MA1134.1	-1.90149	0.971712	0.78756	0.795059	0.0477342	197
Pparg::Rxra	MA0065.2	-1.90534	0.972002	0.805571	0.810581	0.0337286	197
FOXD2	MA0847.1	-1.90875	0.972243	0.902123	0.909125	0.0484049	197
FOSL2::JUNB	MA1138.1	-1.94826	0.974609	0.797091	0.805212	0.0496613	197
Hand1::Tcf3	MA0092.1	-1.9613	0.975505	0.878985	0.884377	0.0394497	197
RELB	MA1117.1	-1.97188	0.976011	0.812847	0.820169	0.0466279	197
Foxq1	MA0040.1	-1.97333	0.976086	0.810475	0.818984	0.053585	197
Mafb	MA0117.2	-1.99159	0.977195	0.81089	0.817365	0.0463186	197
Nr1h3::Rxra	MA0494.1	-1.99255	0.977204	0.790429	0.79517	0.0320372	197
RORB	MA1150.1	-1.99838	0.977512	0.825137	0.831686	0.0437341	197
SREBF2	MA0596.1	-2.00207	0.977758	0.826332	0.833018	0.0475885	197
FOXL1	MA0033.2	-2.03534	0.979412	0.884893	0.893955	0.058482	197
POU5F1	MA1115.1	-2.04039	0.979648	0.80843	0.818297	0.0620208	197
Sox5	MA0087.1	-2.08427	0.981672	0.865421	0.875568	0.0574171	197
NR1A4::RXRA	MA1146.1	-2.0824	0.981696	0.752168	0.757748	0.0381279	197
RORC	MA1151.1	-2.1074	0.982705	0.829673	0.836143	0.0374045	197
EOMES	MA0800.1	-2.10729	0.982725	0.782265	0.789166	0.0418811	197
JUN	MA0488.1	-2.12699	0.983608	0.790496	0.798629	0.0539722	197
KLF4	MA0039.3	-2.13187	0.983739	0.837177	0.845393	0.0480863	197
TBR1	MA0802.1	-2.13667	0.983948	0.797483	0.804915	0.0446612	197
Gfi1b	MA0483.1	-2.15461	0.984702	0.834614	0.841962	0.0475986	197
NRL	MA0842.1	-2.17343	0.985406	0.849531	0.856047	0.0411779	197
MSC	MA0665.1	-2.18075	0.985637	0.804124	0.811495	0.0430645	197
ZNF24	MA1124.1	-2.18376	0.985785	0.705979	0.714943	0.0564128	197
SOX10	MA0442.2	-2.1879	0.985889	0.850169	0.859547	0.0538018	197
TBX20	MA0689.1	-2.21166	0.986723	0.797519	0.804667	0.0405365	197
FOS	MA0476.1	-2.21418	0.9868	0.816385	0.825538	0.0506817	197
MGA	MA0801.1	-2.22685	0.987207	0.848632	0.856425	0.0409576	197
Sox6	MA0515.1	-2.22755	0.987272	0.862525	0.870566	0.0468905	197
FOXH1	MA0479.1	-2.29943	0.98947	0.819697	0.828606	0.051724	197
TBX2	MA0688.1	-2.33428	0.990396	0.815241	0.822629	0.0410552	197
JUND	MA0491.1	-2.33896	0.990495	0.806532	0.815483	0.0467881	197
MEIS2	MA0774.1	-2.36924	0.991288	0.859201	0.868599	0.0552275	197
Ascl2	MA0816.1	-2.41008	0.992203	0.826439	0.835475	0.051183	197
TBX21	MA0690.1	-2.4191	0.992369	0.794184	0.802545	0.0434672	197
PBX1	MA0070.1	-2.42244	0.992466	0.786215	0.795009	0.0497459	197
TCF4	MA0830.1	-2.48302	0.993616	0.875472	0.884876	0.0474925	197
PPARG	MA0066.1	-2.54784	0.994708	0.737519	0.74361	0.0319073	197
TGIF1	MA0796.1	-2.60213	0.995463	0.691746	0.701842	0.0475028	197
Hic1	MA0739.1	-2.61393	0.995625	0.85485	0.863202	0.0406538	197
NEUROD1	MA1109.1	-2.63014	0.995858	0.815848	0.82522	0.0516595	197
NR1H4	MA1110.1	-2.6501	0.996071	0.790657	0.800493	0.0478281	197
Crx	MA0467.1	-2.67117	0.99631	0.813615	0.822198	0.0411393	197
PKNOX1	MA0782.1	-2.6859	0.996455	0.711796	0.721961	0.0442099	197
Tcf21	MA0832.1	-2.69094	0.99652	0.731394	0.740939	0.0447871	197
Bhlha15	MA0607.1	-2.72428	0.996865	0.851129	0.861545	0.0515904	197
ID4	MA0824.1	-2.79721	0.997482	0.859187	0.869315	0.0437774	197
SNAI2	MA0745.1	-2.80057	0.99752	0.884729	0.894943	0.0486096	197
EBF1	MA0154.3	-2.86538	0.997972	0.7606	0.770683	0.0446733	197
TGIF2	MA0797.1	-2.87152	0.998003	0.724591	0.734924	0.0420146	197
FOXP3	MA0850.1	-2.89178	0.998137	0.908067	0.917346	0.0411339	197
TCF3	MA0522.2	-2.89631	0.998161	0.873859	0.884912	0.0477585	197
SOX13	MA1120.1	-2.90279	0.998193	0.824906	0.837228	0.0492865	197
TBX4	MA0806.1	-2.91176	0.998246	0.853392	0.863307	0.0404903	197
PKNOX2	MA0783.1	-2.95726	0.998484	0.716136	0.726951	0.0421796	197
TBX1	MA0805.1	-3.01557	0.998749	0.822342	0.834032	0.0455635	197
TBX15	MA0803.1	-3.03668	0.998834	0.823073	0.834598	0.0447841	197
Sox2	MA0143.3	-3.12799	0.999147	0.84724	0.860773	0.0544914	197
SIX1	MA1118.1	-3.2187	0.999377	0.785054	0.796568	0.0451287	197
TWIST1	MA1123.1	-3.22955	0.999405	0.809955	0.821974	0.0519499	197
ZBTB18	MA0698.1	-3.24327	0.99943	0.786013	0.797291	0.0452265	197
Sox17	MA0078.1	-3.26211	0.999467	0.869856	0.882463	0.051224	197
MZF1	MA0056.1	-3.29601	0.999532	0.954612	0.964718	0.0454474	197
GATA1::TAL1	MA0140.2	-3.31324	0.999556	0.759057	0.770286	0.0452696	197
FIGLA	MA0820.1	-3.3351	0.99959	0.85137	0.863053	0.0460441	197
SIX2	MA1119.1	-3.3574	0.99962	0.733392	0.744503	0.0420261	197
TAL1::TCF3	MA0091.1	-3.36456	0.999633	0.806511	0.817866	0.0473006	197
TBX5	MA0807.1	-3.38953	0.999662	0.861661	0.872615	0.0394868	197
SOX9	MA0077.1	-3.55094	0.999815	0.840105	0.852606	0.0419929	197
TFAP4	MA0691.1	-4.10515	0.999981	0.781034	0.797517	0.0482521	197
MYF6	MA0667.1	-4.11163	0.999981	0.781147	0.796333	0.0436764	197
Degrees of freedom: 27707

## Sheet: Legend
Dataset EV4: Pscan analysis of transcription factor motifs enriched within the proximal promoters of translation genes.
