# Supplementary material for: Inhibition of pyrimidine biosynthesis targets protein translation in acute myeloid leukemia
Source: EMBO Mol Med. 2022 May 6;14(7):e15203. doi: 10.15252/emmm.202115203 (PMC9260210; doi:10.15252/emmm.202115203)
Supplement: Supplementary file 7 — Dataset EV5 [file EMMM-14-e15203-s019.xlsx]

## Sheet: Dataset EV5
Usage	Name	Species	Sequence
qPCR	Yy1-F	Mouse	ACAGGCAAGAAACTCCCTCC
qPCR	Yy1-R	Mouse	CCTGAACATCTTTGTGCAGCC
qPCR	Yy1-F	Human	GTTCAGGGATAACTCGGCCA
qPCR	Yy1-R	Human	TTCGAACGTGCACTGAAAGG
qPCR	Rps10-F	Mouse	GAGGGCATCCAGTATCTCCGA
qPCR	Rps10-R	Mouse	CTTTCTTGTCAGCTCCAGGGGG
qPCR	Rpl11-F	Mouse	TGGTTCCAGCAGAAGTACGA
qPCR	Rpl11-R	Mouse	CGCCACCAGCAATTCTCATC
qPCR	Rpl18a-F	Mouse	CAAGCAGTTCCACGACTCCA
qPCR	Rpl18a-R	Mouse	GTTGTTAGGGACGGGACCAA
qPCR	Rpl15-F	Human/Mouse	CTAAGGGTGCAACTTACGGC
qPCR	Rpl15-R	Human/Mouse	GTGGAATCTTCACCAACCCAG
qPCR	eIF2b5-F	Human/Mouse	TTGAGCTGGTTCAGCCAAAGAG
qPCR	eIF2b5-R	Human/Mouse	ACCTCTGCAGCTGTTGATTC
qPCR	Rpl28-F	Mouse	GCAGACGTACAGCACGGAG
qPCR	Rpl28-R	Mouse	AGGTTTTCGCTGACCGGA
qPCR	Rps6-F	Mouse	AAGCACCCAAGATTCAGCGA
qPCR	Rps6-R	Mouse	TGGCGCTTTTCTTTGGCTTC
qPCR	Rpl6-F	Mouse	CAGGGGCAAGAGAGTGGTTT
qPCR	Rpl6-R	Mouse	GTCAGTCAGGTGTTTGGGGA
qPCR	B2M-F	Mouse	TTCACCCCCACTGAGACTGAT
qPCR	B2M-R	Mouse	GTCTTGGGCTCGGCCATA
qPCR	Rpl6-F	Human	CACGTGAGAAAACTGCGAGC
qPCR	Rpl6-R	Human	AGGAAAACCACCCTCTTGCC
qPCR	Rpl13a-F	Human/Mouse	GTGGTCGTACGCTGTGAAGG
qPCR	Rpl13a-R	Human	GTTGGTGTTCATCCGCTTGC
qPCR	RPL13a-R	Mouse	CTCGGGAGGGGTTGGTATTC
qPCR	Rpl28-F	Human	ATTAAGCGGAGATCCGGCCA
qPCR	Rpl28-R	Human	CAAGCCTGATCCCCAAACCC
qPCR	Rps10-F	Human	GCCTCTCTCCCACTCCCC
qPCR	Rps10-R	Human	TCTTAGGCATCAACATCTGGC
qPCR	Rpl11-F	Human	CTGGTTCCAGCAGAAGTATGA
qPCR	Rpl11-R	Human	GACGGGGTTGTTACCAGCTA
qPCR	β-Actin-F	Human	GAGGCACTCTTCCAGCCTT
qPCR	β-Actin-R	Human	AAGGTAGTTTCGTGGATGCC
sgRNA	Scramble	Human/ mouse	GCACTCACATCGGACATCA
sgRNA	Yy1 -1	Mouse	GTATGTAGTCGTCGTCGCCGC
sgRNA	Yy1 -2	Mouse	GCCGACCCGGGGAATAAGAAG
sgRNA	Yy1 -1	Human	GACCCTCTACATCGCCACGGA
sgRNA	Yy1 -2	Human	GAGAAGAGTTACCTCAGCGGC
sgRNA	Usp22 -1	Mouse	GCCATCGACCTGATGTACGG
sgRNA	Usp22 -2	Mouse	TGGGGCTCTGCATCTCACAG
sgRNA	Usp22 -1	Human	CCTCGAACTGCACCATAGGT
sgRNA	Usp22 -2	Human	GCCATTGATCTGATGTACGG
sgRNA	Cdk5 -1	Mouse	CCAGAACCTGCTCATAAACA
sgRNA	Cdk5 -2	Mouse	TGAGTAGACAGATCTCCCGG
sgRNA	Cdk5 -1	Human	CGTCCGCTGTTACTCAGCTG
sgRNA	Cdk5 -2	Human	GCCACGATCTCATGAGTCTCC
sgRNA	Ccni -1	Mouse	GCCGAAAATACCTACAAATC
sgRNA	Ccni -2	Mouse	TGCTCTGGCAAGCAGTCTTT
sgRNA	Ccni -1	Human	CATACAGTGAAGTAGTTGCT
sgRNA	Ccni -2	Human	ATTGTAAGAGAAAGCCAATC
sgRNA	Cdk5r1 -1	Mouse	GGCCGTGTAGTGGCCCACGG
sgRNA	Cdk5r1 -2	Mouse	CCCCAACGGACCCCGTGCTC
sgRNA	Cdk5r1 -1	Human	TGTTCTGTACGGCCGTATAG
sgRNA	Cdk5r1 -2	Human	CGCGCCATCCTCAAACAGCG
sgRNA	Tfpt -1	Mouse	TTCTACGATTTAGTTCCCGC
sgRNA	Tfpt -2	Mouse	AGGATGTGGCCACCAAACAG
sgRNA	Morf4l1 -1	Mouse	TGAAGGGAACAATATGCAGA
sgRNA	Morf4l1 -2	Mouse	GCCTCTTCTCTATGAAGCAA
ChIP qPCR	Rpl27-F	Mouse	GGTTCAAAAACGCAGTGCCC
ChIP qPCR	Rpl27-R	Mouse	CCCACGGTTGGTGGTCAAAG
ChIP qPCR	Rpl18-F	Mouse	CAACGAAAAGGAGTGTAACGC
ChIP qPCR	Rpl18-R	Mouse	CGGAGCGGGTTAGATCGG
ChIP qPCR	Rpl13a-F	Mouse	GCTCGAACCGAAGAGTTTCC
ChIP qPCR	RPL13a-R	Mouse	AATAAAAATGGCCCGCCTCG
ChIP qPCR	Rpl6-F	Mouse	TTATAGACCGGAAGCCGCTG
ChIP qPCR	Rpl6-R	Mouse	AGGATTGGGGTCCCGAAAG
ChIP qPCR	Rps10-F	Mouse	CGGATGGCGACAGATGGAG
ChIP qPCR	Rps10-R	Mouse	CCCCTTCCTTTCCAGCCTC
ChIP qPCR	Rpl28-F	Mouse	AGGAAGCGGAAATGCGTTG
ChIP qPCR	Rpl28-R	Mouse	GCCGGAGACGGAAAGAGAG
ChIP qPCR	Rpl18-neg-F	Mouse	TACCGACATTTTGGCAAGGC
ChIP qPCR	Rpl18-neg-R	Mouse	GGCCACTATGGGTAACAACTAC
ChIP qPCR	Rpl13a-neg-F	Mouse	ACCCTATTTCAAGGACTCATCCC
ChIP qPCR	Rpl13a-neg-R	Mouse	ACGATGGTCTTCGGATGCC

## Sheet: Legend
Dataset EV5: Primer and sgRNA sequences.
