# Supplementary material for: Inhibition of pyrimidine biosynthesis targets protein translation in acute myeloid leukemia
Source: EMBO Mol Med. 2022 May 6;14(7):e15203. doi: 10.15252/emmm.202115203 (PMC9260210; doi:10.15252/emmm.202115203)
Supplement: Supplementary file 8 — Dataset EV6 [file EMMM-14-e15203-s010.xlsx]

## Sheet: Legend
Dataset EV6: Epigenetics-targeted CRISPR library guides sequences.

## Sheet: EMM-2021-15203_DatasetEV6
ID_165	AATGCCTGTGGTACGACCAG	Actb
ID_166	ATGGAGGGGAATACAGCCCG	Actb
ID_167	GGACTCCTATGTGGGTGACG	Actb
ID_168	CAGCACAGGGTGCTCCTCAG	Actb
ID_225	GTTGTGGATCTTGTGAACCA	Ada
ID_226	ATTCATCGGACCGTCCACGC	Ada
ID_227	CTTCATCTCCACAAACTCGT	Ada
ID_228	GCTGCGCAACATTATCGGCA	Ada
ID_349	TTTGATTTGACATTGCAACA	Adnp
ID_350	GCAAGGGAGCTGATTCGTGG	Adnp
ID_351	TGTTGCTAGTATACACACCA	Adnp
ID_352	ATGGTGTTGGCCAGTCAGTG	Adnp
ID_369	ATTCCCTTCAACAGTCACGA	Adprh
ID_370	GTGGGGAAAAGGGCTAATGG	Adprh
ID_371	AAGCCATAGATGTGGCACGA	Adprh
ID_372	GCTAGTAGGGAATACAGCCG	Adprh
ID_373	GCTGTGATTGAGAAACTCGG	Parp1
ID_374	TGGCCATAGTCAATCTCCAG	Parp1
ID_375	AGCAAGTTGGATGGTACCAG	Parp1
ID_376	AATGTCCACCAGGCCAAGTG	Parp1
ID_377	AGTCTGAGTCCTACCAAGCG	Parp2
ID_378	ACTTTGCAGTTGGAAAGACG	Parp2
ID_379	CGTGCAATGAATTCTACACC	Parp2
ID_380	GACAGGACAAAAGACAATCG	Parp2
ID_433	CCTGGAGATGTCGTCCGACG	Aebp2
ID_434	ATTCGCTCCATACATGTCGA	Aebp2
ID_435	AGTAGCGTGGTGTCGAGCGG	Aebp2
ID_436	CCCCGTCAACCAGTCAGAGT	Aebp2
ID_525	GTAGGAACAACAATTCCACG	Aicda
ID_526	TTCACAGAAGTAGAGGCGCG	Aicda
ID_527	ACCAGGTGACGCGGTAACAC	Aicda
ID_528	TGAGACCTACCTCTGCTACG	Aicda
ID_541	TGTGCCGTGTGCCACGACGG	Aire
ID_542	CTCTCCAGGAATTCAGACCA	Aire
ID_543	ACAGAACCTGTCCCAGCCTG	Aire
ID_544	GGTAGAGATGAGCAGAAAGT	Aire
ID_557	GAGGGGGCAAGTAACCCGAG	Akap1
ID_558	GCAGACACGAGGTCGCAGCC	Akap1
ID_559	CCTCGGCCACTCAGCCTAAG	Akap1
ID_560	CTGAAGGGCTGAGTACTGAC	Akap1
ID_733	TTCCTAAGTACAATCAACGT	Anp32a
ID_734	CTCCACGTAGCCCTCAACAT	Anp32a
ID_735	TGTCCCTGTCATAGCCATCG	Anp32a
ID_736	CCTAGACCTGTTTAACTGTG	Anp32a
ID_861	AGGCTGGGTAGAGATGACCG	Apbb1
ID_862	AGGACAATGTCGCCTCCTCG	Apbb1
ID_863	TCCCAACAGGGACCACCCAG	Apbb1
ID_864	ATCGTCAGCATTCGTGTGTG	Apbb1
ID_869	CCTTCTACACAGTACACCCG	Apc
ID_870	ATCACTACACCCCTATTGAG	Apc
ID_871	GGTTCCCCTTGACCTATATG	Apc
ID_872	GTCTTAAAGTAACACTGTAG	Apc
ID_877	CCAGGAGCATATCTTGAGTG	Apex1
ID_878	CAGGACAGGGCCCTCTCCCG	Apex1
ID_879	CGACGGGGAAGAACCCAAGT	Apex1
ID_880	CGGAGCTGACCAGTACTGAT	Apex1
ID_925	AGCACGGCTTTATCACCACA	Apobec1
ID_926	AAATAAACAGAGTTACATAG	Apobec1
ID_927	AAGAAGACTTCAAACTCGTG	Apobec1
ID_928	CTAAGAAGTTGACTTCAACG	Apobec1
ID_929	GTGGTCGAAGTACAGAGTAA	Apobec2
ID_930	TAAAGAAAGCCTCCTCGGCG	Apobec2
ID_931	CCAGTGACAATCTCGAAGGG	Apobec2
ID_932	ACGTGGAATACAGTTCCGGG	Apobec2
ID_1097	TTGTCGTAGGATGTGACCGA	Arntl
ID_1098	GGTTCCACAACCAGCGAACG	Arntl
ID_1099	TTAAAACGGATATAACCCCT	Arntl
ID_1100	GTGTGGACTGCAATCGCAAG	Arntl
ID_1105	TGCCGCCCAACAATTTGGCG	Art1
ID_1106	TCAGGCCAACAAAGTATACG	Art1
ID_1107	AAAGCCCCCCAGCCTAACGG	Art1
ID_1108	GCTGGCACCCGCGAGATCGG	Art1
ID_1173	GGACGAACGATAGCTGATGT	Atf2
ID_1174	CAACACCCTCCAGTTACCAA	Atf2
ID_1175	ACATACCGGAGTTTCTGTAG	Atf2
ID_1176	TGTTGTAGAAACAACTCACC	Atf2
ID_1185	TAAGTCATATAGGAAGCCGA	Atm
ID_1186	GAGTATAAATAACATCGCGA	Atm
ID_1187	AAGACTTGAACACCGGACAA	Atm
ID_1188	TGCAAGATACACATGAATCG	Atm
ID_1417	ATCTGTAGCTAAGATCAACA	Bard1
ID_1418	TGGCCACATCGATATAGTCA	Bard1
ID_1419	AGGCTGGGGTGTAACACACT	Bard1
ID_1420	GGGAGTAATGGAAATCGTAA	Bard1
ID_1473	ACATCTCTGCGAAGTCACGA	Bcl2
ID_1474	TGTCACAGAGGGGCTACGAG	Bcl2
ID_1475	ACCTGACGCCCTTCACCGCG	Bcl2
ID_1476	GTGGCAACGAGGGGCCTGAG	Bcl2
ID_1593	TTGGAACTAATGCCGTACGG	Prdm1
ID_1594	GGATAGGATAAACCACCCGA	Prdm1
ID_1595	GTGTAGACTTCACCGATGAG	Prdm1
ID_1596	TTGTACCACGTGTTCTGACG	Prdm1
ID_1609	ACTGTCTTTATAGCTGCCAA	Bmi1
ID_1610	GCATCACAGTCATTGCTGCT	Bmi1
ID_1611	TCCTACCTTATGTTCAGGAG	Bmi1
ID_1612	TTCTCTCTCTTAGATTGGAT	Bmi1
ID_1689	GTTTCACACGCAGATGAGGT	Smyd1
ID_1690	TCTGGGTAGATCAACTGCAA	Smyd1
ID_1691	CACCCGCCACATGATGCGGG	Smyd1
ID_1692	AGAACGTGTCCACGTCTACT	Smyd1
ID_1693	GTGGGCACAGATACAAATCG	Bop1
ID_1694	AATTCATCGTACCATGCCAG	Bop1
ID_1695	TGGCACGTTGAAGCTCTGGG	Bop1
ID_1696	CAGGTCATAGAAGCTAGGGG	Bop1
ID_1705	AAGTACATCCCTTCAACCTG	Brca1
ID_1706	CATCTTGAGCAATCTATGAG	Brca1
ID_1707	TTAAGCGCGTGTCTCAAGGG	Brca1
ID_1708	TGTTATCCAAGGAACATCGG	Brca1
ID_1709	ATGTACCCAATATGCGAGAG	Brca2
ID_1710	TTGGGAGTGACAATACACCC	Brca2
ID_1711	TGCTTTGGCATATTATACGG	Brca2
ID_1712	GTACCCAAAGTCTCGTCAAG	Brca2
ID_1773	GCAGTATCTTCGGGAGATTG	Bub1
ID_1774	CTGGGTGAACAAACCACCTG	Bub1
ID_1775	TCCATAAACTCATCAGTGTG	Bub1
ID_1776	TCAGACAGGAATTCACAATG	Bub1
ID_1781	ATGTGCCCGCCAATTCCATG	Bub3
ID_1782	GTTGGGGCTGAACTTAACCG	Bub3
ID_1783	GAGAAAGTCCCAGCATTACA	Bub3
ID_1784	AGTCCCACACCAGCACTCGG	Bub3
ID_1981	AAGCGTACCGCAGTACCCCG	Camk4
ID_1982	ACCTCGAAGAAATCGCCCAG	Camk4
ID_1983	ATACTACAGTGAGCGCGATG	Camk4
ID_1984	AAAGACACTTCATCCCACCA	Camk4
ID_2161	TGCGCACTAGCTCGCCAGGG	Runx1
ID_2162	CGGTCCCTACACTAGGACAT	Runx1
ID_2163	AGAACTGAGAAATGCTACCG	Runx1
ID_2164	TTGTGGCGGATTTGTAAAGA	Runx1
ID_2217	TTACAGTCAGAAAAGCCACG	Cbx1
ID_2218	GTAGCTCCAATAATCCGCTC	Cbx1
ID_2219	GAATATCTTCTAAAGTGGAA	Cbx1
ID_2220	TGGTGGAAAAAGTTCTTGAT	Cbx1
ID_2221	GATCCCATTAGAAAGAAACG	Cbx2
ID_2222	AGCAGAGAGGGAACCATTCG	Cbx2
ID_2223	GCCCAGGCCACCAACAAGTG	Cbx2
ID_2224	GCGGTTCATGTAGTGTACGA	Cbx2
ID_2225	ATACAGGCTGACAAACCAAG	Cbx3
ID_2226	ACACAGTGCTGATAATACTT	Cbx3
ID_2227	CCTTCCCATTCACTACACGA	Cbx3
ID_2228	AGGTGGAGTATTTCCTGAAG	Cbx3
ID_2229	ACTTGCAAGATATAACACGT	Cbx4
ID_2230	TGCAGCCAAAGGCTACCTCG	Cbx4
ID_2231	AGTGACCGGTAATGGTATTG	Cbx4
ID_2232	CTGATGGGATATCGCAAGAG	Cbx4
ID_2233	TGGACAGGCGCATGGTTAAG	Cbx5
ID_2234	CAAAGCAATGATATCGCTCG	Cbx5
ID_2235	AGGGTGAAAACAATAAGCCC	Cbx5
ID_2236	GGATGAGGAGGAATATGTGG	Cbx5
ID_2545	GATACGAGTGTACACACACG	Cdk1
ID_2546	GAAGATCAGACTTGAAAGCG	Cdk1
ID_2547	CTCGGCTCGTTACTCCACTC	Cdk1
ID_2548	TCTTTCAGGTACTTACGGTG	Cdk1
ID_2625	ACCTGCTTATCAATGCAGAG	Cdk2
ID_2626	CATGAGTGTAAGTTCGGACA	Cdk2
ID_2627	CAAGTTGACGGGAGAAGTTG	Cdk2
ID_2628	TGAACAGGGTTACCTTGATG	Cdk2
ID_2633	CCAGAACCTGCTCATAAACA	Cdk5
ID_2634	TGAGTAGACAGATCTCCCGG	Cdk5
ID_2635	GCAGCGGACGGGGATACCAA	Cdk5
ID_2636	TGTGTTCAAGGCTAAAAACC	Cdk5
ID_2649	GATGTGTGTAAGCCCTATTG	Cdk7
ID_2650	ATGGTGTGGGAGTAGACATG	Cdk7
ID_2651	CAACATGTAGGCTTTAATGT	Cdk7
ID_2652	TTCCCCTTTCTAGTTTGCGA	Cdk7
ID_2709	GGCACTAGTGGATGTATTCG	Cdyl
ID_2710	AACTCCAAAGCACTTGTGGT	Cdyl
ID_2711	ATGACAGTGAGGATGACACG	Cdyl
ID_2712	ATGGATGCGCTAGCAGCCAA	Cdyl
ID_2745	GAAGCCATTGAAAATCATTG	Cenpc1
ID_2746	AATAGCAATGTGTCAAACAC	Cenpc1
ID_2747	CCAATTCATCAGACGCACCA	Cenpc1
ID_2748	AAAAGAAAATAACTCACCAG	Cenpc1
ID_2801	TAGCACTTAATCCGTAGTAG	Chd1
ID_2802	GGAAACGGCCGAAGAAACGT	Chd1
ID_2803	CTTGTAGCTCACATTGACGG	Chd1
ID_2804	GTCTCACATCCACAACACAT	Chd1
ID_2805	TACAACAAACCACTTAACAG	Chek1
ID_2806	CAACCCAGTTAGTTACCCAG	Chek1
ID_2807	TCTTCCACCAACTCATGGCA	Chek1
ID_2808	CGCTTACTGAACAAGATGTG	Chek1
ID_2865	AAAGCTCCAATAATCCACAG	Chuk
ID_2866	AACTGCCAATTATACAGCTG	Chuk
ID_2867	GGACCATGCGAATGTTGTAA	Chuk
ID_2868	CATCTTCCACTTACCTACAA	Chuk
ID_2945	GCACGCTTTACATCGCGGAG	Clns1a
ID_2946	CCGCATGTAAACTAATGGTG	Clns1a
ID_2947	ATGGTGAATGCCAAGCTTGG	Clns1a
ID_2948	GAAGACTCGGACGACTATGA	Clns1a
ID_2993	GAGGAGTGCTAGTATCAGTA	Clock
ID_2994	AAATCTCACATATTCATAGG	Clock
ID_2995	AGATGCTAGTGAGATTCGAC	Clock
ID_2996	AGGCTATGATTACTATCATG	Clock
ID_3409	CATACTCGAGATATCCGATG	Crebbp
ID_3410	AGCTCTGAAAGATCGCCGCA	Crebbp
ID_3411	TAATGAATCAGGCTCAACAA	Crebbp
ID_3412	TGAACCTACTGAATCCAAGG	Crebbp
ID_3625	AGACATTGTAAAAGACCCTG	Csnk2a1
ID_3626	GGATTATGAATCACATGTGG	Csnk2a1
ID_3627	GGCCAGTATGATCTTCCGGA	Csnk2a1
ID_3628	AGTTGTTGTTAAAATTCTCA	Csnk2a1
ID_3633	GGGGCAGTAGAGTTTCACCA	Csnk2b
ID_3634	GAGGCATCGCACAAATGGTG	Csnk2b
ID_3635	TCTGGACATGATCTTAGACC	Csnk2b
ID_3636	GGTGGATGAAGACTACATCC	Csnk2b
ID_3685	ATAGGTATGGATCATAGAAG	Ctbp1
ID_3686	GACTGCGTTACCCTGCATTG	Ctbp1
ID_3687	TGTGATGGTATGGTACATCA	Ctbp1
ID_3688	ACCTAGTCCAATGATGCCCA	Ctbp1
ID_3689	AGGAGCTGCTCGGATCCGAG	Ctbp2
ID_3690	ACATTCTCAATCTGTATCGG	Ctbp2
ID_3691	ATCCGCCCCCAGATCATGAA	Ctbp2
ID_3692	TCCCTGACAGGTGTTGAATG	Ctbp2
ID_3693	CGATCCAAATTTGAACGCCG	Ctcf
ID_3694	GGTAAGGTGTGACATATCAT	Ctcf
ID_3695	TACACTGGCATAATCACACA	Ctcf
ID_3696	CACGCTCGGTTTACCCAGAG	Ctcf
ID_3741	TTGGGGATCTTAAGCATCAG	Ctsl
ID_3742	AATGATCCAGCTACACAACG	Ctsl
ID_3743	CAATTACCTTCGCTTCATAG	Ctsl
ID_3744	TTAGTGCAGAGTGGCACCAG	Ctsl
ID_3761	ATGAAGAGTGAGCTAGTCCG	Cux1
ID_3762	TACAAGTGCAGAAAACCGGT	Cux1
ID_3763	CATGATCATCTCGATCTCAT	Cux1
ID_3764	CCAAGAACGGCATTTGCCAG	Cux1
ID_4001	CTCATAGTTCACGATCTCGG	Dapk3
ID_4002	AAGTCGATGAGCTTAATGCG	Dapk3
ID_4003	GCAGTGTTATGATGTTGGGG	Dapk3
ID_4004	GCAGGTAGTGGACACCGTCT	Dapk3
ID_4009	TCAGCACATCTCCATAATCG	Daxx
ID_4010	GGAGACATCAGACCACCCTG	Daxx
ID_4011	GCGGGCCTCCTGCAAATACG	Daxx
ID_4012	CAAGGACTCGCGGTTCCCGG	Daxx
ID_4089	TCCTTGCGGATCATCCGGAA	Ddb1
ID_4090	ATCTTGGAGTATAAGCAGAG	Ddb1
ID_4091	CTTGGATATCACCCCATTAG	Ddb1
ID_4092	TATTGTGTGCCATAACCGGG	Ddb1
ID_4097	GATTCCACTCATACTCTACG	Asap1
ID_4098	TGGATAAGCAAACGTCTGTG	Asap1
ID_4099	AAAGCTGAACGAATTGCTTG	Asap1
ID_4100	TTTCGGATCAAGTTGCAGAG	Asap1
ID_4101	GGCACAGTACCACGTTATCG	Gadd45a
ID_4102	GCTGCTACTGGAGAACGACG	Gadd45a
ID_4103	AGTCAGCGCACCATTACGGT	Gadd45a
ID_4104	GAACGACATCAACATCCTGC	Gadd45a
ID_4317	CACAGATCGACCCAATTCAT	Dnajc1
ID_4318	TTCTGAAAAGAACGAAAGGT	Dnajc1
ID_4319	AGACCTGGAGTTGTTCGACT	Dnajc1
ID_4320	AGCATTGCCTCATCTAATCC	Dnajc1
ID_4353	TAATGTGAACCGGTTCACAG	Dnmt1
ID_4354	CAGAGCCCTATCGCATCGGT	Dnmt1
ID_4355	CATCACGGCTCACTTCACGA	Dnmt1
ID_4356	ACCTCGGGCCAATCAATCAG	Dnmt1
ID_4357	AGGGGGATATGACCGATCCA	Trdmt1
ID_4358	TCATATCCCTGCACATGTGG	Trdmt1
ID_4359	ATACAAACAATAGAAGCCTG	Trdmt1
ID_4360	TATCGCAGCAATAACTTGGG	Trdmt1
ID_4361	GATCATTGATGAGCGCACAA	Dnmt3a
ID_4362	AGTTTACACCGACATGTGGG	Dnmt3a
ID_4363	CTTACCAGTATGACGACGAT	Dnmt3a
ID_4364	CAGGCCGAATTGTGTCTTGG	Dnmt3a
ID_4365	TGGTAGCCGGAAACTCCACA	Dnmt3b
ID_4366	CAGCCTTCTGAATTACACGC	Dnmt3b
ID_4367	GGAGGGTATGGATACCACAC	Dnmt3b
ID_4368	CAGTAGGCTTGAAGCCACCG	Dnmt3b
ID_4373	TCACTCACCGGCGTTGAGGG	Cdk2ap1
ID_4374	GAGGTCGCCATGCTAGTAGA	Cdk2ap1
ID_4375	CAGCAGCTGGCGATATTGGG	Cdk2ap1
ID_4376	TCCATCGCTAGGCTACACCC	Cdk2ap1
ID_4421	TGACTTGTTACAAATCTCGT	Dr1
ID_4422	GACTCTTCCTAATGTCCGGG	Dr1
ID_4423	TCTTATTTATAGCAGCTCTG	Dr1
ID_4424	AGTTCTCGTTTGGAAAACCT	Dr1
ID_4465	CAGACATACTAGTTGGTGGG	Atn1
ID_4466	GACCCCGGTTTGTATCCAGG	Atn1
ID_4467	ATCGGAGCATGATATCCAGT	Atn1
ID_4468	CTCCTGTTTGATCTGCGTGG	Atn1
ID_4537	GGCAGAGGTCAAAATATGGG	Usp17la
ID_4538	GAAGCGATCATAGGTATCTG	Usp17la
ID_4539	ACAATCAAAACCCACCTCTG	Usp17la
ID_4540	GGAGATAATGCCTACTACTG	Usp17la
ID_4541	TTATGTCAAAGCCAGACATG	Usp17lc
ID_4542	CATATGTATCTGAGGTACCC	Usp17lc
ID_4543	GGATGCGGGCTTCAGAACAC	Usp17lc
ID_4544	ACAGGTTTGACTGTACTCCT	Usp17lc
ID_4677	GGGTACCGACAACTTGCACG	Phc1
ID_4678	GCTCATCCTGATGCCTAATG	Phc1
ID_4679	CTCAACCTTAGTCAAGCCGG	Phc1
ID_4680	ACAGCACATGTGGTAAAGGG	Phc1
ID_4681	TTATACGAATGCCATTCACA	Eed
ID_4682	CAGCAACTGCTAATAGAGGG	Eed
ID_4683	ACTCTTGTGGCAATATTCGG	Eed
ID_4684	ACAAATACGCCAAATGCACC	Eed
ID_4985	CTATGAGTCCATATACCCTG	Epc1
ID_4986	TATCGACTAGTATCTGACTG	Epc1
ID_4987	TAGCACAAATGATCCTTACG	Epc1
ID_4988	TGTTAGTAATCGGGATGATG	Epc1
ID_5101	ATGGCAGCAGTCACTAACGT	Erbb4
ID_5102	GTAGAGCCCTTAACTCCCAG	Erbb4
ID_5103	TTGCTGATCCTCAAACAACA	Erbb4
ID_5104	AAAGAAATGTACCCGCAGGA	Erbb4
ID_5125	TTTCTGGCATGCATTAACCG	Erg
ID_5126	GCACAGACCATGTCCGACAG	Erg
ID_5127	GAGCTACGGCAGCTACATGG	Erg
ID_5128	TTCTGAAACACACCTAACTG	Erg
ID_5169	GTGCTACTGCTAAACATGTG	Smarcad1
ID_5170	AACAGAGCACATTTAAACTG	Smarcad1
ID_5171	AGTCTGTAAAACAGCCGCGA	Smarcad1
ID_5172	ACGATGCTCACCGGGAATGG	Smarcad1
ID_5253	CGGATGAGACATCATCCACG	Eya2
ID_5254	TCCAGGCATCGCCAAATCAG	Eya2
ID_5255	GTTGGGTACGCTGTATAGGG	Eya2
ID_5256	GCCAATGCGCACAGACGTCG	Eya2
ID_5257	AACATGACTGTCAAGAACCG	Eya3
ID_5258	TATAATCATTGGATGAGCGA	Eya3
ID_5259	AATTGGCTCAGGTTTAACCA	Eya3
ID_5260	CAGGAGAGCTTACCGAAAGG	Eya3
ID_5261	GTCACAACAAATGGGACAGG	Eya4
ID_5262	CTTATAGTAATAACAAGCAG	Eya4
ID_5263	ACTCAGTCCCCGTTACAGAG	Eya4
ID_5264	ACCAGCAGCTCAAACAATGT	Eya4
ID_5265	AAGATTGAGCCAGAACCGTG	Ezh1
ID_5266	ACAGCCAGGATATGTTGATG	Ezh1
ID_5267	CGGAAGCGCCATGCTATCGA	Ezh1
ID_5268	TATTCCATACATGGGTGACG	Ezh1
ID_5269	TATCGTAGTAAGTACCAATG	Ezh2
ID_5270	AGAGTACATTATAGGCACCG	Ezh2
ID_5271	GACACCACCTAAACGCCCAG	Ezh2
ID_5272	TTATCAGCAGGAAATTTCCG	Ezh2
ID_5397	CCGCGACAGATAAAGACACC	Fbl
ID_5398	GGTGGAGGTCGAGGTCGAGG	Fbl
ID_5399	TGATGAGGTCACGGCCAGAG	Fbl
ID_5400	GCAGCTCTCTCTTACAGGTG	Fbl
ID_5425	GCCTCCCCACCAGACCCATG	Fbrs
ID_5426	CTTGGCTGCTCTCTCCAACG	Fbrs
ID_5427	AAGGTGGCCGGAAATGATCA	Fbrs
ID_5428	TGAAAGGATTGGCTGCAGCA	Fbrs
ID_5633	TCTGTCTACGATGGACATGG	Ppm1g
ID_5634	TTCCTGGTAGGAATGTAGTG	Ppm1g
ID_5635	AACTTGGACTTAGCAACTCG	Ppm1g
ID_5636	TTGGGACAGGCGATGAACCA	Ppm1g
ID_5653	ACCCGTGTAGTGCACCACGC	Fkbp1a
ID_5654	GGGCGCACCTTCCCAAAGCG	Fkbp1a
ID_5655	AGGCTTGTTTCTGTCCCGAG	Fkbp1a
ID_5656	GCAGGAGGTGATCCGAGGCT	Fkbp1a
ID_5661	TGTCTTACACATGCACTACA	Fkbp2
ID_5662	GATTGGAGTGAAGAAACGTG	Fkbp2
ID_5663	GGCAAATGGACAGTATTGTC	Fkbp2
ID_5664	CAAGGGAGAAAACAAAGGGC	Fkbp2
ID_5669	AAGAGTGGGGACTAGTGACG	Fkbp5
ID_5670	CAATGCTGAGCTTATGTACG	Fkbp5
ID_5671	GGATACTCAAACCCAAACGA	Fkbp5
ID_5672	CGATCCCAATCGGAATGTCG	Fkbp5
ID_5865	CTGGTACAGAAGCCATTGTG	Brd2
ID_5866	AAAAGGCGTTAAACGGAAAG	Brd2
ID_5867	GTGCCATAGCCACAACATCG	Brd2
ID_5868	AGAGACAGCAGGCACCTGAT	Brd2
ID_6225	GAAGATGGAACGTGGCCCAG	Usp15
ID_6226	GTTTGAAATTAACATCAACA	Usp15
ID_6227	ACCGAGATCTTAGCACACTC	Usp15
ID_6228	ATGAACTCAGCCATTCAGGT	Usp15
ID_6253	GCTTCGGCCAAACACGTGGG	Kat2a
ID_6254	GCTCGCCTGGAAGAACGGCG	Kat2a
ID_6255	TACAACTGTTGCACTGACCG	Kat2a
ID_6256	TTCTCAAGCTTCTTGGCACG	Kat2a
ID_6341	CAAATGCATCAAATGCAGCA	Gfi1
ID_6342	CCCCGACTCTCAGCTTACCG	Gfi1
ID_6343	CTGCACGCGGACAAGAGCGT	Gfi1
ID_6344	CTACGGCGACTTCGCGCCTG	Gfi1
ID_6345	GGAACACAATCAAACAGGAG	Gfi1b
ID_6346	GCTGCTCCAAGCTCACAGCG	Gfi1b
ID_6347	CCTTCCTGGAGCGCTCCGTG	Gfi1b
ID_6348	GACTCACCAGGAATTACAGC	Gfi1b
ID_6893	GAAGAATGGACGGGACCCAG	Emg1
ID_6894	GAGGCCACAAAATCGGTCAA	Emg1
ID_6895	CGGAGGCCGGAGGCTCATTG	Emg1
ID_6896	TCAGCACGTTCTTCTGTGTG	Emg1
ID_7005	ACACACTGTGGTCCGACCCG	Gsg2
ID_7006	AAGGCGCGCTTCAGGTTCGG	Gsg2
ID_7007	CAGCGGCGGAGGCGTCCTCG	Gsg2
ID_7008	GAGGGGTCGAACATTCAGAC	Gsg2
ID_7097	TCTTGGGATTCCATACCACG	Gtf2i
ID_7098	AGCTTTAGGCAAATCCACAG	Gtf2i
ID_7099	CTTACTTCTTAATCACGAAG	Gtf2i
ID_7100	TCACTCCTCAGAAGGCAACG	Gtf2i
ID_7397	GGTACCCTTCACAACCAATG	Hcfc1
ID_7398	ACAGCAGTATGTGACTCCCG	Hcfc1
ID_7399	TGGAAGGGCTAGTTGCACAA	Hcfc1
ID_7400	CCCAAGGTTAGCCACAACAG	Hcfc1
ID_7429	ACTTGATATACTCATCGCTG	Hdac2
ID_7430	ATCTTCTCCGACGTTAACTG	Hdac2
ID_7431	TGAGTCATCCGGATTCTATG	Hdac2
ID_7432	TCATCTATACCATCTCTCAT	Hdac2
ID_7433	CAATGTAGAGCACCCGAGGG	Hdac3
ID_7434	GAGCCTTAATGCCTTCAACG	Hdac3
ID_7435	GCACATTGAGACAATAGTAG	Hdac3
ID_7436	GCGGCACATGTCATGCTGGG	Hdac3
ID_7437	CGTGCCCTGTACTTACGGTG	Hdac5
ID_7438	GCCGGGCGCACTGTTACACA	Hdac5
ID_7439	CTTTCTGTAGAGCCTTCCCG	Hdac5
ID_7440	AACTCTGGTCCAAAGAAGCG	Hdac5
ID_7441	ATGATGCGTAAGATGCGCTG	Hdac6
ID_7442	TCCCTGCACCGGTATGACCG	Hdac6
ID_7443	TCCATCCACCGATATGAACA	Hdac6
ID_7444	CCTGAGACAAGAGTGCCAGT	Hdac6
ID_7449	AGATGAAAGGATACCCACAC	Hdgf
ID_7450	CGAGAACAACCCTACAGTCA	Hdgf
ID_7451	GGGTCCCAAAAAAAAAGACT	Hdgf
ID_7452	GTGGAGCCCGAAGCCCATGA	Hdgf
ID_7453	GCGACATGTTCGATCCTCGC	Hdgfl1
ID_7454	TGTGCAAGAGAAGCACCCTG	Hdgfl1
ID_7455	TAGAGGAGGCCTCAACCATA	Hdgfl1
ID_7456	AGAGCTACACAGAGGATCCT	Hdgfl1
ID_7469	TCTGCGGTACCGAATTTCAG	Hells
ID_7470	ACGGTCATTAAAACTTACAG	Hells
ID_7471	GCTGTATCATGGAACCCGGG	Hells
ID_7472	ACAACTACTTCTCGCTTAGG	Hells
ID_7561	CGGTGAGGATTACCGTGGCG	Mst1
ID_7562	GGCTCAGGTGAACAGTATCG	Mst1
ID_7563	AAGTCACAGCGGCGCAACAA	Mst1
ID_7564	GTAATCCGGACGGATCTGAG	Mst1
ID_7605	ATGACAAACTGATTATGGTG	Hira
ID_7606	AACAGCTGTTGGAATCACAC	Hira
ID_7607	TAGCTGCTGACCACTAGGAG	Hira
ID_7608	AGTTCATGGATGACAACCAG	Hira
ID_7645	GAAGTGCTCAGAGAGGTGGA	Hmgb1
ID_7646	AACCTACATCCCCCCCAAAG	Hmgb1
ID_7647	CTTTGTGCAAACTTGCCGGG	Hmgb1
ID_7648	CTCAGAACAGAACAAGAAGA	Hmgb1
ID_7653	AGGCTGGCTTACCTTCGCAG	Hmgn2
ID_7654	CAAAACCAAGGTGAAGGACG	Hmgn2
ID_7655	AGCCACAGAGAAGATCTGCG	Hmgn2
ID_7656	AGGTACCCAAGGGGAAGAAG	Hmgn2
ID_7657	CTGCTTGACAGCCACTACAA	Hmg20b
ID_7658	GAGTTTCTGGACCAAAACAA	Hmg20b
ID_7659	GATTCTCCCAAATGGGCCCA	Hmg20b
ID_7660	AGCCATCGCAGTCCACACCC	Hmg20b
ID_7717	GGGACCCAGGCCGTTCATGG	Foxa1
ID_7718	CAACGATTGTTTCGTCAAGG	Foxa1
ID_7719	CGCTGAGCGAGATCTACCAG	Foxa1
ID_7720	CCCTAAGCCCGTGTTGGCGT	Foxa1
ID_7741	AGTGCTTCATCCAGTCAGAG	Hnrnpa1
ID_7742	GGGAACACTAACAGACTGTG	Hnrnpa1
ID_7743	AGAGGCAGTGGGAAAAAGAG	Hnrnpa1
ID_7744	GTTTGTCACATATGCCACTG	Hnrnpa1
ID_7905	CTTTCGAATCGCAACCACCG	Hp1bp3
ID_7906	CCACGCGGACAAGTTAGGTG	Hp1bp3
ID_7907	AGAGCATTCTTCAACAACTG	Hp1bp3
ID_7908	AGAGCCGAGTAAAAGCCAAC	Hp1bp3
ID_7933	CTAGAATGATCAGTCAACGG	Hprt
ID_7934	TATACCTAATCATTATGCCG	Hprt
ID_7935	AACAAATCTAGGTCATAACC	Hprt
ID_7936	AGCCCCCCTTGAGCACACAG	Hprt
ID_7941	GGCACTCAAACTGTTCCGAG	Hr
ID_7942	CCCCTGATACCTGAGCATAG	Hr
ID_7943	TGAGGATGTTCGGATCCTTG	Hr
ID_7944	AGTGGGTGTTGAAGAGTCCG	Hr
ID_7965	TATCCTGAGACAAACCACGG	Prmt2
ID_7966	ACTGGAGGAATACGACCCGG	Prmt2
ID_7967	ACACCTACTTGAGTGCACTG	Prmt2
ID_7968	CGGCATCATCTGGCCAACCA	Prmt2
ID_7969	AAAGCCAACAAGTTAGACCA	Prmt1
ID_7970	TGAGCATGGACTCGTAGAAG	Prmt1
ID_7971	AATGGCTGTCACATACAAGG	Prmt1
ID_7972	TGCCCACTTTGGCATCCACG	Prmt1
ID_8933	CGGGTATTACAGACTAACTG	Jak2
ID_8934	AAGTCCTAGATAAAGCACAT	Jak2
ID_8935	ACAGATACGGAGTGTCCCGT	Jak2
ID_8936	TCTTCAGGAGAGAATACCAT	Jak2
ID_8949	CATTCCTAGGTGTGACACCG	Jarid2
ID_8950	CTGAGCAGACCGATGCGAAG	Jarid2
ID_8951	TGCCCGAGCGAAGTTTGGAA	Jarid2
ID_8952	CCCAAAGTCATGCACTAAGG	Jarid2
ID_8969	GGGTAAAAGTACTGTCCCGG	Junb
ID_8970	TGAGCTCCCAGTCCCGACGG	Junb
ID_8971	AACCTGGCGGATCCCTATCG	Junb
ID_8972	ACGCAGCGGCGGGATACGGT	Junb
ID_9281	AAGCACAATAGCTGGCACCG	Kit
ID_9282	ACACGTAAATAGAACTCGTG	Kit
ID_9283	AGATTTGGTTGTTGAATACG	Kit
ID_9284	TGGTTGCAGCTGGCGCGATG	Kit
ID_9933	GGCAACGACGCTCTCCCCAG	Lnx1
ID_9934	TCCCTCATAACTATGCCGTG	Lnx1
ID_9935	ACGTTGAAGATGAACACGCC	Lnx1
ID_9936	CCTGGCGGGACACGACGAGA	Lnx1
ID_10385	GCAACCGAGGTTTCAATCTG	Max
ID_10386	ATGCACTGGAACGAAAACGT	Max
ID_10387	AGTATATCCAGTATATGCGA	Max
ID_10388	GACTCAGTCCCATCACTCCA	Max
ID_10389	GCATCTTCATAGCACCCGAA	Maz
ID_10390	CCGAATGCGACAGCTTATGT	Maz
ID_10391	CGCCGCGGCTGATTCCTGCG	Maz
ID_10392	CCCAACCTCGACGGTCGCCG	Maz
ID_10397	ACGTTGTGCAAAGATTGTCG	Mbd1
ID_10398	GGGGCCTTATATTCCCCCTG	Mbd1
ID_10399	ACAGGGTAAGATCACATGCA	Mbd1
ID_10400	CTGGTCTCAAGCGCCAGTGG	Mbd1
ID_10401	ACTTCACCTTATTGCTCGGG	Mbd2
ID_10402	ATCCTGTCCCTTTCCCGTCG	Mbd2
ID_10403	TGACCCCCTCAATCAGAACA	Mbd2
ID_10404	TCCTGAAGTCAAAACTGCTA	Mbd2
ID_10405	AAGAATCATAGCGCACACGC	Mbd3
ID_10406	AGTCTGCCGTACAGGCAGCG	Mbd3
ID_10407	CTTTCCGGTGCGGAAGTCGA	Mbd3
ID_10408	TATAGTAAAAGACATCCCTG	Mbd3
ID_10409	CCGAAAGGGAGCATCAATCC	Mbd4
ID_10410	GCCTGTGCAAGGGAGACTGT	Mbd4
ID_10411	TCAGAGTCGCCAGAAAGCAG	Mbd4
ID_10412	TGCGCTCACTGCTTATCACC	Mbd4
ID_10449	CTCCTCCGGAGACACGATGG	Mcl1
ID_10450	CGGCCGACGCGGTGACGTCG	Mcl1
ID_10451	CGTGCAGCGCAACCACGAGA	Mcl1
ID_10452	AGATCATCTCGCGCTACTTG	Mcl1
ID_10469	CTCCGGGGAATACTTCCCCG	Mcm6
ID_10470	GTGGTGTTCCTAAGACAACA	Mcm6
ID_10471	GCACCAACCAACCCAAGGGT	Mcm6
ID_10472	AGGTCTTCAAGGCTCGACAC	Mcm6
ID_10553	CGCTCCATTATCCGTGACCG	Mecp2
ID_10554	CAGGCCATTCCTAAGAAACG	Mecp2
ID_10555	TCTTGACAACAAGTTTCCCA	Mecp2
ID_10556	CCGTGAAGGAGTCTTCCATA	Mecp2
ID_10585	TCCTCACTCTTGGATAACAG	Men1
ID_10586	GCGCTGCGACCGTAAGATGG	Men1
ID_10587	GGTGGTGTTTGGGCCCAACG	Men1
ID_10588	CACAGCGCCGCGGATCTGAG	Men1
ID_10665	CAGTGTTGGACAGCCCTTTG	Mgmt
ID_10666	GCTACTCCTGAGGTGCTCGG	Mgmt
ID_10667	TGAGCAACCGTATCCCATGC	Mgmt
ID_10668	CCCAAAGCGGCTCGTGCAGT	Mgmt
ID_10721	TGCATGACATGTAATAAACA	Mllt10
ID_10722	GGCCGAGGAAGCTCGCCCCG	Mllt10
ID_10723	TTGCTGAATGCAATACACAA	Mllt10
ID_10724	TTCAAGTACCTACTGGACCG	Mllt10
ID_10849	CAAGACTGTCACATTAGTGG	Mov10
ID_10850	CTAACCCTACGGCTTCGGAA	Mov10
ID_10851	AGTCCTATCTAGTTACCGGT	Mov10
ID_10852	CAGCAACGAGACCCCACGGG	Mov10
ID_10941	AGTTTCGTGATACCAAACAG	Msh6
ID_10942	CATCAGTGACCGTCTAGATG	Msh6
ID_10943	TAAGTAAAGACACGGCTGAG	Msh6
ID_10944	GAGGCAAAGGATCTCAACGG	Msh6
ID_11033	TCAAACGTCTACCGTTACAG	Mtf2
ID_11034	GCAGACATTACCCTATAGTG	Mtf2
ID_11035	AAAGGAAAGAAAAAATCTGT	Mtf2
ID_11036	GACATACATTAATGAAAACT	Mtf2
ID_11126	TCATATACCACGATTAACAG	Usp34
ID_11127	GTATTGAAACTCAGAATACG	Usp34
ID_11128	AGTCTCACAGTTATAGAACG	Usp34
ID_11129	TTAAGCATGCTTACCCATCG	Usp34
ID_11142	GTCACTTGGGGAAAACTAGG	Myb
ID_11143	AGGTGCATGATCGTCCACCA	Myb
ID_11144	TTCCACCATGCGTCGCAAGG	Myb
ID_11145	ACAGGTGCACTATCCCCATG	Myb
ID_11158	GCTGTACGGAGTCGTAGTCG	Myc
ID_11159	AGAGGCAAACCCCTGCCAAG	Myc
ID_11160	GTCAATGCACTCGGACGCGG	Myc
ID_11161	GTAGCGACCGCAACATAGGA	Myc
ID_11170	GCTGGTGGCGAGCGACAACG	Gadd45b
ID_11171	CCTCGTACACCCCCACGGTG	Gadd45b
ID_11172	GCAGCAGAACGACTGGATCA	Gadd45b
ID_11173	GGCACAAGACCACGCTGTCG	Gadd45b
ID_11262	GCGAGGAGGAGACTCTCCGT	Myo1c
ID_11263	CAGCATATGGAACGCTACCG	Myo1c
ID_11264	GTTGCCCAGATGTAGGACGC	Myo1c
ID_11265	ACCAGGAAATCTCTAGACCG	Myo1c
ID_11350	TTAACGAAGAGGATCCTAAG	Nap1l2
ID_11351	CGGTATGGTGCATGAATACG	Nap1l2
ID_11352	TGAGTATAAATCGGACTGTG	Nap1l2
ID_11353	GAAGTGCGGAGGCACTGATG	Nap1l2
ID_11354	CCACAGATGCAGAGTCAGCG	Nap1l4
ID_11355	GCTTGGTCACTACTCACCAT	Nap1l4
ID_11356	AGATGGTGAACCAGAACTCA	Nap1l4
ID_11357	GCACCTTGTCAAATAGAGGC	Nap1l4
ID_11410	AGCCAAAGTCATTCCAACAC	Ncl
ID_11411	CCTCTCTTTCAACATCACTG	Ncl
ID_11412	TAAAAATGATCTTGCTGTTG	Ncl
ID_11413	TCCTATGAAAGCCAAGAGTG	Ncl
ID_11414	TTGACTGAGGGATTTATTCG	Ncoa1
ID_11415	GATGCTAATTCACCCTCCAG	Ncoa1
ID_11416	ACCACTAGTAATGCCAACTG	Ncoa1
ID_11417	AGTTTGGACAACCAGGAGCG	Ncoa1
ID_11418	AGTGCATAGTTACTACCCTG	Ncoa2
ID_11419	GGGAGGATTCATATTAACTG	Ncoa2
ID_11420	AGTCAGATGTGTCGTCCACG	Ncoa2
ID_11421	CTTTGCAAAGTGATGTCAAG	Ncoa2
ID_11422	CAAGGAGAAACGATACACGG	Ncoa3
ID_11423	TCGTCCTCCATATAACCGAG	Ncoa3
ID_11424	AGAACATCATGATTTCCCCT	Ncoa3
ID_11425	ACGTGCTCCTCCGACGACCG	Ncoa3
ID_11606	GAAGCGGAAGACAATCAATG	Nfyb
ID_11607	ATTTATAAGCTTCATCACGT	Nfyb
ID_11608	ATTTCTGCAGACTACATCGG	Nfyb
ID_11609	TTCCAATTGCAAATGTGGCT	Nfyb
ID_11610	AGAAATCCGAAACTTAACAG	Nfyc
ID_11611	TGTCCAGTACTACTTCACGC	Nfyc
ID_11612	TCACAGACCTGACCCTGCTG	Nfyc
ID_11613	ACAGAGGAATGATATTGCCA	Nfyc
ID_11810	CAGTGCCGTTAAGACCTCGG	Uhrf1
ID_11811	GGTCATGGCCAACTATAACG	Uhrf1
ID_11812	ACCAAGACTCACGTTGCGAG	Uhrf1
ID_11813	AAGCGGATGACAAGACTGTG	Uhrf1
ID_11822	CAGTTACGCAGATGTTCGAG	Npas2
ID_11823	GTGTACGGTACTCACGATGC	Npas2
ID_11824	TCCCCCACACACCGGCATTG	Npas2
ID_11825	AACTCACCGGTAAATGTCCA	Npas2
ID_11938	ATATCGCGAATACTACGTAG	Nsd1
ID_11939	GAATTGCTCGTTAAGACACC	Nsd1
ID_11940	TCCCTCGAGGCATCTCGGGG	Nsd1
ID_11941	GAGGCGCAACCGATTCAGAG	Nsd1
ID_12330	CCAGGAAGCCTAACACGAGG	Orc1
ID_12331	GGAATTCCTGCTCTCGACAG	Orc1
ID_12332	AACAAGAAGATAGTCCTGAG	Orc1
ID_12333	ACAGTTTGTATTGATTCAGG	Orc1
ID_12422	ACAGGCACTAGACCTGATCG	Mybbp1a
ID_12423	CCAGAGATAAGTACATACGT	Mybbp1a
ID_12424	TTTGGACGACCGCAACCGTG	Mybbp1a
ID_12425	AGATATGACCAAATACACTC	Mybbp1a
ID_12538	AGTGCTGTCTCTCAAACACG	Pax5
ID_12539	AGACAGGAAGCATCAAGCCG	Pax5
ID_12540	TGGAGGAGTGAATCAGCTTG	Pax5
ID_12541	CAGGAGTCTCCAGTGCCGAA	Pax5
ID_12542	GAGACAGATTATTATCCGAG	Pax6
ID_12543	GTACCAGGGCAACCCACGCA	Pax6
ID_12544	ATCGTAGAGCTAGCTCACAG	Pax6
ID_12545	ATCAGACCCAGGGCAATCGG	Pax6
ID_12554	ACATCCGGACTTACAAGCAG	Pax9
ID_12555	GCGGCAAGGCCACCGATCCG	Pax9
ID_12556	TTCCACGATGCGAAGCCGAA	Pax9
ID_12557	TGAGTCGTAATGACCCTGCT	Pax9
ID_12558	TGCAGGTTCAGACAACTCAG	Pbx1
ID_12559	TCGAAGGAGGTTCATCACGT	Pbx1
ID_12560	GTAGGACTCACCTCGCATCC	Pbx1
ID_12561	GGATGGAGCTGAACTTGCGG	Pbx1
ID_12574	TCCCGTGGAATTGATCAATG	Kat2b
ID_12575	GTACCTGTTTGGATTCCTAG	Kat2b
ID_12576	GAGGCAGACAACGATCGAGC	Kat2b
ID_12577	CCACATCCAACACAATTCCC	Kat2b
ID_12598	TAACAGCGGCCGCTCGAGCG	Pcmt1
ID_12599	TCCGTGCAAAACAGGCGGTG	Pcmt1
ID_12600	AAGTTAACTCACCATATGAG	Pcmt1
ID_12601	GCTCCGGGTGTGCTTCGCGA	Pcmt1
ID_12602	ATACGTGCAAATTCACCCGA	Pcna
ID_12603	GCGCAGAGTAAGCTGTACCA	Pcna
ID_12604	GATATCCTGTGCAAAGAATG	Pcna
ID_12605	TGCTTCGAATACTAGTGCTA	Pcna
ID_12762	ACTGTGACAGAGATATCCAT	Padi1
ID_12763	TGCAGCGTGACAGATATCCA	Padi1
ID_12764	GCCCTGAGAAACTGGCGTCG	Padi1
ID_12765	GGTCTACGATCCCTCGAGAG	Padi1
ID_12766	GAGGACTATTTCATACCCGG	Padi2
ID_12767	TGTTTCCAGTACATGAACCG	Padi2
ID_12768	GGCCTGAGAAACTCTCGTCG	Padi2
ID_12769	GATGTGGACGCAGATCGGGA	Padi2
ID_12770	AGAATCGAAGACCACCGGCA	Padi3
ID_12771	ATGGGAAGGAGTATCCCTTG	Padi3
ID_12772	AGGCGGTGGTGCTTCAACAA	Padi3
ID_12773	GTGACATGAACTGTGCGGAC	Padi3
ID_12774	CTGGACAAGTCTAACCCGGT	Padi4
ID_12775	TCCAGTCAAGAAGAGTACCA	Padi4
ID_12776	AGAATTCTCATCGGGAATAG	Padi4
ID_12777	CTACCATAACTCGCTTGACA	Padi4
ID_12934	CATTGTGAAGAAACTATCGT	Phf2
ID_12935	CGGCGAAGAACATCTCGCTG	Phf2
ID_12936	AGTGATGTGGAGAACTATGT	Phf2
ID_12937	TGTCCTTATTGGGAACACTC	Phf2
ID_13058	TTTCTCTCATGGAACCCATG	Pkm
ID_13059	TGAAATAGCACATGCCTGTG	Pkm
ID_13060	GGGCAGAGTCAATGTCCAGG	Pkm
ID_13061	CTTCCTGACTTCATGCACGT	Pkm
ID_13070	CATGGAATACGTCAACGGCG	Prkca
ID_13071	AAGAAGCACTTACAACGTGA	Prkca
ID_13072	GTGGATAAGTCCATAGAGCA	Prkca
ID_13073	ACCATGCCTTACCCGTGACG	Prkca
ID_13074	AGTGTTCCCTCAATCCAGAG	Prkcb
ID_13075	GGTGATCCAAGATGACGATG	Prkcb
ID_13076	AGGTAGGACTGGAGTACGTG	Prkcb
ID_13077	CAAGATTGGCCAAGGTACCA	Prkcb
ID_13082	AGAAGGTGGCGATAAACTCG	Prkcd
ID_13083	TTATAAACCTTGAATCGGTG	Prkcd
ID_13084	AGCCCACCATGTATCCTGAG	Prkcd
ID_13085	CGATGATGTAGAGTGTACCA	Prkcd
ID_13138	GAGCCAGGACCGCATCACGT	Pknox1
ID_13139	GCAAGGCCAAGTGGTCACGC	Pknox1
ID_13140	ATTGGGGTCTGAGACTCGAT	Pknox1
ID_13141	CCAGCATCAGCCCTACAACA	Pknox1
ID_13374	CTAACGTTTACCATTTCACG	Pola1
ID_13375	AAGAAAGCAACTTACGCTGG	Pola1
ID_13376	AAAGAAAAAAAGATCTACTG	Pola1
ID_13377	TGTACAGAACCATCAACATG	Pola1
ID_13498	GAATGAGGCAAACTTGCTAG	Ppargc1a
ID_13499	TATTGAGCGAACCTTAAGTG	Ppargc1a
ID_13500	TTGCATGCGCACCTTAACAA	Ppargc1a
ID_13501	AAGACCAGTGAACTAAGGGA	Ppargc1a
ID_13522	GTGGCCAACGATAAGAAGAA	Ppib
ID_13523	GGGCAGCAAAAGGAAGACGA	Ppib
ID_13524	TGAAGTCCTTGATGACACGA	Ppib
ID_13525	CCAGGGTGGAGACTTCACCA	Ppib
ID_13570	TAGATCTTCTGTCTACACGG	Ppp2ca
ID_13571	CGAGAGCAGACAGATCACAC	Ppp2ca
ID_13572	CTGTGTGTGGAGATGTACAT	Ppp2ca
ID_13573	GGTCAAGAGCCTCTGCGAGA	Ppp2ca
ID_13642	CCTGTCCATCGAAACACGGT	Prkab1
ID_13643	AGATCCTTACCTTCTCGTGA	Prkab1
ID_13644	ACTGTTCATACCAGACACAT	Prkab1
ID_13645	CGGGCCACAAGACGCCGCGG	Prkab1
ID_13646	TTTGACACTTCGCTACAGGT	Prkag1
ID_13647	AGGCGTGGTAGTACGGACCA	Prkag1
ID_13648	GCAGCGATGAGACTTCATGA	Prkag1
ID_13649	TAGACATGAATTCCGGCTTG	Prkag1
ID_13670	AGAGCCAATTCAGTGACCCG	Prkdc
ID_13671	TGGCCCTTGTAAGTAGACGA	Prkdc
ID_13672	CATGCAGGGTAAGTAATCGT	Prkdc
ID_13673	ACAGAGGATGCTCAAAAATG	Prkdc
ID_13850	ATAACAAGGCCATGACAACG	Psmb1
ID_13851	TCAGACACTCGATTGAGTGA	Psmb1
ID_13852	TGTCTACCATCCTGTACTCA	Psmb1
ID_13853	GCGAAAACCGCAGCTGCACA	Psmb1
ID_14006	AACATCATATTTGAGCCTTG	Ptgs2
ID_14007	TAGTGCACATTGTAAGTAGG	Ptgs2
ID_14008	GACTACGTGCAACACCTGAG	Ptgs2
ID_14009	CGTGGGGAATGTATGAGCAC	Ptgs2
ID_14370	ATAATGTAGCATATGCGCGA	Rad51
ID_14371	AGGGCACCTTTAGGCCGGAG	Rad51
ID_14372	GACACAGATCTGTCATACGT	Rad51
ID_14373	TCTAACCGTGAAATAGGCTG	Rad51
ID_14390	TGGACTGGTCATATGTGACG	Rad54l
ID_14391	TCACGGGCAGATACTTAGAG	Rad54l
ID_14392	GGAAAAACTCCCTGTTCACG	Rad54l
ID_14393	ATGCAAGCCAGAAATCGAGA	Rad54l
ID_14398	ACACCAAAGCAGAGTCGTAG	Rag1
ID_14399	TGAAACGATTCCCACAGATG	Rag1
ID_14400	TCCCGCGCAAGATTGCAATG	Rag1
ID_14401	TGGGAAGTAGACCTGACTGT	Rag1
ID_14402	CATCAATATATCATTCACGG	Rag2
ID_14403	ATTGACGTGGTGTATAGTCG	Rag2
ID_14404	TAACTTGTATAGAATAAGAG	Rag2
ID_14405	CATACCAGGAGACAATAAGC	Rag2
ID_14410	CTCCGTAAGCTCTTACCCCG	Rai1
ID_14411	CAGGAAACAAGCTTTCAGAT	Rai1
ID_14412	GCTGTTTGAAGACCCCTCTG	Rai1
ID_14413	TCAAGGCCGTCACCACACCC	Rai1
ID_14446	GAGCTACACGCTGACGCCTG	Rara
ID_14447	ATCATCCGGCTACCACTATG	Rara
ID_14448	AGATTCTGCGAATCTGCACG	Rara
ID_14449	CAAGTGCATCATTAAGACTG	Rara
ID_14482	AAATGATACGAGGATTATCG	Rb1
ID_14483	AGAGAAGTTTGCTAACGCTG	Rb1
ID_14484	TAAGTACGTTCAGAATCCAC	Rb1
ID_14485	GCAGTATGGTTACCCTGGAG	Rb1
ID_14486	ACAAAGCACCCTTCTAAACC	Rbbp4
ID_14487	CATTATGACAGTGAAAAAGG	Rbbp4
ID_14488	CTGAGCCAAATAGAGACTCG	Rbbp4
ID_14489	TCTTGGAATCCAAATCTCAG	Rbbp4
ID_14642	GAAGATACGCCAAAGCGTCG	Dpf2
ID_14643	AGTGGTAACTGAGGCCAGGT	Dpf2
ID_14644	AGAGGCGGGCGTTATAATTG	Dpf2
ID_14645	TGGATGGAAAAGCGACACCG	Dpf2
ID_14650	AAGCCGCGTAGTCACACACG	Rest
ID_14651	CGTACTGGCAAGGCTTACAC	Rest
ID_14652	TCTGACTTAGCAATATCCAT	Rest
ID_14653	CAGGACTCGGAAGTCAGCGG	Rest
ID_14674	ACACGACACGTTAGTCTCCG	Trim27
ID_14675	TTATCAGAAAGAATCAGACT	Trim27
ID_14676	GGAGCATGAGTACCGCCTGT	Trim27
ID_14677	TACCTGTAAGAGCTCCCGCG	Trim27
ID_14690	GTTCTACTTACAGTCCAGGG	Rfxank
ID_14691	ATCAACAAACCGGATGAGCG	Rfxank
ID_14692	GCACTGTCACTTGCCAGTAT	Rfxank
ID_14693	AGTTCGCTTCCTGCTAGACT	Rfxank
ID_14750	CAAAATCTACCCTAGCCGGG	Ring1
ID_14751	AGACCGCCACAATGAGTGGG	Ring1
ID_14752	CCTGCTCCCAAGCGACCCCG	Ring1
ID_14753	CATGGATGGTACAGAGATTG	Ring1
ID_14786	GTTACTTATGAAAGTGAACG	Rlim
ID_14787	AGACCTCTACCTAACAACTC	Rlim
ID_14788	TTCTACACTAAGACGCCTAG	Rlim
ID_14789	ATCTATTATAGAATCACTGT	Rlim
ID_14790	AGTGGCGATTGATCCAGTCA	Rnf2
ID_14791	CCCTTAATTAGATTACAGCG	Rnf2
ID_14792	CTACAAAGGAGTGTTTACAT	Rnf2
ID_14793	TGTGGATGCGTTACTACAGT	Rnf2
ID_14974	GTCAGTGTTCGGGACTTCAA	Sub1
ID_14975	TGGTGAGACTTCTAGAGCAC	Sub1
ID_14976	CAGAGATGACAACATGTTCC	Sub1
ID_14977	CCCGTGAAGAAGCAGAAGCC	Sub1
ID_15050	ATGGATATCCAGCAATACTG	Trim30a
ID_15051	GGGATTCAAGTCCATTCCAG	Trim30a
ID_15052	TCAACTGCAGAGAGTTGACT	Trim30a
ID_15053	AGTCCAACAGAAACACAGAC	Trim30a
ID_15066	AACTACATAAATCCGCACAA	Rrm1
ID_15067	CCCAGCGATGTAGCTACCAG	Rrm1
ID_15068	AATCCAAGGCCTATATAGTG	Rrm1
ID_15069	AAACTACTACCCTATTCCAG	Rrm1
ID_15102	TGGCTGTGAATGGTGTGTCG	Ruvbl2
ID_15103	ACTCGATCATCTTGGTACCC	Ruvbl2
ID_15104	GATGACGTCAATCTCATGGA	Ruvbl2
ID_15105	GCGCTCACTCCCACATCCGG	Ruvbl2
ID_15118	ATAGTGATATCCGATAGCGA	Uimc1
ID_15119	GAAGAAACCACTGTTTGCCC	Uimc1
ID_15120	AGCTAGGGAGGTGAATAACC	Uimc1
ID_15121	ACTCTTCAGACCTTCTTCAG	Uimc1
ID_15122	GGCTTCACGGAAACCCCGTG	Ncor1
ID_15123	GGGCCTAGCAAACTACCCCG	Ncor1
ID_15124	ATATGCCGAGCATTACCCAG	Ncor1
ID_15125	CCCTACCAAAGCCGACTCCG	Ncor1
ID_15222	GAAGCCGATCGACCGCGAGA	Sap18
ID_15223	GCGAGCTGCAGATCTACACC	Sap18
ID_15224	GAATGGACGAGTTCTCCCGC	Sap18
ID_15225	GGTGGAGTCGCGCGTTACCC	Sap18
ID_15246	GCATCTGTCACATACGACAG	Satb1
ID_15247	GCAAGTTTCCACAAACACGG	Satb1
ID_15248	GGAGTGCCTTTAAAACACTC	Satb1
ID_15249	AGAAATTCTGCATAGCCCGA	Satb1
ID_15610	CATACCTGATGCATGAAGTG	Foxp3
ID_15611	TCTACCCACAGGGATCAATG	Foxp3
ID_15612	AGGTCGGGACCTGCGAAGTG	Foxp3
ID_15613	GCAAGAGCTCTTGTCCATTG	Foxp3
ID_15634	CTTCTCTTTAGAACACTGTG	Srsf3
ID_15635	GTAAGAGTGGAACTGTCGAA	Srsf3
ID_15636	CTCCTGCGGTAATCATCTCG	Srsf3
ID_15637	TGGACCACTCAGAAGTGTGT	Srsf3
ID_15758	GGCAGCAGCTTAACTTCTGG	Siah2
ID_15759	CTTGTGGGCATGCATGAGAT	Siah2
ID_15760	ACAGGGAAACAGAACTGCCG	Siah2
ID_15761	GACCGGGCACTCGAAGAGCG	Siah2
ID_15842	TATGCCTCTTGTAAACGACT	Sin3a
ID_15843	TAAAGCCCATGATCAGATCA	Sin3a
ID_15844	AACGTGGGGATGCATATGGT	Sin3a
ID_15845	AGAACGACACTAAGGTCTTG	Sin3a
ID_15846	TGAGGACCGACAGATCCTAG	Sin3b
ID_15847	CTCCAAGAAGACGCCCTACG	Sin3b
ID_15848	ATGTCTATACGGTATCCAAG	Sin3b
ID_15849	ACTAAGGGCCGTCCATTCCG	Sin3b
ID_16126	AATAGGGCTGTATGCTCCCG	Snai2
ID_16127	GTAACTTTCATAGAGATATG	Snai2
ID_16128	GCTGAACGATTTCCTAGACT	Snai2
ID_16129	ACTTCATCCAAGGATCACAG	Snai2
ID_16130	GAAATAGAGTCATCCACGTG	Hltf
ID_16131	TTGCGCTGTTCCCAGAATGG	Hltf
ID_16132	TCGAGTTTGGAGAACGCATG	Hltf
ID_16133	GTTGGACTACGCTATTACAC	Hltf
ID_16134	GAGGTATGTGATGAGCGCGA	Smarca4
ID_16135	CCCTGTGAAGGTGATCCACG	Smarca4
ID_16136	CAAACGTCAGTCACTACGGG	Smarca4
ID_16137	GCTGCAGCACCTTCGAACAG	Smarca4
ID_16138	AGATCATGGATATACCACCC	Smarcb1
ID_16139	CTGGCGGCGACTAGCCACTG	Smarcb1
ID_16140	GTTCTACATGATCGGCTCCG	Smarcb1
ID_16141	TCTTCTTGTCCCGACCCATG	Smarcb1
ID_16142	TCAGCTAACACATTGAAGTG	Smarcc1
ID_16143	GCTGCAGCAGATGCTACACG	Smarcc1
ID_16144	TAAAACACTAGCTGGACTGG	Smarcc1
ID_16145	TGAGCAAGAAGATCTTACCA	Smarcc1
ID_16150	AGACTTACCGAAGGTACTGG	Kdm5c
ID_16151	GGATGAGGTAAAACGCACGC	Kdm5c
ID_16152	CACAGTATCTTCGTAGTCGG	Kdm5c
ID_16153	AGTTCAACAGTTATGGACGA	Kdm5c
ID_16154	CCTTCACTACAATAGTTGCA	Kdm5d
ID_16155	GTTGGATCTAAATCTAGCAG	Kdm5d
ID_16156	AAGCAATCTGCAAGGACCGT	Kdm5d
ID_16157	TTTGGAAGTTATAATACGTG	Kdm5d
ID_16158	TCCAGTATAAACCACGACAC	Smn1
ID_16159	TAGTACAGAACAGAACACTC	Smn1
ID_16160	GATACGGTGCTGTTCCGGCG	Smn1
ID_16161	TCATAGCATGCTCTAAAGAA	Smn1
ID_16178	GCCATCTCGACTGTCCAAGG	Ncor2
ID_16179	GCATAGAGAACAATCCGCGA	Ncor2
ID_16180	GCTACCACACCCTCGTGAGT	Ncor2
ID_16181	TACCGACTGAGCCCCCACGC	Ncor2
ID_16406	TCATTCGGACACCAACCGTG	Sp1
ID_16407	GTATGTGACCAATGTACCAG	Sp1
ID_16408	ACAGCCGCACAACTTTCACA	Sp1
ID_16409	TGAGGCAATGGGTGTTAGGG	Sp1
ID_16410	TCCCAGCTAAGTCTTGAACA	Sp100
ID_16411	GCTCTATCATCATTAGAAGA	Sp100
ID_16412	CTTTGTGCAGAACTCAGCAG	Sp100
ID_16413	TCTACCAGTTGCACAAAACA	Sp100
ID_16578	AAAGGTTCCTGAATGCCGGT	Spop
ID_16579	TGTTTGCGAGTAAACCCGAA	Spop
ID_16580	TTCGTGCAAGGCAAAGACTG	Spop
ID_16581	CGAGAGCTGGTGCTATACAC	Spop
ID_16714	GGGCATGTCTACAAGTACGA	Ssrp1
ID_16715	CACTGGGACACATTGCTTAG	Ssrp1
ID_16716	TCTCCAAATAGGCATCATGC	Ssrp1
ID_16717	AAGTAGAAAAGCGCTTTGAG	Ssrp1
ID_16818	CAAGGAAAATCATTTCATCG	Aurkc
ID_16819	TCACCCACCCAGGGACACAC	Aurkc
ID_16820	GGACCAGCAGCGTACAGCCA	Aurkc
ID_16821	TCCAACCTACCTGAGAGAGG	Aurkc
ID_16826	AGGGAAATGACACCGACTCA	Slk
ID_16827	GAGTATCAGCTAAAAATACC	Slk
ID_16828	AAAAGAATGTGGATGCGCGG	Slk
ID_16829	AATGAGAAACCTACGACTGA	Slk
ID_16830	CCTGGAATACGCCCCTCGCG	Aurkb
ID_16831	AATTCACAGAGACATAAAGC	Aurkb
ID_16832	GCGCCTGGATTTCGATCTCT	Aurkb
ID_16833	CTTGTTCTGGGATCCTTGCG	Aurkb
ID_16834	TAGAATCAGATAAACTCGGG	Aurka
ID_16835	AAGACGCGTTTCGGACCGAA	Aurka
ID_16836	AGAAGGACACAGGACCCGCT	Aurka
ID_16837	CACCCAAGACCACTTACCGG	Aurka
ID_16910	CCACCCTGAAACGTACGAGT	Supt6
ID_16911	GTTCGCCGCTTGGTAAAATG	Supt6
ID_16912	ACAAGAAGAGAAAACGCCGT	Supt6
ID_16913	GCTGTGATTACCTAGACCGT	Supt6
ID_16938	AGCCTCGGCCATCATTAGTG	Suv39h1
ID_16939	AGCTTGTCCGACGACACCGC	Suv39h1
ID_16940	TCCCGACTCAGAAAACACCT	Suv39h1
ID_16941	GGATCTTCTTATAATCACAC	Suv39h1
ID_17066	GAATGTAGTTCAGAATAACC	Taf6
ID_17067	TGAGCATGGAAGCCATACAG	Taf6
ID_17068	TGAGTAGACAGCTGTGCTTG	Taf6
ID_17069	GGGTCGACGAGAAGACTCCA	Taf6
ID_17194	TGTTGTTGTAGGTCATTCAG	Skp1a
ID_17195	ACTATCAAGACCATGCTGGA	Skp1a
ID_17196	AGATGACCCTCCTCCTCCTG	Skp1a
ID_17197	TAAGTTCAAAAAGTGTTCCT	Skp1a
ID_17218	TGAAGCGCCACACTTATAGG	Tcf20
ID_17219	GCTGTACCACGAAATGTCAG	Tcf20
ID_17220	CATGATACGTACCTACTGGT	Tcf20
ID_17221	CCAGACTGACTGAAACGCTG	Tcf20
ID_17274	GTTCTACCAGACAACTTACG	Vps72
ID_17275	GAGCTCAACTTACGTTCACT	Vps72
ID_17276	CAAGCGGCACCGTCACTGAG	Vps72
ID_17277	GGGTTAGTGGTCGCTCACAG	Vps72
ID_17330	CGATTGCAAAGACACACTGG	Phf1
ID_17331	GAGGTGGTAGAGGACAAGAT	Phf1
ID_17332	TGTGTGTCGCTCTGAGACCG	Phf1
ID_17333	TGTGGCTGTTAAGAGCAGAA	Phf1
ID_17338	ATGTAAGAACTACCTGGTGC	Tdg
ID_17339	TGAGGTGCAGCTGAATCACA	Tdg
ID_17340	CGGGCAGCAAGGATCTGTCT	Tdg
ID_17341	TTCTAGATTGGCATTAACCC	Tdg
ID_17442	GTAGCACCTGGAAATGGAGA	Morf4l1
ID_17443	TGAAGGGAACAATATGCAGA	Morf4l1
ID_17444	GCCTCTTCTCTATGAAGCAA	Morf4l1
ID_17445	CTTGATCACCAGACAGAAGC	Morf4l1
ID_17482	AAGTGGATGACAGAGTTGGG	Tfdp1
ID_17483	CCTTCATGGAGAAATGCCGC	Tfdp1
ID_17484	TTGGATGCTGCCGGTCTCTG	Tfdp1
ID_17485	GTGTTGTTGTGTTCCAGGTG	Tfdp1
ID_17646	GCACTAGGTGAACGTATTGG	Trim24
ID_17647	GGTGCACTCAGATCAATCAT	Trim24
ID_17648	AGAGGCAACAGGTGCAACGG	Trim24
ID_17649	TGTACTACTAGGAACTTCAG	Trim24
ID_17650	ATGAAGGAGCTGAATAAGCG	Trim28
ID_17651	CGCCGCAGCGAATAATTCGG	Trim28
ID_17652	GCACTCCACACAATAGCTAG	Trim28
ID_17653	AGGCGTTCAAGGCTCACACG	Trim28
ID_17706	AGTTGTGGATGTGTCTAACG	Tle1
ID_17707	TTTGGCCATCAGCAGTAACG	Tle1
ID_17708	GAGCACTAGACAGCGCGAGA	Tle1
ID_17709	CATGGGGCACCATGCCAAAG	Tle1
ID_17710	AGACAAGAGTGACTATAACC	Tle2
ID_17711	GAATCGCACCCCCATCTCCG	Tle2
ID_17712	CTCCCACAGCACCCTCAATG	Tle2
ID_17713	TCTTCCACCAGACTCTCAGG	Tle2
ID_17718	TGGACAAGGTACAGCCATCG	Tle4
ID_17719	TGATCTGTCGAGCGTGTCGG	Tle4
ID_17720	ACTGCTACCGATAGGTGGGA	Tle4
ID_17721	AAGCCCAGCACATTCCCCAA	Tle4
ID_17906	AGCTAAAGACTCATGGCATG	Tnp1
ID_17907	AAGAACCGAGCTCCTCACAA	Tnp1
ID_17908	GTGGAAGCAAGAGAAAATAC	Tnp1
ID_17909	CACAAGGGCGTCAAGAGAGG	Tnp1
ID_17910	AGGTGAGTGTCGAGAGTGCA	Tnp2
ID_17911	CCTGCAAGACCCAGCCACCG	Tnp2
ID_17912	GGCTGGAGCTAGAGCCCGCG	Tnp2
ID_17913	TGCAGGTGCACTGATTGCAC	Tnp2
ID_17930	AATACAAATCCACGTAACTG	Top2a
ID_17931	ACCATTCAGGCTCAACACGT	Top2a
ID_17932	GGTTGGAAGAGACAAATATG	Top2a
ID_17933	GAAATGTCCTCTTATCACCA	Top2a
ID_17934	CACCATTAATCAAAACCATG	Top2b
ID_17935	GTGTACATTAATATTAACAG	Top2b
ID_17936	TAGGTTACATGGCCTACCAG	Top2b
ID_17937	TCCAGTTAGAACATGGACAC	Top2b
ID_18006	GGTGCAGAGCTTACGCAATG	Nr2c1
ID_18007	ACAGTCTTGCTTCATCCCGA	Nr2c1
ID_18008	GTTCATTCTGGCAAACCACG	Nr2c1
ID_18009	ACGTGCGACTCGCTCAGCAG	Nr2c1
ID_18082	AACAGATCGTCCATGCAGTG	Trp53
ID_18083	TCCACCCGGATAAGATGCTG	Trp53
ID_18084	GAAGTCACAGCACATGACGG	Trp53
ID_18085	GTGTAATAGCTCCTGCATGG	Trp53
ID_18134	GGAGAAACGAGACATAGCCA	Ctr9
ID_18135	TATTGATCCTAGCAACCCGA	Ctr9
ID_18136	CATCTGGCAAAACAAGAATG	Ctr9
ID_18137	GTTTCCGAGTCTAAAATGGA	Ctr9
ID_18210	TCATAGGAATCACTGCCACG	Ttk
ID_18211	CTGGAGGTGTAAGTTACGCA	Ttk
ID_18212	AAAATCTGTGCCGATCACAC	Ttk
ID_18213	TTCTGGCCGTATTTATCTGG	Ttk
ID_18342	TCATCCCAACATTGACCTCG	Ube2m
ID_18343	TTACCCACATGACCCTCCCA	Ube2m
ID_18344	GCGCAGCTCCGGATTCAGAA	Ube2m
ID_18345	TTCCAGGGCTTCTACAAAAG	Ube2m
ID_18346	TCAACTATACTTGGTCCACC	Ube2e3
ID_18347	TTTCACTAACAGAATTCAGA	Ube2e3
ID_18348	TGCAGTGATAGATTCTGGTA	Ube2e3
ID_18349	CCTCGGGCTCTGGAGCGGCA	Ube2e3
ID_18350	AGTGGGATACCTCTTAGCGC	Ube2e1
ID_18351	CCTTCATACACAGACCCTGG	Ube2e1
ID_18352	TAGACCCTCCGCCAAACTGC	Ube2e1
ID_18353	CTTTCAAGCCTCCAAAGGTA	Ube2e1
ID_18358	GAGTGCTCCTTACAAAAGGG	Ube2i
ID_18359	TCCCTCCCCACAGACTCCAT	Ube2i
ID_18360	AGTGGGGGCTCAAATTTACC	Ube2i
ID_18361	CACAATGAACCTGATGAACT	Ube2i
ID_18366	GCTTCCGATAGTACACACAT	Uba1
ID_18367	ATGACCAAGGAACTACCCAG	Uba1
ID_18368	CAAGGCAGGTAACCACACCG	Uba1
ID_18369	CATACCTCATTTCGTGGTCG	Uba1
ID_18374	GAGACAAATCTAACAGTAGG	Ube2a
ID_18375	ATGGAAGACACATCATAGGT	Ube2a
ID_18376	TTACAGGAAGATCCTCCGGC	Ube2a
ID_18377	CAACATAATGGTTTGGAATG	Ube2a
ID_18378	ATGGAAGAGACATCATATGT	Ube2b
ID_18379	CTGGACTTCTAGATTGCAAG	Ube2b
ID_18380	GAAGGGACACCCTTTGAAGA	Ube2b
ID_18381	TTGGATAAAAACCTAACGGT	Ube2b
ID_18386	GTTACAGCACCATATGAAGG	Ube2h
ID_18387	ACGCTTCATCAATGTTGGGA	Ube2h
ID_18388	CACCATTGAGAGGATCTATG	Ube2h
ID_18389	CGGCAAGAGGCGGATGGACA	Ube2h
ID_18390	CTTGAAGAAGCAGTTGTATG	Ube3a
ID_18391	AATTCTTCAAAGGAGATAAG	Ube3a
ID_18392	AATGCTGTCACAAAGAATCT	Ube3a
ID_18393	AGTCAAACAGCACACAAAGG	Ube3a
ID_18394	CAAAATGGCCGATTACGGAA	Usp12
ID_18395	AATCTCTTTCTCTAATGCCG	Usp12
ID_18396	AGTACTACTGTGAAGAGTGC	Usp12
ID_18397	GAACATTAACTAATGAAACC	Usp12
ID_18406	AGATCACATGATCATACGAA	Ubr1
ID_18407	GGAGTGCGTTAAGAGTGAGG	Ubr1
ID_18408	CACACATGCTGACAATACCA	Ubr1
ID_18409	TAGATGCATACTTCTACTGG	Ubr1
ID_18558	TGCCCCCGCAGCCACGACAA	Usf2
ID_18559	AGTCGCGGGCCACCTACCAG	Usf2
ID_18560	CTGGCACATACGGAGAATAG	Usf2
ID_18561	GGCGGCCGAAGCTGTCAGCG	Usf2
ID_18582	ACTGTGAGGACTGATAAAGC	Uty
ID_18583	GACCGCGAATTACTGTAACA	Uty
ID_18584	TCTGCCTCAGAATTCAAAAG	Uty
ID_18585	ACAGACATTACAGTCGATCA	Uty
ID_18690	TGGAGATTGCCGCATCACCA	Vdr
ID_18691	AGCGTTGAAGTGGAAGCCCG	Vdr
ID_18692	TTCTTCATTCAGATCCATCG	Vdr
ID_18693	TTCGTGCAGACGTAAGTACA	Vdr
ID_18782	ACCAGCATCGACGCTCACAA	Vrk1
ID_18783	CTGGGCAGTACCGATAAGCA	Vrk1
ID_18784	TGAGCATGAGTACGTGCACG	Vrk1
ID_18785	TGGAAACTAGGATTGCCCAT	Vrk1
ID_18830	GACTAGATGACAGAGCGCGT	Baz1b
ID_18831	CATGACCAAATATGCCGTGG	Baz1b
ID_18832	CTTGCACAGAGTATGTCATG	Baz1b
ID_18833	GCCTTGAGTGCAGATAAAGG	Baz1b
ID_18858	CATCTCCGTAGATTGGCCCA	Wiz
ID_18859	TGATGCCAAAGTCACGAAGG	Wiz
ID_18860	CCCTACACCCAAGAATCCTG	Wiz
ID_18861	GAGTTCTTCGAGAACCGCAA	Wiz
ID_18902	AGGGAACGAATCCACGCTAA	Wnt5a
ID_18903	ACAACAATGAAGCAGGCCGT	Wnt5a
ID_18904	CTGGGCGAAGGAGAAAAACG	Wnt5a
ID_18905	GCATGTGGTCCTGATACAAG	Wnt5a
ID_18970	GAATGGCCGTAAAAGTTCTG	Atrx
ID_18971	GACAATCTCAAAAAACGCGG	Atrx
ID_18972	GGGAGTTGCTCCATAGCAGG	Atrx
ID_18973	ACATACCTAACTGCTCTCTG	Atrx
ID_18982	ACTTCAAACAGAGTCATCCG	Ercc5
ID_18983	GTAAAGGAGTGTGTAACCAG	Ercc5
ID_18984	AGGCAATATCAAGATGAGGG	Ercc5
ID_18985	AAGGCGAGAGGAATTACACT	Ercc5
ID_19026	GAGCAGGCCGAGCGATACGA	Ywhae
ID_19027	TAGCAGCTTTGTAAGCCACG	Ywhae
ID_19028	CTCATTCCAGCAGCTAACAC	Ywhae
ID_19029	CAAACTCAGCCAGATACCTG	Ywhae
ID_19038	GCGCCAACTCACCAGGACCG	Ywhaq
ID_19039	GGGCGCCGAGCTGTCCAACG	Ywhaq
ID_19040	GGCCGAGCGCTACGACGACA	Ywhaq
ID_19041	CAGCTGCAACTTCTTGTCAG	Ywhaq
ID_19042	AAAACGTTGTAGGAGCCCGT	Ywhaz
ID_19043	TTTCTGGTTGCGAAGCATTG	Ywhaz
ID_19044	GTTGCATTATCTAGGAATTG	Ywhaz
ID_19045	ATGAAGTCTGTCACTGAGCA	Ywhaz
ID_19094	CAATAAAATAGCCCCCACAG	Pcgf2
ID_19095	TGCAGCATACCCCCTGACAG	Pcgf2
ID_19096	GTACATCTACCCCTGGCGAA	Pcgf2
ID_19097	GGACCTGGACGTCACACATG	Pcgf2
ID_19174	CAGGATCCAAGAAAGCGCCA	Zscan21
ID_19175	GGGATATCTCTAGGTTAGGG	Zscan21
ID_19176	CAGTACTGAGACCCAACATG	Zscan21
ID_19177	GGGGCAGGCCTAGTAGACGC	Zscan21
ID_19210	TATAACCTAAATGAGCACGT	Zfp57
ID_19211	TGCACAGGGGTATTCAAAGG	Zfp57
ID_19212	CGTGGCAGTGTCTTTCACCC	Zfp57
ID_19213	GCAACCAGGCTAGCAACCAG	Zfp57
ID_19294	AGTCCACCATAACTCAGCTG	Zhx1
ID_19295	GTTAGCACAGGTGATAACTG	Zhx1
ID_19296	GGAATAACAGTTATGGTCTG	Zhx1
ID_19297	TGAAACCCCAGAACCCCCAG	Zhx1
ID_19322	GATGGCCTGGTCCATCACGT	Ikzf1
ID_19323	GTTGGTAAGCCTCACAAATG	Ikzf1
ID_19324	CAGAACTCCAAGAGTGATCG	Ikzf1
ID_19325	AGAAACTAACCACAACGAGA	Ikzf1
ID_19330	TCATATTAAACTGCACACGG	Ikzf3
ID_19331	TAACGCCATCAGCTATCTAG	Ikzf3
ID_19332	ACCTCATGAGATAGAAAACG	Ikzf3
ID_19333	GACAACAGCAGACCAACCGG	Ikzf3
ID_19366	GAAACTTCGGAACTCGTGCA	Dnajc2
ID_19367	TCAGAATCAAGATCATTATG	Dnajc2
ID_19368	CGCATCTACATCTTCAAACG	Dnajc2
ID_19369	ACAGAGCCACGAGGGCACAA	Dnajc2
ID_19422	CCTCTTTAGGGACTATGTGG	Arih2
ID_19423	GCAGTGCAATCGGTGCAGCG	Arih2
ID_19424	ACAACTCACCTTTAAGACAG	Arih2
ID_19425	GTGTATGCAATTTGTGCGGA	Arih2
ID_19426	TGCAATGTGTGCCATCACAG	Ash2l
ID_19427	GCTCCGGAGAGGCCGAAAGT	Ash2l
ID_19428	CAATAACATTGTCAAAACAA	Ash2l
ID_19429	TTACACACCTCGATCATGTA	Ash2l
ID_19466	AATCGGGAGTTGCTTAGCCA	Cdc6
ID_19467	AGGAGGAACGTATCTGGTGT	Cdc6
ID_19468	ACGTCCACACACGGAGTGGT	Cdc6
ID_19469	ACTAAGTCGATCCTGCAAGA	Cdc6
ID_19502	AAGACCGTGTGGGATTACGT	Dido1
ID_19503	ACTTCTGAATCTGATACCGG	Dido1
ID_19504	CCAGCCTCACAACAACAGGT	Dido1
ID_19505	CCTGCCATATTAGAGTAAGG	Dido1
ID_19538	TTGAAGCCCTTACCGCATCG	Fiz1
ID_19539	CTGCTCAGTATGTTGCAACG	Fiz1
ID_19540	CTACAGTGAAAGGGGACCCG	Fiz1
ID_19541	GCTGCTCCTGAGCCCTACCG	Fiz1
ID_19554	GACATTGATATCGTGCGCGT	Gadd45g
ID_19555	GGCGGACTCGTAGACGCCAG	Gadd45g
ID_19556	ACTGCACGAACTTCTGCTGT	Gadd45g
ID_19557	CGCAAAAGGTCACATTGTCA	Gadd45g
ID_19670	CTGCTGAATATACCGGTCTG	Mta2
ID_19671	ACTTACCAGAGTGATATCTC	Mta2
ID_19672	AAACCAGTATCTAGACAAGG	Mta2
ID_19673	GCAGATTGATCAGTTTCTCG	Mta2
ID_19706	ACTTAAGAAGATCCTGCTAG	Nr0b2
ID_19707	GGATGCTGTGACCTTCGAGG	Nr0b2
ID_19708	TGCCCCATGAGGATCAGCGG	Nr0b2
ID_19709	AGAAGTGCATACAGAATAGT	Nr0b2
ID_19930	GTATAGGTCACCATCTACTG	Taf7
ID_19931	CAGAATATGCCGCTACGGTG	Taf7
ID_19932	TTACACCCTGATGGGCGTCA	Taf7
ID_19933	TTCAAGCTTTCCGTAACACA	Taf7
ID_19934	GGTTTACGCCCTACCGAGCG	Taf10
ID_19935	TCAGGTGGGAAGCGCACCGT	Taf10
ID_19936	GCAGCGGGAGCCGACACCAG	Taf10
ID_19937	AGAGCAAGGCCAGCCCCGCG	Taf10
ID_19946	TGTCCACTGCTCAGTAAACG	Tlk2
ID_19947	ACAGAGCAGTTAGCGCCACG	Tlk2
ID_19948	AAACGGAAACCTCCTGCCAT	Tlk2
ID_19949	GTGTTTGCAGGCATGCGTGT	Tlk2
ID_20030	CATCACCTCAGGAACGCCCA	Ing1
ID_20031	CGAATAACAAGCGGTCCAGG	Ing1
ID_20032	CCAGGACAAGTCGAAGAGTG	Ing1
ID_20033	GAGATCGACGCCAAATACCA	Ing1
ID_20102	ATACGGTGCTACTCACTGAG	Rfwd2
ID_20103	GATGGTCTTACCAAAAGCTG	Rfwd2
ID_20104	AAGCTCCTTCTCCATCACAC	Rfwd2
ID_20105	ATCACTAGCATAAGACAATG	Rfwd2
ID_20186	CTAAAGTCACACCCTTCTCG	Map3k12
ID_20187	ACTAGATGCAGCCCTAAGTG	Map3k12
ID_20188	ACATCAGGGAGCACTATGAA	Map3k12
ID_20189	TCTCGAAGTACACATTGGGT	Map3k12
ID_20206	AAACCCTTCGATGAGATCGG	Map3k7
ID_20207	GGGACTTACTGGATTCAGGC	Map3k7
ID_20208	GCCCAAAGCGCTGATTCACA	Map3k7
ID_20209	GATCGACTACAAGGAGATCG	Map3k7
ID_20282	TGGCAAGTGAGCCTCCCGCG	Parg
ID_20283	TTCCCACGTACCAAACGAGG	Parg
ID_20284	TCTGCCAAATATTTGCACCC	Parg
ID_20285	GTGGCTGGGAACTCCTATTG	Parg
ID_20394	GCAACATCTACAGGCAACGG	Cul3
ID_20395	TATTCTGTTGTACATATACA	Cul3
ID_20396	TGAAGGAAGATCAGTCTATG	Cul3
ID_20397	GACCACTGTTATTCTTACGC	Cul3
ID_20670	TCGCTTCATAAACAACAATG	Cul1
ID_20671	GCACACAAGATGAACTAGCA	Cul1
ID_20672	GAAGTTCTACACTCAGCAGT	Cul1
ID_20673	CTTGCAGCAATTGAGAAGTG	Cul1
ID_20694	CAGGAGGCAAGCTAACACGG	Brd7
ID_20695	AGCTCGTTAGCCAAACAAGA	Brd7
ID_20696	CTGGAGTGAACACTCTGCAG	Brd7
ID_20697	GGTCGCTTCTGTCTTCGAAG	Brd7
ID_20862	AGAGATACGACGAGCCAAGG	Chaf1a
ID_20863	AATCAAGCCAGTACCGAGTG	Chaf1a
ID_20864	CGGGTGGGCCCCGATCTCAA	Chaf1a
ID_20865	ACACCCCCAGAACATCGGGG	Chaf1a
ID_20870	ACTGCTAGGAACGATAAAAG	Trp53bp1
ID_20871	CGATGCAAGACATGGCCATG	Trp53bp1
ID_20872	CTCGCATCCACATCAGATAG	Trp53bp1
ID_20873	GGAGTCAATACTAATCACAC	Trp53bp1
ID_20938	TATTCCTACATCAACAACGC	Nbn
ID_20939	TGGAGAAAGCTGATAGCTCG	Nbn
ID_20940	ATAGCTGGTTCATCAATGGG	Nbn
ID_20941	GAGAATTACTGTAATCCGCA	Nbn
ID_21010	CAATGACGTGATTAGACGGG	Prmt5
ID_21011	ACTCCCTCTTGAAACGCGGG	Prmt5
ID_21012	GGGCAGCCAAACAGGCCGAG	Prmt5
ID_21013	AGACTGGAATACGCTAATTG	Prmt5
ID_21214	TTTCCTTCTCGACACAACTG	Tada1
ID_21215	CCAAAATCTGACAACGTGTG	Tada1
ID_21216	CCTTCAAGTTGGCCTCGCGT	Tada1
ID_21217	TGAGGCTGGAACCTATGCTA	Tada1
ID_21258	CCCCCGGACCTCAATCACCG	Exosc5
ID_21259	CCAGGACAGAGGTATCACCT	Exosc5
ID_21260	CAGGAATACCTGTGAAGCTG	Exosc5
ID_21261	CCTCAGGATCACTTCAAGGG	Exosc5
ID_21286	AGGTAGACAAACACATTCGG	Ing4
ID_21287	TATGACAGCTCTTCTAGCAA	Ing4
ID_21288	GGCGCTACTCATATATTCAG	Ing4
ID_21289	GAGAAACTTTCAGCTCATGA	Ing4
ID_21438	ACTGGAATCAACAACAATCG	Mga
ID_21439	TGACCTCTGATGTACATACG	Mga
ID_21440	GCTTCATGACCCCTTAACAC	Mga
ID_21441	AGAGCCTAATTGGAAATACC	Mga
ID_21514	TCTTCTACCTCGAGATCATG	Dpf1
ID_21515	CCAGGACACCGCATCCCTGG	Dpf1
ID_21516	CCACCGATCTTGTACTCGCA	Dpf1
ID_21517	CAGCACACAGCAGAGCCTCG	Dpf1
ID_21550	ACCTGTCAATCCAACGACCG	Scmh1
ID_21551	TCTAGATACTCACCTAGAGG	Scmh1
ID_21552	CTGAAATGACTTCACCGCCG	Scmh1
ID_21553	CATGGCTGAACTTGGGACGG	Scmh1
ID_21602	GAAGTCTGAACCATACAGTG	Rnf17
ID_21603	TTTCCAGTCATTGTATAACA	Rnf17
ID_21604	ATTGCTGTACTGCCTCAACT	Rnf17
ID_21605	CCTCGATGAAGCCATCTACT	Rnf17
ID_21670	GGGGGACGTTTGAAGCGACG	Kdm2b
ID_21671	CCATGCGGTTTATACGCCTG	Kdm2b
ID_21672	GCGCTACTACGAGACACCAG	Kdm2b
ID_21673	TTGGCCTACAAGCAAAAGCG	Kdm2b
ID_21758	ACCTTGAGATCAACCGACGA	Usp21
ID_21759	GTGGGGACTTGCGTCCAATG	Usp21
ID_21760	AAGACAGCCCGGAATCGGGT	Usp21
ID_21761	GCGAAGGGACTTCCGGCAAG	Usp21
ID_21794	CTCTATGGCCCCAAAAAGCG	Cbx8
ID_21795	GGGGACAGCTCCAAGAAACG	Cbx8
ID_21796	ACACGGGGCTACCCCCACCA	Cbx8
ID_21797	AAGCGGCGCATTCGCAAAGT	Cbx8
ID_21850	ACCAGTGACACATCAAACCG	E2f6
ID_21851	TTGCCGAGACCCCATCAACG	E2f6
ID_21852	CAACTCACATCCACCGAATG	E2f6
ID_21853	TTAAGTCAAGAATGCCCCCA	E2f6
ID_21930	TGTTCACCGACCTGAAGTCG	Sirt6
ID_21931	CGAGGGCCGAGCATTCTCGA	Sirt6
ID_21932	ACAGATCTTCGACCCACCAG	Sirt6
ID_21933	GCACGGAAACATGTTTGTAG	Sirt6
ID_21942	AAGAGGAAGGCAAGTGACGA	Sap30l
ID_21943	CCAGAGCTGCTGCCTCATCG	Sap30l
ID_21944	CAGCTGGAACAGATCAACCT	Sap30l
ID_21945	CAGAGGAGGACAGCCGCGAA	Sap30l
ID_21966	AGAATGGGAACTCGTCGTGG	Fbxo17
ID_21967	CGTGGAAAAGAATTTGACGC	Fbxo17
ID_21968	CGGGTCACTAACGCGCGAGG	Fbxo17
ID_21969	ACTGGCTCGCGACCGCAGCG	Fbxo17
ID_22110	TCAAATACGACTGCCCGCAG	Keap1
ID_22111	GGGCCGCCTCATCTACACAG	Keap1
ID_22112	CATGTACCAGATTGACAGCG	Keap1
ID_22113	GGCACGCTCATAGAGGCACA	Keap1
ID_22150	AGAAGTAAAAGAACAAAACA	Hmgn5
ID_22151	TCTGCATGAGGAAGTTGGAA	Hmgn5
ID_22152	AGCCAAAAGTGAAGATGCAG	Hmgn5
ID_22153	AGAGCACAAAGATACAGGTG	Hmgn5
ID_22170	GGATGCTGTATTGTGGAACT	Exosc9
ID_22171	TGACACAAATGGGCATATGG	Exosc9
ID_22172	TTAATAAATGTAGGTCTACA	Exosc9
ID_22173	AAACTCAATAGGGCAACGGA	Exosc9
ID_22206	GAACAGGTTTATGACGCCAT	Nasp
ID_22207	AGACCCTCAAGTCAAGTCAG	Nasp
ID_22208	GTTGTTGGACAATCAACTGT	Nasp
ID_22209	AGAATTCAGAGAAACAGTGG	Nasp
ID_22258	CATAAAAATCAAGTTCCCTG	H2afz
ID_22259	CGTACTCCCGCTTACCTCTG	H2afz
ID_22260	GATGGCTGCGCTGTACACAG	H2afz
ID_22261	GGCTGGAAAGGACTCCGGAA	H2afz
ID_22310	GAACTTCCCGAAGGGTGAAG	Mcrs1
ID_22311	GAAACAGTATTACCTACTCG	Mcrs1
ID_22312	TCTGAGCCCAGGCTACCTGG	Mcrs1
ID_22313	GTCCTGTACCCAGGTATCCA	Mcrs1
ID_22386	TGAATGACTTAATAGAAGAG	Pbk
ID_22387	GTTATATTGGTACTGAGCCA	Pbk
ID_22388	TCTCAGAGTTGCTTTGCACA	Pbk
ID_22389	AGGGATATTTACACATGGAG	Pbk
ID_22538	GATTAATCACATCAACGCCG	Tet1
ID_22539	TGGCGGCGTAGAATTACATG	Tet1
ID_22540	AATTCAAGACAGAATCCGGT	Tet1
ID_22541	TTTGCCCAGACCATAAGGAA	Tet1
ID_22586	AGCATTCCAATCCGAGACCG	Parp8
ID_22587	GTCAAGGCAAAATAGTACGG	Parp8
ID_22588	ATCTGAAAGACATCAACCGT	Parp8
ID_22589	TTGGTGTTGTGCTCACATCG	Parp8
ID_22614	AGGATATCTGAGACAACGAC	Brms1l
ID_22615	GGGGAGCAGTTCCGAAGACG	Brms1l
ID_22616	GAAGATAAGAAGGCTTGAGG	Brms1l
ID_22617	GGAACGACGAGCTTCAGTCA	Brms1l
ID_22622	AGGAGCTGTAGACTTATCGT	Suz12
ID_22623	AGTCCCTACTGGTAAAAAGC	Suz12
ID_22624	GCTTCGGGCGGCAAATCCGG	Suz12
ID_22625	CTGTTTAGAGTAACTCGTCC	Suz12
ID_22686	GCTCTACGCCATGAAGGCTG	Setd3
ID_22687	GACATGTGCAATCATACCAA	Setd3
ID_22688	CTATTTCTATAAAGTCATCC	Setd3
ID_22689	ATTCGGTCTTGAGAATACAG	Setd3
ID_22914	ACCCTGCCATCAATGGAATG	Hnrnpa2b1
ID_22915	GGACCAGGAAGCAACTTTAG	Hnrnpa2b1
ID_22916	TGGAATTAAGGAAGATACTG	Hnrnpa2b1
ID_22917	TGAGAAACTACTATGAGCAA	Hnrnpa2b1
ID_23010	CACCAACAGGATACATTGAA	Nap1l1
ID_23011	AGGAAGTTCATGATCTCGAG	Nap1l1
ID_23012	CTGGTCCGTCAAAAGAAAAG	Nap1l1
ID_23013	ATGCGAGTGGAAACCAGATG	Nap1l1
ID_23026	GTAGTCATTGTGGATGACCG	Nono
ID_23027	TACTTACGTAGTCAGCAAGA	Nono
ID_23028	AGTGGATCGGAACATCAAGG	Nono
ID_23029	GCTAGGGTTCGTGTTTCCTG	Nono
ID_23202	ACATAATGACCGTTCTCGAG	Rfx5
ID_23203	ATGGGTGTGATAAGTGATCG	Rfx5
ID_23204	AGAGCGTCTATGATGCCTAT	Rfx5
ID_23205	TCTACCTTCAGCTCCCATCG	Rfx5
ID_23334	TTGCGTAGATCATTACACGG	Kat6b
ID_23335	TCCCGAACTCTATTACTGAG	Kat6b
ID_23336	AAAGGGGTCGTAAACGCAGG	Kat6b
ID_23337	CCTCCCGTTCCATCCCCACG	Kat6b
ID_23438	GGAAAAACTCGCACCCACCG	Atf7ip
ID_23439	CAGACTGTGAATCACCGGAG	Atf7ip
ID_23440	ATACCGTACGTACTTCTCAC	Atf7ip
ID_23441	GTCCAAAAGAAATGTTAGCG	Atf7ip
ID_23442	GCTTGACAGAGTGTAACACA	Elp5
ID_23443	GGAAGGGCGTAGTCTCCTGA	Elp5
ID_23444	AGCGAAGAAGAGTTTCGCGA	Elp5
ID_23445	AAGGTCCTCTAAAAGCCTTG	Elp5
ID_23506	CTCCCAGGTGAAGCGCACAG	Smarcal1
ID_23507	TTTGGGTTATAAATCCAGCG	Smarcal1
ID_23508	TCATTGCAGATATCAAGACC	Smarcal1
ID_23509	GCTTGGCATCCACTCCGGAA	Smarcal1
ID_23518	CCAAGCACAGATGTACCTCA	Phc2
ID_23519	AGGAGATGGTAACTGCAACA	Phc2
ID_23520	TGGTGAGAATAAACCACCAC	Phc2
ID_23521	CCACTGTACACAGAAATCTG	Phc2
ID_23566	AGAGTACCGTGAGAAGATCG	Ywhab
ID_23567	GCATCGAACAGAAAACCGAG	Ywhab
ID_23568	TCTCATTCTCAATGCCACCC	Ywhab
ID_23569	ATGAAGGCCGTAACAGAGCA	Ywhab
ID_23610	GGGAGGAACGCTGAAGTACG	Dnmt3l
ID_23611	GAACTCTCCAGGTGTACACT	Dnmt3l
ID_23612	CTCAGAGAGGATCAATGCCA	Dnmt3l
ID_23613	GGGGCTCTCACAGATGAACA	Dnmt3l
ID_23674	CTACAGAAGAATTTACACCA	Nap1l3
ID_23675	ATCCAAGAAAAGTTTCCCGG	Nap1l3
ID_23676	ATGAATTGCCCTTAAGAACA	Nap1l3
ID_23677	TAGCACAGCTTGTGATTCTG	Nap1l3
ID_23738	AGCATGCAAAGGTGGTACCG	Paf1
ID_23739	GCAATCTTATAGTCATACCT	Paf1
ID_23740	GCCCCGAGTGACACCAGTGG	Paf1
ID_23741	TGTGAAACAGCAGTTCACAG	Paf1
ID_23794	GTCTTCAAGAACTGTCCACG	Sfmbt1
ID_23795	GCCTCTCACTGCAGTAACGG	Sfmbt1
ID_23796	GCTGAGCTGCCTCAATGTGT	Sfmbt1
ID_23797	GTGCAGTGGAGTCTAAAGAA	Sfmbt1
ID_23798	TGGGGAGAAATATCCCACCT	Usp27x
ID_23799	ATCGCCTCCAGCTTTACCAT	Usp27x
ID_23800	CAAAGGTGACGATGTTGGCA	Usp27x
ID_23801	CCAGCATGGGTCTATAGTGG	Usp27x
ID_23958	GCCTTGGTTACGTTCCACGG	Paxip1
ID_23959	AGTCAGTAGTATGTACACAC	Paxip1
ID_23960	GGTCAGAAATACTAGGGACC	Paxip1
ID_23961	TCCTCATAGATGATCAGGCG	Paxip1
ID_24130	ACATTTGTCAACCATCCACA	Set
ID_24131	GAATTTCATCTGAACGAGAG	Set
ID_24132	TCTCCCGGCCTGCCGAAGGG	Set
ID_24133	AAGTACAAAATGAAATAGAC	Set
ID_24158	GGAGAGGCTTGATTGGAACG	Ftsj3
ID_24159	TTGTGATGAAACAACCACCA	Ftsj3
ID_24160	TCGCAAGAAGTCCGTAACTG	Ftsj3
ID_24161	AAGGCATTGGACATCAGGTA	Ftsj3
ID_24250	ACTTAAGATAGTTACCTGAG	Ddx21
ID_24251	AACCAAAGAGATAATAACAG	Ddx21
ID_24252	CAACATTAAACACCCAATGA	Ddx21
ID_24253	GTGGTCTTTAATACGACCTG	Ddx21
ID_24258	TGAACTAGACGGGTTAAGAG	Uchl5
ID_24259	AAAGACACCAGCCAAAGAGG	Uchl5
ID_24260	TCTTGTTTCAGGTTGCCGAG	Uchl5
ID_24261	TAATAATGCTTGTGCCACTC	Uchl5
ID_24334	GGGTCCGGTTAAGTGGTCGA	Hdac7
ID_24335	GCTACCTGTAGGGAATACTG	Hdac7
ID_24336	CCGACTGCGACAGATACCCT	Hdac7
ID_24337	ACGTTTGTGATGCTACCCTG	Hdac7
ID_24342	ACTGACCGGAAGTGTATCTG	Actr8
ID_24343	TGAATGTTGTAACAGTCCAG	Actr8
ID_24344	AGATGTCAAACGGTACAAGG	Actr8
ID_24345	GCGGCCCATCGTACCCGCGT	Actr8
ID_24398	AGTGAGGTGATATGTCCATG	Naa10
ID_24399	CCTCATCAGCCATCTGCGTG	Naa10
ID_24400	TACCCCCAGGATCAGCGAAG	Naa10
ID_24401	AGCCAGGCCAAGGCGCCGGT	Naa10
ID_24446	CCTTAGACCCGGCACTACGT	Gps2
ID_24447	GGAAGAGAGAATGTCACTAG	Gps2
ID_24448	GAGCGGGAGCGCAAACGGCA	Gps2
ID_24449	GGAAGAAAAACGGAGGCGAA	Gps2
ID_24582	CGAGAAGCTTCGATTCAGTG	Zmym3
ID_24583	ATGGGCAGCACAATCACTTG	Zmym3
ID_24584	CTTGAGCGCAGGGACATGCG	Zmym3
ID_24585	CCAACTTGGATACCCAGAGT	Zmym3
ID_24642	CAGGCCGTATCTCTCCTCGG	Spen
ID_24643	GCTCGGCCGTGACACTACCA	Spen
ID_24644	TGACGCCACTCAGAACGCTG	Spen
ID_24645	GAGCCCACATAAATGCCGGT	Spen
ID_24678	TCCGCACAGAACCGGAAGGG	Morf4l2
ID_24679	GCCAATTGTAAGAAGTCGCA	Morf4l2
ID_24680	AGGACTGGGACTTGGTTACG	Morf4l2
ID_24681	GGCACGGGCTGACCCCACTG	Morf4l2
ID_24690	TGTACGCAACCTTGCCAACA	Syncrip
ID_24691	GCAAGACGTAGGCTAATGAG	Syncrip
ID_24692	TCACTATGTGCAACTAGCCC	Syncrip
ID_24693	GAGGAATTTAGCAAAGTGAC	Syncrip
ID_24702	TGAACCATAGGATTCCGACC	Ncoa6
ID_24703	GCTGTTATGACGCCCCAGGG	Ncoa6
ID_24704	CAATGACTACAAATCAAGGG	Ncoa6
ID_24705	TGTGCCCAACTTGTTACACA	Ncoa6
ID_24722	ACTCCAACAAGCCGCCTACG	Adar
ID_24723	AGAGGTAACCCCAGTAACAG	Adar
ID_24724	TTCTTGTAGGGTGAACACCG	Adar
ID_24725	TGTATCCAGGAATTCCCTAG	Adar
ID_24734	TGAGAGTCGCCAGATTACCC	Ppp4c
ID_24735	GACAATTGACCGAAAGCAAG	Ppp4c
ID_24736	TAGATCTTCTGTGTGCATGG	Ppp4c
ID_24737	TGGACAATTCTATGACCTCA	Ppp4c
ID_24790	GGCCTGACATTCGATACCTG	Rbx1
ID_24791	ATGGATGTGGATACCCCCAG	Rbx1
ID_24792	CCACAATGTCCCAGGCCCAG	Rbx1
ID_24793	CAGCGGCACCAACAGCGGCG	Rbx1
ID_24798	GGTCTAGTACCCGTGATAAG	Nat6
ID_24799	GAGTGGTGAGGTGTAGCCGT	Nat6
ID_24800	AGACGGGAGGCACGACTGCG	Nat6
ID_24801	CCAAAGCCACGGCCCCTCAG	Nat6
ID_24850	AGCCGTGGGGAAATCAACCT	Actl6a
ID_24851	ACTGCGATTCCAGTCCACGA	Actl6a
ID_24852	GAAAACGTACTGTTCGTCGT	Actl6a
ID_24853	CCTTCTCTAGTGGAACACCA	Actl6a
ID_24858	GGAGAGTGAGGACTTCGCGC	Foxo1
ID_24859	CAAATGCTAGTACCATCAGT	Foxo1
ID_24860	GGCGGTGCAAACGAATAGCA	Foxo1
ID_24861	TTGGTGGATGCTCAATCCAG	Foxo1
ID_24878	CTGCCGGTATCTGATCACTG	Snd1
ID_24879	ATGTAGGGGATGTCATACAG	Snd1
ID_24880	TTCTCCCTCAGATACTAATG	Snd1
ID_24881	CAATTGACCAGTCCACACAG	Snd1
ID_24966	CATCGACAAAAAGCACTCCA	Ruvbl1
ID_24967	AACACCTTGCCAGTTCCAGG	Ruvbl1
ID_24968	CACACTCACCAATGGCCCTG	Ruvbl1
ID_24969	TCTCTCTGTCTACAGAGGCA	Ruvbl1
ID_25098	CCAGCACCGAGCGTTCGGTG	Rps6ka4
ID_25099	CATGCAGATTCACCACGTTG	Rps6ka4
ID_25100	AGTGATGGCTGATGTACTGC	Rps6ka4
ID_25101	ACAGCTGGGTATCATCTACC	Rps6ka4
ID_25386	CTGATGGAAGTATGTACTCG	Zbtb33
ID_25387	GGCGAGTTATTGCTAGCGCA	Zbtb33
ID_25388	AGATGAAGCCCAAGATAATG	Zbtb33
ID_25389	GGGAGTGAAGAACTGGCACT	Zbtb33
ID_25574	ACTGCAATATCTGCTCAGAG	Brd4
ID_25575	TTTGGTACCGTGGATACACC	Brd4
ID_25576	AGCCATGGCTCGAAAACTCC	Brd4
ID_25577	CCGCCAAGCTGGGTCCTCGG	Brd4
ID_25726	GAATACGAAGCAGAAAAGGT	Smarce1
ID_25727	CAGCCTGCTGAGGATCCAGA	Smarce1
ID_25728	ATGAGGTACAGCAGAAAGGT	Smarce1
ID_25729	AGAGTGTGGTACCTGATGTG	Smarce1
ID_25826	TGTCAAGACATACCTAAGTG	Noc2l
ID_25827	GCAGTGCCGAATGTTGCTCA	Noc2l
ID_25828	CCGCCGCTCCCGGTTCCACG	Noc2l
ID_25829	GCAGGAACTTGTAGAACTCG	Noc2l
ID_26054	TCCTAGGAAAGCCGGTACTG	Rad18
ID_26055	GAAGACACAGGAGATATGGG	Rad18
ID_26056	TCAGTGCCCAACTTGTTGCG	Rad18
ID_26057	GCAGCTTATTAAAAGGCATC	Rad18
ID_26146	TTTCAGGTGACCATAGGACG	Rnf8
ID_26147	TAAACGTCAAGAGACAGACT	Rnf8
ID_26148	GAACGTCTGGCACCATTACA	Rnf8
ID_26149	AGAGGAAATTCAGTTCGCCT	Rnf8
ID_26150	AATACACCGAGATATCAAGG	Stk4
ID_26151	TATCTGATATCATTCGGCTA	Stk4
ID_26152	TGCTGATATCCATCCAATGA	Stk4
ID_26153	TTCAGGAGCCATCCAAAACG	Stk4
ID_26222	GCCCGGCGAGGGCTATATGG	Eid1
ID_26223	CCAGCGCGGTCTGTTCCCCG	Eid1
ID_26224	AAGGCGACGAGTTTGATGAC	Eid1
ID_26225	CGACTACGAGTTCCCTGAAG	Eid1
ID_26230	CCATGGAGCGAAAAGGCGAG	Elp2
ID_26231	GGACACTTACCATTAGTACC	Elp2
ID_26232	GAATGCATGAGCGATGATCA	Elp2
ID_26233	CCAGAGTGGGCCATCCGAAG	Elp2
ID_26342	GGCATACAAAACGAAGACAC	Pole3
ID_26343	CGGTGTCAACATCTCCAAGG	Pole3
ID_26344	GCTTCCTTACAGCGTACAGG	Pole3
ID_26345	GATCCTGGTGATGACGGCGT	Pole3
ID_26414	ATCTTAGCGGCTCAGCGACG	Edf1
ID_26415	TCACGACAGGGTGACCCTGG	Edf1
ID_26416	CTTCTTGCGCAGCACCGTCA	Edf1
ID_26417	CAAGCTCGACCGGGAGACCG	Edf1
ID_26426	ACTGTTGAATACCAGTACGA	Huwe1
ID_26427	ATGACGTACCATCAATGGGT	Huwe1
ID_26428	GCAAACTACAGCTATACCGT	Huwe1
ID_26429	TTAAGGATGTAATCCATGAG	Huwe1
ID_26458	TGAGTACTTCCGGCAACCTG	Carm1
ID_26459	GGTTCTGCAGGATCGCACGC	Carm1
ID_26460	CTCACTATCGGCGACGCGAA	Carm1
ID_26461	CAATCTGACAGACCGCATCG	Carm1
ID_26482	TGGGCAGATCAAGATTTGGG	Wsb2
ID_26483	AAGGAGAAGACGCTGGACTG	Wsb2
ID_26484	ACTTACAACTGTTCCTCTAA	Wsb2
ID_26485	AATTCGAAGTGTCTTATCCC	Wsb2
ID_26570	TCCCGACGTGTGATGCACCG	Nek6
ID_26571	AGAAGCGGCTTATCCCTGAG	Nek6
ID_26572	TGGCCGAGGACAGTTCAGTG	Nek6
ID_26573	GATACTTGATGATATTCGGA	Nek6
ID_26634	TGCGTTCCCATTCCCCGCCG	Sap30
ID_26635	GCAACTCTGTTGTTTGCGGG	Sap30
ID_26636	TTCAGAGCGTTCGGAACAGA	Sap30
ID_26637	GCTGACACTGCACCGGCACC	Sap30
ID_26738	GCCCACACTGTCGGACATCG	Taf8
ID_26739	CCACACCTACATCAAAACTC	Taf8
ID_26740	GAGTGCCGAGAAAGCGTCTG	Taf8
ID_26741	CTGATAACTACCATCTGGCC	Taf8
ID_26810	ATAAACGATTGGCTTAACGA	Yeats4
ID_26811	AAGCCCTACAGAAACGAGGT	Yeats4
ID_26812	CGGCAATCCTCTAAGAGGTG	Yeats4
ID_26813	CTGACACCAATGCCATGCTG	Yeats4
ID_26866	AGCTTCCCTAAACCCAAGCG	Mllt1
ID_26867	TAGGTGATGGTAATGCCCGA	Mllt1
ID_26868	CTGCTCTCTGAGTCCTTGCG	Mllt1
ID_26869	CTAAAAAGAGTGGGTCAAAG	Mllt1
ID_26958	CCTCCAGAACATAGACACGC	Sirt2
ID_26959	GTAGCGTGTCACTCCTTCGA	Sirt2
ID_26960	ACCGAAAAACACGATATCTG	Sirt2
ID_26961	TGCAGAAAAGAATACACGAT	Sirt2
ID_26962	CTACATGCACGGTCTGTCGA	Sirt3
ID_26963	AACATCGACGGGCTTGAGAG	Sirt3
ID_26964	CCTGAGGCTCCTCCACGACA	Sirt3
ID_26965	CCAACATGAAAAAGGGCTTG	Sirt3
ID_27074	TTTGGCGACGAGTGTGCACG	Suv39h2
ID_27075	GCGCCGTCAGGGTCTCCGCG	Suv39h2
ID_27076	CCATCTACGAATGCAACTCA	Suv39h2
ID_27077	GCCAGATTCTACAAACACCT	Suv39h2
ID_27398	CTGACCTATAAGCCATCACG	Setd6
ID_27399	CCAGGATTATCTCCGGATGG	Setd6
ID_27400	GGGGACAGAAGCGCGGACCG	Setd6
ID_27401	AATCCTTCTCCACGGCTTCG	Setd6
ID_27826	CGAAGCGCAGATCAAATCGG	Dmap1
ID_27827	GCCTGGCACAGCCCTCACGT	Dmap1
ID_27828	GGACAGTGAAGGCGAAACTG	Dmap1
ID_27829	TTGAGGCCCGGAAAAAAGAG	Dmap1
ID_27910	TATCCTCTTCTGACGTCCGC	Ing5
ID_27911	TGACGAGAGAGTCTTCACTG	Ing5
ID_27912	CTAGACCAGAGAACAGAAGG	Ing5
ID_27913	AAGTTCCTCTGAAGTTCACA	Ing5
ID_28034	AGAAAAGTCATCGAAACAGA	Dpy30
ID_28035	CGGGCTCACAGACAGCGTTG	Dpy30
ID_28036	TGAGCCCGTACTCAGAGTGA	Dpy30
ID_28037	TGGTCCAGGTAGGCACGGGT	Dpy30
ID_28050	CTGGCCACAGGAACTCACAT	Wdr61
ID_28051	AAAGGAAAACATTGAAACAG	Wdr61
ID_28052	GAATATTCTTTGGACACTAG	Wdr61
ID_28053	AGGAGCGAATGGGCATCGCA	Wdr61
ID_28158	CGATCACTATGCCAATCACG	Exosc3
ID_28159	CTTTATTAGCGACCACACAC	Exosc3
ID_28160	GCACCCGCATTCAGGCGTAA	Exosc3
ID_28161	TGGGCTCCTTGTGACGCAGG	Exosc3
ID_28278	TCTGGGATGAGTCCTGCATT	Asf1a
ID_28279	CTGATTACTTGCACCTACCG	Asf1a
ID_28280	AACGGGTTGTAGAAAGGCGA	Asf1a
ID_28281	GGAGTGGAAAATAATCTATG	Asf1a
ID_28398	GGGTCACACAGACATCTTGG	Exosc7
ID_28399	TCCTCGCCCTTCGAATTCTG	Exosc7
ID_28400	ACCAAGGGTTCGTGTTCTGG	Exosc7
ID_28401	GTTGTTAAATATCCGGTAGA	Exosc7
ID_28438	TGGCCAATAGCACCACCGTG	Taf12
ID_28439	TCTCAGCCCTGAAAACAACC	Taf12
ID_28440	ACTTGCGGTGCCGAGCAAGC	Taf12
ID_28441	TAGGATCTACTTCTCTTACT	Taf12
ID_28454	TGACACACAAGCAATTATCG	Anp32e
ID_28455	CAAGGAACTCAACTCCACGT	Anp32e
ID_28456	CCTGGACGGATTCGACCAGG	Anp32e
ID_28457	AGTGACAATATAATTTCTGG	Anp32e
ID_28538	ATATAAAGACACGTGTCACG	Zmynd11
ID_28539	TGACGTCCCTACCATACAAG	Zmynd11
ID_28540	TCTCTTTGGGATGCATACCG	Zmynd11
ID_28541	AATGATACACACGAAAACAC	Zmynd11
ID_28614	AAACTGCGGAACTCAGCGAA	Rps19bp1
ID_28615	AAGGCGCCTAAGTCCGCTCT	Rps19bp1
ID_28616	TCCGGCGAAGCGGACCCGGA	Rps19bp1
ID_28617	TTTCCCCGTAGCTCCCCGTG	Rps19bp1
ID_28674	CAGGTGAGCGAGTCGCCCAG	Mis18a
ID_28675	AGACGCGTTAGGGCTAGAGA	Mis18a
ID_28676	AAGACTCGAGCCGCTACCTG	Mis18a
ID_28677	ACTGCGCAACAGGATGCAGT	Mis18a
ID_28682	TTGGCCAAAACTATGTCACC	Exosc1
ID_28683	AGGTCTCTAGCATCAACTCA	Exosc1
ID_28684	GAAGACCAGCGAGAATGGCG	Exosc1
ID_28685	AGCGGCACCTACACCCGGCA	Exosc1
ID_28734	AGTTTCGAGACTTGGCGCCG	Trim13
ID_28735	GGAATGTGCGGAATTCCCTG	Trim13
ID_28736	AGCCCTCCAGTTACTCACGA	Trim13
ID_28737	AGTTATGCAAACCTATGACC	Trim13
ID_28794	GCTTGCAGTTACGAATGTCA	Ubr7
ID_28795	AGATGAGATGATACAGTGTG	Ubr7
ID_28796	AACAGCGCCTCATACAAGCC	Ubr7
ID_28797	AAAGAGGATGCTCCCGAGCA	Ubr7
ID_29342	TTATAGCAAAGAAGTAAACG	Hmg20a
ID_29343	CTCAGGTTAACACACCCCGA	Hmg20a
ID_29344	GCTTCGAGCAAAGAGACCAG	Hmg20a
ID_29345	TGATTCATAGAAAGAAACAG	Hmg20a
ID_29490	AAAACACTTGCATAACGATG	Pbrm1
ID_29491	CAATGCCAGGCACTACAATG	Pbrm1
ID_29492	AATAAAAGAGCAGTCCAAGG	Pbrm1
ID_29493	ACAAGCAGCTTTATACTCAG	Pbrm1
ID_29506	TCAGATCCTAGATTCAGTGC	Asf1b
ID_29507	GATCAGCTTCGAATGCAGTG	Asf1b
ID_29508	GAGTGGAAGATCATTTATGT	Asf1b
ID_29509	GGACGCCGTGGGTGTGACTG	Asf1b
ID_29526	GGCGCTCCGAGAGAAAAGTG	Cir1
ID_29527	TGCCTACCTGAGCCATCAGT	Cir1
ID_29528	ACAGTCTCCTCAGCTACCTG	Cir1
ID_29529	GCTGCTATCTGATGTCTCCG	Cir1
ID_29670	GTTCCAAGTGAAGAGACCAG	Smarcd3
ID_29671	AACTGGATCAAACCATCATG	Smarcd3
ID_29672	CCCGTACATGGGCAGCCCCG	Smarcd3
ID_29673	CTTCCGCATCAGGCTTCGCA	Smarcd3
ID_29750	TGCTGCATCATTGTCGACAG	Actr6
ID_29751	GATAATCCCAAACTTGTCGC	Actr6
ID_29752	GGATATAAAAGAGTCCTGAA	Actr6
ID_29753	TAAAAGAGATCATATCCTAC	Actr6
ID_29850	AGTGCATGATGTGCGATGTG	Yaf2
ID_29851	CAAGATTAAAAAATGTGGAT	Yaf2
ID_29852	GTCCCAGTAGCCCTCATCCG	Yaf2
ID_29853	GGCCTCGGCGCTGTTCCGGA	Yaf2
ID_29982	CCTTATACTTGCCCCGACTG	Zfp787
ID_29983	GTCGTGTCAGCTTCGACCAG	Zfp787
ID_29984	CGGCGAAATCGCTATCCCAG	Zfp787
ID_29985	CCCAATGCCTGTACCGACTG	Zfp787
ID_30018	AACATACAGAATTAGAACTG	Mastl
ID_30019	TGACTCCACACTGGATACGA	Mastl
ID_30020	GCATTCGGGAAAGTGTACCT	Mastl
ID_30021	GAGAACATGACCATTGACAA	Mastl
ID_30074	CCTGCATCACTTCAAACAGG	Mis12
ID_30075	AGATCACCCCTGTCCAGACT	Mis12
ID_30076	AAGTTTCTTTGCTTCATGAA	Mis12
ID_30077	TGGTGTGAAGCCAAAGAACT	Mis12
ID_30114	AGAGAGTGAATCGGACTACG	Smarca2
ID_30115	CTTTCTCAGACCCGTCCGTG	Smarca2
ID_30116	TGTACTCGTAAGTAGTCAGG	Smarca2
ID_30117	TTTACGCACCAAAGCAACCG	Smarca2
ID_30190	TGGAAGTTATCATTCCTGAG	Ube2t
ID_30191	TGCCAGCACGTGATGCCCGG	Ube2t
ID_30192	CTGAATAGAGGTCAATACAG	Ube2t
ID_30193	GTACAATGTCAGCCATTAGT	Ube2t
ID_30230	CCGTACTATGCTCAGATCAG	Gatad1
ID_30231	AGACTACGTCGTCCTCCATG	Gatad1
ID_30232	GGTCCTTCGCAGAGCAACGG	Gatad1
ID_30233	TGCAGAGTCAATCTTCTACA	Gatad1
ID_30394	TGAAGAGGAGAGATCAGACG	Pagr1a
ID_30395	TGTCTCGGCTAGTAAGGCCG	Pagr1a
ID_30396	AAGCAGAGATCCTACCCCGC	Pagr1a
ID_30397	GCGAGCGACGAGCGTGCGGA	Pagr1a
ID_30422	ACACAGTACTCATTTAACGT	Parp6
ID_30423	ATATGGAACTATCGATGACG	Parp6
ID_30424	GTTGGGATGTAAACATACAC	Parp6
ID_30425	ACCATCAAGAAGTTCCGAGC	Parp6
ID_30606	GTGGTGGGGGAGACTCACTC	Brd3
ID_30607	ATTAGCACTATATCATCTGT	Brd3
ID_30608	GCAGTACATGCAGAATGTAG	Brd3
ID_30609	GAAAACTGTCCGAGCACCTG	Brd3
ID_31178	CAATGGATGGAAAAATTGAG	Anp32b
ID_31179	TCAACTTAGGTAGCTTCGGG	Anp32b
ID_31180	AAGACAAGTTCTCGAACCTG	Anp32b
ID_31181	GGAAGCACCTGACTCAGATG	Anp32b
ID_31506	ACCGTTACAAAATACCGTAG	Chd8
ID_31507	TTGTCCTCCAGTATTACTGG	Chd8
ID_31508	GCCCTATGAGGACAGTACGT	Chd8
ID_31509	TGAGAAATACAATACCATGA	Chd8
ID_31510	CTGACAGAAGTAGATAGGCA	Kat8
ID_31511	CCTAACAGTTAACAGGCGAC	Kat8
ID_31512	TATGTAGACAAGATCCACAT	Kat8
ID_31513	GTACGTTTCTCCGATCTCCA	Kat8
ID_31926	CAAGTGGGATGAAGTGCCGA	Hcfc2
ID_31927	GCTGATGATCATCTTCGGCG	Hcfc2
ID_31928	GTTTAGGTAAGAAAACGAGC	Hcfc2
ID_31929	TATTTCTAGAAACTATGTCA	Hcfc2
ID_32238	AGTGGGCATGAACTTAACAG	Chd1l
ID_32239	CACCATCGAACAGATACGGG	Chd1l
ID_32240	CAGGACTATATGGACTACAG	Chd1l
ID_32241	AGAAATCGTGTATAGGAAGG	Chd1l
ID_32294	GCACGTGGGAAGCCGCACGC	Smarcc2
ID_32295	GTGATGTCTGCGCTATCATG	Smarcc2
ID_32296	CTCACCGGCAGTTTAGTAAG	Smarcc2
ID_32297	GCGTCCATGCCATTGAACGG	Smarcc2
ID_32326	ATTCCTACTTCAAATGACCG	Mum1
ID_32327	GAGGGCAACATGAACCCCAA	Mum1
ID_32328	TGGAGCGGGTGACAAACCAG	Mum1
ID_32329	TAGCCCAGTGCGCATCCAAG	Mum1
ID_32378	GGGTTGCGGAATATCCTCAC	Ino80
ID_32379	AGAAAATGAATTGTCTGACA	Ino80
ID_32380	TGCCCATCAATGCATGAAGG	Ino80
ID_32381	GTGACGTGGAGATTCTTCAG	Ino80
ID_32586	TCACACTCGATCCAATCCAG	Babam1
ID_32587	AGGTCCAGATTCGAACACCA	Babam1
ID_32588	AGTGAATGACGACTCCGCCT	Babam1
ID_32589	GGATGGTGCGCACAACATAG	Babam1
ID_32638	CACCTGGAGTAATTCCCGGG	Rpa1
ID_32639	GTGGTGACCACAACTCTGTG	Rpa1
ID_32640	ACCCATCACTCATGAGCAGT	Rpa1
ID_32641	TGTGAAATCAAACTGAACTG	Rpa1
ID_32754	AAAACTCGGTGTACCTCGTG	Sirt5
ID_32755	CATTGACGAGTTGCATCGCA	Sirt5
ID_32756	TCGAAACCCATCACAGGTGT	Sirt5
ID_32757	CCTCCAGCGCCTCTGAAAGT	Sirt5
ID_32906	GGCCGCCACAGATTACACAC	Phf5a
ID_32907	CAGGGTGCAGGGACGCACGT	Phf5a
ID_32908	AGTAGGCATCGGAGACTCCG	Phf5a
ID_32909	CTCATCACATATGCGGACCA	Phf5a
ID_33134	GTCAGACAACCTGTTCAAGT	Ube2c
ID_33135	ACCCTGCTACCACCCCAACG	Ube2c
ID_33136	GCCAGGTATATGAAGACCTG	Ube2c
ID_33137	GCAGGAACTGATGATCCTCA	Ube2c
ID_33162	CCAGGGCAATAGCACACACA	Fbxw9
ID_33163	CGTACGCGCACCCTACCCAG	Fbxw9
ID_33164	GTGACCATCTATGATCCCAG	Fbxw9
ID_33165	CCGCATCAATGGAAGCAAAG	Fbxw9
ID_33270	CAGATGTCTACACTACGCAG	Rere
ID_33271	GTGTGTATATCGAGAGTCGG	Rere
ID_33272	TGAGGCATGAGTTGTAAGGG	Rere
ID_33273	TCGAGAGTTTAAAGCCCGAG	Rere
ID_33318	TCTCGTACAGAAGCGCAAGT	Trim37
ID_33319	TTGGATTTACTTGCAAACGA	Trim37
ID_33320	TGTTCGGGAAATTAGGAATG	Trim37
ID_33321	CAAAACACTTACCGACAGTG	Trim37
ID_33342	TTGTACAAGCAAATGGACAG	Tyw5
ID_33343	TATAAATATTGTGCATCCCG	Tyw5
ID_33344	TGAACTAATTCGAAAAACAC	Tyw5
ID_33345	TAATATCTCCTCCTAATGAT	Tyw5
ID_33366	GAGGTGGTAACTGCTCCGAA	Zfp740
ID_33367	TAAATCCCGCAACCGCAAAG	Zfp740
ID_33368	TGGAGCACCTCAGCACATCA	Zfp740
ID_33369	AGGCACGTCCTAATCCACAC	Zfp740
ID_33434	TGTGATAAAAGCCCCCACAT	Ubr3
ID_33435	GAAGACCTGACTAAAATGGG	Ubr3
ID_33436	ACCCAAAAAAATCACCGCAG	Ubr3
ID_33437	GTAACTTGGTATCAAACATG	Ubr3
ID_33602	GATGTGAATATGCAGGACCC	Pygo2
ID_33603	GGAAAGTTCATGTTGCCAGG	Pygo2
ID_33604	TTTCGGAGCCCCTAAAGTGG	Pygo2
ID_33605	CTGGTTGGGTAAAGCGTTGG	Pygo2
ID_33750	CAGCAAGCAAGCCAACGTGT	Prpf31
ID_33751	AGCAATTGAGGATGTACAGG	Prpf31
ID_33752	GCACCAAGGATTCTAGCTCA	Prpf31
ID_33753	GGAGCTAGAGCGGCTAGAGG	Prpf31
ID_33934	ACATCATTGTAACATACGTG	Alkbh3
ID_33935	ACTTACCTAGACACACCAGT	Alkbh3
ID_33936	CCGGTAAAAATTACACAGCA	Alkbh3
ID_33937	GGAAAGACGGCTCCTAGCAG	Alkbh3
ID_33938	CCTCCGACATTCCGTAACTG	Ubr4
ID_33939	GAGCGTGTCATACTGCAAAG	Ubr4
ID_33940	CTCAGCTGGATACAACCAGG	Ubr4
ID_33941	CTGAGCATGTCTAACACGAG	Ubr4
ID_34074	GTTACGGTACTGATGTAACC	Kmt2e
ID_34075	TCTGTGTCAGACCTTCAACT	Kmt2e
ID_34076	AACAGTCCGTCCAAAACCAG	Kmt2e
ID_34077	GGATCTGTAGTTATGCGCAG	Kmt2e
ID_34174	TTGTCATGTGACATAAGTCA	Ing2
ID_34175	CCGCGCTCCTGACCGGAGAG	Ing2
ID_34176	CGCTGCCCCACGACATGCAG	Ing2
ID_34177	GAAGATGGATTCCAGTCAAC	Ing2
ID_34666	ACCCGATATACTGTAATGGG	Pcgf3
ID_34667	AGGGAATTCTATCACAAACT	Pcgf3
ID_34668	TCACTGTGGTTGCGTCAATG	Pcgf3
ID_34669	AGGAGGACAATGACTACCAC	Pcgf3
ID_34710	GGAGTTACAACTTACTTCAG	Kansl2
ID_34711	TGAGTGAACGAACAGGAAAG	Kansl2
ID_34712	AGTGAAGCCAGCCGGATACT	Kansl2
ID_34713	GAGTAGAAGCCTTACTACAC	Kansl2
ID_34738	TTTAACGCCACAAATGACCG	Exosc8
ID_34739	CACCGACATATCCTCTATCG	Exosc8
ID_34740	CTCATTTGTCTAGACTACGA	Exosc8
ID_34741	AGAGCCACAACTGTCAACAT	Exosc8
ID_34882	ATCTCGGTAGTCATCCCCGT	Tfpt
ID_34883	TTCTACGATTTAGTTCCCGC	Tfpt
ID_34884	AGGATGTGGCCACCAAACAG	Tfpt
ID_34885	ATCAGGTGCAAAGGATAACT	Tfpt
ID_34910	GGTTCCGTACGTACCCCAGT	Smyd3
ID_34911	GTGGGGCCCGTTGAATACGA	Smyd3
ID_34912	AGAAGTCTCACGGAGTCGGG	Smyd3
ID_34913	TGTGGCTCCACTGCGCCCCG	Smyd3
ID_34914	AACATGTTGCAGCAAACAGG	Usp46
ID_34915	TCTGTTCCACATCGACAGAG	Usp46
ID_34916	CTGAAAAATCTCGTGGACCC	Usp46
ID_34917	TTATTTGCTAAACACTATTG	Usp46
ID_35098	AGTTATGTTAGGTACACCCG	A1cf
ID_35099	CAATCGGCAATTGTCCACAC	A1cf
ID_35100	ACACACAGGAAAATGGACAA	A1cf
ID_35101	GCTGATAAAACCAAAAACCG	A1cf
ID_35178	CCCATTGGGACAATATCTGT	Vrk2
ID_35179	TCCAAAAGTGGATACAACAG	Vrk2
ID_35180	AGCAAAGCTGGACGACCCTG	Vrk2
ID_35181	ATGATATGGAAGGAAACCGG	Vrk2
ID_35274	TCCAGAGGTACGCCTTCCAT	Ino80b
ID_35275	GAGCCCTCCTCCAGAAGGCG	Ino80b
ID_35276	AAACTTAAAATCAAGCTGGG	Ino80b
ID_35277	TGGTTAGACGCCCTGGAGAA	Ino80b
ID_35374	CCAATAGCAAAAACGACCGG	Meaf6
ID_35375	ATGTATGGCAATATTATCCG	Meaf6
ID_35376	AGCTGGCCGAGCTGGTTAAG	Meaf6
ID_35377	CGCCGGGTGTCTGGGATCTG	Meaf6
ID_35414	CGCAGACGTAGGGTTTGTCG	Dpf3
ID_35415	ACTGCCGGAGCTACAACTCG	Dpf3
ID_35416	GCGACGATTGCACCCACCAG	Dpf3
ID_35417	TGTACAACTGGCCCGGAGCG	Dpf3
ID_35510	GGTGTGCCCCAGTTAACTGG	Rnf168
ID_35511	CCCGGGCCACAGTTATGTGT	Rnf168
ID_35512	AGCATGGGTTACAGAGCGTG	Rnf168
ID_35513	AATCTCTGGACAAGAATCAA	Rnf168
ID_35514	CCCGGGCGTAGTACGTAACG	Gtf3c5
ID_35515	AAAAGAACAAGGCGTCGGAG	Gtf3c5
ID_35516	GGCGATAGAAATAGTCCACA	Gtf3c5
ID_35517	CACAGCGGATTCGAAAATCA	Gtf3c5
ID_35586	CCGTTTGGGGACCTTCACAA	Hdac8
ID_35587	GTTGCAGATAGGCATCAGTG	Hdac8
ID_35588	GACTCCATAGAATATGGACT	Hdac8
ID_35589	CTTCCCGTCAATCAGGCACT	Hdac8
ID_35814	TTCTCCTTTACAGCTCACGC	Wdr77
ID_35815	CTGAGGATGCCAAGCCAAAG	Wdr77
ID_35816	TCAGTGGTAGCAAAGACTGC	Wdr77
ID_35817	GCTGCTGGGTAGGTTCTCTG	Wdr77
ID_35826	TTGGTCCCGTAGAAGACAAG	Atad2
ID_35827	ACCATCCATAAGAGCTAACA	Atad2
ID_35828	TGAAGAAACAACTGATAACC	Atad2
ID_35829	CTGCGGGTACCGTCGACGCA	Atad2
ID_36014	GCACCGCGCGCAATGAAACA	Oip5
ID_36015	AAGGCAGAAATGGCCTCTCA	Oip5
ID_36016	GAATAAAAGGTTGTATGTGC	Oip5
ID_36017	TCACTCACTGGAGAAGGCCA	Oip5
ID_36034	CAAGGCCATCGCGTCCATCG	Prdm16
ID_36035	CAAGCATCGGAGATTCTGCG	Prdm16
ID_36036	CGAAGGGGCACTCCGCACTG	Prdm16
ID_36037	GGAGAGGTTTGGCCCCTACG	Prdm16
ID_36046	CTGGGAATGTCTGATCAACT	Fam175a
ID_36047	TGATCTGATCCGAGTGACGA	Fam175a
ID_36048	TAGCATTACTGATTCACAGA	Fam175a
ID_36049	TCTCAACACAGACTCAGACA	Fam175a
ID_36142	AAAATTTGGACCCTTCGCTG	Prdm5
ID_36143	TTCAAGAGGCTCGATCAAGT	Prdm5
ID_36144	AAAGCAAGGATGCCCTGCGA	Prdm5
ID_36145	GGAAAGCTCGATTCACACTG	Prdm5
ID_36162	ACTTACAGCTGACATAAACG	Ubr5
ID_36163	CCAATGGCCAAGGATTGCAT	Ubr5
ID_36164	GCTGTTCTTAGTACAGACCG	Ubr5
ID_36165	AATGAGGTTTCTACGATCTG	Ubr5
ID_36414	GGAGCAGTCCTAATGATACC	Phf6
ID_36415	TACATGTAAATCCCTTGCGA	Phf6
ID_36416	TTGTAAGTCAAATAGAGACA	Phf6
ID_36417	TGACAAAGAGAACACATCTA	Phf6
ID_36454	TGTAGGGGGTCAGCTCGACA	Pcgf6
ID_36455	ATGAAGACACTCTGTAATGG	Pcgf6
ID_36456	CCTCGAAGCGGCCTCTCAAG	Pcgf6
ID_36457	CAAATTAGTGATCAATCTAG	Pcgf6
ID_36586	GGTGAGTCAGAGCGACATCG	Nipbl
ID_36587	CAACAGTCAATAAGCCCGAG	Nipbl
ID_36588	AGGGTAAACTAACCTCCATG	Nipbl
ID_36589	GAGCCAAAGCTAACGCCCGA	Nipbl
ID_36666	TTACCACATTCGGACAGGCG	Apobec4
ID_36667	ACTTTGAGTCCAATATGTGG	Apobec4
ID_36668	CAACAACTCCCCTTGTAACG	Apobec4
ID_36669	AGAAGACCATCAGTGAAGTA	Apobec4
ID_36774	CAAACGTTGTGATGACGACG	Chd6
ID_36775	AAAAGCTCTAGGTCGAATGG	Chd6
ID_36776	CCGACCCAGACAAATCACCC	Chd6
ID_36777	TCACTCGAAACTCCTATGAG	Chd6
ID_36834	GATGAGGCCGAATCCAACGA	Bcor
ID_36835	ACTGGGCAATACCGCAACAG	Bcor
ID_36836	CAGACACTAAAACTGATGCA	Bcor
ID_36837	AGTTCCACAAGCACTATCCC	Bcor
ID_36866	ATGATCGCGGAAGATCTACA	Sfpq
ID_36867	CGGACCGGGACCGCGCACGG	Sfpq
ID_36868	GAACAGTTAGATGACGAAGA	Sfpq
ID_36869	AAGGCGGCAAGATGCCCGGT	Sfpq
ID_37154	CCAGGTGCGGATGATCGCCG	Lrwd1
ID_37155	CTGTACCAACAACCAGCTCG	Lrwd1
ID_37156	GATGATCCGTTTGTCGTAGG	Lrwd1
ID_37157	GCTTCGTAAGGTGAATGGCA	Lrwd1
ID_37170	GCAGAAACATATCCATGACG	Cul2
ID_37171	ATATAAGCAGTCCATATAGT	Cul2
ID_37172	AGATATCTATGCTTTATGTG	Cul2
ID_37173	GCTGGTAAACTCATAACCAC	Cul2
ID_37254	GCTTCCAAGGAGAACACGCT	Ing3
ID_37255	CAAAGAAGAATAAACCCGAG	Ing3
ID_37256	TGAGCGTGGTGATTGTTCAC	Ing3
ID_37257	GAGCTGGAAGCCGATAATGC	Ing3
ID_37398	GACCCACCTGGATACACTTG	Phf7
ID_37399	CCAACACAGAACATCCACCA	Phf7
ID_37400	GGCAGTACGGGCTTCTAAGA	Phf7
ID_37401	AAAAACTATCAGGACTAAGA	Phf7
ID_37670	GTCCTCCGGGTAGTACTCCG	Suds3
ID_37671	TGACCTGGCGAAGCACGATG	Suds3
ID_37672	CTCACCATGGAGCTGACTGG	Suds3
ID_37673	CTTCGTCGGACTCTCGGCCC	Suds3
ID_37722	TGGATGTTATTATATCAGAG	Prmt3
ID_37723	CAGGTCTGCAATGGTCGTCG	Prmt3
ID_37724	GATAGTATGGTCCATAAACA	Prmt3
ID_37725	AAAAGGTCATCTTCCAACAC	Prmt3
ID_37754	ACTACCTCAATCCACTCGAG	Esco2
ID_37755	CCTCAAGTTACACTCCAAGG	Esco2
ID_37756	AATACCAAAGTCCTTGCTAG	Esco2
ID_37757	CAAGAAGTTAGTACATGCAG	Esco2
ID_37910	GTTGCCGACAGACCGAACGA	Phf10
ID_37911	GCGACGAGATTTATCTCACA	Phf10
ID_37912	GGACCCATCCATGTAAAAGG	Phf10
ID_37913	TCCTTCAGACACATTGCCTG	Phf10
ID_37994	GGAGGAGGAGCGTTGCACAG	Jmjd8
ID_37995	GCAAGGACTCACGGACAACT	Jmjd8
ID_37996	AAACCTGCTAGCCTCGTTCG	Jmjd8
ID_37997	ATGGTGGCGGAGAGTAGTGC	Jmjd8
ID_38054	GGAGGGCCCAATATACAACT	Pygo1
ID_38055	CAGGGGCAAAATTAGATGCG	Pygo1
ID_38056	GGATCCTCCATATTTAGGTG	Pygo1
ID_38057	TCCAAACTCCGACCATCTAG	Pygo1
ID_38174	CCACCAGACGGAACTCCCGT	Supt7l
ID_38175	ACCGGTAAAAGTCACTCTCT	Supt7l
ID_38176	ACACCTGTTCCATTACATCA	Supt7l
ID_38177	GCCACAATCCTGGCCCACAC	Supt7l
ID_38242	TCCAGAAGGCCATCTCCGAA	Cda
ID_38243	TGACTTCTTGGCCTCACGAG	Cda
ID_38244	GAAAACGCCTGCTACCCACT	Cda
ID_38245	GGGGACGGGAGGATCTTCTC	Cda
ID_38366	CATCTGTCTTAGCGTCACAG	Elp6
ID_38367	CAGCACTGGGTACTTCCATG	Elp6
ID_38368	GTGGAAGAGGACCTCCACAG	Elp6
ID_38369	CTTCAGTTCGCAGCACACCG	Elp6
ID_38370	CCTGGCCTGAAGTTACAGAA	Usp36
ID_38371	ATACGTACTGTTGAGCGCCA	Usp36
ID_38372	GACATTGGATGTTCTATGGA	Usp36
ID_38373	GCACTACTACTGCTATGTGA	Usp36
ID_38654	CTCTTCAGTAGAGTTCGGGG	Cul4b
ID_38655	AATCGGCTTTACGCAGCCGA	Cul4b
ID_38656	GACTTACCATTTGCCTACAG	Cul4b
ID_38657	AAAACTATACGGATGAGACA	Cul4b
ID_38678	CTCACCGTTAGATCCAACGC	Usp13
ID_38679	TCACCTATGAACTCATGCGG	Usp13
ID_38680	GAAGCAGGATCCAGACACAT	Usp13
ID_38681	CCTGAAGAGGCACATGCGAG	Usp13
ID_38710	ATATCGACGATACAGAATGT	Tdrkh
ID_38711	GACAGGCGCGCGGATTGATG	Tdrkh
ID_38712	TGAGAGTTGCTCAAACACTG	Tdrkh
ID_38713	GAAGACTTGACTGTGCATGT	Tdrkh
ID_38842	CCCACCGCAAGATTGGAGAA	Tonsl
ID_38843	CTGAATCCCCGAGACTACTG	Tonsl
ID_38844	CTGAGACATACCACACAGCA	Tonsl
ID_38845	CAGGCGACTCTGCTTGACAC	Tonsl
ID_38934	TGTTGGCAGATATACCACAC	Prdm4
ID_38935	ATTGGACACAACAATCACCA	Prdm4
ID_38936	TGTTCTCCGCCAGTCCATCG	Prdm4
ID_38937	AAAGCAGCTCACTTTCAGGG	Prdm4
ID_38958	TGAGACACATGATTGCAGAT	Setd5
ID_38959	AAAGCGAATGTAGTGTTTGG	Setd5
ID_38960	ATGATTGCAGTTAAGCAGGG	Setd5
ID_38961	GCTGTGTACAACACAGTGGA	Setd5
ID_39106	GATTCGGGACACGACAAGGT	Rps6ka5
ID_39107	CCTGGATTCTAACGGCCATG	Rps6ka5
ID_39108	CTTTACCTGAAACAGTCGCT	Rps6ka5
ID_39109	CATGTAGTTTCACAATATTG	Rps6ka5
ID_39254	ACATCCACGAGTCGGTGCAA	Atat1
ID_39255	TCAGTATGTAAATAACGTGC	Atat1
ID_39256	GACCTCTTAGGATGACCGGG	Atat1
ID_39257	TGAGCAGCTTCGGCGATGGT	Atat1
ID_39266	TGTCTCGGATACAAATCATG	Mrgbp
ID_39267	TGTCGTACATAGTGCTCAGA	Mrgbp
ID_39268	ATCATTCAGGAAGTCCGAGA	Mrgbp
ID_39269	AGAGGCACACTTCCACCTCA	Mrgbp
ID_39274	AGGAGTACGACTCTGACGGG	Setd7
ID_39275	GGATGGAGGCAGCCTCGTCG	Setd7
ID_39276	GTGACAGTGCAGAACCCGTG	Setd7
ID_39277	GCCACACTTTGAAGTGACGT	Setd7
ID_39422	ACTGTTACTACATCAACCGC	Msl3l2
ID_39423	AGTGGAACCCCACACAAGAC	Msl3l2
ID_39424	AGTGGCGCACGTAGCACTCA	Msl3l2
ID_39425	CGCTGGCTCGCTCCTCAGTG	Msl3l2
ID_39502	CTCTCCGAGTCACTTATCCG	Iws1
ID_39503	ACGCAGACGAAATCGAGATG	Iws1
ID_39504	GACACTGTACCTCTGAGTGG	Iws1
ID_39505	ATGAACCTGTCAACCAACAT	Iws1
ID_39678	TGCGGTTCCGTAGACTGCGC	Dppa3
ID_39679	TCAGCACCGACAACAAAGTG	Dppa3
ID_39680	GTGCGGACCGCTTGACACCG	Dppa3
ID_39681	GAGGACGCTTTGGATGATAC	Dppa3
ID_39946	GTGTAGGCAGTGGTTCCATG	Phf19
ID_39947	TTTCTTACGAAGCAGCTCGG	Phf19
ID_39948	AGTTGGCATCAACTGCGATG	Phf19
ID_39949	CAGGTGAACTATATCCACCC	Phf19
[truncated: 1,536 more rows]
