# Supplementary material for: Inhibition of pyrimidine biosynthesis targets protein translation in acute myeloid leukemia
Source: EMBO Mol Med. 2022 May 6;14(7):e15203. doi: 10.15252/emmm.202115203 (PMC9260210; doi:10.15252/emmm.202115203)
Supplement: Supplementary file 9 — Dataset EV7 [file EMMM-14-e15203-s018.xlsx]

## Sheet: Legends
Dataset EV7: Raw counts file for DRUGseq experiment.

## Sheet: EMM-2021-15203_DatasetEV7
	sgSCR_DMSO_rep3	sgSCR_DMSO_rep1	sgSCR_DMSO_rep2	sgSCR_AG636_rep1	sgSCR_AG636_rep3	sgSCR_AG636_rep2	sgSCR_AG636_rep4	sgCDK5_AG636_rep1	sgCDK5_AG636_rep2	sgCDK5_DMSO_rep1	sgCDK5_AG636_rep3	sgCDK5_DMSO_rep3	sgCDK5_DMSO_rep2	sgCDK5_AG636_rep4
DDX11L1	0	0	0	0	0	0	0	0	0	0	0	0	0	0
WASH7P	0	0	0	0	0	0	0	0	0	0	0	0	0	0
MIR6859-1	0	0	0	0	0	0	0	0	0	0	0	0	0	0
MIR1302-2HG	0	0	0	0	0	0	0	0	0	0	0	0	0	0
MIR1302-2	0	0	0	0	0	0	0	0	0	0	0	0	0	0
FAM138A	0	0	0	0	0	0	0	0	0	0	0	0	0	0
AL627309.6	0	0	0	0	0	0	0	0	0	0	0	0	0	0
OR4G11P	0	0	0	0	0	0	0	0	0	0	0	0	0	0
OR4F5	0	0	0	0	0	0	0	0	0	0	0	0	0	0
AL627309.1	0	0	0	0	0	0	1	0	2	0	0	0	0	0
AL627309.3	0	0	0	0	0	0	0	0	0	0	0	0	0	0
CICP27	0	0	0	0	0	0	0	0	0	0	0	0	0	0
AL627309.7	0	0	0	0	0	0	0	0	0	0	0	0	0	0
AL627309.8	0	0	0	0	0	0	0	0	0	0	0	0	0	0
AL627309.2	0	0	0	0	0	0	0	0	0	0	0	0	0	0
AL627309.5	0	0	0	0	0	0	0	0	1	0	0	0	0	0
RNU6-1100P	0	0	0	0	0	0	0	0	0	0	0	0	0	0
AL627309.4	0	0	0	0	0	0	0	0	0	0	0	0	0	0
FO538757.2	0	0	0	0	0	0	0	0	0	0	0	0	0	0
FO538757.1	0	0	0	0	0	0	0	0	0	0	0	0	0	0
MIR6859-2	0	0	0	0	0	0	0	0	0	0	0	0	0	0
AP006222.1	0	0	0	1	0	0	0	1	0	0	1	1	0	0
RPL23AP24	0	0	0	0	0	0	0	0	0	0	0	0	0	0
AL732372.1	0	0	0	0	0	0	0	0	0	0	0	0	0	0
AL732372.2	0	0	0	0	0	0	0	0	0	0	0	0	0	0
WBP1LP7	0	0	0	0	0	0	0	0	0	0	0	0	0	0
OR4F29	0	0	0	0	0	0	0	0	0	0	0	0	0	0
CICP7	0	0	0	0	0	0	0	0	0	0	0	0	0	0
AL732372.3	0	0	0	0	0	0	0	0	0	0	0	0	0	0
U6	0	0	0	0	0	0	0	0	0	0	0	0	0	0
AL669831.3	16	4	7	4	5	5	7	6	3	11	3	12	12	6
AC114498.1	0	0	0	0	0	0	0	0	0	0	0	0	0	0
MTND1P23	45	24	37	21	29	14	23	23	13	35	19	48	36	16
MTND2P28	4	1	5	14	8	17	14	13	7	10	10	13	7	8
MTCO1P12	2	0	1	3	2	3	2	4	2	5	1	2	5	0
MIR6723	3	1	4	0	3	2	1	2	0	3	1	0	6	1
MTCO2P12	1	0	0	0	0	1	0	0	0	0	0	0	0	0
MTATP8P1	0	0	0	0	0	0	0	0	0	0	0	0	0	0
MTATP6P1	93	27	76	43	82	88	68	42	63	88	65	120	99	39
MTCO3P12	0	0	0	0	1	0	0	0	1	0	0	0	0	0
WBP1LP6	0	0	0	0	0	0	0	0	0	0	0	0	0	0
OR4F16	0	0	0	0	0	0	0	0	0	0	0	0	0	0
CICP3	0	0	0	0	0	0	0	0	0	0	0	0	0	0
AL669831.1	0	3	0	0	0	0	0	0	0	0	0	0	0	0
RNU6-1199P	0	0	0	0	0	0	0	0	0	0	0	0	0	0
AL669831.2	0	0	0	0	0	0	0	0	0	0	0	0	0	0
AL669831.5	2	1	3	2	2	0	1	0	3	1	1	0	0	0
AL669831.4	1	0	0	2	1	0	1	2	0	0	0	0	1	0
FAM87B	0	0	0	0	0	0	0	0	0	0	0	0	0	0
LINC01128	13	13	5	9	1	6	6	6	4	11	3	19	9	0
LINC00115	0	1	3	2	3	0	2	1	2	1	0	4	1	0
FAM41C	0	0	0	0	0	1	0	1	0	0	0	0	1	0
TUBB8P11	0	0	0	0	0	0	0	0	0	0	0	0	0	0
AL669831.6	0	0	0	0	0	0	0	0	0	0	0	0	0	0
AL645608.7	0	0	0	0	0	1	0	0	0	0	0	0	0	0
AL645608.3	0	0	0	0	1	0	0	0	0	0	0	1	1	0
AL645608.5	0	0	0	0	0	0	0	0	0	0	0	0	0	0
AL645608.1	0	0	1	1	0	0	0	0	0	0	0	0	0	0
SAMD11	1	0	0	3	0	2	1	0	0	0	0	0	0	0
NOC2L	253	95	179	95	135	86	109	72	57	256	78	269	248	58
KLHL17	16	6	17	12	13	14	7	8	8	11	7	15	13	2
PLEKHN1	2	0	1	4	2	2	0	2	0	4	1	6	2	0
PERM1	0	0	0	0	0	0	0	0	0	0	0	0	0	0
AL645608.8	0	1	0	1	0	0	0	0	0	0	0	0	0	0
HES4	0	4	3	0	2	0	0	0	0	0	0	0	0	1
ISG15	155	97	147	178	215	190	187	156	136	113	146	162	145	115
AL645608.4	1	0	0	1	0	0	0	0	0	0	0	0	0	0
AL645608.2	0	0	0	0	0	0	0	0	0	0	0	0	0	0
AGRN	4	4	5	7	12	4	4	12	7	10	6	10	7	4
AL645608.6	0	0	0	0	0	0	0	0	0	0	0	0	0	0
AL390719.1	9	7	4	4	4	8	7	3	2	8	5	12	11	5
AL645608.9	0	0	0	0	0	0	0	0	0	0	0	0	0	0
RNF223	0	0	0	0	0	0	0	0	0	0	0	0	0	0
C1orf159	30	23	20	15	18	15	14	5	9	30	12	28	25	3
LINC01342	0	0	0	0	0	0	0	0	0	0	0	0	0	0
MIR200B	0	0	0	0	0	0	0	0	0	0	0	0	0	0
MIR200A	0	0	0	0	0	0	0	0	0	0	0	0	0	0
MIR429	0	0	0	0	0	0	0	0	0	0	0	0	0	0
AL390719.2	0	0	0	0	0	0	0	0	0	0	0	0	0	0
TTLL10-AS1	0	0	0	0	0	0	0	0	0	0	0	0	0	0
TTLL10	0	0	1	0	0	0	0	0	0	0	0	0	0	0
TNFRSF18	0	0	0	0	0	0	0	0	0	0	0	0	1	0
TNFRSF4	2	0	0	0	0	0	0	1	0	0	0	0	0	0
SDF4	173	73	118	100	109	112	102	63	58	163	72	187	155	53
B3GALT6	20	11	14	9	19	13	12	15	13	22	7	27	26	8
C1QTNF12	1	1	2	2	1	0	3	3	0	2	1	5	1	3
AL162741.1	0	0	1	0	0	1	0	0	0	2	2	0	0	0
UBE2J2	128	66	103	59	99	105	80	62	43	137	46	141	120	45
LINC01786	1	0	0	1	0	0	0	1	0	0	0	0	0	0
SCNN1D	0	2	2	0	0	0	1	0	0	0	0	0	0	0
ACAP3	27	22	35	24	26	17	28	15	11	32	10	34	28	21
MIR6726	0	0	0	0	0	0	0	0	0	0	0	0	0	0
PUSL1	62	25	61	24	32	21	34	21	19	43	15	87	44	17
INTS11	131	75	106	62	75	71	69	53	41	142	48	183	136	42
MIR6727	0	0	0	0	0	0	0	0	0	0	0	0	0	0
AL139287.1	0	0	0	0	0	0	0	0	0	0	0	0	0	0
CPTP	11	5	9	11	11	8	9	12	4	7	9	15	6	6
TAS1R3	0	0	0	0	0	1	0	0	0	0	0	1	0	0
DVL1	42	20	29	13	22	11	14	11	14	43	11	43	49	7
MIR6808	0	0	0	0	0	0	0	0	0	0	0	0	0	0
MXRA8	3	1	1	1	1	1	1	0	1	2	1	2	2	1
AURKAIP1	928	471	683	482	560	483	528	372	353	828	337	865	781	251
NDUFB4P8	0	0	0	0	0	0	0	0	0	0	0	0	0	0
CCNL2	144	98	154	92	100	102	83	60	43	140	65	173	157	69
AL391244.1	66	23	32	19	22	7	14	13	11	36	17	24	25	3
MRPL20	629	278	441	288	321	298	298	222	196	539	222	683	636	179
RN7SL657P	0	0	0	0	0	0	0	0	0	0	0	0	0	0
AL391244.3	1	1	1	0	1	0	1	1	0	4	0	2	0	0
ANKRD65	0	0	1	0	1	1	0	1	0	0	0	0	0	1
AL391244.2	0	0	0	0	0	0	0	0	0	0	0	0	0	0
TMEM88B	0	0	0	0	0	0	0	0	0	0	0	0	0	0
LINC01770	0	0	0	0	0	0	0	0	0	0	0	0	0	0
VWA1	0	0	0	1	0	1	1	0	0	0	0	0	0	0
ATAD3C	1	0	1	3	2	4	1	1	2	5	1	2	3	0
ATAD3B	58	36	74	17	25	18	23	14	18	55	12	71	49	15
AL645728.2	2	0	1	1	3	2	1	0	0	2	3	2	1	0
ATAD3A	103	65	94	45	60	32	43	33	27	112	27	131	106	26
TMEM240	1	1	1	0	1	0	1	1	0	1	0	2	2	1
SSU72	224	79	155	144	163	144	144	121	125	200	99	206	185	93
AL645728.1	1	2	2	0	1	1	1	1	0	0	0	2	0	1
AL691432.3	0	0	0	0	0	0	0	0	0	0	0	0	0	0
FNDC10	1	0	1	0	0	0	0	0	0	0	0	1	0	0
AL691432.2	5	4	4	2	4	2	3	1	1	4	2	8	9	1
MIB2	28	21	21	33	39	27	32	18	17	25	25	34	22	29
MMP23B	0	0	1	0	0	0	0	0	0	0	0	0	0	0
CDK11B	13	9	5	13	19	10	9	8	13	16	9	20	12	8
FO704657.1	4	2	4	0	1	1	0	0	0	1	2	1	3	0
SLC35E2B	40	21	39	28	43	26	25	20	20	35	21	54	44	13
AL691432.1	1	0	2	0	0	0	0	0	1	0	0	0	1	0
MMP23A	0	0	0	0	0	0	0	0	0	0	0	0	0	0
CDK11A	0	0	2	0	0	1	0	0	0	0	0	0	0	0
AL031282.2	0	0	0	0	0	0	0	0	0	0	0	2	0	0
AL031282.1	0	0	0	0	1	0	0	1	1	0	0	0	1	0
SLC35E2	1	0	0	0	0	0	0	0	0	1	0	0	1	0
NADK	69	44	64	48	58	37	40	46	28	73	40	83	58	20
GNB1	188	89	137	125	118	134	142	82	84	163	83	151	127	58
AL109917.1	0	0	0	0	0	0	0	0	0	0	0	0	0	0
CALML6	0	0	0	1	0	0	0	0	0	0	0	0	1	0
TMEM52	6	2	7	4	2	2	2	1	2	4	2	9	7	2
CFAP74	2	5	1	1	0	0	0	1	0	6	0	3	1	0
AL391845.2	0	0	0	0	0	0	0	0	0	0	0	0	0	0
GABRD	0	0	0	0	0	0	0	0	0	0	0	0	0	0
AL391845.1	0	0	0	0	0	0	0	0	0	0	0	0	0	0
PRKCZ	2	3	4	2	1	4	2	1	0	1	1	2	2	1
AL590822.2	3	0	1	1	1	0	0	0	0	0	0	1	1	0
PRKCZ-AS1	1	0	0	0	1	0	0	0	0	0	0	0	0	0
FAAP20	125	76	103	119	117	91	118	92	81	125	63	144	132	58
AL590822.1	0	0	0	0	0	0	0	0	0	0	0	0	0	0
SKI	14	9	18	10	15	13	16	10	8	14	10	18	15	8
MORN1	3	1	4	2	4	0	2	2	3	4	3	2	5	2
AL589739.1	0	0	0	0	0	0	0	0	0	0	0	0	0	0
AL513477.1	0	0	0	0	0	0	0	0	1	0	0	0	0	0
AL513477.2	2	0	0	0	2	1	0	0	0	1	1	0	0	2
RER1	277	141	226	133	196	135	168	104	96	285	133	294	288	89
PEX10	22	9	14	6	7	5	7	4	4	22	7	31	24	3
PLCH2	0	0	0	0	0	0	0	0	0	0	0	0	0	0
AL139246.1	0	0	0	0	0	0	0	0	0	0	0	0	0	0
AL139246.4	0	0	0	0	0	0	0	0	0	0	0	0	0	0
PANK4	15	9	10	7	17	9	10	8	11	19	9	18	17	4
HES5	0	0	0	0	0	0	0	0	0	0	0	0	0	0
AL139246.5	5	3	8	2	2	3	1	4	2	7	1	9	7	1
TNFRSF14-AS1	0	0	0	0	0	0	1	0	0	0	0	0	0	0
TNFRSF14	1	1	2	0	0	2	2	0	1	0	2	2	2	1
AL139246.2	0	0	0	0	0	0	0	0	0	0	0	0	0	0
AL139246.3	0	0	0	0	0	0	0	0	0	0	0	0	0	0
FAM213B	13	5	10	6	10	11	7	2	5	4	3	4	6	4
MMEL1	1	1	2	0	2	4	3	0	2	4	0	2	3	0
AL831784.1	0	0	0	0	0	0	0	0	0	0	0	0	0	0
TTC34	0	0	0	0	0	0	0	0	0	1	0	1	0	0
AC242022.1	0	0	0	0	0	0	0	0	0	0	0	0	0	0
AL592464.2	0	0	0	0	0	0	0	0	0	0	0	0	0	0
AL592464.1	0	0	0	0	0	0	0	0	0	0	0	0	0	0
AL589702.1	0	0	0	0	0	0	0	0	0	0	0	0	0	0
ACTRT2	0	0	0	0	0	0	0	0	0	0	0	0	0	0
LINC00982	0	0	0	0	0	0	0	0	0	0	0	0	0	0
PRDM16	0	0	0	0	0	0	0	0	0	0	0	0	0	0
MIR4251	0	0	0	0	0	0	0	0	0	0	0	0	0	0
AL008733.1	0	0	0	0	0	0	0	0	0	0	0	0	0	0
AL512383.1	0	0	0	0	0	0	0	0	0	0	0	0	0	0
AL590438.1	0	0	0	0	0	0	0	0	0	0	0	0	0	0
ARHGEF16	0	0	0	0	0	0	0	0	0	0	0	0	1	0
AL512413.1	0	0	0	0	0	0	0	0	0	0	0	0	0	0
MEGF6	0	0	1	0	0	0	1	1	1	0	1	0	0	0
MIR551A	0	0	0	0	0	0	0	0	0	0	0	0	0	0
AL513320.1	0	0	0	0	0	0	0	0	0	0	0	0	0	0
TPRG1L	24	5	16	12	16	10	9	10	6	18	10	21	15	5
WRAP73	80	26	60	21	48	30	26	31	17	56	26	77	82	15
TP73	2	0	1	1	0	3	1	2	1	4	2	3	2	1
AL136528.1	0	0	1	0	0	0	0	0	0	0	0	0	0	0
AL136528.2	1	0	0	0	0	1	0	0	0	1	0	0	2	0
TP73-AS1	4	1	1	0	0	2	0	3	0	0	0	0	0	0
TP73-AS1.1	0	0	0	0	0	0	0	0	0	0	0	0	0	0
CCDC27	0	0	0	0	1	0	0	0	0	0	0	0	0	0
SMIM1	2	0	2	2	2	1	1	1	0	3	1	1	3	2
LRRC47	53	24	42	25	36	19	27	25	21	39	25	79	66	17
RN7SL574P	1	0	1	0	0	0	1	0	0	0	0	0	0	0
AL365330.1	0	0	0	0	0	0	0	0	0	0	0	0	0	0
CEP104	15	6	9	12	9	9	8	9	6	12	6	16	8	6
DFFB	10	9	11	6	8	3	5	1	7	11	0	8	13	5
C1orf174	53	30	32	20	24	17	30	10	15	41	16	53	38	9
LINC01134	1	1	0	1	1	1	0	0	0	0	0	1	2	0
LINC01346	0	0	0	0	0	0	0	0	0	0	0	0	0	0
LINC01345	0	0	0	0	0	0	0	0	0	0	0	0	0	0
AL805961.1	0	0	0	0	0	0	0	0	0	0	0	0	0	0
AL805961.2	1	0	0	0	0	0	0	0	0	0	0	0	0	0
EEF1DP6	0	0	1	0	0	0	0	1	0	0	1	0	1	0
LINC01777	0	0	0	0	0	0	0	0	0	0	0	0	0	0
AL355602.1	0	0	0	0	0	0	0	0	0	0	0	0	0	0
Z98747.1	0	0	0	0	0	0	0	0	0	0	0	0	0	0
LINC01646	0	0	0	0	0	0	0	0	0	0	0	0	0	0
AJAP1	0	0	0	0	0	0	0	0	0	0	0	0	0	0
BX005132.2	0	0	0	0	0	0	0	0	0	0	0	0	0	0
BX005132.1	0	0	0	0	0	0	0	0	0	0	0	0	0	0
AL691497.1	0	0	0	0	0	0	0	0	0	0	0	0	0	0
AL139823.1	0	0	0	0	0	0	0	0	0	0	0	0	0	0
Z98259.3	0	0	0	0	0	0	0	0	0	0	0	0	0	0
Z98259.2	0	0	0	0	0	0	0	0	0	0	0	0	0	0
Z98259.1	0	0	0	0	0	0	0	0	0	0	0	0	0	0
Z97988.1	0	0	0	0	0	0	0	0	0	0	0	0	0	0
AL365255.1	0	0	0	0	0	0	0	0	0	0	0	0	0	0
MIR4417	0	0	0	0	0	0	0	0	0	0	0	0	0	0
MIR4689	0	0	0	0	0	0	0	0	0	0	0	0	0	0
NPHP4	15	7	10	5	4	4	7	2	1	7	6	10	14	3
KCNAB2	268	133	168	148	178	144	175	136	108	219	98	241	215	100
CHD5	0	0	0	0	0	0	0	0	0	0	0	0	2	0
RPL22	808	466	633	608	690	549	596	375	400	762	488	880	830	335
AL031847.1	3	1	3	0	0	1	1	0	1	4	2	10	5	1
RNF207	13	14	13	6	6	10	9	5	4	19	1	11	10	5
ICMT	69	29	55	50	46	47	36	30	28	60	23	68	69	24
LINC00337	0	0	0	0	0	0	0	0	0	2	0	1	0	0
HES3	0	0	0	0	0	0	0	0	0	0	0	0	0	0
GPR153	1	0	2	2	4	2	5	2	3	4	2	2	2	2
ACOT7	137	61	89	64	72	70	77	42	38	119	48	132	113	32
AL031848.2	0	0	0	0	0	0	0	0	0	0	0	0	1	0
HES2	1	0	0	0	0	0	1	0	0	0	0	0	0	0
ESPN	5	1	4	8	4	4	4	3	1	3	1	3	3	0
MIR4252	0	0	0	0	0	0	0	0	0	0	0	0	0	0
AL031848.1	0	0	0	0	0	0	0	0	0	0	0	0	0	0
TNFRSF25	0	0	0	0	0	0	0	0	0	0	0	0	0	0
PLEKHG5	0	1	0	1	0	0	0	0	0	1	0	0	0	0
NOL9	24	21	22	9	22	21	9	13	13	21	6	39	34	8
RNU6-731P	0	0	0	0	0	0	0	0	0	0	0	0	0	0
AL591866.1	0	0	0	0	1	0	0	0	0	0	0	0	0	0
TAS1R1	0	0	0	0	0	0	0	0	0	0	0	0	0	0
ZBTB48	24	13	19	11	13	7	8	9	8	24	9	23	10	3
KLHL21	43	29	44	10	16	16	12	14	7	35	12	43	36	9
PHF13	8	4	4	10	6	9	9	1	4	8	3	15	11	5
THAP3	16	10	21	13	12	8	15	11	15	18	11	7	9	6
DNAJC11	87	41	75	27	36	32	30	24	17	56	28	91	79	21
LINC01672	0	0	0	0	0	0	0	0	0	1	0	0	0	0
AL591163.1	0	0	0	1	0	0	0	0	0	0	0	0	0	0
AL590128.2	1	1	1	1	0	0	3	0	0	3	0	0	0	1
CAMTA1	251	119	189	165	184	155	186	112	96	237	123	258	212	75
AL590128.1	1	0	1	0	0	0	0	0	0	0	0	0	0	0
AL512330.1	0	0	0	0	0	0	0	0	0	0	0	0	0	0
RNU1-8P	0	0	0	0	0	0	0	0	0	0	0	0	0	0
CAMTA1-IT1	0	0	0	0	0	0	0	0	0	0	0	0	0	0
Z97987.1	0	0	0	0	0	0	0	0	0	0	0	0	0	0
AL365194.1	0	0	0	0	0	0	0	0	0	0	0	0	0	0
AL359881.3	0	0	0	0	0	0	0	0	0	0	0	0	0	0
AL359881.2	0	0	0	0	0	0	0	0	0	0	0	0	0	0
AL359881.1	0	0	0	0	0	0	0	0	0	0	0	0	0	0
VAMP3	21	9	15	18	20	15	16	13	12	24	13	24	19	11
Z98884.2	0	1	0	0	0	0	1	1	1	0	0	0	0	0
PER3	21	10	17	9	7	12	16	10	7	18	4	13	15	3
Z98884.1	0	0	2	1	1	0	0	0	2	2	1	2	1	3
UTS2	3	2	0	3	7	2	1	2	4	3	2	4	5	0
TNFRSF9	0	0	0	0	0	0	0	0	0	0	0	0	0	0
AL009183.1	0	0	0	0	0	0	0	0	0	0	0	0	0	0
PARK7	1071	472	826	536	640	579	628	364	428	1085	385	1196	1076	338
Y_RNA	0	0	0	0	0	0	0	0	0	0	0	0	0	0
AL034417.4	3	1	0	0	0	0	0	0	0	0	0	2	1	0
AL034417.3	0	0	0	0	1	0	0	0	0	0	1	0	0	0
ERRFI1	1	0	0	0	0	0	0	0	0	1	0	0	0	0
AL034417.2	0	0	0	0	0	0	0	0	0	0	0	0	0	0
AL034417.1	1	0	0	2	3	0	0	1	1	1	1	1	4	0
AL358876.1	0	0	0	0	0	0	0	0	0	0	0	0	0	0
LINC01714	0	0	0	0	0	0	0	0	0	0	0	0	0	0
RNU1-7P	0	0	0	0	0	0	0	0	0	0	0	0	0	0
AL358876.2	0	0	0	0	0	0	0	0	0	0	0	0	0	0
RNU6-991P	0	0	0	0	0	0	0	0	0	0	0	0	0	0
SLC45A1	0	0	0	0	0	0	0	0	0	0	0	0	0	0
Y_RNA.1	0	0	0	0	0	0	0	0	0	0	0	0	0	0
RERE	12	10	30	13	15	7	9	7	8	18	6	17	10	6
AL096855.1	0	0	0	0	0	0	0	0	0	1	0	0	0	0
SNORA77	0	0	0	0	0	0	1	0	0	0	0	0	0	0
AL096855.2	0	0	0	0	0	0	0	0	0	0	0	0	0	0
RPL7P11	19	10	21	22	11	18	13	13	7	9	6	12	7	4
RPL7P7	3	0	1	0	2	3	2	0	2	1	1	2	1	1
Y_RNA.2	0	0	0	0	0	0	0	0	0	0	0	0	0	0
AL357552.1	0	0	0	0	2	0	0	0	0	0	0	0	0	0
AL357552.2	0	0	0	0	0	0	0	0	0	0	0	0	0	0
RPL23AP19	2	0	0	0	0	0	0	1	0	0	0	0	0	0
ENO1	3466	1866	2828	1778	2242	1888	2037	1370	1342	3641	1465	3772	3774	1002
MIR6728	0	0	0	0	0	0	0	0	0	0	0	0	0	0
ENO1-IT1	0	0	0	0	0	0	0	0	0	0	0	0	0	0
ENO1-AS1	0	0	4	1	0	0	0	0	1	1	1	0	2	0
RNU6-304P	0	0	0	0	0	0	0	0	0	0	0	0	0	0
HMGN2P17	1	0	0	0	0	0	1	0	0	0	0	0	0	0
AL139415.1	0	0	0	0	0	0	0	1	0	0	0	0	0	0
AL139415.2	0	1	2	0	1	1	0	0	1	1	0	1	1	0
CA6	0	0	0	0	1	0	0	0	0	2	0	0	0	0
RN7SL451P	0	0	0	0	0	0	0	0	0	0	0	0	0	0
SLC2A7	0	0	0	0	0	0	0	0	0	0	0	0	0	0
SLC2A5	29	14	34	23	22	9	24	11	14	31	10	35	29	13
SCARNA16	0	0	0	0	0	0	0	0	0	0	0	0	0	0
GPR157	1	0	1	0	0	0	1	0	1	0	0	0	0	0
MIR34AHG	3	4	6	6	14	6	7	6	4	5	6	4	5	5
MIR34A	0	0	0	0	0	0	0	0	0	0	0	0	0	0
LINC01759	1	1	0	2	2	3	9	1	3	0	2	1	1	4
Z98044.1	0	0	0	0	0	0	0	0	0	0	0	0	0	0
H6PD	27	14	20	21	21	16	17	23	12	19	9	24	18	15
SPSB1	0	0	0	0	0	0	0	0	0	0	0	0	0	0
BX323043.1	0	0	0	0	0	0	0	0	0	0	0	0	0	0
AL928921.2	0	0	0	0	0	0	0	0	0	0	0	0	0	0
RNA5SP40	0	0	0	0	0	0	0	0	0	0	0	0	0	0
AL928921.1	0	0	0	0	0	0	0	0	0	0	0	0	0	0
SLC25A33	44	17	26	15	22	22	28	13	13	32	13	50	41	5
AL954705.1	0	1	7	2	2	2	3	0	4	1	1	2	5	3
TMEM201	25	16	17	7	10	13	12	6	5	21	5	40	17	5
PIK3CD	47	32	40	48	46	38	44	19	18	40	31	62	54	26
PIK3CD-AS1	3	1	3	1	2	0	6	3	1	3	0	0	3	2
AL691449.1	0	0	0	0	0	0	0	0	0	0	0	0	0	0
PIK3CD-AS2	0	0	0	0	0	0	0	0	0	0	0	0	0	0
CLSTN1	36	19	23	25	27	26	20	23	15	37	26	45	36	13
MZT1P1	0	0	0	0	0	0	0	0	0	0	0	0	0	0
AL357140.3	0	0	0	0	0	0	0	0	0	0	0	0	0	0
CTNNBIP1	33	15	18	25	26	24	23	15	27	26	17	45	26	10
AL357140.1	0	0	0	0	0	0	0	0	0	0	0	0	0	0
LZIC	36	14	30	18	26	19	16	11	10	35	14	33	31	15
AL357140.2	0	1	2	4	4	2	1	2	1	1	0	0	2	1
NMNAT1	4	4	2	1	4	1	2	0	1	3	1	7	8	1
RN7SKP269	0	0	0	1	2	0	2	0	0	0	0	2	0	0
AL357140.4	0	0	0	0	0	0	0	0	0	0	0	0	0	0
MIR5697	0	0	0	0	0	0	0	0	0	0	0	0	0	0
AL603962.1	0	0	0	0	0	0	0	0	0	0	0	0	0	0
RBP7	0	0	0	0	0	0	0	0	0	0	0	0	0	0
UBE4B	16	8	20	10	12	13	15	6	5	20	5	22	18	13
AL590639.1	0	0	1	0	1	0	2	1	0	1	1	2	0	0
PGAM1P11	0	0	0	0	0	0	0	0	0	0	0	0	0	0
RNU6-828P	0	0	0	0	0	0	0	0	0	0	0	0	0	0
KIF1B	3	0	3	1	4	4	2	2	2	1	1	2	2	0
MIR1273D	0	0	0	0	0	0	0	0	0	0	0	0	0	0
RNU6-37P	0	0	0	0	0	0	0	0	0	0	0	0	0	0
RN7SL731P	0	0	0	0	0	0	0	0	0	0	0	0	0	0
AL139424.3	0	0	1	1	0	0	0	0	0	0	0	1	0	0
AL139424.2	0	0	0	0	0	0	0	0	0	0	0	0	0	0
PGD	204	107	175	129	166	143	159	131	88	190	92	230	212	81
AL139424.1	1	1	2	0	0	0	0	0	0	0	1	2	0	0
CENPS-CORT	1	0	0	0	0	0	0	0	0	0	0	0	0	0
CENPS	60	30	62	40	53	46	42	39	28	72	25	78	69	23
CORT	0	0	0	0	0	0	0	0	0	0	0	0	0	0
DFFA	90	37	60	36	55	36	38	27	28	100	24	105	92	30
AL354956.1	0	0	0	0	0	0	0	0	0	0	0	0	0	0
PEX14	26	11	17	18	11	11	12	10	8	25	10	24	28	6
RN7SL614P	0	0	0	0	0	0	0	0	0	0	0	0	0	0
CASZ1	1	0	1	0	0	0	2	2	0	2	1	1	0	0
AL139423.1	0	0	0	0	0	0	0	0	0	0	0	0	0	0
HSPE1P24	0	0	0	0	1	0	0	0	0	0	0	0	0	0
C1orf127	0	0	1	1	0	0	0	0	0	1	0	0	0	0
CFL1P6	0	0	1	0	0	0	0	0	0	0	0	0	0	0
TARDBP	173	96	175	125	157	113	149	66	71	181	79	199	181	60
AL109811.4	0	0	0	0	0	0	0	0	0	0	0	0	0	0
MASP2	1	0	0	0	0	0	0	0	0	1	0	1	0	0
AL109811.3	0	0	1	1	0	0	0	1	0	0	1	0	0	0
SRM	364	153	253	151	158	128	137	117	116	337	118	392	400	80
EXOSC10	66	50	58	41	69	41	63	38	28	65	40	87	80	29
AL109811.1	0	0	0	0	0	0	0	0	0	0	0	0	1	0
AL109811.2	2	1	6	3	2	2	1	1	0	4	2	2	2	1
MTOR	30	19	20	26	30	22	33	28	19	38	22	54	29	19
MTOR-AS1	0	0	0	0	0	0	0	0	0	0	0	0	0	0
RNU6-537P	0	0	0	0	0	0	0	0	0	0	0	0	0	0
ANGPTL7	0	0	0	0	0	0	0	0	0	0	0	0	0	0
RNU6-291P	0	0	0	0	0	0	0	0	0	0	0	0	0	0
RPL39P6	0	0	1	0	0	0	0	0	0	0	0	0	0	0
UBIAD1	50	30	43	22	28	20	28	10	15	41	20	50	47	10
UBE2V2P3	0	0	0	0	0	0	0	0	0	0	0	0	0	0
AL031291.1	0	0	0	0	0	0	0	0	0	0	0	0	0	0
MTCYBP45	0	0	0	0	0	0	0	0	0	0	0	0	0	0
DISP3	0	0	0	0	0	0	1	0	1	0	1	0	0	0
LINC01647	0	0	0	0	0	0	0	0	0	0	0	0	0	0
AL031731.1	1	1	0	0	0	0	0	0	0	0	0	0	1	0
FBXO2	2	1	2	0	0	0	1	0	0	0	0	1	2	0
FBXO44	16	4	13	10	13	10	8	10	7	8	6	6	10	9
FBXO6	23	9	13	16	22	19	14	10	10	20	9	16	12	4
MAD2L2	317	165	287	143	208	179	201	95	105	293	114	313	252	68
DRAXIN	0	0	1	1	1	1	0	0	0	0	0	1	0	1
AGTRAP	137	54	103	72	97	80	98	67	68	131	67	138	100	36
C1orf167	1	0	0	0	0	0	0	0	0	0	0	0	0	0
AL953897.1	0	0	0	0	0	0	0	0	0	0	0	0	0	0
MTHFR	10	3	5	4	6	3	4	3	4	6	3	13	2	3
CLCN6	12	20	13	4	14	7	5	7	7	14	6	13	9	11
NPPA-AS1	6	6	4	3	4	1	3	1	1	3	1	4	3	3
NPPA-AS1_1	0	0	0	0	0	0	0	0	0	0	0	0	0	0
NPPA-AS1_2	0	0	0	0	0	0	0	0	0	0	0	0	0	0
NPPA	0	0	0	0	0	0	0	1	0	0	0	0	1	0
NPPA-AS1_3	0	0	0	0	0	0	0	0	0	0	0	0	0	0
NPPB	0	0	0	0	0	0	0	0	0	0	0	0	0	0
AL021155.1	0	0	0	0	0	0	0	0	0	0	0	0	0	0
RNU5E-1	0	0	0	0	0	0	0	0	0	0	0	0	0	0
RNU5E-4P	0	0	0	0	0	0	0	0	0	0	0	0	0	0
KIAA2013	47	26	44	33	44	31	30	16	25	49	21	52	52	19
PLOD1	48	24	31	21	29	23	27	20	13	49	15	44	48	11
MFN2	31	18	36	35	31	16	20	18	12	34	7	50	30	15
AL096840.1	0	0	0	0	0	0	0	0	0	0	0	0	0	0
MIIP	107	55	90	65	61	63	62	53	51	115	53	122	108	46
Y_RNA.3	0	0	0	0	0	0	0	0	0	1	0	0	0	0
MIR6729	0	0	0	0	0	0	0	0	0	0	0	0	0	0
RN7SL649P	0	0	0	0	0	0	0	0	0	0	0	0	0	0
TNFRSF8	11	4	12	1	1	2	0	2	0	15	2	19	10	0
RNU6-777P	0	0	0	0	0	0	0	0	0	0	0	0	0	0
RPL23AP89	1	1	0	0	2	0	0	0	0	0	0	1	0	0
MIR7846	0	0	0	0	0	0	0	0	0	0	0	0	0	0
TNFRSF1B	31	19	31	30	39	25	39	25	20	34	32	41	43	20
MIR4632	0	0	0	0	0	0	0	0	0	0	0	0	0	0
RPL10P17	1	0	0	1	0	0	0	0	0	0	0	0	0	0
SNORA70	0	0	0	0	0	0	0	0	0	0	0	0	0	0
VPS13D	8	4	7	8	7	6	8	8	8	7	7	11	9	5
SNORA59A	0	0	0	0	0	0	0	0	0	0	0	0	0	0
AC243836.1	0	0	0	0	0	0	0	0	0	0	0	0	0	0
DHRS3	0	1	1	4	2	1	1	1	1	2	0	1	0	0
RNU6ATAC18P	0	0	0	0	0	0	0	0	0	0	0	0	0	0
MIR6730	0	0	0	0	0	0	0	0	0	0	0	0	0	0
AC254633.1	0	0	0	0	0	0	0	0	0	0	0	0	0	0
AADACL4	0	0	0	0	0	0	0	0	0	0	0	0	0	0
AC244670.1	0	0	0	0	0	0	0	0	0	0	0	0	0	0
AADACL3	0	0	0	0	0	0	0	0	0	0	0	0	0	0
C1orf158	0	0	0	0	0	0	0	0	0	0	0	0	1	0
PRAMEF12	0	0	0	0	0	0	0	0	0	0	0	0	0	0
PRAMEF1	0	0	0	0	0	0	0	0	0	0	0	0	0	0
LINC01784	0	0	0	0	0	0	0	0	0	0	0	0	0	0
PRAMEF11	0	0	0	0	0	0	0	0	0	0	0	0	0	0
PRAMEF30P	0	0	0	0	0	0	0	0	0	0	0	0	0	0
HNRNPCL1	0	0	0	1	1	0	0	0	0	0	0	0	1	0
PRAMEF2	0	0	0	0	0	0	0	0	0	0	0	0	0	0
PRAMEF4	0	0	0	0	0	0	0	0	0	0	0	0	0	0
PRAMEF10	0	0	0	0	0	0	0	0	0	0	0	0	0	0
PRAMEF7	0	0	0	0	0	0	0	0	0	0	0	0	0	0
RNU6-1072P	0	0	0	0	0	0	0	0	0	0	0	0	0	0
PRAMEF29P	0	0	0	0	0	0	0	0	0	0	0	0	0	0
PRAMEF6	0	0	0	0	0	0	0	0	0	0	0	0	0	0
PRAMEF28P	0	0	0	0	0	0	0	0	0	0	0	0	0	0
PRAMEF27	0	0	0	0	0	0	0	0	0	0	0	0	0	0
HNRNPCL3	0	0	0	0	0	0	0	0	0	0	0	0	0	0
PRAMEF25	0	0	0	0	0	0	0	0	0	0	0	0	0	0
PRAMEF34P	0	0	0	0	0	0	0	0	0	0	0	0	0	0
PRAMEF35P	0	0	0	0	0	0	0	0	0	0	0	0	0	0
HNRNPCL2	0	0	0	0	0	0	0	0	0	0	0	0	0	0
PRAMEF36P	0	0	0	0	0	0	0	0	0	0	0	0	0	0
AC245056.1	0	0	0	0	0	0	0	0	0	0	0	0	0	0
PRAMEF26	0	0	0	0	0	0	0	0	0	0	0	0	0	0
HNRNPCL4	0	0	0	0	0	0	0	0	0	0	0	0	0	0
PRAMEF9	0	0	0	0	0	0	0	0	0	0	0	0	0	0
PRAMEF13	0	0	0	0	0	0	0	0	0	0	0	0	0	0
PRAMEF18	0	0	0	0	0	0	0	0	0	0	0	0	0	0
PRAMEF31P	0	0	0	0	0	0	0	0	0	0	0	0	0	0
PRAMEF5	0	0	0	0	0	0	0	0	0	0	0	0	0	0
PRAMEF32P	0	0	0	0	0	0	0	0	0	0	0	0	0	0
RNU6-443P	0	0	0	0	0	0	0	0	0	0	0	0	0	0
PRAMEF8	0	0	0	0	0	0	0	0	0	0	0	0	0	0
PRAMEF33	0	0	0	0	0	0	0	0	0	0	0	0	0	0
PRAMEF15	0	0	0	0	0	0	0	0	0	0	0	0	0	0
AC243961.1	0	0	0	0	0	0	0	0	0	0	0	0	0	0
PRAMEF14	0	0	0	0	0	0	0	0	0	0	0	0	0	0
PRAMEF19	0	0	0	0	0	0	0	0	0	0	0	0	0	0
PRAMEF17	0	0	0	0	0	0	0	0	0	0	0	0	0	0
PRAMEF20	0	0	0	0	0	0	0	0	0	0	0	0	0	0
LRRC38	0	0	0	0	0	0	0	0	0	0	0	0	0	0
AL354712.1	0	0	0	0	0	0	0	0	0	0	0	0	0	0
BRWD1P1	0	0	0	0	0	0	0	0	0	0	0	0	0	0
PDPN	0	0	0	0	0	0	0	0	0	0	0	0	0	0
RNA5SP41	0	0	0	0	0	0	0	0	0	0	0	0	0	0
AL359771.1	0	0	0	0	0	0	0	0	0	0	0	0	0	0
SCARNA11	0	0	0	0	0	0	0	0	0	0	0	0	0	0
PRDM2	39	18	38	13	15	17	18	15	9	25	15	36	28	13
KAZN	12	7	6	5	5	4	4	2	7	5	6	10	6	2
RNU6-1265P	0	0	0	0	0	0	0	0	0	0	0	0	0	0
AL357873.1	0	0	0	0	0	0	0	0	0	0	0	0	0	0
AL359873.1	0	0	0	0	0	0	0	0	0	0	0	0	0	0
TBCAP2	0	0	0	0	0	0	0	0	0	0	0	0	0	0
TMEM51-AS1	0	1	0	0	0	0	0	0	0	0	0	0	0	0
TMEM51	0	0	0	0	0	0	0	0	0	0	0	0	0	0
C1orf195	0	0	0	0	0	0	0	0	0	0	0	0	0	0
AL035405.1	0	0	0	0	0	0	0	0	0	0	0	0	0	0
AL391094.1	0	0	0	0	0	0	0	0	0	0	0	0	0	0
FHAD1	0	0	0	0	1	0	0	0	0	0	0	0	0	0
AL031283.2	0	0	0	0	0	0	0	0	0	0	0	0	0	0
AL031283.3	0	0	0	0	0	0	0	0	0	0	0	0	0	0
AL031283.1	0	0	0	0	0	0	0	0	0	0	0	0	0	0
EFHD2	29	14	30	25	45	30	37	15	15	35	21	47	45	16
CTRC	0	1	0	0	0	0	0	0	0	0	0	0	0	0
CELA2A	0	0	0	0	0	0	0	0	0	0	0	0	0	0
CELA2B	0	0	0	0	0	0	0	0	0	0	0	0	0	0
CASP9	2	6	9	4	8	9	5	1	4	5	3	6	5	4
DNAJC16	6	5	7	3	6	1	7	3	3	11	6	8	5	1
SCARNA21B	0	0	0	0	0	0	0	0	0	0	0	0	0	0
AL121992.3	1	0	0	0	0	1	0	0	0	1	0	2	2	0
AGMAT	32	11	20	18	19	17	20	13	8	22	9	28	24	11
AL121992.1	0	0	0	0	0	0	0	0	0	0	0	0	0	0
CHCHD2P6	1	0	2	1	1	0	1	0	2	3	1	4	1	0
RNU7-179P	0	0	0	0	0	0	0	0	0	0	0	0	0	0
CD24P1	0	0	0	0	0	0	0	0	0	0	0	0	0	0
DDI2	28	8	25	15	10	14	10	12	10	20	9	35	19	12
RSC1A1	0	0	0	0	0	0	0	0	0	0	0	0	0	0
AL121992.2	0	0	0	0	0	0	0	0	0	0	0	0	0	0
PLEKHM2	35	18	36	26	38	34	34	21	18	36	33	45	35	20
AL450998.3	0	0	0	0	0	0	0	0	0	0	0	0	0	0
SLC25A34	0	1	1	0	0	1	0	1	0	0	0	0	0	0
AL450998.2	0	0	0	0	0	0	0	0	0	0	0	0	0	0
TMEM82	0	0	0	0	0	0	0	0	0	0	0	0	0	0
FBLIM1	1	0	0	0	0	2	1	0	0	0	1	0	2	1
RPL12P14	0	0	0	0	0	0	0	0	0	0	1	0	0	0
UQCRHL	25	12	12	22	15	12	11	13	5	20	11	28	16	6
AL450998.1	7	3	5	4	5	3	8	2	4	4	4	8	7	2
FLJ37453	5	0	2	3	8	3	5	0	3	2	3	3	7	1
SPEN	5	7	4	6	7	2	6	4	1	5	2	6	8	3
AL034555.1	0	0	0	0	0	0	0	0	0	0	0	0	0	0
ZBTB17	24	14	22	28	29	29	32	19	12	22	35	31	24	21
AL355994.4	0	0	0	1	0	0	0	0	0	0	0	0	0	0
AL355994.1	0	0	0	0	0	0	0	0	0	0	0	0	0	0
AL355994.5	0	0	0	0	0	0	0	0	0	0	0	0	0	0
TBC1D3P6	0	0	0	0	0	0	0	0	0	0	0	0	0	0
C1orf64	0	0	0	0	0	0	0	0	0	1	0	0	0	1
AL355994.3	0	0	0	0	0	0	0	0	0	0	0	0	0	0
HSPB7	4	1	2	2	2	3	2	0	1	1	2	0	1	0
CLCNKA	1	0	0	0	0	0	0	0	0	0	0	0	0	0
AL355994.2	0	0	0	0	0	0	0	0	0	0	0	0	0	0
CLCNKB	0	0	0	0	0	0	0	1	0	0	0	0	0	0
FAM131C	0	0	0	0	0	0	0	0	0	0	0	0	0	0
EPHA2	0	1	1	0	0	0	0	1	0	0	1	0	0	0
AL451042.2	0	0	0	0	0	0	0	0	0	0	0	0	0	0
AL451042.1	0	0	0	0	0	0	0	0	0	0	0	0	0	0
ARHGEF19-AS1	0	0	0	0	0	0	0	0	0	0	0	0	0	0
ARHGEF19	12	8	11	2	12	5	6	4	3	13	11	6	12	2
ANO7L1	0	0	0	1	0	0	0	0	0	0	0	0	0	0
RSG1	0	1	0	1	0	0	0	0	0	1	0	1	0	0
MT1XP1	13	6	16	10	18	11	12	5	13	15	5	14	11	5
FBXO42	14	8	13	10	9	15	11	8	7	11	11	11	10	6
SZRD1	108	51	102	81	78	70	84	59	53	103	53	125	116	42
AL358794.1	0	2	0	0	0	1	1	0	0	3	0	0	0	0
SPATA21	0	0	0	0	0	0	0	0	0	0	0	0	0	0
NECAP2	81	30	72	39	61	43	51	33	35	70	43	84	69	21
LINC01772	1	0	0	1	0	1	0	1	0	1	0	0	0	0
CROCCP3	0	1	2	1	0	1	0	0	0	0	0	1	0	0
RNU1-1	0	0	0	0	0	0	0	0	0	0	0	0	0	0
AL137802.2	4	0	2	1	0	2	0	0	1	0	1	0	2	0
AL137802.1	0	0	0	0	0	0	0	0	0	0	0	0	0	0
LINC01783	0	0	0	0	0	0	0	0	0	0	0	0	0	0
RNU1-6P	0	0	0	0	0	0	0	0	0	0	0	0	0	0
FAM231B	0	0	0	0	0	0	0	0	0	0	0	0	0	0
AL355149.1	0	0	0	0	0	0	0	0	0	0	0	0	0	0
NBPF1	3	3	4	1	5	1	2	3	3	3	1	6	4	2
AL137798.1	0	0	0	0	0	0	0	0	0	0	0	0	0	0
CROCCP2	40	21	23	13	20	16	21	15	8	26	9	41	20	7
AL137798.3	0	0	0	0	0	0	0	0	0	0	0	0	0	0
MST1P2	0	2	0	1	1	0	1	0	0	1	0	1	1	2
AL137798.2	0	0	0	0	0	0	0	0	0	0	0	0	0	0
RNU1-3	0	0	0	0	0	0	0	0	0	0	0	0	0	0
FAM231A	0	0	0	0	0	0	0	0	0	0	0	0	0	0
AL021920.2	0	0	0	0	0	0	0	0	0	0	0	0	0	0
EIF1AXP1	0	0	0	1	3	0	1	1	0	2	0	1	2	0
ESPNP	0	0	0	0	0	0	0	0	0	0	0	0	0	0
AL021920.1	0	0	0	0	0	0	0	0	0	0	0	0	0	0
FAM231C	0	0	0	0	0	0	0	0	0	0	0	0	0	0
AL021920.3	0	0	0	0	0	0	0	0	0	0	0	0	0	0
CROCC	4	5	1	5	2	3	3	2	3	5	3	4	2	3
CROCCP4	0	0	0	0	0	0	0	0	0	0	0	0	0	0
RNU1-4	0	0	0	0	0	0	0	0	0	0	0	0	0	0
MST1L	0	0	0	0	0	0	0	1	0	1	1	1	1	2
BX284668.1	0	0	0	0	0	0	0	0	0	0	0	0	0	0
BX284668.3	0	0	0	0	0	0	0	0	0	0	0	0	0	0
MIR3675	0	0	0	0	0	0	0	0	0	0	0	0	0	0
BX284668.2	0	0	0	0	0	0	0	0	0	0	0	0	0	0
RNU1-5P	0	0	0	0	0	0	0	0	0	0	0	0	0	0
BX284668.5	2	1	3	1	0	2	3	1	1	4	1	3	4	1
BX284668.4	0	0	0	0	0	0	0	0	0	0	0	0	0	0
RNU1-2	0	0	0	0	0	0	0	0	0	0	0	0	0	0
BX284668.6	0	2	2	1	0	0	1	0	0	0	0	2	0	0
MFAP2	0	0	0	0	0	0	0	0	0	0	0	0	0	0
AL049569.1	0	0	0	0	0	0	0	0	0	0	0	0	0	0
ATP13A2	14	5	17	5	4	5	7	4	5	11	7	16	14	1
SDHB	313	143	237	116	151	141	131	89	90	293	124	334	333	78
PADI2	0	0	1	0	0	1	0	0	1	1	1	0	0	0
AL590644.1	0	0	0	0	0	0	0	0	0	0	0	0	0	0
AL590644.3	0	0	0	0	0	0	0	0	0	0	0	0	0	0
PADI1	0	0	0	0	0	0	0	0	0	0	0	0	0	0
PADI3	0	0	0	0	0	0	0	0	0	0	0	0	0	0
MIR3972	0	0	0	0	0	0	0	0	0	0	0	0	0	0
PADI4	0	0	0	0	0	0	0	0	1	0	0	0	0	0
PADI6	0	0	0	0	0	0	0	0	0	0	0	0	0	0
AC004824.1	0	0	0	0	0	0	0	0	0	0	0	0	0	0
RCC2	137	69	104	87	101	67	87	46	54	118	46	120	100	46
ARHGEF10L	2	0	0	0	1	2	1	2	0	0	1	0	0	0
AL136529.1	0	0	0	0	0	0	0	0	0	0	0	0	0	0
ACTL8	0	0	0	0	0	0	1	0	0	1	0	1	0	0
AL357509.1	0	0	0	0	0	0	0	0	0	0	0	0	0	0
LINC01654	0	0	0	0	0	0	0	0	0	0	0	0	0	0
IGSF21	0	0	0	0	0	0	0	0	0	0	0	0	0	0
AL365209.1	0	0	0	0	0	0	0	0	0	0	0	0	0	0
AL359738.1	0	0	0	0	0	0	0	0	0	0	0	0	0	0
AL591896.1	0	0	0	0	0	0	0	0	0	0	0	0	0	0
KLHDC7A	0	1	1	1	1	0	0	0	0	0	0	0	0	0
DYNLL1P3	0	0	0	0	0	0	0	0	0	0	0	0	0	0
AL031737.1	0	0	1	0	0	0	0	1	0	0	0	0	0	0
PAX7	0	0	0	0	0	0	0	0	0	0	0	0	0	0
TAS1R2	0	0	0	0	0	0	0	0	0	0	0	0	0	0
AL080251.1	0	0	0	0	0	0	0	0	0	0	0	0	0	0
ALDH4A1	12	6	10	11	17	8	11	5	10	10	8	17	9	8
MIR4695	0	0	0	0	0	0	0	0	0	0	0	0	0	0
MIR1290	0	0	0	0	0	0	0	0	0	0	0	0	0	0
IFFO2	3	0	3	0	2	0	1	0	0	4	1	1	1	1
AL137127.1	1	0	0	0	0	0	0	1	0	1	1	0	0	0
UBR4	0	1	4	3	7	3	5	5	2	2	3	2	2	0
AL035413.1	1	1	2	4	3	2	4	2	0	2	1	2	2	1
EMC1	32	17	26	25	21	22	25	14	11	32	18	51	42	7
MRTO4	198	95	156	70	81	54	51	46	38	180	50	172	170	32
AKR7L	15	7	7	4	4	9	3	5	4	9	2	13	11	3
AKR7A3	55	20	34	28	44	32	34	17	17	38	25	53	43	12
AL035413.2	0	0	0	0	0	0	0	0	0	0	0	0	0	0
AKR7A2	291	124	211	174	224	184	207	138	127	269	126	330	282	96
RNU6-1099P	0	0	0	0	0	0	0	0	0	0	0	0	0	0
PQLC2	54	25	40	25	24	18	35	17	29	45	19	42	40	14
CAPZB	270	155	261	213	262	206	223	162	177	307	172	305	285	99
RN7SL277P	0	0	0	0	0	0	0	0	1	0	0	0	0	0
RNU4-28P	0	0	0	0	0	0	0	0	0	0	0	0	0	0
AL031727.2	0	0	0	0	0	0	0	0	0	0	0	0	0	0
MINOS1	639	299	481	338	411	315	375	192	222	604	251	715	624	181
MINOS1-NBL1	0	0	0	0	0	0	0	0	0	0	0	0	0	0
AL031727.1	47	20	50	26	29	31	31	23	16	39	17	49	36	14
NBL1	1	0	3	3	0	0	0	2	0	2	0	1	4	0
HTR6	0	0	0	0	0	0	0	0	0	0	0	0	0	0
TMCO4	9	3	10	4	8	4	5	3	6	8	8	8	11	2
RNF186	0	0	0	0	0	0	0	0	0	0	0	0	0	0
AL391883.1	0	0	0	0	0	0	0	0	0	0	0	0	0	0
OTUD3	11	8	16	4	13	6	6	10	7	9	2	14	5	5
PLA2G2E	0	0	0	0	0	0	0	0	0	0	0	0	0	0
RN7SL304P	0	0	0	0	0	0	0	0	0	0	0	0	0	0
PLA2G2A	0	0	0	0	0	0	0	0	0	0	0	0	0	0
PLA2G5	0	0	0	0	0	0	0	0	0	0	0	0	0	0
PLA2G2D	0	0	0	0	0	0	0	0	0	0	0	0	0	0
PLA2G2F	0	0	0	0	0	0	0	0	0	0	0	0	0	0
Z98257.1	0	1	0	0	0	0	0	0	0	1	0	1	0	0
PLA2G2C	20	6	13	13	21	12	22	15	7	15	6	8	10	4
UBXN10-AS1	1	0	0	1	0	0	0	0	1	0	1	0	2	0
UBXN10	0	0	0	0	0	0	0	0	0	0	0	0	0	0
LINC01757	0	0	0	0	0	0	0	0	0	0	0	0	0	0
Z98257.2	0	0	0	0	0	0	0	0	0	0	0	0	0	0
VWA5B1	0	0	0	0	0	0	0	0	0	0	0	0	0	0
AL020998.1	0	0	0	0	0	0	0	0	0	0	0	0	0	0
LINC01141	0	0	0	0	0	0	0	0	0	0	0	0	0	0
AL139254.1	0	0	0	0	0	0	0	0	0	0	0	0	0	0
AL139254.2	0	0	0	0	0	0	0	0	0	0	0	0	0	0
AL139254.3	0	0	0	0	0	0	0	0	0	0	0	0	0	0
CAMK2N1	0	0	0	0	0	0	0	0	0	0	0	0	0	0
MUL1	23	9	25	15	9	8	16	9	13	14	5	12	22	7
RPS4XP4	1	0	2	4	2	1	0	1	0	2	0	2	0	0
FAM43B	0	0	0	0	0	0	0	0	0	0	0	0	0	0
CDA	0	0	0	0	0	0	0	0	0	0	0	0	0	0
PINK1	3	2	6	12	19	10	13	11	5	5	10	10	3	6
MIR6084	0	0	0	0	0	0	0	0	0	0	0	0	0	0
PINK1-AS	2	2	1	0	1	0	3	0	1	1	0	1	2	0
DDOST	127	30	92	70	89	77	80	62	59	127	58	167	149	48
KIF17	1	0	3	1	1	0	1	1	0	1	1	0	1	0
AL663074.2	0	0	0	0	0	0	0	0	0	0	0	0	0	0
SH2D5	0	0	0	0	0	0	0	0	1	0	0	1	0	0
AL663074.1	0	0	0	0	0	0	0	0	0	0	0	0	0	0
HP1BP3	159	118	153	111	141	119	121	102	60	136	89	178	133	76
EIF4G3	34	23	38	24	22	35	18	17	12	19	12	22	27	13
RNU7-200P	0	0	0	0	0	0	0	0	0	0	0	0	0	0
MIR1256	0	0	0	0	0	0	0	0	0	0	0	0	0	0
RPS15AP6	1	0	1	0	0	0	0	0	0	0	0	0	0	0
AL627311.1	0	0	0	0	0	0	0	0	0	0	0	0	0	0
HSPE1P27	0	0	0	0	1	0	0	0	0	0	0	0	0	0
ECE1	9	7	11	5	8	4	5	6	3	8	4	9	9	6
AL031005.1	0	0	0	0	0	0	0	0	0	0	0	0	0	0
AL031728.1	0	0	0	0	0	0	0	0	0	0	0	0	0	0
PPP1R11P1	0	0	0	0	0	0	0	0	0	1	0	0	0	0
AL592309.1	0	0	0	0	0	0	0	0	0	0	0	0	0	0
AL592309.2	0	0	0	0	0	0	0	0	0	0	0	0	0	0
NBPF2P	0	0	0	0	0	0	0	0	0	0	0	0	0	0
HS6ST1P1	0	0	0	0	0	0	0	0	0	0	0	0	0	0
CROCCP5	0	0	0	0	0	0	0	0	0	0	0	0	0	0
NBPF3	4	2	3	2	2	5	4	4	3	4	4	5	7	0
PFN1P10	0	0	0	0	0	0	0	0	0	0	0	0	0	0
ALPL	0	0	0	0	0	0	0	0	0	0	0	0	0	0
AL359815.1	0	0	0	0	0	0	0	0	0	0	0	0	0	0
RAP1GAP	2	3	4	0	1	0	3	1	0	0	0	1	0	0
USP48	30	34	35	26	39	30	35	19	24	31	28	47	43	8
AL590103.1	0	0	0	0	0	0	0	0	0	0	0	0	0	0
LDLRAD2	0	0	0	1	0	0	0	0	0	0	0	1	0	0
HSPG2	3	1	7	10	16	10	13	8	4	1	9	5	4	0
AL590556.1	1	2	0	0	0	1	0	1	0	1	1	0	0	0
AL590556.2	0	0	0	0	0	0	0	0	0	0	0	0	0	0
CELA3B	0	0	0	0	0	0	0	0	0	0	0	0	0	0
RN7SL386P	0	0	0	0	0	0	0	0	0	0	0	0	0	0
RNU6-1022P	0	0	0	0	0	0	0	0	0	0	0	0	0	0
CELA3A	0	0	0	0	0	0	0	0	0	0	0	0	0	0
RN7SL186P	0	0	0	0	0	0	0	0	0	0	0	0	0	0
RNU6-776P	0	0	0	0	0	0	0	0	0	0	0	0	0	0
LINC01635	2	0	0	0	0	0	0	0	0	0	0	0	0	0
LINC00339	7	4	5	1	3	0	3	2	3	4	0	10	2	1
CDC42	295	133	244	188	250	196	212	171	116	261	150	320	293	105
CDC42-IT1	0	0	0	0	1	0	0	1	0	0	0	0	0	0
AL031281.1	0	0	0	0	0	0	0	0	0	0	0	0	0	0
AL031281.2	0	0	0	0	0	0	0	0	0	0	0	0	0	0
WNT4	0	0	0	0	0	0	0	0	0	0	0	0	0	0
MIR4418	0	0	0	0	0	0	0	0	0	0	0	0	0	0
AL591122.1	0	0	0	0	0	0	0	0	0	0	0	1	0	0
AL591122.2	0	0	0	0	0	0	0	0	0	0	0	0	0	0
ZBTB40	16	12	9	2	7	8	9	4	5	13	2	20	17	6
ZBTB40-IT1	0	0	0	0	0	0	0	0	0	0	0	0	0	0
EPHA8	0	0	0	0	0	0	0	0	0	0	0	0	0	0
MIR6127	0	0	0	0	0	0	0	0	0	0	0	0	0	0
C1QA	1	0	0	0	0	0	0	0	0	0	1	0	0	0
C1QC	0	0	0	0	0	0	0	0	0	0	0	0	0	0
C1QB	0	0	0	0	0	0	0	0	0	0	0	0	0	0
EPHB2	1	0	0	0	0	0	1	2	2	1	0	0	0	0
MIR4684	0	0	0	0	0	0	0	0	0	0	0	0	0	0
AL512444.1	0	0	0	0	0	0	0	0	0	0	0	0	0	0
MIR4253	0	0	0	0	0	0	0	0	0	0	0	0	0	0
LACTBL1	0	0	0	0	0	0	0	0	0	0	0	0	0	0
TEX46	0	0	0	0	0	0	0	0	0	0	0	0	0	0
KDM1A	48	22	39	41	46	15	30	17	32	50	19	53	51	20
AL031428.1	0	0	0	0	0	0	0	0	0	0	0	0	0	0
MIR3115	0	0	0	0	0	0	0	0	0	0	0	0	0	0
MIR4419A	0	0	0	0	0	0	0	0	0	0	0	0	0	0
LUZP1	12	3	7	11	9	10	10	8	3	7	9	11	14	8
AL161672.1	0	0	0	0	0	0	0	0	0	0	0	0	0	0
RNU6-514P	0	0	0	0	0	0	0	0	0	0	0	0	0	0
RNU6-135P	0	0	0	0	0	0	0	0	0	0	0	0	0	0
HTR1D	0	0	0	0	0	0	0	0	0	0	0	0	0	0
AL109936.1	0	0	0	0	0	0	0	0	0	0	0	0	0	0
LINC01355	10	4	11	2	2	3	3	2	0	7	1	7	13	2
AL109936.8	0	0	0	0	0	0	0	0	0	0	0	0	0	0
HNRNPR	121	61	113	95	119	91	87	69	58	142	56	152	147	44
ZNF436	4	2	2	0	2	0	0	1	3	1	2	4	1	0
ZNF436-AS1	7	5	6	2	3	3	2	0	4	5	1	2	3	1
Y_RNA.4	0	0	0	0	0	0	0	0	0	0	0	0	0	0
AL109936.2	0	0	0	0	0	0	0	0	0	0	0	0	0	0
TCEA3	9	2	4	10	7	7	8	3	9	8	10	4	10	4
AL357134.1	0	0	0	0	0	0	0	0	0	0	0	0	0	0
ASAP3	0	0	0	0	0	0	0	0	0	0	0	0	0	0
E2F2	14	6	25	9	20	13	12	9	12	17	8	23	8	4
AL021154.1	0	0	0	0	0	0	0	0	0	0	0	0	0	0
ID3	0	1	0	0	0	0	0	2	0	2	0	0	2	1
MDS2	0	0	0	0	0	0	0	0	0	0	0	0	0	0
AL451000.1	0	0	0	0	0	0	0	0	0	0	0	0	0	0
RPL11	4559	2562	3834	3772	4092	3379	3773	2737	2617	4580	2830	5157	5376	2146
ELOA	38	22	30	20	18	21	17	12	9	40	8	50	47	7
ELOA-AS1	5	1	0	4	3	1	2	0	1	2	1	2	4	0
PITHD1	53	41	39	38	48	39	61	21	18	54	27	60	51	20
LYPLA2	127	75	101	84	104	85	102	77	64	111	68	156	114	48
GALE	17	9	18	10	18	15	12	5	8	20	7	22	15	5
HMGCL	26	12	21	10	15	12	10	7	12	22	6	16	12	5
FUCA1	21	13	20	26	22	30	35	18	15	37	20	36	30	9
CNR2	14	11	9	24	30	16	23	26	21	13	32	11	15	13
BTBD6P1	0	0	0	0	0	0	0	0	0	0	0	0	0	0
AL590609.3	0	0	0	0	0	0	0	0	0	0	0	0	0	0
MIR378F	0	0	0	0	0	0	0	0	0	0	0	0	0	0
AL590609.2	0	0	0	0	1	0	0	0	0	0	0	0	0	0
PNRC2	131	66	121	76	96	109	86	50	52	140	58	147	125	51
SRSF10	201	107	168	100	136	106	120	70	73	186	78	212	181	53
AL590609.1	1	0	0	0	0	0	0	0	0	0	0	0	0	0
AL591178.1	0	0	0	0	0	0	0	0	0	0	0	0	0	0
MYOM3	0	0	0	0	0	0	0	0	0	0	0	0	1	0
AL591178.2	0	0	0	0	0	0	0	0	0	0	0	0	0	0
IL22RA1	0	0	0	0	0	0	0	0	0	0	0	0	0	0
IFNLR1	0	0	0	0	0	0	0	0	0	0	0	0	0	0
AL590683.1	0	0	0	0	0	0	0	0	0	0	0	0	0	0
AL138902.1	0	0	0	0	0	0	0	0	0	0	0	0	0	0
GRHL3	0	0	0	0	0	0	0	0	0	0	0	0	0	0
STPG1	4	2	10	2	3	3	4	2	4	4	3	7	6	1
NIPAL3	14	4	12	13	18	9	10	5	15	18	12	24	17	6
RCAN3	12	2	10	9	19	12	18	8	6	13	5	13	16	4
AL445686.2	4	2	2	5	7	1	6	4	3	5	0	7	7	1
NCMAP	0	0	0	1	0	0	0	0	0	0	0	0	0	0
AL445686.1	0	0	0	0	0	0	0	0	0	0	0	0	0	0
Y_RNA.5	0	0	0	0	0	0	0	0	0	0	0	0	0	0
SRRM1	84	46	74	45	64	54	49	28	31	93	37	93	80	25
AL445648.1	0	0	0	0	0	0	0	0	0	0	0	0	0	0
CLIC4	40	24	40	19	27	27	26	23	19	31	19	55	38	11
RNU6-1208P	0	0	0	0	0	0	0	0	0	0	0	0	0	0
RUNX3	19	9	7	14	18	27	17	20	12	19	11	24	9	8
MIR6731	0	0	0	0	0	0	0	0	0	0	0	0	0	0
AL445471.1	0	0	0	0	0	0	0	0	0	0	0	0	0	0
AL445471.2	0	1	0	0	0	0	0	0	0	0	0	0	0	0
MIR4425	0	0	0	0	0	0	0	0	0	0	0	0	0	0
AL050344.1	0	0	0	0	0	0	0	0	0	0	0	0	0	0
AL121994.1	0	0	0	0	0	0	0	0	0	0	0	0	0	0
AL031432.1	0	0	0	0	0	0	0	0	0	0	0	0	0	0
SYF2	176	73	150	89	116	84	108	66	67	177	89	190	167	48
AL031432.4	1	1	0	0	4	0	2	1	0	3	0	1	2	1
AL031432.5	0	1	0	0	0	1	0	0	0	0	0	1	1	0
RSRP1	112	72	97	74	72	71	93	58	49	136	69	127	105	50
AL031432.3	1	1	2	1	1	0	0	0	1	3	1	1	1	0
AL031432.2	0	0	0	0	0	0	0	0	0	0	0	0	0	0
RHD	0	0	0	0	0	0	0	0	0	0	0	0	0	0
SDHDP6	0	0	0	0	0	0	0	0	0	0	0	0	0	0
AL928711.1	0	0	0	0	0	0	0	0	0	0	0	0	0	0
TMEM50A	173	86	133	90	126	113	122	76	82	164	77	237	190	54
RHCE	0	0	0	0	0	0	0	0	0	0	0	0	0	0
AL031284.1	0	0	0	0	0	0	0	0	0	0	0	0	0	0
TMEM57	26	8	16	17	14	15	17	9	7	16	3	28	11	1
LDLRAP1	44	21	26	22	23	14	20	11	18	34	4	39	32	11
AL606491.1	2	0	0	1	2	0	0	1	0	0	0	1	0	0
MAN1C1	1	1	0	2	0	0	1	0	0	0	0	0	0	2
AL031280.1	0	0	0	0	0	0	0	0	0	0	0	0	0	0
SELENON	7	3	10	4	9	3	7	5	3	9	3	9	6	2
AL020996.2	0	0	0	0	0	0	0	0	0	0	0	0	0	0
AL020996.1	0	0	0	0	0	0	0	0	1	0	0	0	0	0
MTFR1L	28	13	35	27	27	29	32	15	22	41	17	56	43	15
AL020996.3	0	0	0	0	0	0	0	0	0	0	0	0	0	0
AUNIP	19	7	8	4	11	6	6	4	6	11	3	14	16	2
AL033528.2	0	0	0	0	0	0	0	0	0	0	0	0	0	0
PAQR7	1	0	2	0	0	1	1	1	0	0	1	1	0	1
Y_RNA.6	0	0	0	0	0	0	0	0	0	0	0	0	0	0
STMN1	1023	512	848	805	898	735	876	503	488	943	507	1074	1070	365
SNRPFP2	0	0	0	0	0	0	0	0	0	0	0	0	0	0
AL033528.1	2	0	0	1	1	1	0	0	0	0	0	1	1	0
MIR3917	0	0	0	0	0	0	0	0	0	0	0	0	0	0
PAFAH2	6	4	7	8	10	6	3	8	8	8	5	12	7	3
RNU6-110P	0	0	0	0	0	0	0	0	0	0	0	0	0	0
SCARNA17	0	0	0	0	0	0	0	0	0	0	0	0	0	0
SCARNA18	0	0	0	0	0	0	0	0	0	0	0	0	0	0
EXTL1	0	0	0	0	0	0	0	0	0	0	0	0	0	0
SLC30A2	0	0	0	0	1	0	0	1	0	0	0	0	0	0
AL391650.2	0	0	0	0	0	0	0	0	0	0	0	0	0	0
TRIM63	0	0	0	0	1	0	0	0	0	0	0	0	0	0
PDIK1L	6	5	8	8	3	4	4	2	0	4	2	5	5	2
FAM110D	0	0	0	0	0	0	0	0	0	0	0	1	0	0
C1orf232	0	0	0	0	0	0	0	0	0	0	0	0	0	0
AL391650.1	0	0	0	0	0	0	0	0	0	1	0	0	0	0
ZNF593	329	152	234	119	134	101	111	85	77	320	73	336	341	73
CNKSR1	0	0	0	0	0	0	0	0	0	0	0	0	0	0
CATSPER4	0	0	0	0	0	0	0	0	0	0	0	0	0	0
AL355877.1	0	0	0	0	1	0	0	0	0	0	0	0	0	0
AL355877.3	0	0	1	0	1	0	0	0	0	0	0	0	0	0
CEP85	14	15	23	10	19	13	12	19	7	19	11	27	14	9
AL355877.2	0	0	0	0	0	0	0	0	0	0	0	0	0	0
SH3BGRL3	1193	629	942	1101	1291	1034	1192	828	794	1206	880	1345	1156	656
UBXN11	27	20	29	19	37	22	21	16	13	25	19	41	28	10
CD52	138	77	136	136	190	136	142	102	131	128	136	152	146	88
CRYBG2	2	0	0	3	4	5	8	4	5	1	4	1	1	0
AL451139.1	2	0	1	0	0	0	0	0	0	1	0	0	0	0
ZNF683	0	0	0	0	2	0	0	0	0	0	0	0	0	0
LIN28A	0	0	0	1	0	0	0	1	0	0	0	0	0	0
DHDDS	13	3	20	19	15	14	10	8	7	21	11	19	23	7
AL513365.1	7	3	12	16	7	10	12	4	3	5	4	6	2	1
AL513365.2	0	0	0	0	0	0	0	0	0	0	0	0	0	0
HMGN2	1994	960	1592	1734	2197	1919	2131	1288	1220	1904	1332	2225	1983	978
DPPA2P2	0	0	0	0	0	0	0	0	0	0	0	0	0	0
RPS6KA1	165	82	139	147	175	125	157	108	107	140	98	201	133	87
MIR1976	0	0	0	0	0	0	0	0	0	0	0	0	0	0
RN7SL679P	0	0	0	0	0	0	0	0	0	0	0	0	0	0
Y_RNA.7	0	0	0	0	0	0	0	0	0	0	0	0	0	0
RNU7-29P	0	0	0	0	0	0	0	0	0	0	0	0	0	0
AL627313.1	0	0	0	0	0	0	0	0	0	0	0	0	0	0
snoU13	0	0	0	0	0	0	0	0	0	0	0	0	0	0
AL627082.1	0	0	0	0	0	0	0	0	0	0	0	0	0	0
AL512408.1	1	0	0	0	0	0	0	0	0	0	0	0	0	0
ARID1A	89	49	88	45	74	59	56	40	44	90	31	124	81	25
PIGV	8	5	5	7	11	9	9	5	4	6	6	10	7	1
RN7SL165P	0	0	0	0	0	0	0	0	0	0	0	0	0	0
ZDHHC18	13	8	12	12	19	11	13	6	4	15	5	19	10	5
SFN	0	0	0	0	0	0	0	0	0	0	0	0	0	0
AL034380.1	0	0	0	0	0	0	0	0	0	0	0	0	0	0
GPN2	32	24	36	22	28	21	24	12	14	42	29	39	33	14
GPATCH3	19	11	12	9	15	5	15	11	5	15	9	17	16	3
NUDC	722	342	519	294	385	329	360	263	240	736	242	714	719	155
NR0B2	0	0	0	0	0	0	0	0	0	0	0	0	0	0
KDF1	0	0	0	0	0	0	0	0	0	0	0	0	0	0
RPL12P13	3	0	4	3	1	2	2	1	2	2	0	2	1	1
AL356390.1	1	0	3	2	1	2	2	0	0	2	0	2	0	0
OSTCP2	0	0	0	0	0	0	0	0	0	0	0	0	0	0
TRNP1	4	0	0	0	1	1	0	1	1	0	0	3	2	0
FAM46B	1	0	0	0	0	0	1	0	1	1	0	0	0	0
SLC9A1	11	9	6	2	3	3	6	7	2	11	2	18	12	5
AL590640.2	1	0	0	0	1	0	0	1	0	1	0	2	0	0
CHCHD3P3	0	0	0	0	0	0	0	0	0	0	0	0	0	0
NPM1P39	0	0	0	0	0	0	0	0	0	0	0	0	0	0
SNRPEP7	0	0	0	0	0	0	0	0	0	1	0	0	0	0
AL590640.1	0	0	0	0	0	0	0	0	0	0	0	0	0	0
WDTC1	20	9	22	19	32	23	36	17	13	28	13	27	23	25
Y_RNA.8	0	0	0	0	0	0	0	0	0	0	0	0	0	0
FO393419.3	0	0	0	0	0	0	0	0	0	0	0	0	0	0
TMEM222	38	14	22	14	25	16	15	14	5	26	15	35	35	6
RNU6-48P	0	0	0	0	0	0	0	0	0	0	0	0	0	0
ACTG1P20	0	0	0	0	0	0	0	0	0	0	0	0	0	0
SYTL1	58	37	59	33	45	36	42	32	21	41	27	54	49	17
MAP3K6	8	1	4	4	12	0	5	3	2	6	1	5	1	3
FCN3	0	0	0	0	0	0	0	0	0	0	0	0	0	0
CD164L2	0	0	0	0	0	0	0	0	0	0	0	0	0	0
FO393419.1	0	0	0	0	0	0	0	0	0	0	0	0	0	0
GPR3	5	9	5	2	5	2	1	4	1	4	3	4	1	1
WASF2	390	160	287	217	278	249	250	173	177	299	174	390	318	115
FO393419.2	0	0	0	0	0	0	0	0	0	0	0	0	0	0
BX293535.1	1	0	2	1	1	0	1	0	1	3	1	1	3	2
AHDC1	6	5	4	2	4	3	3	2	2	1	0	5	3	0
FGR	2	1	0	3	1	0	0	2	1	3	0	1	0	1
AL031729.1	11	9	6	7	7	5	9	9	7	7	4	11	6	2
AL445490.2	0	0	0	0	0	0	0	0	0	0	0	0	0	0
IFI6	1	3	1	2	1	4	4	1	3	0	2	1	3	1
AL445490.1	0	0	0	0	0	0	0	0	0	0	0	0	0	0
RNU6-949P	0	0	0	0	0	0	0	0	0	0	0	0	0	0
CHMP1AP1	0	0	0	0	0	0	0	0	0	0	0	0	0	0
RNU6-424P	0	0	0	0	0	0	0	0	0	0	0	0	0	0
FAM76A	8	5	12	2	3	3	4	4	1	4	3	10	5	0
AL020997.1	2	0	1	3	2	1	0	0	0	1	0	2	1	0
RPEP3	0	0	0	1	0	0	0	0	0	0	0	0	0	0
STX12	18	12	16	9	22	12	16	14	12	32	11	28	20	7
AL020997.2	0	0	1	0	0	0	1	0	0	1	0	2	1	1
AL020997.3	1	0	1	2	0	0	0	0	0	0	1	1	0	0
RNU6-1245P	0	0	0	0	0	0	0	0	0	0	0	0	0	0
PPP1R8	64	37	53	29	34	39	36	11	19	49	23	61	53	18
SCARNA1	0	0	0	0	0	0	0	0	0	0	0	0	0	0
THEMIS2	13	6	6	14	11	9	13	18	5	12	9	13	15	11
RPA2	115	57	99	64	84	56	70	34	33	77	34	114	123	41
SMPDL3B	0	0	0	0	0	0	0	0	0	0	0	0	0	0
AL512288.1	0	0	1	0	0	0	0	0	0	0	0	0	0	0
XKR8	4	4	2	1	4	1	1	2	1	4	2	4	3	2
EYA3	28	9	15	10	17	13	14	7	15	25	12	25	22	6
AL512288.2	0	0	0	0	0	0	0	0	0	0	0	0	0	0
RN7SL559P	1	0	0	1	0	0	0	0	0	0	0	0	1	0
SPCS2P4	1	1	3	0	2	2	2	1	0	3	2	5	4	1
AL137792.2	0	0	0	0	0	0	0	0	0	0	0	0	0	0
AL137792.1	0	0	0	0	0	0	0	0	0	0	0	0	0	0
RNU6-176P	0	0	0	0	0	0	0	0	0	0	0	0	0	0
PTAFR	3	1	1	7	8	8	9	8	7	7	7	1	3	3
DNAJC8	205	86	170	136	201	127	165	90	78	191	110	218	211	71
ATPIF1	1251	617	965	1233	1573	1225	1384	931	892	1215	956	1249	1252	688
AL353622.1	4	5	18	5	8	6	4	5	2	18	4	14	7	9
AL353622.2	0	0	0	0	0	0	0	0	0	0	0	0	0	0
SESN2	10	7	10	7	10	10	7	13	8	13	7	14	15	5
MED18	29	10	21	12	14	6	9	9	7	15	10	21	26	9
PHACTR4	33	12	26	22	30	20	26	14	17	20	14	31	22	9
Y_RNA.9	0	0	0	0	0	0	0	0	0	0	0	0	0	0
CR391992.1	0	0	0	0	0	0	0	0	0	0	0	0	0	0
RNU6ATAC27P	0	0	0	0	0	0	0	0	0	0	0	1	0	0
RCC1	166	73	116	70	82	54	69	50	44	165	71	175	149	42
SNHG3	532	308	436	102	119	86	94	92	64	425	73	416	463	65
SNORA73A	0	0	0	0	0	0	0	0	0	0	0	0	0	0
SNORA73B	0	0	0	0	0	0	1	0	0	0	0	0	0	0
PRDX3P2	0	0	0	0	0	0	0	0	0	0	0	0	0	0
AL513497.1	1	0	0	0	0	1	1	0	0	0	0	0	0	1
TRNAU1AP	50	25	50	36	65	27	47	38	24	42	26	54	60	18
SNHG12	47	43	56	11	15	12	13	12	7	45	8	64	66	5
SNORD99	0	0	0	0	0	0	0	0	0	1	0	1	0	0
SNORA61	0	0	0	0	0	0	0	0	0	0	0	0	0	0
SNORA44	0	0	0	0	0	0	0	0	0	0	0	0	0	0
SNORA16A	0	0	0	0	0	0	0	0	0	0	0	0	0	0
SNORA16A.1	0	0	0	0	0	0	0	0	0	0	0	0	0	0
TAF12	82	34	66	31	53	40	43	28	33	72	29	76	76	21
RAB42	0	0	0	0	1	0	0	0	0	0	0	0	0	0
LINC01715	0	0	1	0	1	0	0	0	0	1	1	0	1	0
RNU11	0	0	0	0	0	0	0	0	0	0	0	0	0	0
AL360012.1	0	0	0	0	0	0	0	0	0	0	0	0	0	0
GMEB1	19	13	22	8	10	15	17	5	4	17	8	14	15	7
SCARNA24	0	0	0	0	0	0	0	0	0	0	0	0	0	0
YTHDF2	207	138	213	106	141	103	143	95	71	252	85	260	199	67
OPRD1	0	0	0	0	1	0	0	1	0	0	0	0	0	1
AL009181.1	0	0	0	0	0	0	0	0	0	0	0	0	0	0
Y_RNA.10	0	0	0	0	0	0	0	0	0	0	0	0	0	0
EPB41	19	17	19	17	17	14	13	7	9	17	8	27	18	6
AL138785.1	2	0	0	0	1	0	0	1	0	0	1	0	1	0
Y_RNA.11	0	0	0	0	0	0	0	0	0	0	0	0	0	0
Metazoa_SRP	0	0	0	0	0	0	0	0	0	0	0	0	0	0
TMEM200B	0	0	0	0	0	0	0	0	0	0	0	0	0	0
AL357500.1	0	0	0	0	0	0	0	0	0	0	0	0	0	0
SRSF4	137	54	123	83	97	76	88	54	49	109	65	144	127	46
uc_338	0	0	0	0	0	0	0	0	0	0	0	0	0	0
MECR	79	41	69	30	33	28	28	33	14	98	26	104	95	22
AL590729.1	0	0	0	0	0	0	0	0	0	0	0	0	0	0
PTPRU	0	0	2	1	0	0	0	0	0	0	0	0	1	0
LINC01756	0	0	0	0	0	0	0	0	0	0	0	0	0	0
AL671862.1	0	0	0	0	0	0	0	0	0	0	0	0	0	0
AC092265.1	0	0	0	0	0	0	0	0	0	0	0	0	0	0
AL645944.2	0	0	0	0	0	0	0	0	0	0	0	0	0	0
AL645944.1	0	0	0	0	0	0	0	0	0	0	0	0	0	0
LINC01648	0	0	0	0	0	0	0	0	0	0	0	0	0	0
AL137076.1	0	0	0	0	0	0	0	0	0	0	0	0	0	0
AL021921.1	0	0	0	0	0	0	0	0	0	0	0	0	0	0
AL161638.2	0	0	0	0	0	0	0	0	0	0	0	0	0	0
AL161638.1	0	0	0	0	0	0	0	0	0	0	0	0	0	0
MATN1	1	0	0	0	0	0	0	0	0	0	0	0	0	0
MATN1-AS1	1	0	1	0	1	0	1	1	0	1	1	0	0	0
LAPTM5	188	95	167	224	306	250	280	185	186	201	230	212	217	130
MIR4420	0	0	0	0	0	0	0	0	0	0	0	0	0	0
AL137027.1	0	0	0	0	0	0	0	0	0	0	0	0	0	0
LINC01778	0	0	0	0	0	0	0	0	0	0	0	0	0	0
RN7SKP91	0	0	0	0	0	0	0	0	0	0	0	0	0	0
AL445235.1	0	0	0	0	0	0	0	0	0	0	0	0	0	0
SDC3	0	1	0	0	0	0	0	0	0	2	0	0	0	0
RN7SL371P	0	0	0	0	0	0	0	0	0	0	0	0	0	0
PUM1	42	22	37	26	35	34	38	45	26	53	17	53	44	23
AL356320.2	0	0	0	0	0	0	0	0	0	0	0	0	0	0
AL356320.1	0	0	0	0	0	0	0	0	0	0	0	0	0	0
SELENOWP1	0	0	0	0	0	1	0	0	0	0	0	0	0	0
AC114495.1	0	0	0	0	1	0	0	0	0	0	0	0	0	0
NKAIN1	0	0	0	0	0	0	0	0	0	0	0	0	0	0
SNRNP40	200	102	154	77	107	106	119	66	59	194	73	246	172	61
AC114495.2	0	1	1	0	1	0	2	0	0	3	2	1	2	2
ZCCHC17	89	41	53	50	65	44	52	25	36	72	21	61	84	25
AL451070.1	0	0	0	0	0	0	0	0	0	0	0	0	0	0
FABP3	1	0	2	0	0	0	0	0	0	3	0	0	3	0
SERINC2	0	1	1	7	2	1	2	2	0	2	2	1	0	1
AC209007.1	0	0	0	0	1	0	0	0	0	0	0	0	0	0
RNU6-40P	0	0	0	0	0	0	0	0	0	0	0	0	0	0
LINC01225	0	0	0	0	0	0	0	0	0	0	0	0	0	0
Y_RNA.12	0	0	0	0	0	0	0	0	0	0	0	0	0	0
LINC01226	0	0	0	1	1	0	0	0	0	0	0	0	0	0
AC114488.1	0	0	0	0	0	0	0	0	0	0	0	0	0	0
TINAGL1	0	0	0	0	0	0	1	0	0	0	0	0	0	0
HCRTR1	0	0	0	0	0	0	0	0	0	0	0	0	0	0
PEF1	35	15	28	25	37	33	28	20	30	48	24	46	44	23
AC114488.2	0	0	0	0	0	0	0	0	0	0	0	0	0	0
AC114488.3	0	0	0	0	0	0	0	0	0	0	1	1	0	0
COL16A1	0	0	0	0	0	0	0	0	0	0	0	0	0	0
ADGRB2	0	0	0	0	0	0	0	0	0	0	0	0	0	0
MIR4254	0	0	0	0	0	0	0	0	0	0	0	0	0	0
AL354919.2	0	0	0	0	0	0	0	0	0	0	0	0	0	0
SPOCD1	0	0	0	0	0	0	0	0	0	0	0	0	0	0
AL354919.1	0	0	0	0	0	0	0	0	0	0	0	0	0	0
AL136115.2	0	0	0	0	0	0	0	0	0	0	0	0	0	0
PTP4A2	95	40	71	69	95	61	84	58	38	60	56	99	84	28
AL136115.1	0	0	0	0	0	0	0	0	0	0	0	0	0	0
AL136115.3	0	0	0	0	0	0	0	0	0	0	0	0	0	0
KHDRBS1	176	76	135	91	115	100	116	78	73	145	77	163	124	44
AL445248.1	0	0	1	1	0	0	0	0	0	0	0	0	0	0
TMEM39B	23	26	23	34	29	22	49	21	15	39	24	40	41	15
MIR5585	0	0	0	0	0	0	0	0	0	0	0	0	0	0
Metazoa_SRP.1	0	0	0	0	0	0	0	0	0	0	0	0	0	0
KPNA6	52	31	43	30	61	51	32	26	31	50	27	58	56	18
AL049795.2	0	0	0	0	0	0	0	0	0	0	0	0	0	0
TXLNA	65	46	54	36	49	30	39	32	24	72	27	62	47	29
CCDC28B	152	75	141	68	87	90	77	64	55	146	64	160	182	44
AL049795.1	0	0	0	0	0	1	0	0	0	0	0	1	0	0
IQCC	3	2	7	1	0	2	2	2	1	9	2	8	6	0
DCDC2B	0	0	0	0	0	0	0	0	0	1	0	0	0	0
TMEM234	7	0	5	6	2	7	7	5	6	4	4	8	8	7
EIF3I	490	225	370	260	291	249	274	183	172	483	208	484	450	156
MTMR9LP	0	0	0	0	0	0	0	0	0	0	0	0	0	0
FAM167B	0	0	0	0	0	0	0	0	0	1	0	0	0	0
LCK	1	0	0	1	1	0	0	1	0	0	0	1	1	0
Metazoa_SRP.2	0	0	0	0	0	0	0	0	0	0	0	0	0	0
Y_RNA.13	0	0	0	0	0	0	0	0	0	0	0	0	0	0
HDAC1	152	88	143	111	121	91	107	69	67	172	85	191	162	67
MARCKSL1	171	65	120	104	119	115	121	75	70	139	76	171	127	63
AL109945.1	0	0	0	0	0	0	0	0	0	0	0	0	0	0
TSSK3	0	0	0	0	1	0	0	0	0	0	1	0	0	0
FAM229A	8	4	8	8	6	4	7	4	5	7	4	6	2	5
BSDC1	13	6	20	22	24	16	21	10	8	23	9	18	28	10
GAPDHP20	0	0	2	0	0	0	0	1	0	1	1	1	0	0
AL356986.1	0	0	0	0	0	0	0	0	0	0	0	0	0	0
LRRC37A12P	0	0	0	0	0	0	0	0	0	0	0	0	0	0
RN7SL122P	0	0	0	0	0	0	0	0	0	0	0	0	0	0
AL033529.1	0	0	0	0	0	0	0	0	0	0	0	0	0	0
ZBTB8B	0	0	0	0	1	0	0	1	0	0	0	0	0	0
ZBTB8A	0	0	1	0	0	0	0	0	1	1	0	0	0	0
ZBTB8OS	101	41	86	70	69	64	79	38	32	98	55	112	106	35
Y_RNA.14	0	0	0	0	0	0	0	0	0	0	0	0	0	0
RBBP4	192	93	161	127	148	123	164	93	78	166	86	202	167	63
SYNC	18	5	14	7	18	11	9	13	6	15	8	15	14	0
AC114489.1	0	0	0	0	0	0	0	0	0	0	0	0	0	0
KIAA1522	0	0	0	0	0	1	0	0	0	0	0	0	0	0
YARS	182	82	119	50	66	42	45	45	40	160	35	182	161	24
S100PBP	41	12	34	17	29	24	28	21	10	28	17	30	31	19
FNDC5	0	2	0	0	0	0	0	0	0	0	1	1	1	0
HPCA	0	0	0	0	0	0	0	0	0	0	0	0	0	0
TMEM54	0	0	0	0	1	0	0	0	0	0	0	0	0	0
RNF19B	4	2	4	7	8	10	9	4	8	5	6	3	8	4
AL031602.1	0	0	0	0	0	0	0	0	0	0	0	0	0	0
AL355864.1	4	1	6	4	5	5	1	1	1	2	3	5	3	3
AL355864.2	0	0	0	0	0	1	0	0	0	0	0	0	0	0
AL020995.1	0	0	0	0	0	0	0	0	0	0	0	0	0	0
AK2	430	169	295	233	250	255	236	152	158	411	143	446	389	130
Metazoa_SRP.3	1	0	0	0	0	0	0	0	2	2	0	0	0	0
AZIN2	0	0	0	0	1	0	0	0	0	1	0	0	0	0
AL662907.1	0	0	0	0	0	1	0	0	0	0	0	0	0	0
TRIM62	4	4	1	0	1	0	4	2	2	1	3	4	2	1
AL662907.2	0	0	0	0	0	0	0	0	0	0	0	0	0	0
AL662907.3	0	0	0	0	0	0	0	0	0	0	0	0	0	0
ZNF362	8	2	3	4	3	4	4	1	0	9	4	5	4	3
AL513327.3	1	1	0	0	0	0	0	0	0	0	0	0	0	0
A3GALT2	0	0	0	0	0	0	0	0	0	0	0	0	0	0
AL513327.1	0	0	0	0	0	0	0	0	0	0	0	0	0	0
PHC2	26	19	19	13	24	24	17	14	11	28	8	18	14	11
MIR3605	0	0	0	0	0	0	0	0	0	0	0	0	0	0
RN7SKP16	0	0	0	0	0	0	0	0	0	0	0	0	0	0
AL513327.2	0	0	1	0	0	0	0	0	0	0	0	0	0	0
TLR12P	0	0	0	0	0	0	0	0	0	0	0	0	0	0
ZSCAN20	3	0	2	2	0	0	2	1	1	3	0	4	2	1
AC115285.1	8	2	11	13	6	6	3	3	2	6	0	4	4	2
CSMD2	1	1	0	1	0	0	0	0	0	0	2	4	2	0
HSPD1P14	0	0	0	0	0	0	0	0	0	0	0	0	0	0
HMGB4	0	0	0	0	0	0	0	0	0	0	0	0	0	0
CSMD2-AS1	0	0	0	0	0	0	0	0	0	0	0	0	0	0
RNA5SP42	0	0	0	0	0	0	0	0	0	0	0	0	0	0
C1orf94	0	0	0	0	0	0	0	0	0	0	0	0	0	0
AC115286.1	0	0	0	0	0	0	0	0	0	0	0	0	0	0
MIR552	0	0	0	0	0	0	0	0	0	0	0	0	0	0
SMIM12	112	47	74	56	66	58	71	33	40	79	44	88	89	34
GJB5	0	0	0	0	0	0	0	0	0	0	0	0	0	0
GJB4	0	0	0	0	0	0	0	0	0	0	0	0	0	0
AL121988.1	0	0	0	0	0	0	0	0	0	0	0	0	0	0
GJB3	0	0	0	0	0	0	0	0	0	0	0	0	0	0
GJA4	0	0	0	0	0	0	0	0	0	0	0	0	0	0
AL122010.1	0	0	0	0	0	0	0	0	0	0	0	0	0	0
DLGAP3	2	0	0	1	1	1	0	0	0	2	3	1	3	0
AC114490.1	5	0	4	3	5	0	0	2	1	5	1	9	2	4
AC114490.2	1	0	0	0	0	0	0	0	0	1	0	1	0	0
TMEM35B	0	0	0	0	0	0	0	0	0	0	0	0	0	0
ZMYM6	9	9	9	6	9	7	4	8	7	12	3	19	16	4
RPL12P45	0	0	0	0	0	0	0	0	0	0	0	0	0	0
ZMYM1	2	1	5	1	0	1	3	0	1	2	1	3	3	1
EFCAB14P1	0	0	0	0	0	0	0	0	0	0	0	0	0	0
AL590434.1	0	0	0	0	0	0	0	0	0	0	0	0	0	0
SFPQ	257	153	223	170	194	151	202	118	108	231	128	288	263	86
Y_RNA.15	0	0	0	0	0	0	0	0	0	0	0	0	0	0
ZMYM4	33	10	24	21	23	14	20	8	16	20	7	31	23	5
RN7SL503P	0	0	0	0	0	0	0	0	0	0	0	0	0	0
SNORA62	0	0	0	0	0	0	0	0	0	0	0	0	0	0
RPL5P4	3	2	0	0	1	1	1	1	2	2	2	2	3	0
ZMYM4-AS1	0	0	0	0	0	0	0	0	0	0	0	0	0	0
Metazoa_SRP.4	0	0	0	0	0	0	0	0	0	0	0	0	0	0
KIAA0319L	9	5	13	12	15	9	16	16	9	11	9	14	11	8
AC004865.1	0	0	0	0	0	0	0	0	0	0	0	0	0	0
NCDN	8	8	18	10	10	4	3	4	2	16	2	16	5	2
AC004865.2	16	7	10	7	5	6	5	2	7	8	5	10	13	2
TFAP2E	3	0	0	0	3	2	1	5	0	4	2	2	4	0
PSMB2	431	175	262	269	328	236	290	173	159	389	182	462	389	118
C1orf216	30	12	18	13	12	10	15	12	10	22	12	19	17	12
CLSPN	10	4	11	15	20	17	16	11	10	20	10	22	14	6
AL354864.1	0	0	0	0	0	0	0	0	0	0	0	0	0	0
AGO4	10	6	18	8	11	8	13	6	4	10	9	20	15	3
AGO1	16	8	23	13	18	14	14	14	10	14	12	17	16	9
AL139286.1	0	0	0	0	0	0	0	0	0	0	0	0	0	0
AL139286.2	0	0	1	0	0	0	0	0	0	1	0	1	0	1
AGO3	17	18	14	13	24	16	13	11	9	17	9	20	14	10
AL138787.2	0	0	0	0	0	0	0	0	0	0	0	0	0	0
AL138787.1	0	0	0	0	0	0	0	0	0	0	0	0	0	0
TEKT2	0	0	0	0	0	0	0	0	0	0	0	0	0	0
ADPRHL2	48	31	31	30	32	24	38	22	19	46	22	41	43	11
COL8A2	6	6	13	1	1	3	2	2	2	8	1	12	7	0
TRAPPC3	139	59	106	72	103	65	74	48	54	144	51	120	116	44
MAP7D1	43	28	35	31	43	42	28	28	29	36	25	41	51	16
RN7SL131P	0	0	0	0	1	0	0	0	0	0	0	0	0	0
THRAP3	81	26	60	31	62	44	48	23	18	63	20	86	55	19
UBE2V2P4	0	0	0	0	0	0	0	0	0	0	0	0	0	0
SH3D21	0	0	0	1	1	2	0	1	0	0	0	1	0	1
EVA1B	3	0	1	2	3	0	1	1	1	0	1	2	3	1
AL591845.1	2	1	0	0	2	0	0	0	0	1	0	0	1	0
STK40	21	6	17	13	16	13	16	13	16	20	10	19	20	11
LSM10	137	65	91	52	70	54	60	36	50	119	46	121	122	32
RNU4-27P	0	0	0	0	0	0	0	0	0	0	0	0	0	0
OSCP1	0	0	1	0	0	0	1	0	0	0	0	0	1	0
SNORA63C	0	0	0	0	0	0	0	0	0	0	0	0	0	0
MRPS15	295	158	204	169	220	180	194	123	130	311	126	370	358	93
CSF3R	37	23	41	54	44	32	55	43	35	46	45	50	42	30
FTLP18	0	0	0	0	0	0	0	0	0	0	0	0	0	0
AL596257.1	0	0	0	0	0	0	0	0	0	0	0	0	0	0
AC117945.2	0	0	0	0	0	0	0	0	0	0	0	0	0	0
AC117945.1	0	0	0	0	0	0	0	0	0	0	0	0	0	0
GRIK3	0	0	0	0	0	0	0	0	0	0	0	0	0	0
AL031430.1	0	0	0	0	0	0	0	0	0	0	0	0	0	0
MIR4255	0	0	0	0	0	0	0	0	0	0	0	0	0	0
RNU6-636P	0	0	0	0	0	0	0	0	0	0	0	0	0	0
AL353604.1	0	0	0	0	0	0	0	0	0	0	0	0	0	0
RNA5SP43	0	0	0	0	0	0	0	0	0	0	0	0	0	0
RPS29P6	0	0	0	1	0	0	0	0	0	0	0	0	0	0
LINC01137	2	3	0	1	3	1	2	0	1	0	0	0	1	2
ZC3H12A	8	5	14	8	9	1	4	5	1	12	6	7	8	4
MIR6732	0	0	0	0	0	0	0	0	0	0	0	0	0	0
MEAF6	113	45	74	48	60	50	56	22	36	84	27	98	96	32
MIR5581	0	0	0	0	0	0	0	0	0	0	0	0	0	0
SNIP1	11	9	12	8	9	7	5	9	5	6	9	11	10	5
FTH1P1	0	0	0	0	0	0	0	1	0	0	0	0	0	0
AL034379.1	1	2	1	2	1	0	1	0	1	4	0	1	2	1
DNALI1	0	0	0	0	0	0	0	0	0	0	0	0	0	0
GNL2	94	42	75	45	50	45	41	31	26	77	28	100	92	25
AL513220.1	0	0	0	0	0	0	0	0	0	0	0	0	0	0
RSPO1	0	0	0	0	0	0	0	0	0	0	0	0	0	0
C1orf109	14	15	11	6	7	2	5	5	4	12	3	19	21	6
CDCA8	50	29	62	38	46	48	31	28	26	40	24	56	45	18
EPHA10	0	0	0	0	0	0	0	0	0	0	0	0	0	0
Y_RNA.16	0	0	0	0	0	0	0	0	0	0	0	0	0	0
ACTN4P2	0	0	0	0	0	0	0	0	0	0	0	0	0	0
AL929472.1	0	0	0	0	0	0	0	0	0	0	0	0	0	0
MANEAL	0	0	0	0	1	0	0	0	0	0	0	0	0	1
AL929472.3	0	0	0	0	0	0	0	0	0	0	0	0	0	0
YRDC	29	12	22	13	19	10	12	4	14	20	12	20	28	6
C1orf122	14	15	18	27	29	26	19	13	17	25	14	29	23	11
MTF1	14	12	15	17	18	19	23	9	10	16	9	20	14	12
AL929472.4	0	0	1	0	0	0	0	0	0	0	0	0	0	0
AL929472.2	1	2	0	0	0	0	0	1	1	1	0	1	0	2
INPP5B	16	8	19	9	20	10	10	9	5	20	9	15	19	6
SNORA63	0	0	0	0	0	0	0	0	0	0	0	0	0	0
RNU6-584P	0	0	0	0	0	0	0	0	0	0	0	0	0	0
Metazoa_SRP.5	0	0	0	0	0	0	0	0	0	0	0	0	0	0
SF3A3	181	76	128	90	116	103	112	75	72	161	71	179	176	56
RNU6-510P	0	0	0	0	0	0	0	0	0	0	0	0	0	0
FHL3	33	12	24	12	14	11	8	9	7	24	10	31	25	7
UTP11	175	78	147	60	87	75	90	45	44	137	54	189	185	39
POU3F1	0	0	0	0	0	0	0	0	0	0	0	0	0	0
AL139158.2	0	0	0	0	0	0	0	0	0	0	0	0	0	0
AL139158.1	0	0	0	0	0	0	0	0	0	0	0	0	0	0
MIR3659	0	0	0	0	0	0	0	0	0	0	0	0	0	0
AL139158.3	0	0	0	0	0	0	0	0	0	0	0	0	0	0
LINC01343	0	0	0	0	0	0	0	0	0	0	0	0	0	0
AL513479.1	0	0	0	0	1	0	0	0	0	0	0	0	0	0
RNU6-753P	0	0	0	0	0	0	0	0	0	0	0	0	0	0
LINC01685	0	0	0	0	0	0	0	0	0	0	0	0	0	0
AL354702.1	0	0	0	0	0	0	0	0	0	0	0	0	0	0
AL354702.2	0	0	0	0	0	0	0	0	0	0	0	0	0	0
RRAGC	19	17	12	17	13	13	15	13	4	17	7	13	11	6
AL139260.2	0	0	0	0	0	0	0	0	0	0	0	0	0	0
AL139260.1	2	0	1	2	0	0	0	0	0	0	0	1	2	0
MYCBP	42	25	38	25	29	32	29	17	15	52	22	58	53	15
AL139260.3	0	0	0	0	0	0	0	0	0	0	0	0	0	0
GJA9	0	0	0	0	0	0	0	0	0	0	0	0	0	0
RHBDL2	0	0	0	0	1	0	0	0	0	0	0	0	0	0
RNU6-605P	0	0	0	0	0	0	0	0	0	0	0	0	0	0
Y_RNA.17	0	0	0	0	0	0	0	0	0	0	0	0	0	0
EIF1P2	0	0	0	0	0	0	0	0	0	0	0	0	0	0
AKIRIN1	60	29	54	31	30	35	32	30	23	47	21	42	38	17
NDUFS5	1298	609	929	891	1020	796	929	618	613	1168	616	1356	1283	460
MACF1	26	18	31	40	40	27	32	30	21	27	15	33	28	25
RNU6-608P	0	0	0	0	0	0	0	0	0	0	0	0	0	0
RNA5SP44	0	0	0	0	0	0	0	0	0	0	0	0	0	0
AL356055.1	1	0	1	0	1	0	0	0	0	0	1	0	1	0
AL442071.1	0	0	0	0	0	0	0	0	0	0	0	0	0	0
HSPE1P8	1	0	2	0	0	0	0	0	0	0	0	0	0	0
BMP8A	0	0	0	0	0	0	0	0	0	0	0	0	0	0
OXCT2P1	0	0	0	0	0	0	0	0	0	0	0	0	0	0
AL365277.1	8	2	5	0	0	1	2	1	1	4	3	4	5	2
PPIEL	0	0	0	0	0	0	0	0	0	0	0	0	0	0
PABPC4	151	109	114	80	74	62	71	55	51	172	69	203	162	48
AL365277.2	0	0	0	0	0	0	0	0	0	0	0	0	0	0
SNORA55	0	0	0	0	0	0	0	0	0	0	0	0	0	0
HEYL	0	0	0	1	0	0	0	0	0	0	0	0	0	0
AL035404.2	0	0	0	0	0	0	0	0	0	0	0	0	0	0
NT5C1A	0	0	0	0	0	0	0	0	0	0	0	0	0	0
HPCAL4	0	0	0	0	0	0	0	0	0	0	0	0	0	0
PPIE	158	80	140	108	123	110	103	73	72	185	77	179	159	63
AL035404.1	0	0	0	0	0	0	0	0	0	0	0	0	0	0
RNU7-121P	0	0	0	0	0	0	0	0	0	0	0	0	0	0
BMP8B	6	3	10	1	5	2	10	2	6	7	2	3	5	4
OXCT2	5	4	1	0	1	0	0	1	0	1	1	1	0	0
AL033527.3	9	8	15	3	4	4	3	3	0	10	2	12	5	1
AL033527.1	0	0	0	0	0	0	0	0	0	0	0	0	0	0
AL033527.5	13	11	14	22	23	17	16	16	8	10	12	13	10	13
AL033527.4	0	0	0	1	0	0	0	0	0	0	0	0	0	0
TRIT1	17	9	23	10	6	5	4	4	10	16	6	14	18	1
Y_RNA.18	0	0	0	0	0	0	0	0	0	0	0	0	0	0
MYCL	3	0	1	1	2	5	4	1	3	4	1	5	5	4
AL033527.2	0	0	0	0	0	0	0	0	0	0	0	0	0	0
Y_RNA.19	0	0	0	0	0	0	0	0	0	0	0	0	0	0
MFSD2A	28	7	22	18	21	17	24	13	8	21	14	25	25	11
AL663070.1	2	1	1	5	5	1	0	2	2	0	0	2	2	2
CAP1	550	268	454	301	408	315	360	237	192	507	214	567	513	184
PPT1	62	34	57	44	48	41	49	28	35	86	35	90	77	14
AL512599.1	2	1	2	5	2	2	1	2	1	5	2	2	1	0
RLF	8	6	5	3	5	4	3	5	1	5	3	12	7	3
RNU6-1237P	0	0	0	0	0	0	0	0	0	0	0	0	0	0
TMCO2	0	0	0	0	0	0	0	0	0	0	0	0	0	0
AL050341.2	15	19	22	6	9	8	5	5	1	14	7	13	19	8
ZMPSTE24	35	26	22	26	20	24	26	18	14	32	10	52	36	10
AL050341.1	0	0	0	0	0	0	0	0	0	0	0	0	0	0
COL9A2	19	13	13	8	25	9	15	18	8	23	13	16	19	15
AL031985.2	4	1	2	1	2	1	2	2	0	3	2	6	2	1
SMAP2	32	16	19	30	37	31	32	21	26	28	27	47	45	15
AL031985.1	2	1	1	4	2	1	2	3	2	2	1	0	1	2
AL031985.4	0	0	0	0	0	0	0	0	0	0	0	0	0	0
ZFP69B	0	2	1	2	2	0	2	1	1	3	3	2	1	3
AL031985.3	0	0	1	1	0	0	0	1	1	2	0	2	1	0
AL603839.4	0	0	0	0	0	0	0	1	0	0	0	0	0	0
ZFP69	8	4	7	3	4	1	3	4	3	5	2	7	6	6
AL603839.3	1	1	0	0	1	0	0	0	2	0	2	0	0	0
EXO5	9	6	4	12	5	13	7	4	4	4	2	4	5	3
AL603839.1	0	0	0	0	0	0	0	0	0	0	0	0	0	0
AL603839.2	0	0	0	0	0	0	0	0	0	0	0	0	0	0
ZNF684	10	7	7	7	5	4	4	6	5	8	3	7	6	1
AL356379.1	0	0	0	0	0	0	0	0	0	0	0	0	0	0
GTF2F2P2	0	0	0	0	0	0	0	0	0	0	0	0	0	0
RIMS3	0	0	1	0	0	0	0	0	0	0	0	0	0	1
AL031289.1	0	0	0	0	0	0	0	0	0	0	0	0	0	0
NFYC-AS1	1	0	1	0	4	1	0	1	0	0	0	1	2	0
NFYC	55	18	45	32	33	23	23	18	19	55	19	64	56	8
MIR30E	0	0	0	0	0	0	0	0	0	0	0	0	0	0
MIR30C1	0	0	0	0	0	0	0	0	0	0	0	0	0	0
KCNQ4	0	0	0	0	0	0	0	0	0	0	0	0	0	0
RN7SL326P	0	0	0	0	0	0	0	0	0	0	0	0	0	0
CITED4	15	5	7	7	9	5	14	11	6	10	3	13	4	2
AC119677.1	1	0	0	0	0	0	0	0	0	0	0	0	0	0
AL391730.1	0	0	0	0	0	0	0	0	0	0	0	0	0	0
UBE2V1P8	0	0	0	0	0	0	0	0	0	0	0	0	0	0
CTPS1	89	39	86	40	51	38	53	26	24	86	38	115	102	33
SLFNL1-AS1	0	0	0	0	1	0	0	0	0	0	1	0	0	0
SLFNL1	0	0	0	0	0	1	0	0	0	2	0	0	0	1
SCMH1	28	21	37	11	16	17	12	14	11	28	10	52	32	10
RPL23AP17	0	0	1	1	0	0	0	0	0	1	0	0	1	0
AC093151.3	0	0	0	0	0	0	0	0	0	0	0	0	1	0
AC093151.1	0	0	0	0	0	0	0	0	0	0	0	0	1	0
FOXO6	0	0	0	1	0	0	0	0	0	0	0	0	0	0
AC093151.2	0	0	0	0	0	0	0	0	0	0	0	0	0	0
RNA5SP45	0	0	0	0	0	0	0	0	0	0	0	0	0	0
EDN2	0	0	0	0	0	0	0	0	0	0	0	0	0	0
HIVEP3	0	0	0	0	1	0	0	0	1	1	0	1	1	0
AL445933.2	0	0	0	0	0	0	0	0	0	0	0	0	0	0
AL445933.1	0	0	0	0	0	0	0	0	0	0	0	0	0	0
HNRNPFP1	0	0	0	0	0	0	0	0	0	0	0	0	0	0
AC114492.1	0	0	0	0	0	0	0	0	0	0	0	0	0	0
GUCA2B	0	0	0	0	0	0	0	0	0	0	0	0	0	0
GUCA2A	0	0	0	0	0	0	0	0	0	0	0	0	0	0
FOXJ3	31	13	30	16	19	13	13	5	8	18	13	26	17	8
AC096540.1	0	0	0	0	0	0	0	0	0	0	0	0	0	0
RIMKLA	0	0	0	0	0	0	0	0	0	0	0	0	0	0
AL513331.1	0	0	0	0	1	0	0	0	1	0	0	0	0	0
ZMYND12	0	0	0	0	0	0	0	0	0	0	0	0	1	0
PPCS	88	46	53	33	56	35	36	30	23	75	26	81	64	18
CCDC30	0	0	0	0	0	0	1	0	0	0	1	2	0	0
AL445669.1	0	0	2	1	2	2	1	0	0	0	0	2	1	0
TMSB4XP1	0	0	0	0	0	0	0	0	0	0	0	0	0	0
RNU6-536P	0	0	0	0	0	0	0	0	0	0	0	0	0	0
AL445669.2	0	0	0	0	0	0	0	0	0	0	0	0	0	0
PPIH	159	91	119	81	84	56	64	56	47	131	51	186	155	26
AC098484.2	2	0	0	1	2	1	0	0	0	0	0	0	0	1
YBX1	2672	1392	2221	1538	1867	1676	1674	1233	1183	2764	1352	3083	2947	935
CLDN19	0	1	0	1	0	0	0	0	0	0	1	0	0	1
P3H1	42	17	42	22	30	29	24	27	24	54	22	48	47	16
C1orf50	13	6	0	4	6	8	4	4	2	12	4	6	11	2
AC098484.3	0	0	0	0	0	0	0	0	0	0	0	0	0	0
AC098484.1	0	0	0	0	0	0	0	0	0	0	0	0	0	0
TMEM269	0	0	0	0	0	1	1	0	0	0	0	1	0	0
SVBP	56	24	37	29	37	24	32	26	24	43	29	44	47	17
ERMAP	8	5	7	5	6	4	4	4	2	6	0	5	2	3
AL512353.1	4	0	6	2	1	1	3	1	0	2	0	2	2	0
ZNF691	14	10	16	8	10	8	11	5	3	13	2	12	14	5
AL512353.2	0	0	0	0	0	0	0	0	0	0	0	0	0	0
AL512353.3	0	0	0	0	0	0	0	0	0	0	0	0	0	0
ATP6V1E1P1	0	0	0	0	0	0	0	0	0	0	0	0	0	0
SLC2A1	43	20	28	48	66	61	67	33	41	53	36	56	41	32
AC099795.2	0	0	0	0	0	0	0	0	0	0	0	0	0	0
SLC2A1-AS1	0	0	0	1	0	1	1	1	0	0	0	0	0	0
AC099795.1	0	0	0	0	0	0	0	0	0	0	0	0	0	0
RNU6-880P	0	0	0	0	0	0	0	0	0	0	0	0	0	0
U6.1	0	0	0	0	0	0	0	0	0	0	0	0	0	0
AL161637.1	0	0	0	0	0	0	0	0	0	0	0	0	0	0
FAM183A	0	0	0	0	0	0	1	0	0	0	0	0	0	1
EBNA1BP2	349	184	235	102	126	111	131	99	62	333	78	383	333	61
MIR6733	0	0	0	0	0	0	0	0	0	0	0	0	0	0
CFAP57	0	0	0	0	0	0	0	0	0	0	0	0	1	0
RNA5SP46	0	0	0	0	0	0	0	0	0	0	0	0	0	0
TMEM125	0	0	0	0	0	0	0	0	0	0	0	0	0	0
C1orf210	0	0	0	0	0	0	0	0	0	0	0	0	0	0
TIE1	0	0	0	0	0	0	0	0	0	0	0	0	0	0
MPL	0	0	0	0	0	0	0	0	0	0	0	0	0	0
AL139289.2	0	0	0	0	1	0	0	1	1	0	0	1	2	0
CDC20	229	90	150	80	110	81	98	75	57	180	59	167	185	43
ELOVL1	73	29	63	40	49	39	46	18	32	60	37	73	70	24
MIR6734	0	0	0	0	0	0	0	0	0	0	0	0	0	0
MED8	62	29	47	28	36	25	25	27	21	66	18	62	62	15
AL139289.1	0	0	0	0	0	0	0	0	0	0	0	0	0	0
SZT2	5	11	13	13	19	5	4	10	9	6	8	11	12	8
SZT2-AS1	0	0	0	0	0	0	0	0	0	0	0	0	0	0
MIR6735	0	0	0	0	0	0	0	0	0	0	0	0	0	0
HYI	6	3	6	7	11	4	4	2	6	4	3	2	8	2
HYI-AS1	0	0	0	0	0	0	0	0	0	0	0	0	0	0
PTPRF	1	1	0	0	0	0	0	0	0	1	1	1	0	0
KDM4A	15	11	17	17	12	22	14	13	10	9	10	16	17	7
KDM4A-AS1	6	1	7	1	7	2	4	2	1	5	1	8	2	2
ST3GAL3	30	13	27	30	33	26	21	15	4	12	6	14	12	4
AL451062.1	0	0	0	0	0	0	1	0	0	0	0	0	0	0
U6.2	0	0	0	0	0	0	0	0	0	0	0	0	0	0
AL451062.2	0	0	0	0	0	0	0	0	0	0	0	0	0	0
MIR6079	0	0	0	0	0	0	0	0	0	0	0	0	0	0
SHMT1P1	0	0	0	0	0	0	0	0	0	0	0	0	0	0
ARTN	13	14	14	10	12	8	7	11	4	13	10	22	16	12
AL357079.1	1	0	1	1	0	1	0	0	0	0	0	1	0	1
IPO13	23	21	30	14	22	18	13	8	17	36	15	25	21	20
DPH2	91	38	75	21	21	21	22	18	10	83	10	98	92	10
ATP6V0B	1011	463	731	531	659	585	644	400	401	973	452	1128	1001	330
B4GALT2	34	21	36	14	14	14	9	7	14	37	12	46	35	8
CCDC24	1	0	2	1	1	1	1	1	1	0	0	1	2	1
SLC6A9	1	1	0	1	0	0	0	0	1	1	0	1	1	0
AL139220.2	0	0	0	0	0	0	0	0	0	0	0	0	0	0
AL139220.1	0	0	0	0	0	0	0	0	0	0	0	0	0	0
KRT8P47	0	0	0	0	0	0	0	0	0	0	0	0	0	0
RN7SL479P	0	0	0	0	0	0	0	0	0	0	0	0	0	0
KLF17	0	0	0	0	0	0	0	0	0	0	0	0	0	0
AL356653.1	37	16	22	21	24	13	21	14	11	15	11	22	23	8
KLF18	0	0	0	0	0	0	0	0	0	0	0	0	0	0
AL359839.1	0	0	0	0	0	0	0	0	0	0	0	0	0	0
Y_RNA.20	0	0	0	0	0	0	0	0	0	0	0	0	0	0
OOSP1P1	0	0	0	0	0	0	0	0	0	0	0	0	0	0
AL035417.1	0	0	0	0	0	0	0	0	0	0	0	0	0	0
AL035417.2	0	0	0	0	0	0	0	0	0	0	0	0	0	0
DMAP1	44	32	34	34	44	43	36	30	23	36	28	57	48	23
ERI3	75	41	56	21	28	26	23	18	10	84	26	95	66	19
ERI3-IT1	0	0	0	0	0	0	0	0	0	0	0	0	0	0
RNU6-369P	0	0	0	0	0	0	0	0	0	0	0	0	0	0
RNF220	57	25	47	57	39	34	41	30	24	48	33	63	55	20
MIR5584	0	0	0	0	0	0	0	0	0	0	0	0	0	0
TMEM53	17	8	18	17	16	11	12	10	11	15	12	19	21	11
C1orf228	291	237	332	287	421	242	293	237	168	352	210	349	368	183
RNU5F-1	0	0	0	0	0	0	0	0	0	0	0	0	1	0
RNU5D-1	0	0	0	0	0	0	0	0	0	0	0	0	0	0
KIF2C	73	35	61	63	75	73	80	40	35	75	50	81	89	29
AL592166.1	0	0	1	0	0	0	0	0	1	0	0	0	0	0
RPS8	5884	3198	4859	3801	4169	3592	3925	2861	2722	5500	3082	6117	6409	2072
SNORD55	0	0	0	0	0	0	0	0	0	0	0	0	0	0
SNORD46	0	0	0	0	0	0	0	0	0	0	0	0	0	0
SNORD38A	0	0	0	0	0	0	0	0	0	0	0	0	0	0
SNORD38B	0	0	0	0	0	0	0	0	0	0	0	0	0	0
SNORD38B.1	0	0	0	0	0	0	0	0	0	0	0	0	0	0
RPS15AP11	3	4	5	7	1	0	2	1	4	4	0	7	5	0
BEST4	1	0	1	0	1	0	0	0	1	0	0	0	1	1
PLK3	20	12	22	11	14	14	12	12	10	20	13	19	14	7
TCTEX1D4	0	0	0	0	0	0	0	0	0	0	0	0	0	0
BTBD19	1	0	3	3	3	4	4	1	2	4	3	0	3	1
PTCH2	1	0	0	0	0	0	0	0	0	2	0	1	1	0
RNU5E-6P	0	0	0	0	0	0	0	0	0	0	0	0	0	0
AL136380.1	0	0	0	0	0	0	1	0	0	1	1	0	0	0
EIF2B3	96	29	98	36	65	41	46	39	23	106	33	107	106	29
RNA5SP47	0	0	0	0	0	0	0	0	0	0	0	0	0	0
CCNB1IP1P1	0	0	0	0	0	0	0	0	0	0	0	0	0	0
AL136380.2	0	0	0	0	0	0	0	0	0	1	0	0	0	0
MRPS17P1	0	0	0	0	0	0	0	0	0	0	0	0	0	0
HECTD3	18	6	14	15	16	14	13	7	4	17	10	21	18	7
UROD	103	43	77	73	85	65	87	47	48	77	61	106	72	39
ZSWIM5	0	0	0	0	0	0	0	0	0	0	0	0	0	0
OSTCP5	0	0	0	0	0	0	0	0	0	0	0	0	0	0
LINC01144	0	0	1	1	1	0	0	0	0	1	0	1	0	0
HPDL	72	23	45	5	8	3	8	8	6	39	4	43	48	2
MUTYH	10	4	10	3	9	12	12	9	4	6	6	12	20	1
TOE1	35	21	31	17	16	10	14	5	7	23	9	34	27	8
TESK2	2	4	2	0	1	2	1	3	0	1	2	3	0	0
AL451136.1	0	0	0	0	0	0	0	0	0	0	0	0	0	0
CCDC163	0	1	4	0	0	2	0	0	2	2	0	3	0	0
MMACHC	10	6	7	9	4	8	7	6	2	13	1	12	16	3
PRDX1	1209	618	999	992	1242	1038	1151	649	692	1162	730	1363	1326	494
HMGB1P48	0	0	0	0	0	0	0	0	0	0	0	0	0	0
AKR1A1	285	159	228	220	289	205	275	164	160	288	168	300	284	128
AL355480.3	0	0	0	0	0	0	0	0	0	0	0	0	0	0
AL355480.1	0	0	0	0	0	0	0	0	0	0	0	0	0	0
NASP	335	183	325	177	154	164	184	115	101	345	110	423	331	91
AL355480.2	0	0	0	0	0	0	0	0	0	0	0	0	0	0
AL355480.4	0	0	0	0	0	0	0	0	0	0	0	0	0	0
CCDC17	1	0	1	0	0	0	0	2	0	1	1	2	1	0
GPBP1L1	70	28	49	31	49	39	43	27	23	64	28	67	57	18
RPS15AP10	0	1	0	1	1	0	2	1	0	0	1	1	0	0
AL604028.2	0	0	0	0	0	0	0	0	0	0	0	0	0	0
TMEM69	70	47	54	23	20	31	23	20	28	51	24	80	52	22
IPP	0	0	2	0	1	1	1	1	0	1	0	0	0	0
AL604028.1	0	0	0	1	0	0	1	1	0	0	0	0	1	0
AL603882.1	0	0	0	0	0	0	0	0	0	0	0	0	0	0
MAST2	9	8	8	9	13	7	11	9	8	9	5	11	5	6
TMA16P2	1	0	0	0	0	0	0	0	0	0	0	0	0	0
PIK3R3	5	1	5	3	5	3	1	4	5	4	5	8	5	5
AL358075.4	0	0	0	0	0	0	0	0	0	0	0	0	0	0
AL358075.1	0	0	0	0	0	0	0	0	0	0	0	0	0	0
AL358075.3	0	0	1	0	0	0	0	0	0	0	1	0	0	0
AL358075.2	0	0	0	0	0	0	0	0	1	0	0	0	0	0
TSPAN1	0	0	0	0	0	0	0	0	0	0	0	0	0	0
AL672043.1	0	0	0	0	0	0	0	0	0	0	0	0	0	0
POMGNT1	20	5	12	21	17	14	15	5	17	10	9	14	16	8
LURAP1	0	0	0	0	0	0	0	0	0	0	0	1	0	1
RAD54L	50	31	38	37	31	24	37	21	14	44	16	49	39	14
LRRC41	35	12	34	30	31	38	39	24	24	35	20	42	40	23
UQCRH	1651	890	1336	1032	1191	1019	1130	739	675	1545	715	1661	1718	558
NSUN4	54	21	36	28	31	26	25	19	24	44	15	47	37	14
AL122001.1	0	0	0	0	0	0	0	0	0	0	0	0	0	0
FAAH	73	39	63	44	44	47	52	42	33	68	38	86	60	32
FAAHP1	0	0	0	0	2	1	0	0	1	0	1	1	0	0
LINC01398	0	0	0	0	0	0	0	0	0	0	0	0	0	0
DMBX1	0	0	0	0	0	0	0	0	0	0	0	0	0	0
AL136373.1	0	0	0	0	0	0	0	0	0	0	0	0	0	0
MKNK1-AS1	0	0	0	0	0	0	0	0	0	0	0	0	0	0
KNCN	0	0	0	0	0	0	0	0	0	0	0	0	0	0
MKNK1	79	36	62	42	76	45	64	58	60	59	57	77	70	48
MOB3C	1	1	4	5	5	4	3	3	2	3	6	1	2	0
ATPAF1	22	13	15	21	19	29	22	13	11	17	20	14	16	7
NENFP1	0	0	0	0	0	0	0	0	0	0	0	0	0	0
TEX38	0	0	0	0	0	0	0	0	0	1	0	0	1	0
EFCAB14-AS1	0	0	0	0	0	0	0	0	0	0	0	0	0	0
EFCAB14	18	19	23	13	35	15	24	15	16	24	12	35	34	12
AL593856.1	0	0	0	0	0	0	0	0	0	0	0	0	0	0
CYP4B1	0	0	0	0	0	0	0	0	0	0	0	0	0	0
CYP4Z2P	0	0	0	0	0	0	0	0	0	0	0	0	0	0
AL731892.1	0	0	0	0	0	0	0	0	0	0	0	0	0	0
CYP4A11	0	0	0	0	0	0	0	0	0	0	0	0	0	0
CYP4A26P	0	0	0	0	0	0	0	0	0	0	0	0	0	0
CYP4A43P	0	0	0	0	0	0	0	0	0	0	0	0	0	0
CYP4A27P	0	0	0	0	0	0	0	0	0	0	0	0	0	0
CYP4A44P	0	0	0	0	0	0	0	0	0	0	0	0	0	0
CYP4X1	0	0	0	0	0	0	0	0	0	0	0	0	0	0
CYP4Z1	0	0	0	0	0	0	0	0	0	0	0	0	0	0
AL450996.1	0	0	0	0	0	0	0	0	0	0	0	0	0	0
CYP4A22-AS1	0	0	0	0	0	0	1	0	1	0	1	0	0	0
CYP4A22	0	0	0	0	0	0	0	0	0	0	0	0	0	0
MTND1P34	0	0	0	0	0	0	0	0	0	0	0	0	0	0
LINC00853	0	0	0	0	0	0	1	0	0	0	0	0	0	0
PDZK1IP1	0	0	0	0	0	0	0	0	0	0	0	0	0	0
TAL1	0	0	0	0	0	1	0	0	0	0	0	0	0	0
AL135960.1	0	0	0	0	0	0	0	0	0	0	0	0	0	0
STIL	24	3	18	9	15	10	11	9	7	29	6	34	21	5
CMPK1	80	49	66	64	73	74	68	55	51	93	58	94	71	54
LINC01389	0	0	0	0	0	0	0	0	0	0	0	0	0	0
FOXE3	0	0	0	0	0	0	0	0	0	0	0	0	0	0
FOXD2-AS1	5	3	5	5	6	1	3	4	0	10	1	4	6	4
FOXD2	2	0	1	0	0	1	2	2	2	0	2	2	2	2
AL356458.1	0	0	0	0	0	0	0	0	0	0	0	0	0	0
RPL21P24	0	0	0	0	0	0	0	0	0	0	0	0	0	0
ATP6V0E1P4	0	0	0	0	0	0	0	0	0	0	0	0	0	0
LINC01738	0	0	0	0	0	0	0	0	0	0	0	0	0	0
TRABD2B	0	0	0	0	0	0	0	0	0	0	0	0	0	0
AL691459.1	0	0	0	0	0	0	0	0	0	0	0	0	0	0
AC096541.1	0	0	0	0	0	0	0	0	0	0	0	0	0	0
AL356289.1	0	0	0	0	0	0	0	0	0	0	0	0	0	0
AL356289.2	0	0	0	0	0	0	0	0	0	0	0	0	0	0
CYP46A4P	0	0	0	0	0	0	0	0	0	0	0	0	0	0
SKINT1L	0	0	0	0	0	0	0	0	0	0	0	0	0	0
AL356289.3	0	0	0	0	0	0	0	0	0	0	0	0	0	0
AL109659.1	0	0	0	0	0	0	0	0	0	0	0	0	0	0
SLC5A9	0	0	0	0	0	0	0	0	0	0	0	0	0	0
AL109659.2	0	0	0	0	0	0	0	0	0	0	0	0	0	0
AL109659.3	0	0	0	0	0	0	0	0	0	0	0	0	0	0
SPATA6	0	0	0	0	1	0	0	0	0	0	0	1	0	0
PPP1R8P1	0	0	0	0	0	0	0	0	0	0	0	0	0	0
RNU6-723P	0	0	0	0	0	0	0	0	0	0	0	0	0	0
AL356968.2	0	0	0	0	0	0	0	0	0	0	0	0	0	0
RNU4-61P	0	0	0	0	0	0	0	0	0	0	0	0	0	0
AL356968.1	1	0	0	0	0	0	0	0	0	0	0	0	0	0
AGBL4	0	0	0	0	0	0	0	0	0	0	0	0	0	0
BEND5	0	0	0	0	0	0	0	1	0	0	0	0	0	0
AC092264.1	0	0	0	0	0	0	0	0	0	0	0	0	0	0
AL590432.1	0	0	0	0	0	0	0	0	0	0	0	0	0	0
AGBL4-IT1	0	0	0	0	0	0	0	0	0	0	0	0	0	0
AL390023.1	0	0	0	0	0	0	0	0	0	0	0	0	0	0
ZNF859P	0	0	0	0	0	0	0	0	0	0	0	0	0	0
AL645730.1	0	0	0	0	0	0	0	0	0	0	0	0	0	0
MTND2P29	0	0	0	0	0	0	0	0	0	0	0	0	0	0
ELAVL4	0	0	0	0	0	0	0	0	0	1	0	0	0	0
AL583843.1	0	0	0	0	0	0	0	0	0	0	0	0	0	0
AL592182.2	0	0	0	0	0	0	0	0	0	0	0	0	0	0
AL592182.1	0	0	0	0	0	0	0	0	0	0	0	0	0	0
AL596275.2	0	0	0	0	0	0	0	0	0	0	0	0	0	0
AL592182.3	0	0	0	0	0	0	0	0	0	0	0	0	0	0
AL596275.1	0	0	0	0	0	1	0	2	0	0	0	1	1	0
HMGB1P45	0	0	0	0	0	0	0	0	0	0	0	0	0	0
FCF1P6	0	0	0	0	0	0	0	0	0	0	0	0	0	0
DMRTA2	0	0	0	0	0	0	0	0	0	0	0	0	0	0
AL049637.2	0	0	0	0	0	0	0	0	0	0	0	0	0	0
FAF1	54	21	42	28	41	32	33	22	15	54	19	65	39	10
AL049637.1	0	0	0	0	0	0	0	0	0	0	0	0	0	0
RNU6-1026P	0	0	0	0	0	0	0	0	0	0	0	0	0	0
PHBP12	0	0	0	0	0	0	0	0	0	0	0	0	0	0
MRPS6P2	0	0	0	0	0	0	0	0	0	0	0	0	0	0
CDKN2C	128	60	114	64	93	77	96	66	62	131	46	141	137	30
MIR4421	0	0	0	0	0	0	0	0	0	0	0	0	0	0
MIR6500	0	0	0	0	0	0	0	0	0	0	0	0	0	0
C1orf185	0	0	0	0	0	0	0	0	0	0	0	0	0	0
Y_RNA.21	0	0	0	0	0	0	0	0	0	0	0	0	0	0
CFL1P2	0	0	0	0	0	0	0	0	1	1	0	0	0	0
LINC01562	0	0	1	1	0	0	0	0	0	0	0	0	0	0
RNF11	21	11	35	18	24	22	16	10	12	28	15	37	20	9
AL162430.1	0	1	1	1	2	1	0	2	0	0	0	0	1	0
AL162430.2	0	0	0	0	0	0	0	0	0	0	0	0	0	0
TTC39A	0	0	0	0	0	0	0	0	0	0	0	0	0	0
TTC39A-AS1	0	0	0	0	0	0	0	0	0	0	0	0	0	0
EPS15	25	16	34	16	16	11	15	9	4	25	9	29	15	8
AL671986.1	0	0	0	0	0	0	0	0	0	0	0	0	0	0
RNU6-877P	0	0	0	0	0	0	0	0	0	0	0	0	0	0
AC104170.2	0	0	0	0	0	0	0	0	0	0	0	0	0	0
AC104170.1	0	0	0	0	0	0	0	0	0	0	0	0	0	0
RNU6-1281P	0	0	0	0	0	0	0	0	0	0	0	0	0	0
CALR4P	0	0	0	0	0	0	0	0	0	0	0	0	0	0
OSBPL9	45	26	37	29	32	30	35	23	16	30	27	47	50	14
GAPDHP51	0	0	0	0	1	0	0	0	0	0	0	0	0	0
SLC25A6P3	0	0	0	0	0	0	0	0	0	0	0	0	0	0
SNORA26	0	0	0	0	0	0	0	0	0	0	0	0	0	0
NRDC	62	40	67	42	59	37	37	44	24	65	31	93	73	22
AL050343.1	0	0	0	0	0	0	0	0	0	1	0	0	0	0
AL050343.2	0	0	0	0	0	1	1	0	0	0	0	0	0	0
MIR761	0	0	0	0	0	0	0	0	0	0	0	0	0	0
TSEN15P2	0	0	0	0	0	0	0	0	0	0	0	0	0	0
RAB3B	0	0	1	0	1	0	0	1	0	0	0	0	0	0
RNA5SP48	0	0	0	0	0	0	0	0	0	0	0	0	0	0
AL445685.2	3	0	0	0	0	0	1	0	0	0	0	0	1	0
RN7SL290P	0	0	0	0	0	0	0	0	0	0	0	0	0	0
TXNDC12	93	34	67	32	63	41	53	14	30	86	33	106	81	26
KTI12	39	19	34	14	18	13	14	14	8	42	8	38	37	7
AL445685.1	0	0	0	0	0	0	0	0	0	0	0	0	0	0
TXNDC12-AS1	0	0	0	0	0	0	0	0	0	0	0	0	0	0
BTF3L4	94	64	96	67	68	49	67	49	39	111	41	149	127	29
ZFYVE9	0	0	1	1	0	1	0	0	0	0	0	0	1	0
RN7SL788P	0	0	0	0	0	0	0	0	0	0	0	0	0	0
AL139156.2	0	0	0	0	0	0	0	0	0	0	0	0	0	0
AL139156.1	0	0	0	0	0	0	0	0	0	0	0	0	0	0
PDCL3P6	0	0	0	0	0	0	0	0	0	0	0	0	0	0
AL139156.3	0	0	0	0	0	0	0	0	0	0	0	0	0	0
DNAJC19P7	0	0	0	0	0	0	0	0	0	0	0	0	0	0
ANAPC10P1	0	0	0	0	0	0	0	0	0	0	0	0	0	0
CC2D1B	13	8	10	11	14	6	9	6	8	14	7	12	3	4
AL513218.1	0	0	0	0	0	0	0	0	0	0	0	0	0	0
PLA2G12AP1	0	0	0	0	0	0	0	0	0	0	0	0	0	0
ORC1	50	31	33	27	46	25	31	19	18	39	23	61	33	12
PRPF38A	90	39	83	52	57	49	67	30	48	60	48	98	85	31
ZCCHC11	23	17	17	16	18	14	14	14	12	15	11	14	18	8
AL591167.1	0	0	0	0	0	0	0	0	0	0	0	0	0	0
EEF1GP7	0	0	0	0	0	0	0	0	0	0	0	0	0	0
GPX7	57	26	38	15	18	25	23	13	18	63	17	61	55	11
FAM159A	87	33	49	34	55	33	37	28	14	61	29	70	65	18
COA7	48	24	28	15	24	15	26	20	15	47	12	62	44	11
NDUFS5P3	1	0	0	0	1	0	0	0	0	0	0	0	0	0
RN7SL62P	0	0	0	0	0	0	0	0	0	0	0	0	0	0
ZYG11B	8	3	4	4	7	13	8	3	5	7	2	14	15	1
RNU2-30P	0	0	0	0	0	0	0	0	0	0	0	0	1	0
RPS13P2	20	5	8	11	7	7	5	3	8	12	6	18	9	2
RNU6-969P	0	0	0	0	0	0	0	0	0	0	0	0	0	0
ZYG11A	4	6	11	1	6	1	6	2	3	3	2	6	5	3
AC099677.4	0	0	0	0	0	0	0	0	0	0	0	0	0	0
ECHDC2	13	11	10	12	12	6	9	12	7	6	6	11	9	5
AC099677.1	0	0	0	0	0	0	0	0	1	1	0	0	0	0
AC099677.2	4	0	6	3	0	1	4	2	0	1	0	2	1	0
SCP2	102	55	81	65	84	61	81	37	40	90	50	108	106	22
MIR1273F	0	0	0	0	0	0	0	0	0	0	0	0	0	0
MIR5095	0	0	0	0	0	0	0	0	0	0	0	0	0	0
MIR1273G	0	0	0	0	0	0	0	0	0	0	0	0	0	0
AC099677.3	1	0	0	0	0	0	0	1	0	0	0	0	0	0
AL445183.3	0	0	0	0	0	0	0	0	0	0	0	0	0	0
TUBBP10	0	0	0	0	0	0	0	0	0	0	0	0	0	0
PODN	0	0	0	0	0	0	1	0	0	0	0	0	0	0
AL445183.1	0	0	0	0	0	0	0	0	0	0	0	0	0	0
HIGD1AP11	0	0	0	0	1	0	0	0	0	0	0	0	0	0
SLC1A7	0	1	1	0	0	0	0	0	0	0	0	1	0	0
AL445183.2	0	0	0	0	0	0	0	0	0	0	0	0	0	0
AL606760.4	0	0	0	0	0	0	0	0	0	0	0	0	0	0
CPT2	22	4	19	7	15	9	7	8	7	20	10	20	21	3
AL606760.2	0	0	0	0	0	0	0	0	0	0	0	0	0	0
C1orf123	70	30	58	49	56	43	55	27	39	67	31	64	66	19
AL606760.3	0	0	0	0	0	0	0	0	0	0	1	0	0	0
MAGOH	118	51	100	71	98	59	94	44	47	113	44	154	106	31
AL606760.1	0	0	0	0	0	1	0	0	0	1	0	0	0	0
LRP8	44	20	35	9	17	8	8	10	9	18	5	45	27	10
AL355483.4	0	0	0	0	0	0	0	0	0	0	0	0	0	0
AL355483.2	0	0	0	0	0	0	0	0	0	0	0	0	0	0
AL355483.1	1	0	0	0	0	0	0	0	0	0	0	0	0	0
AL355483.3	0	0	0	0	0	0	0	0	0	0	0	0	0	0
LINC01771	0	1	0	0	0	0	1	0	0	0	0	0	0	1
AC119428.1	0	0	0	0	0	0	0	0	0	0	0	0	0	0
AC119428.2	3	0	0	0	0	0	0	1	0	0	0	0	2	0
SLC25A3P1	0	0	0	0	0	0	0	0	0	0	0	0	0	0
DMRTB1	0	0	0	0	0	0	0	0	0	0	0	0	0	0
GLIS1	0	0	0	0	0	0	0	0	0	0	0	0	0	0
RNU7-95P	0	0	0	0	0	0	0	0	0	0	0	0	0	0
NDC1	65	25	43	26	42	24	23	11	20	55	10	61	60	16
SNORA58	0	0	0	0	0	0	0	0	0	0	0	0	0	0
AL049745.1	0	0	0	2	0	0	0	0	0	0	0	0	0	0
YIPF1	17	13	15	7	10	18	13	13	10	31	13	21	15	11
DIO1	0	0	0	0	0	0	0	0	0	0	0	0	0	0
HSPB11	149	65	138	128	167	129	146	90	95	143	82	136	147	72
LRRC42	16	5	7	11	7	6	10	5	2	9	9	9	10	7
HNRNPA3P12	0	0	0	0	0	0	0	0	0	0	0	0	0	0
LDLRAD1	0	0	0	0	0	0	0	0	0	0	0	0	0	0
TMEM59	233	92	166	139	185	179	187	99	123	225	115	251	248	90
AL353898.3	1	0	0	0	0	0	0	0	1	0	0	0	0	0
TCEANC2	14	7	9	7	5	4	8	1	4	8	4	10	11	3
MIR4781	0	0	0	0	0	0	0	0	0	0	0	0	0	0
AL353898.1	0	0	0	0	1	0	0	1	0	0	0	0	1	0
AL353898.2	0	0	0	0	0	0	0	0	0	0	0	0	0	0
AL357673.1	0	0	1	0	0	0	0	0	0	0	0	0	0	0
CDCP2	0	0	0	0	0	0	0	0	0	0	0	0	0	0
AL357673.2	0	0	0	0	0	0	0	0	0	0	0	0	0	0
CYB5RL	12	4	7	5	4	10	9	6	7	11	3	14	9	5
MRPL37	406	207	330	186	236	216	232	137	148	419	151	438	383	90
SSBP3	38	20	32	26	28	21	22	29	12	32	22	38	28	18
SSBP3-AS1	0	0	0	0	0	0	0	0	0	0	0	0	0	0
AL161644.1	0	0	0	0	0	0	0	0	0	0	0	0	0	0
AL035415.1	0	0	0	0	0	0	0	0	0	0	0	0	0	0
AC099796.1	0	0	0	0	0	0	0	0	0	0	0	0	0	0
AC099796.2	0	0	0	0	0	0	1	0	0	0	0	0	1	0
HNRNPA1P63	0	0	0	0	0	0	0	0	0	0	0	0	0	0
ACOT11	3	2	4	0	3	0	3	3	2	3	2	2	2	1
FAM151A	0	0	0	0	0	0	0	0	0	0	0	0	0	0
AL590093.1	0	0	0	0	0	0	0	0	0	0	0	0	0	0
MROH7	0	0	0	0	0	0	0	0	0	0	0	0	0	0
MROH7-TTC4	0	0	0	0	0	0	0	0	0	0	0	0	0	0
TTC4	1	3	1	2	2	2	2	0	1	2	0	2	5	0
PARS2	2	2	1	3	2	2	4	1	4	2	2	10	3	1
TTC22	0	0	0	0	0	0	0	0	0	0	0	0	0	0
AC096536.2	0	0	0	0	0	0	0	0	0	0	0	0	0	0
LEXM	0	0	0	0	0	0	0	0	0	0	0	0	0	0
DHCR24	68	35	56	42	67	43	48	30	35	61	41	65	59	24
AC096536.3	0	0	0	0	0	0	0	0	0	0	0	0	0	0
AC096536.1	0	1	0	0	0	0	0	0	0	0	0	1	0	0
AL590440.2	0	0	0	0	1	0	0	0	0	0	0	0	0	1
TMEM61	0	0	0	0	0	0	0	0	0	0	0	0	0	0
AL590440.1	0	0	0	0	0	0	0	0	0	0	0	0	0	0
BSND	0	0	0	0	0	0	0	0	0	0	0	0	0	0
PCSK9	0	0	0	0	0	0	0	0	0	0	0	0	0	0
USP24	12	15	21	9	19	21	18	13	12	23	11	23	19	9
MIR4422HG	0	0	0	0	0	0	0	0	0	0	0	0	0	0
GYG1P3	0	0	0	0	0	0	0	0	0	0	0	0	0	0
MIR4422	0	0	0	0	0	0	0	0	0	0	0	0	0	0
GOT2P1	0	0	0	0	0	0	0	0	0	0	0	0	0	0
MTCO2P34	0	0	0	0	0	0	0	0	0	0	0	0	0	0
RN7SKP291	0	0	0	0	0	0	0	0	0	0	0	0	0	0
RNU6-830P	0	0	0	0	0	0	0	0	0	0	0	0	0	0
Y_RNA.22	0	0	0	0	0	0	0	0	0	0	0	0	0	0
AL603840.1	0	0	0	0	0	0	0	0	0	0	0	0	0	0
LINC01753	0	0	0	0	0	0	0	0	0	0	0	0	0	0
PIGQP1	0	0	0	0	0	0	0	0	0	0	0	0	0	0
LINC01755	0	0	0	0	0	0	0	0	0	0	0	0	0	0
AL353681.1	0	0	0	0	0	0	0	0	0	0	0	0	0	0
AC119674.1	0	0	0	0	0	0	0	0	0	0	0	0	0	0
AC119674.2	0	0	0	0	0	0	0	0	0	0	0	0	0	0
RPSAP20	0	0	0	0	0	0	0	0	0	0	0	0	0	0
LINC01767	0	0	0	0	0	0	0	0	0	0	0	0	0	0
PLPP3	0	0	0	0	0	0	0	0	0	0	0	0	0	0
RPL21P23	0	0	0	0	0	0	0	0	0	0	0	0	0	0
RPL23AP85	0	0	0	0	0	0	0	0	0	0	0	0	0	0
AC099789.1	0	0	0	1	0	0	0	1	0	0	1	0	0	0
PRKAA2	0	0	0	0	0	0	0	0	0	0	0	0	0	0
FYB2	0	0	0	0	0	0	0	0	0	0	0	0	0	0
AL360295.1	0	0	0	0	0	0	0	0	0	0	0	0	0	0
C8A	0	0	0	0	0	0	0	0	0	0	0	0	0	0
C8B	0	0	0	0	0	0	0	0	0	0	0	0	0	0
AL161740.1	0	0	0	0	0	0	0	0	0	0	0	0	0	0
DAB1	0	0	0	0	0	0	0	0	0	0	0	0	0	0
AL390243.1	0	0	0	0	0	0	0	0	0	0	0	0	0	0
RPS20P5	0	0	1	0	1	0	0	0	0	0	0	2	0	1
DAB1-AS1	0	0	0	0	0	0	0	0	0	0	0	0	0	0
HNRNPA1P6	0	2	0	0	0	0	0	0	0	1	0	1	0	0
RPS26P15	0	0	0	0	0	0	0	1	1	0	0	0	0	0
AL445193.2	0	0	0	0	0	0	0	0	0	0	0	0	0	0
AL445193.1	0	0	0	0	0	0	0	0	0	0	0	0	0	0
AL357373.1	0	0	0	0	0	0	0	0	0	0	0	0	0	0
OMA1	13	2	7	2	2	4	6	2	2	9	1	10	7	1
AL035411.2	0	0	0	0	0	0	0	0	0	0	0	0	0	0
RN7SL713P	0	0	0	0	0	0	0	0	0	0	0	0	0	0
TACSTD2	0	0	0	0	0	0	0	0	0	0	0	0	0	0
AL035411.1	0	0	0	0	0	1	0	0	0	0	0	0	2	0
MYSM1	39	15	37	17	23	8	16	12	7	12	11	30	20	12
AL136985.3	0	0	0	0	0	0	0	0	0	0	0	0	0	0
JUN	5	2	5	0	2	0	2	3	1	3	3	0	3	3
LINC01135	0	0	0	0	0	0	0	0	0	0	0	0	0	0
AL136985.2	0	0	0	0	0	0	0	0	0	0	0	0	0	0
AL136985.1	0	0	0	0	0	0	0	0	0	0	0	0	0	0
AC105277.1	0	0	0	0	0	0	0	0	0	0	0	0	0	0
LINC01358	0	0	0	0	0	0	0	0	0	0	0	0	0	0
PHBP3	1	0	1	2	1	0	0	1	0	1	1	0	1	0
AL592431.2	0	0	0	0	0	0	0	0	0	0	0	0	0	0
AL592431.1	0	0	0	0	0	0	0	0	0	0	0	0	0	0
HSD52	0	0	0	0	0	0	0	0	0	0	0	0	0	0
AC093424.1	0	0	0	0	0	0	0	0	0	0	0	0	0	0
FGGY	5	1	4	3	6	3	2	0	1	2	0	2	2	1
MIR4711	0	0	0	0	0	0	0	0	0	0	0	0	0	0
AL035416.1	0	0	0	0	0	0	0	0	0	0	0	0	0	0
HOOK1	0	0	0	0	0	0	0	0	0	0	0	0	0	0
CYP2J2	0	0	0	0	1	0	0	0	0	0	0	0	0	0
RN7SL475P	0	0	0	0	0	0	0	0	0	0	0	0	0	0
C1orf87	0	0	0	0	0	0	0	0	0	0	0	0	0	0
PGBD4P8	0	0	0	0	0	0	0	0	0	0	0	0	0	0
AC097066.1	0	0	0	0	0	0	0	0	0	0	0	0	0	0
LINC01748	0	0	0	0	0	0	0	0	0	0	0	0	0	0
AC099792.1	0	0	0	0	0	0	0	0	0	0	0	0	0	0
NFIA	3	0	0	0	0	0	0	0	1	1	1	1	1	0
NFIA-AS2	0	0	0	0	0	0	0	0	0	0	0	0	0	0
AC096947.1	0	0	0	0	0	0	0	0	0	0	0	0	0	0
NFIA-AS1	0	0	0	0	0	0	0	0	0	0	0	0	0	0
AC099791.1	0	0	0	0	0	0	0	0	0	0	0	0	0	0
TM2D1	35	26	38	22	28	27	24	11	23	36	10	41	30	11
AC099791.2	0	0	0	0	0	0	0	0	0	0	0	0	0	0
PATJ	0	0	1	0	0	0	0	0	0	0	0	1	0	0
RNU6-414P	0	0	0	0	0	0	0	0	0	0	0	0	0	0
RNU6-1177P	0	0	0	0	0	0	0	0	0	0	0	0	0	0
LAMTOR5P1	0	0	0	0	0	0	0	0	0	0	0	0	0	0
RN7SL180P	0	0	0	0	0	0	0	0	0	0	0	0	0	0
MIR3116-1	0	0	0	0	0	0	0	0	0	0	0	0	0	0
MIR3116-2	0	0	0	0	0	0	0	0	0	0	0	0	0	0
PIGPP2	0	0	0	0	0	0	0	0	0	0	0	0	0	0
RPS15AP7	0	0	0	0	1	0	0	0	0	0	0	0	0	0
L1TD1	0	0	0	0	0	1	0	0	0	0	0	0	0	0
AL162739.1	0	1	0	0	0	1	0	0	0	0	0	0	0	0
Y_RNA.23	0	0	0	0	0	0	0	0	0	0	0	0	0	0
KANK4	0	0	0	0	0	0	0	0	0	0	0	0	0	0
RNU6-371P	0	0	0	0	0	0	0	0	0	0	0	0	0	0
USP1	58	25	43	37	31	32	32	21	20	56	22	53	43	22
DOCK7	13	2	7	9	15	6	10	11	5	10	9	13	11	5
AL451044.1	1	0	0	0	0	0	0	0	0	0	0	1	0	0
ANGPTL3	0	0	0	0	0	0	0	0	0	0	0	0	0	0
AL138847.2	0	0	0	0	0	0	0	0	0	0	0	0	0	0
AL138847.1	1	0	2	1	0	0	0	0	0	2	0	1	0	0
AC103923.1	0	0	0	0	0	0	0	0	0	0	0	0	0	0
ATG4C	17	9	13	8	9	9	8	2	9	15	9	21	19	6
AC099794.1	0	0	0	0	0	0	0	0	0	0	0	0	0	0
AC099794.2	0	0	0	0	0	0	0	0	0	0	0	0	0	0
LINC01739	0	0	0	0	0	0	0	0	0	0	0	0	0	0
AL162400.1	0	0	0	0	0	0	0	0	0	0	0	0	0	0
AL162400.2	0	0	0	0	0	0	0	0	0	0	0	0	0	0
AC096543.1	0	0	0	0	0	0	0	0	0	0	0	0	0	0
LINC00466	0	0	0	0	0	0	0	0	0	0	0	0	0	0
RNA5SP49	0	0	0	0	0	0	0	0	0	0	0	0	0	0
AC096543.2	0	0	0	0	0	0	0	0	0	0	0	0	0	0
RPSAP65	0	0	0	0	0	0	0	0	0	0	0	0	0	0
FOXD3-AS1	0	0	0	0	0	0	0	0	0	0	0	0	0	0
FOXD3	0	0	0	0	0	0	0	0	0	0	0	0	0	0
MIR6068	0	0	0	0	0	0	0	0	0	0	0	0	0	0
Y_RNA.24	0	0	0	0	0	0	0	0	0	0	0	0	0	0
AL049636.1	0	0	0	0	0	0	0	0	0	0	0	0	0	0
ALG6	28	17	22	15	14	13	15	14	11	27	10	33	29	9
ITGB3BP	48	27	51	20	35	25	30	17	17	61	28	64	67	12
EFCAB7	4	0	1	1	0	0	1	0	0	1	1	1	4	3
RN7SL488P	0	0	0	1	0	0	0	0	0	0	0	0	0	0
RNU7-123P	0	0	0	0	0	0	0	0	0	0	0	0	0	0
DLEU2L	0	0	0	0	0	0	0	0	0	0	0	0	0	0
DLEU2_6	0	0	0	0	0	0	0	0	0	0	0	0	0	0
DLEU2_5	0	0	0	0	0	0	0	0	0	0	0	0	0	0
DLEU2_4	0	0	0	0	0	0	0	0	0	0	0	0	0	0
DLEU2_3	0	0	0	0	0	0	0	0	0	0	0	0	0	0
DLEU2_2	0	0	0	0	0	0	0	0	0	0	0	0	0	0
DLEU2_1	0	0	0	0	0	0	0	0	0	0	0	0	0	0
PGM1	34	4	23	11	19	17	14	14	11	32	11	27	29	12
RN7SL130P	0	0	0	1	0	0	0	0	0	0	0	0	0	0
ROR1	0	0	0	0	0	0	0	0	0	0	0	0	0	0
AL161742.1	0	0	0	0	0	0	0	0	1	0	0	0	0	0
CFL1P3	0	0	0	0	0	0	0	0	0	0	0	0	0	0
RNU6-809P	0	0	0	0	0	0	0	0	0	0	0	0	0	0
Y_RNA.25	0	0	0	0	0	0	0	0	0	0	0	0	0	0
ROR1-AS1	0	0	0	0	0	0	0	0	0	0	0	0	0	0
UBE2U	0	0	0	0	0	0	0	0	0	0	0	0	0	0
RNU7-62P	0	0	0	0	0	0	0	0	0	0	0	0	0	0
CACHD1	1	0	1	0	0	0	0	0	0	0	0	0	1	0
MIR4794	0	0	0	0	0	0	0	0	0	0	0	0	0	0
RAVER2	0	0	0	0	0	0	0	1	0	0	0	0	0	0
JAK1	12	7	7	5	13	9	13	4	4	7	11	12	8	8
AL606517.2	0	0	0	0	0	0	0	0	0	0	0	0	0	0
AL606517.1	0	0	0	0	0	0	0	0	0	0	0	0	0	0
LINC01359	0	0	0	0	0	0	0	0	0	0	0	0	0	0
SLC2A3P2	0	0	0	0	0	0	0	0	0	0	0	0	0	0
AL357078.3	0	0	0	0	0	0	0	0	0	0	0	0	0	0
RNU6-1176P	0	0	0	0	0	0	0	0	0	0	0	0	0	0
MIR3671	0	0	0	0	0	0	0	0	0	0	0	0	0	0
MIR101-1	0	0	0	0	0	0	0	0	0	0	0	0	0	0
AL357078.1	0	0	0	0	0	0	0	0	0	0	0	0	0	0
AL357078.2	0	0	0	1	0	0	0	0	0	0	0	0	0	0
MRPS21P1	0	0	0	0	0	0	0	0	0	0	0	0	0	0
AK4	5	3	1	1	2	0	3	2	0	9	2	8	5	1
RPS29P7	0	0	0	1	1	0	0	0	0	1	0	0	0	1
DNAJC6	0	0	0	0	0	0	0	0	0	0	0	0	0	0
AL139294.1	0	0	0	0	0	0	0	0	0	0	0	0	0	0
COX6CP13	0	0	0	0	0	0	0	0	0	0	0	0	0	0
RNU2-15P	0	0	0	0	0	0	0	0	0	0	0	0	0	0
LEPROT	29	13	32	22	28	24	26	16	20	20	16	31	36	9
LEPR	0	0	0	0	0	0	0	1	0	0	1	1	0	0
AC119800.1	0	0	0	0	1	0	0	0	0	0	0	1	0	0
AC097063.1	0	0	0	0	0	0	0	0	0	0	0	0	0	0
RN7SL854P	0	0	0	0	0	0	0	0	0	0	0	0	0	0
PDE4B	0	0	0	0	0	0	0	0	0	0	0	0	0	0
AL590783.1	0	0	0	0	0	0	0	0	0	0	0	0	0	0
RNU4-88P	0	0	0	0	0	0	0	0	0	0	0	0	0	0
SGIP1	0	1	0	3	1	3	0	2	1	0	1	0	1	0
MIR3117	0	0	0	0	0	0	0	0	0	0	0	0	0	0
AL139147.1	0	0	0	0	0	0	0	0	0	0	0	0	0	0
TCTEX1D1	11	7	9	10	6	8	16	4	9	9	7	18	12	5
INSL5	0	0	0	0	0	0	0	0	0	0	0	0	0	0
WDR78	3	0	0	0	0	2	1	1	0	0	1	4	1	0
AL592161.1	0	0	0	0	0	0	0	0	0	0	0	0	0	0
MIER1	26	16	32	12	18	13	19	14	13	25	15	40	34	8
SLC35D1	28	7	21	11	15	11	18	5	9	15	9	20	17	6
C1orf141	0	0	0	0	0	0	0	0	0	0	0	0	0	0
SNORA31	0	0	0	0	0	0	0	0	0	0	0	0	0	0
AL133320.1	0	0	0	0	0	0	0	0	0	0	0	0	0	0
IL23R	0	0	0	0	0	0	0	0	0	0	0	2	0	0
RNU6-586P	0	0	0	0	0	0	0	0	0	0	0	0	0	0
RNU4ATAC4P	0	0	0	0	0	0	0	0	0	0	0	0	0	0
AL389925.1	0	0	0	0	0	0	0	0	0	0	0	0	0	0
IL12RB2	0	0	0	0	0	0	0	0	0	0	0	0	0	0
SERBP1	762	415	607	288	303	289	281	196	182	722	176	817	755	135
RNU6-387P	0	0	0	0	0	0	0	0	0	0	0	0	0	0
LINC01702	0	0	0	0	0	0	0	0	0	0	0	0	0	0
RNU6-1031P	0	0	0	0	0	0	0	0	0	0	0	0	0	0
AL590559.1	0	0	0	0	0	0	0	0	0	0	0	0	0	0
RN7SL392P	0	0	0	0	0	0	0	0	0	0	0	0	0	0
HNRNPCP9	0	0	0	0	0	0	0	0	0	0	0	0	0	0
GADD45A	16	0	15	19	16	12	18	16	13	15	16	19	12	10
GNG12	4	2	3	6	1	4	1	2	2	2	3	3	5	3
RNU7-80P	0	0	0	0	0	0	0	0	0	0	0	0	0	0
GNG12-AS1	0	0	0	0	0	0	0	0	0	0	0	0	0	0
AL157407.1	0	0	0	0	0	0	0	0	0	0	0	0	0	0
DIRAS3	0	0	0	0	0	0	0	0	0	0	0	0	0	0
ARL5AP3	0	0	0	0	0	0	0	0	0	0	0	0	0	0
WLS	0	0	0	0	0	0	0	0	0	0	0	0	1	0
CTBP2P8	0	0	0	0	0	0	0	0	0	0	0	0	0	0
MIR1262	0	0	0	0	0	0	0	0	0	0	0	0	0	0
RPS7P4	2	0	3	7	1	1	2	0	1	0	1	2	0	0
COX6B1P7	0	0	0	0	0	0	0	0	0	0	0	0	0	0
ELOCP18	1	1	1	0	0	0	0	0	0	0	0	0	0	0
AL139413.1	0	0	0	0	0	0	0	0	0	0	0	0	0	0
RPE65	0	0	0	0	0	0	0	0	0	0	0	0	0	0
DEPDC1	21	9	22	23	19	17	8	10	6	11	7	21	23	7
AL138789.1	0	0	0	0	0	0	0	0	0	0	0	0	0	0
DEPDC1-AS1	1	0	0	1	0	0	0	0	0	0	2	1	2	0
TXNP2	0	0	0	0	0	0	0	0	0	0	0	0	0	0
LINC01707	0	0	0	0	0	0	0	0	0	0	0	0	0	0
AL512271.1	0	0	0	0	0	0	0	0	0	0	0	0	0	0
LINC01758	0	0	0	0	0	0	0	0	0	0	0	0	0	0
LRRC7	0	0	0	0	0	0	0	0	0	0	0	0	0	0
SGO1P1	0	0	0	0	0	0	0	0	0	0	0	0	0	0
RN7SL538P	0	0	0	0	0	0	0	0	0	0	0	0	0	0
PIN1P1	0	0	0	0	0	0	0	1	0	0	0	0	0	0
AL158840.1	0	0	0	0	0	0	0	0	0	0	0	0	0	0
LRRC40	24	10	17	11	19	7	15	6	7	23	8	20	19	6
RN7SL242P	0	0	0	0	0	0	0	0	0	0	0	1	0	0
SRSF11	166	136	213	135	135	106	129	118	79	213	93	232	183	76
AL353771.1	0	0	0	0	0	0	0	0	0	0	0	0	0	0
ANKRD13C	18	14	17	8	17	15	7	17	6	13	7	23	14	14
HHLA3	7	2	7	4	8	5	7	6	3	12	4	8	9	1
AL158839.1	0	0	0	0	0	0	0	0	0	0	0	0	0	0
CTH	5	3	5	0	2	1	2	2	1	5	1	4	11	1
Metazoa_SRP.6	0	0	0	0	0	0	1	0	0	0	0	0	0	0
AL354872.2	0	1	0	1	0	0	0	0	0	1	0	1	0	0
AL354872.1	0	0	0	0	0	0	0	0	0	0	0	0	0	0
CASP3P1	0	0	0	0	0	0	0	0	0	0	0	0	0	0
LINC01788	0	0	0	0	0	0	0	0	0	0	0	0	0	0
AL513285.1	0	0	0	0	0	0	0	0	0	0	0	0	0	0
PTGER3	0	0	0	0	0	1	0	0	0	0	0	0	0	0
AL031429.1	0	0	0	0	0	0	0	0	0	0	0	0	0	0
AL031429.2	0	0	0	0	0	0	0	0	0	0	0	0	0	0
ZRANB2-AS1	0	0	0	0	0	0	0	0	0	0	0	0	0	0
ZRANB2	114	82	119	67	78	57	65	57	43	112	42	121	93	36
MIR186	0	0	0	0	0	0	0	0	0	0	0	0	0	0
ZRANB2-AS2	0	0	1	0	1	0	0	0	1	0	1	1	0	0
AL358453.1	0	0	0	0	0	0	0	0	0	0	0	1	0	0
NEGR1	0	0	1	0	0	0	0	0	0	0	0	0	0	0
AL354949.1	0	0	0	0	0	0	0	0	0	0	0	0	0	0
AL359821.1	0	0	0	0	0	0	0	0	0	0	0	0	0	0
NEGR1-IT1	0	0	0	0	0	0	0	0	0	0	0	0	0	0
GDI2P2	0	0	0	0	0	0	0	0	0	0	0	0	0	0
RPL31P12	0	0	0	0	0	0	0	0	0	0	0	0	0	0
RNU6-1246P	0	0	0	0	0	0	0	0	0	0	0	0	0	0
AL583808.1	0	0	0	0	0	0	0	0	0	0	0	0	0	0
AL583808.2	0	0	0	0	0	0	0	0	0	0	0	0	0	0
AL732618.1	0	0	0	0	0	0	0	1	0	0	0	0	0	0
KRT8P21	0	0	0	0	0	0	0	0	0	0	0	0	0	0
RN7SKP19	0	0	0	0	0	0	0	0	0	0	0	0	0	0
LINC01360	0	0	0	0	0	0	0	0	1	0	0	0	0	0
LINC02238	0	0	0	0	0	0	0	0	0	0	0	0	0	0
RNA5SP50	0	0	0	0	0	0	0	0	0	0	0	0	0	0
RNU4ATAC8P	0	0	0	0	0	0	0	0	0	0	0	0	0	0
LRRIQ3	0	0	0	0	0	0	0	0	0	0	1	0	0	0
FPGT	6	6	5	0	2	2	5	5	2	8	2	10	5	0
FPGT-TNNI3K	1	0	0	0	0	1	0	0	0	0	0	0	0	0
TNNI3K	0	0	0	0	0	0	0	0	0	0	0	0	0	0
AC093158.1	0	0	0	0	0	0	0	0	0	0	0	0	0	0
AC105271.1	0	0	0	0	0	0	0	0	0	0	0	0	0	0
LRRC53	0	0	0	0	0	0	0	0	0	0	0	0	0	0
ERICH3	0	0	0	0	0	0	0	0	0	0	0	0	0	0
ERICH3-AS1	0	0	0	0	0	0	0	0	0	0	0	0	0	0
AC135803.1	0	1	0	0	0	0	0	0	0	0	1	2	0	0
CRYZ	9	5	6	4	1	6	5	5	4	9	1	15	8	3
TYW3	47	27	37	19	36	31	37	14	28	47	22	47	49	11
AC133865.1	0	0	0	0	0	0	0	0	0	0	0	0	0	0
AC099786.3	0	0	0	0	0	0	0	0	0	0	0	0	0	0
AC099786.1	0	0	0	0	0	0	0	0	0	0	0	0	0	0
LHX8	0	0	0	0	0	0	0	0	0	0	0	0	0	0
AC099786.2	0	0	0	0	0	0	0	0	0	0	0	0	0	0
RNU6-622P	0	0	0	0	0	0	0	0	0	0	0	0	0	0
SLC44A5	0	0	0	0	0	0	0	0	0	0	0	0	0	0
AC093156.1	0	0	0	0	0	0	0	0	0	0	0	0	0	0
RNU6-503P	0	0	0	0	0	0	0	0	0	0	0	0	0	0
AL096829.1	0	0	0	0	0	0	0	1	0	3	0	1	1	0
AL096829.2	0	0	0	0	0	0	0	0	0	0	0	0	0	0
AL357314.1	0	0	0	0	0	0	0	0	0	0	0	0	0	0
ACADM	98	48	54	48	52	50	50	28	42	79	36	95	65	24
DLSTP1	0	0	0	0	1	0	0	0	0	0	0	0	0	0
RABGGTB	128	74	100	36	53	35	46	38	35	125	37	125	130	28
SNORD45C	0	0	0	0	0	0	0	0	0	0	0	0	0	0
SNORD45A	0	0	0	0	0	0	0	0	0	0	0	0	0	0
SNORD45B	0	0	0	0	0	0	0	0	0	0	0	0	0	0
MSH4	0	0	0	0	0	0	0	0	0	0	0	0	0	0
ASB17	0	0	0	0	0	0	0	0	0	0	0	0	0	0
AC092813.1	0	0	0	0	0	0	0	0	0	0	0	0	0	0
AC092813.2	0	0	0	0	0	0	0	0	0	0	0	0	0	0
ST6GALNAC3	0	0	0	0	0	0	0	0	0	0	0	0	0	0
AC103592.1	0	0	0	0	0	0	0	0	0	0	0	0	0	0
AC104458.1	0	0	0	0	0	0	0	0	0	0	0	0	0	0
TPI1P1	2	0	0	0	0	0	0	0	0	1	0	1	1	1
RNU6-161P	0	0	0	0	0	0	0	0	0	0	0	0	0	0
AC099060.1	0	0	0	0	0	0	0	0	0	0	0	0	0	0
ST6GALNAC5	0	0	0	0	0	0	0	0	0	0	0	0	0	0
MIR7156	0	0	0	0	0	0	0	0	0	0	0	0	0	0
AL035409.1	0	0	0	0	0	0	0	0	0	0	0	0	0	0
PIGK	18	8	12	10	9	12	12	12	11	14	15	15	15	1
AC113935.1	0	0	0	0	0	0	0	0	0	0	0	0	0	0
AC093433.1	2	0	0	2	1	0	2	1	0	0	0	0	2	0
AK5	0	0	0	0	0	2	0	0	0	0	0	0	0	0
AC095030.1	0	0	0	0	0	0	0	0	0	0	0	0	0	0
RNU7-8P	0	0	0	0	0	0	0	0	0	0	0	0	0	0
[truncated: 56,303 more rows]
