# Supplementary material for: Inhibition of pyrimidine biosynthesis targets protein translation in acute myeloid leukemia
Source: EMBO Mol Med. 2022 May 6;14(7):e15203. doi: 10.15252/emmm.202115203 (PMC9260210; doi:10.15252/emmm.202115203)
Supplement: Supplementary file 10 — Table EV1 [file EMMM-14-e15203-s017.xlsx]

## Sheet: Legend
Table EV1: Cell surface markers used to identify bone marrow sub-populations.

## Sheet: TableEV1
Cell population	Abbreviation	Immunophenotype
Long-term hematopoietic stem cell	LT-HSC	NK1.1­TCRb-B220­CD127-CD11b-ckit+Sca-1+CD150+CD48-CD34+
Short-term hematopoietic stem cell	ST-HSC	NK1.1­TCRb-B220­CD127-CD11b-ckit+Sca-1+CD150+CD48-CD34-
Multipotent progenitors 1	MPP1	NK1.1­TCRb-B220­CD127-CD11b-ckit+Sca-1+CD150-CD48-
Multipotent progenitors 2	MPP2	NK1.1­TCRb-B220­CD127-CD11b-ckit+Sca-1+CD150+CD48+
Multipotent progenitors 4	MPP4	NK1.1­TCRb-B220­CD127-CD11b-ckit+Sca-1+­CD150-CD48+
Common myeloid progenitor	CMP	NK1.1­TCRb-B220­CD127-CD11b-ckit+CD34highFcgRint
Granulocyte monocyte progenitor	GMP	NK1.1­TCRb-B220­CD127-CD11b-ckit+CD34highFcgRhigh
Megakaryocyte-erythroid progenitor	MEP	NK1.1­TCRb-B220­CD127-CD11b-ckit+CD34-FcgRlow
Myeloid cells	Ly6G+	NK1.1­TCRb-B220­CD127-CD11b+ Ly6G+
Common lymphoid progenitor	CLP	NK1.1­TCRb-B220­CD127+CD11b-
B cells	B	NK1.1­TCRb-B220+
T cells	T	TCRb+
NK cells	NK1.1	NK1.1+
Erythoid progenitor	Pro E	Ter119intCD71high
Erythrocyte A	EryA	Ter119highCD71+FSChigh
Erythrocyte B	EryB	Ter119highCD71+FSClow
Erythrocyte C	EryC	Ter119highCD71-FSClow
