# Supplementary material for: Inhibition of pyrimidine biosynthesis targets protein translation in acute myeloid leukemia
Source: EMBO Mol Med. 2022 May 6;14(7):e15203. doi: 10.15252/emmm.202115203 (PMC9260210; doi:10.15252/emmm.202115203)
Supplement: Supplementary file 11 — Table EV2 [file EMMM-14-e15203-s002.xlsx]

## Sheet: TableEV2
Antibody Name	Fluorochrome	Dilution	Cat. Number	Company
CD117 (cKit)	BV650	1:200	563399	BD
CD11b	BV711	1:200	101242	BioLegend
CD11b	BuV395	1:200	565976	BD
Ly6G	BV605	1:200	127639	BioLegend
CD45.1	FITC	1:200	560580	BD
CD45.2	Pe-Cy7	1:200	109829	BioLegend
FcgR	BV786	1:200	740851	BD
CD182	APC-Cy7	1:200	149314	BioLegend
CD34	eF660	1:200	50034182	eBioScience
Ly6C	BV421	1:100	128032	BioLegend
SiglecF	BV421	1:200	562681	BD
CD184	BV711	1:200	146517	BioLegend
CD117 (cKit)	APC	1:200	553356	BD
CD11b	BV711	1:200	101242	BioLegend
Sca-1 (Ly6A/E)	Pe-Cy7	1:200	558162	BD
CD127 (IL7)	BV421	1:200	56637	BD
CD150	BV711	1:200	115941	BioLegend
CD48	BV605	1:200	103441	BioLegend
CD11b	BUV395	1:200	563553	BD
Ly6G (Gr-1)	FITC	1:200	551460	BD
NK1.1	BB700	1:200	566503	BD
B220	PE	1:200	12-0452-82	eBioScience
TCRb	BUV737	1:200	564799	BD
Ter119	APC	1:200	116212	BioLegend
CD71	BV421	1:200	113813	BD

## Sheet: Legend
Table EV2: Antibodies used in this study.
