# Supplementary material for: Inhibition of pyrimidine biosynthesis targets protein translation in acute myeloid leukemia
Source: EMBO Mol Med. 2022 May 6;14(7):e15203. doi: 10.15252/emmm.202115203 (PMC9260210; doi:10.15252/emmm.202115203)
Supplement: Supplementary file 12 — Source Data for Expanded View and Appendix [file EMMM-14-e15203-s003.zip]

Archive with 9 entries (9 files):
- EMM-2021-15203_AppendixS6_Source_Data.xlsx
- EMM-2021-15203_AppendixS5_Source_Data.xlsx
- EMM-2021-15203_AppendixS3_Source_Data.xlsx
- EMM-2021-15203_AppendixS1_Source_Data.xlsx
- EMM-2021-15203_AppendixS4_Source_Data.xlsx
- SourceDataForFigure EV3.xlsx
- Source dataForFig EV1B-G.xlsx
- SourceDataForFigure EV5.xlsx
- SourceDataForFigure EV4C.xlsx
