# Supplementary material for: Inhibition of pyrimidine biosynthesis targets protein translation in acute myeloid leukemia
Source: EMBO Mol Med. 2022 May 6;14(7):e15203. doi: 10.15252/emmm.202115203 (PMC9260210; doi:10.15252/emmm.202115203)
Supplement: Supplementary file 12 — Source Data for Expanded View and Appendix [file EMMM-14-e15203-s003.zip › EMM-2021-15203_AppendixS6_Source_Data.xlsx]

## Sheet: Appendix S1
S6A	MOLM13 sgSCR							MOLM13 sgCDK5#1
	Day	DMSO		60nM Eto		100nM AraC			Day	DMSO		60nM Eto		100nM AraC
	0	100	100	100	100	100	100		0	100	100	100	100	100	100
	2	98.884	105.216	98.99	99.67	92.49	101.78		2	91.368	96.909	94.95	93.51	108.42	105.72
	5	94.118	104.55	103.45	99	95.64	92.67		5	103.368	100.927	98	91.65	103.16	107.42
	7	95.436	100.888	102.43	102.89	99.7	113.21		7	103.789	90.417	93.89	99.54	101.16	74.81
	9	101.217	101.554	105.48	107.1				9	106.316	111.437	112.63	106.65
	12	103.448	109.212	103.45	103.44				12	117.895	108.192	111.58	125.04
	14	111.562	95.228	113.59	103.33				14	112.632	112.983	112.63	129.83
	OCI-AML3 sgSCR							OCI-AML3 sgCDK5#1
	Day	DMSO		60nM Eto		1uM AraC			Day	DMSO		60nM Eto		1uM AraC
	0	100	100	100	100	100	100		0	100	100	100	100	100	100
	2	95.695	100.707	96.03	100.35	97.68	104.24		2	93.81	97.74	97.39	97.36	98.37	97.36
	5	89.073	98.233	97.35	102.83	99.01	103.18		5	100.98	105.28	91.86	93.96	100.33	104.91
	7	92.384	100.353	92.38	102.47	97.68	108.13		7	104.89	100.38	94.14	94.72	98.37	108.3
	9	92.715	98.94	95.36	103.53	98.34	104.24		9	110.1	109.81	93.16	96.23	102.28	111.7
	12	93.377	100	93.71	102.12	97.68	105.3		12	109.77	115.09	97.07	99.25	92.18	107.92
	14	94.04	97.173	99.67	104.24	99.67	104.24		14	116.61	116.23	100.65	111.7	100.65	111.7
S6B	(RNASeqV2RSEM + 1)
	CDK5	CCNI	CDK5R1	CDK5R2	CCNI2
	144.004	8040.1	34.9506	1	3.0576
	131.49	9134.04	27.7346	1	1
	237.514	7765.87	39.036	2.3831	8.6763
	174.459	8379.31	20.1315	1	9.2903
	140.097	8953.93	64.7848	1	9.0384
	162.885	3412.89	51.2049	1	15.3443
	209.633	5681.58	29.0576	1	2.7338
	249.588	8456.51	44.0791	1	8.8672
	311.726	10200.5	60.1483	1	4.9432
	262.144	6466.57	67.0365	1	12.5164
	269.224	8320.89	39.2166	1	8.4027
	122.568	5801.05	72.4476	1	13.7966
	250.655	8301	23.7586	1	3.069
	349.559	9424.05	34.0288	1	5.2867
	200.898	8026.16	52.6743	1.6799	1
	218.447	8147.89	36.9205	1	13.2643
	265.197	8944.56	38.7424	1	8.1641
	155.453	9904.04	47.2232	1	6.8512
	142.799	8616.87	57.0847	1	2.0582
	586.76	14786.3	39.835	1	4.2362
	218.984	7285.29	34.6058	1	1
	302.402	9838.23	41.4984	1.7788	8.7882
	320.108	7560.65	38.8274	1	7.1106
	106.579	6931.47	72.2446	1	8.7253
	130.346	6476.66	71.9318	1	5.2976
	157.569	10260.8	63.8272	1	7.9808
	163.747	5454.43	48.0367	1	9.6736
	240.933	8018.52	48.2368	1	4.1116
	91.4615	8008.09	91.4615	1	10.2204
	125.762	10404.8	83.8571	1	3
	97.8	7630.6	52.2	1	25.288
	120.181	12967.5	37.3128	1	10.6462
	214.521	8563.92	44.5074	1	5.0495
	147.971	12634.6	752.738	1	4.9722
	97.6222	8921.66	26.923	1	1.7855
	281.364	7851.72	15.4462	1	3.2365
	113.109	7800.43	33.4064	1	4.5034
	80.8077	6365.42	40.4231	1	5.8077
	149.185	7450.46	38.0463	1	4.2711
	198.906	7829.37	64.2314	1	17.4237
	65.2759	10151.1	14.3255	1	1.7839
	239.381	6056.47	173.414	2.4993	6.997
	313.849	7562.85	52.0774	1	5.0702
	276.996	6790.12	121.505	1	5.9563
	179.179	8431.93	76.3532	1	5.9372
	299.769	8136.45	18.4984	1	4.3895
	203.236	7849.31	22.7792	1	8.7316
	144.723	10603.6	38.2294	1	4.6104
	208.008	7246.3	43.8293	1	2.3498
	156.317	6036.84	60.7372	1	14.5962
	233.019	7587.23	53.5909	1	7.3032
	129.35	9101.85	26.3879	1	1.7052
	159.07	4552.58	65.0599	1	5.9917
	199.042	8851.9	65.759	1	7.1747
	338.959	5915.29	32.8367	1	18.0041
	475.537	6237.11	64.2716	1	11.463
	117.375	12715.7	80.2997	1	11.2987
	181.209	8177.99	46.0523	1	5.0225
	157.151	8215.59	123.815	1	7.6145
	252.282	9863.13	103.674	1	3.0445
	264.207	8822.7	127.415	1	7.8019
	214.089	7404.83	60.8563	1.7981	7.5044
	182.818	9263.17	22.9156	1	6.6818
	265.045	9536.11	53.6685	1.7022	6.0702
	197.511	8580.43	36.8127	1	5.9219
	239.547	6072.88	21.5371	1.7899	4.9494
	166.877	9133.7	33.2275	1	6.09
	206.746	7533.9	126.116	1	20.8239
	305.492	7434.5	24.0139	1	2.9119
	200.805	10851.9	88.7193	1	13.6706
	214.213	10673	10.328	1	6.0438
	114.347	8597.4	32.7797	1	5.4068
	88.8264	7882.88	102.75	1	8.4117
	117.642	9351.22	59.9102	1	8.0692
	239.306	7458.02	109.091	1	4.9886
	249.084	6876	32.6092	1	4.0843
	196.373	7463.08	22.8509	1	4.3933
	363.169	6675.63	99.7734	2.2912	8.1595
	212.064	6947.38	149.936	1.8511	16.2851
	231.455	8503.04	30.8634	1	10.1788
	356.401	6980.68	23.0674	1	7.1034
	165.792	7772.83	114.614	1	6.2611
	211.725	5991.8	78.0771	1	4.5356
	211.264	8193.44	67.2865	1.7128	12.6679
	74.829	6911.67	71.3465	1	4.7193
	237.7	9191.44	78.872	1	19.1342
	230.927	8327.64	85.5499	1	17.9161
	79.9474	7623.81	14.1579	1	1
	254.189	5060.31	141.306	1	11.5867
	152.109	7694.52	45.5718	1	4.2613
	193.319	8273.15	52.4061	1	4.2174
	155.944	9101.92	52.9878	1	1
	172.997	7984.38	52.4383	1	5.8786
	116.105	10100.2	36.7889	1	5.8363
	136.731	5826.99	53.2042	1	11.7889
	281.916	6735.35	49.0916	1	10.9237
	106.1	8465.45	63.5966	1	8.8284
	167.001	7348.27	36.2469	2.137	7.822
	137.937	6179.38	94.6937	1.9009	6.4054
	191.335	7014.99	36.8424	1	8.4157
	139.865	5584.4	55.1914	1	1
	1124.52	4329.77	25.4909	1	10.9494
	147.963	8478.31	50.292	1	14.6922
	120.707	7860.9	136.668	1	6.3203
	432.169	17037.4	130.87	3.5974	1
	241.625	6535.38	39.5417	2.0417	1
	268.925	10631.2	145.34	1	13.4434
	241.755	6511.19	36.4717	1	4.0189
	281.688	7920.47	133.916	1.7819	10.3823
	146.315	10471.4	58.3614	1	4.9388
	125.93	7498.64	47.8487	1	6.9525
	131.89	9786.34	79.534	1.7479	20.7981
	219.506	9492.4	34.8066	1	7.5964
	168.862	8862.55	36.868	1	6.9756
	274.222	10333.2	111.061	1.9654	1.9944
	243.216	8474.74	67.4756	1	5.1261
	186.588	10024.1	49.2665	1	4.5146
	271.344	10746	57.962	7.3291	33.4955
	216.368	6904.68	73.5108	1	10.2641
	393.366	12199.9	62.8832	1	2.3167
	181.371	7756.97	35.4828	1	8.0734
	188.512	8226.54	43.3639	1	3.0835
	282.942	7288.43	50.5633	1	2.625
	103.483	9471.51	31.1887	1	13.8064
	70.17	8219.38	66.2174	1	4.9526
	124.142	8016.92	33.9087	1	3.4522
	391.253	6652.74	65.2769	1.9182	2.9099
	171.333	8428.85	165.682	1	7.4581
	207.748	6748.31	45.5083	1	4.0797
	79.3133	9318.77	60.488	1	4.7651
	269.217	9059.33	48.9738	1	11.9322
	200.572	8031.65	29.5103	1	5.2766
	65.2115	15672.4	230.462	55.7686	3.8329
	194.86	10793.8	60.4709	1	12.8865
	83.4524	6988.31	100.366	1	6.6378
	311.731	8741.62	54.3246	1	6.2008
	261.355	4787.14	39.8842	1	12.9696
	190.564	11132.4	34.0251	1	2.9815
	190.873	7517.46	117.456	1	9.7342
	166.919	12619.8	32.2213	1	3.9526
	84.8574	8948.59	102.328	1	15.116
	71.1754	11389.9	28.5372	1	1.986
	64.6081	9706.72	46.3299	1	11.3601
	207.691	7096.17	23.3048	1	15.5279
	195.716	5295.52	29.3757	1	6.6164
	201.935	6887.29	74.2087	1	4.8941
	513.335	4349.25	126.072	1.5737	12.3196
	274.908	7320.95	52.9481	1	9.2645
	114.109	7242.43	56.9398	1.6147	14.1919
	69.6135	9132.24	107.21	1	25.4471
	205.661	5965.31	53.4399	1	5.6103
	47.2842	10362.9	22.2136	1	3.8992
	66.4469	9502.06	75.5954	1	7.235
	168.474	6666.05	47.3113	1	1.6516
	166.549	5904.81	129.76	1.7664	10.1972
	99.0524	8378.43	43.3103	1	5.7011
	129.871	5495.77	104.886	2.9725	22.2506
	149.69	6279.61	42.0411	1	5.6962
	190.349	7801.79	26.641	1	8.3241
	193.745	4908.39	130.822	1	7.1202
	473.97	5500.9	66.6003	1	14.2173
	439.395	5045.48	119.406	1.9786	5.2372
S6C	CDK1	CDK2	CDK7	CDK9	CDK5
	-1.97743	-0.63546	-1.7183	-1.76029	0.018723
	-1.91083	-0.90123	-1.18335	-1.35546	0.036996
	-1.63403	-0.44505	-1.35085	-1.30016	-0.0432
	-1.90515	-1.19681	-1.53231	-1.12174	-0.14252
	-1.71628	-0.73514	-1.53865	-1.49324	0.207548
	-1.68635	-0.4612	-1.74355	-1.81592	0.117208
	-2.01566	-0.96044	-1.71906	-1.66092	-0.3995
	-1.74734	-1.33969	-1.60392	-1.43333	-0.00041
	-1.72915	-0.56166	-1.77643	-1.61694	-0.1094
	-1.95191	-0.74357	-1.57405	-1.42486	-0.15667
	-1.70747	-0.72948	-1.65839	-1.67376	-0.0571
	-1.87467	-0.86624	-1.54492	-1.4415	0.115471
	-1.79577	-0.61553	-1.5358	-1.33144	-0.15109
	-1.73558	-0.65181	-1.24216	-1.60461	-0.33222
	-1.6562	-0.91904	-1.6614	-1.44459	-0.09973
	-1.95515	-0.77771	-1.72802	-1.44682	-0.29679
	-1.90495	-0.7946	-1.71706	-1.64575	0.06461
	-1.86949	-0.92714	-1.86277	-1.77987	-0.13093
	-1.79436	-0.61459	-1.67891	-1.22307	-0.04376
	-1.84719	-0.73745	-1.48809	-1.44743	-0.13531
	-1.87292	-0.60306	-1.70199	-1.37434	-0.1811
	-1.89779	-0.19085	-1.32371	-1.47853	-0.31963
	-1.77631	-0.75604	-1.69948	-1.41429	0.252605
