# Supplementary material for: Inhibition of pyrimidine biosynthesis targets protein translation in acute myeloid leukemia
Source: EMBO Mol Med. 2022 May 6;14(7):e15203. doi: 10.15252/emmm.202115203 (PMC9260210; doi:10.15252/emmm.202115203)
Supplement: Supplementary file 12 — Source Data for Expanded View and Appendix [file EMMM-14-e15203-s003.zip › EMM-2021-15203_AppendixS5_Source_Data.xlsx]

## Sheet: Appendix S1
S5E	YY1	YY2			S5F
	1005.14	33.9815					YY1
	2346.91	28.6314				Molm13 Vehicle	1	1	1.03
	1942.6	29.0456				MOLM13 AG636	0.88	0.95	0.86
	1322.62	50.7239
	1802.11	36.1191				OCI-AML3 Vehicle	1	1	1.01
	1167.01	27.6639				OCI-AML3 AG636	0.97	1	1
	1058.27	50.3597
	1867.23	51.1088
	1846.21	57.0978			S5G	Day	Scramble		sgYy1#1		sgYy1#2
	1272.7	62.0343				0	100	100	100	100	100	100
	1411.18	63.3546				3	81.5135	73.9459	32.526	33.218	27.1541	24.282
	1249.8	56.081				6	84.1	80.8	31.1419	35.9862	22.7154	14.8825
	1793.1	46.2069				9	107.1	96.1	42.2145	44.6367	28.1984	18.5379
	1634.58	50.5973
	1869.79	54.5436
	1438.1	33.9962
	1656.47	55.4395
	1661.78	72.5366
	1779.89	57.2804
	2063.65	26.8393
	1337.88	50.8629
	1964.95	67.2118
	1586.81	32.9777
	1845.49	42.9185
	1244.78	49.5549
	1830.96	48.8656
	1437.44	64.7977
	1336.13	47.9041
	1089.69	44.6415
	1859.05	59.2381
	1378.4	38.4
	1722.53	41.8994
	1860.11	38.822
	2212.51	32.7706
	2239.59	28.3268
	1284.11	9.1172
	2259.69	42.0057
	1377.88	1.8269
	1636.34	21.2819
	1699.04	60.1683
	1801.29	63.4921
	1851.57	20.6297
	1587.39	29.4334
	1566.57	19.4363
	1577.71	50.2355
	2005.18	21.3869
	1397.76	58.4151
	2027.71	30.303
	1611.94	67.573
	1534.05	23.8949
	1614.85	42.4285
	2159.38	20.4513
	1354.41	13.3111
	1794.43	50.8208
	1727.35	56.1796
	1639.66	49.1512
	2015.45	40.1648
	1796.46	57.9244
	1857.14	45.2048
	1599.56	38.8811
	1401.89	44.0472
	1506.78	74.0862
	1534.9	61.9075
	1526.68	33.7079
	1626.26	46.281
	1438.39	56.1611
	1503.32	58.6635
	1848.01	27.9889
	1484.4	28.3249
	1779.73	49.7076
	1537.13	61.1987
	2080.51	37.0763
	1708.33	57.0657
	1597.64	40.0589
	1430.47	47.0417
	1437.26	40.7088
	1391.39	43.7853
	1475.79	25.1775
	1404.26	20.4255
	1608.11	47.432
	1318.23	18.0023
	1773.82	38.895
	1301.83	42.8874
	1601.57	34.2124
	1801.15	20.1985
	1850.42	45.1503
	1614.96	55.8455
	1520.47	46.7836
	1521.68	25.5102
	1953.55	40.2233
	1990.93	18.0405
	2022.43	32.6198
	2048.69	31.2407
	1976.13	68.8211
	1540.6	23.2019
	1728.24	27.2137
	1865.53	32.4575
	1414.42	48.8909
	1979.28	59.8288
	1319.99	27.1908
	1651.99	27.9424
	785.24	7.1789
	1870.36	29.2101
	1845.27	70.7958
	1746.75	49.3506
	1293.75	17.7083
	1597.17	34.8868
	1534.34	51.8189
	1328.38	55.5121
	1571.7	59.4073
	1611.23	70.0618
	1975.32	69.5512
	1737.33	73.4674
	1712.34	55.8752
	2132.68	62.0977
	1924.74	65.4441
	1880.35	69.6669
	2150.99	55.3797
	1646.1	86.5801
	1552.35	31.5999
	1823.16	41.5561
	1564.69	59.6984
	1560.02	43.0632
	1927.31	38.721
	1862.65	58.4486
	2259.02	40.7113
	1722.62	33.0751
	2055.3	43.5923
	1593.68	24.4078
	1895.33	41.7395
	2550.61	24.3576
	1869.57	57.4341
	2067.04	41.2653
	1974.13	111.504
	2439.75	38.6258
	2193.55	56.6886
	1606.09	34.6577
	1927.35	42.0476
	1694.52	56.0759
	2063.28	62.2909
	1511.53	43.3263
	1930.27	66.338
	2093.95	57.8907
	1576.21	58.5204
	1474.56	52.2309
	1471.96	26.4798
	1612.16	18.3592
	1448.64	36.8477
	1611.19	39.1025
	2249.21	37.5965
	1795.34	54.2462
	1650.8	60.6837
	1890.92	59.7185
	1607.43	47.3721
	1660.09	40.8507
	1618.54	72.8878
	1803.54	70.1821
	1437.78	40.3885
	1747.54	39.4477
	1873.81	31.495
	1445.64	18.117
	2115.65	49.1041
