# Supplementary material for: Inhibition of pyrimidine biosynthesis targets protein translation in acute myeloid leukemia
Source: EMBO Mol Med. 2022 May 6;14(7):e15203. doi: 10.15252/emmm.202115203 (PMC9260210; doi:10.15252/emmm.202115203)
Supplement: Supplementary file 12 — Source Data for Expanded View and Appendix [file EMMM-14-e15203-s003.zip › EMM-2021-15203_AppendixS3_Source_Data.xlsx]

## Sheet: Appendix S1
S3A		Vehicle				AG636 4 days				AG636 1 day
	Ery I (ProE)	282122	298994	345738	322127	239756	220711	195943	190196	76422	29130	60104	31782
	Ery A	3638204	3102871	2922268	3629133	2309298	3071752	2434068	2825541	794650	461460	650817	465518
	Ery B	8924327	9452106	8856932	9617369	5683125	8647666	6820130	8186400	3248717	2775682	3012939	3017991
	Ery C	4802694	4768312	3718653	3508939	6646037	7521911	6895449	7502303	9898502	9565557	11204974	13902655
S3B	Acute					Post-Recovery
	Vehicle	AG636 1 day	AG636 4 days			Vehicle	AG636
	75	100	63			78	79
	60	79	70			83	92
	72	64	60			98	94
	73	77	58			103	101
						123	104
						72
S3C
		Day	Neu-Vehicle	Neu-Vehicle	Neu-Vehicle	Neu-Vehicle	Neu-Vehicle	Neu-Vehicle	Neu-AG636	Neu-AG636	Neu-AG636	Neu-AG636	Neu-AG636	Neu-AG636	Eo-Vehicle	Eo-Vehicle	Eo-Vehicle	Eo-Vehicle	Eo-Vehicle	Eo-Vehicle	Eo-AG636	Eo-AG636	Eo-AG636	Eo-AG636	Eo-AG636	Eo-AG636	Mono (Ly6Clow)-Vehicle	Mono (Ly6Clow)-Vehicle	Mono (Ly6Clow)-Vehicle	Mono (Ly6Clow)-Vehicle	Mono (Ly6Clow)-Vehicle	Mono (Ly6Clow)-Vehicle	Mono (Ly6Clow)-AG636	Mono (Ly6Clow)-AG636	Mono (Ly6Clow)-AG636	Mono (Ly6Clow)-AG636	Mono (Ly6Clow)-AG636	Mono (Ly6Clow)-AG636	Mono (Ly6Chi)-Vehicle	Mono (Ly6Chi)-Vehicle	Mono (Ly6Chi)-Vehicle	Mono (Ly6Chi)-Vehicle	Mono (Ly6Chi)-Vehicle	Mono (Ly6Chi)-Vehicle	Mono (Ly6Chi)-AG636	Mono (Ly6Chi)-AG636	Mono (Ly6Chi)-AG636	Mono (Ly6Chi)-AG636	Mono (Ly6Chi)-AG636
	5	5	1010.2	719.8	923.8	1207.5	1014.3	849.2	1028.7	1139.4	861.6	1497.4	1049.3		194	149.5	226.9	443.8	230.5	155	108.3	125.7	66	133.7	57.4		34.9	99.3	70.2	131.1	181.8	106.6	50.1	50.6	40.9	42.6	37.5		152.1	99.6	164.6	335.2	231.5	174.9	60.6	126.4	65.4	86.7	46.8
	12	12	553.9	403.8	541.6	1145.2	348.6	844.7	81.6	375.9	64.5	92.4	385.1		113.6	120.2	178.8	230.1	111.9	181.3	10.3	46.4	7.2	11.5	42.5		148.6	152.1	257.3	204.2	111.1	148.2	16.8	137.1	18.2	22.7	93.7		62.7	113.3	210.1	156.4	66.6	128	6	58.6	6.6	7.8	37.3
	26	26	348.8	506.1	882.5	1351.9	646.2	995.7	698.6	313.9	655.4	376.6	262.3		70.8	171.7	157	487.6	182.8	364.9	81.3	9.8	48.2	54.2	18.5		40.1	123.5	223.2	301	632.8	151.7	186	28.9	43.7	65	20.1		53.2	145.5	249.2	260.5	317.5	246.6	210.8	50.3	45	50.3	17.2
	40	40	586.7	859.1	1062.4	1114.6	880	666.2	791.6	1261.2	794.5	995.1	1130.3		168	151.8	166.9	166.3	174	246.4	141.8	298	449.7	195.7	268.7		349.7	150.1	505.6	741.7	526	210.7	137.5	462.2	556.8	168	361.4		349.7	150.1	505.6	741.7	526	210.7	137.5	462.2	556.8	168	361.4
	54	54	1076.4	602.2	606.1	827.7	1014.5	502	826.8	937.6	822.7	715.7	790.6		294.8	163.9	198.8	300	334.3	167.8	228.6	256	359	188.3	209.5		447.9	240.7	497.1	436.2	489.2	293.8	91.4	242.6	85.7	112.6	185.8		362.7	247.8	222.8	304.8	313.1	175.1	169.4	181.6	123.1	111.8	170.3
		Day	B-Vehicle	B-Vehicle	B-Vehicle	B-Vehicle	B-Vehicle	B-Vehicle	B-AG636	B-AG636	B-AG636	B-AG636	B-AG636	B-AG636	T-Vehicle	T-Vehicle	T-Vehicle	T-Vehicle	T-Vehicle	T-Vehicle	T-AG636	T-AG636	T-AG636	T-AG636	T-AG636	T-AG636	NK-Vehicle	NK-Vehicle	NK-Vehicle	NK-Vehicle	NK-Vehicle	NK-Vehicle	NK-AG636	NK-AG636	NK-AG636	NK-AG636	NK-AG636	NK-AG636
	5	5	2723.2	2710.4	3936.5	4206.5	3322.7	3443.4	972.3	1940.3	1404.2	1347.9	1395.6		2498.1	2288.2	3755	2911.6	2062	2327.6	1384.8	2503.1	1789	1972.3	1730.1		48.4	31	46.5	43.3	29.4	43.9	25	20.1	14	34.7	14.5
	12	12	1157.1	1421.2	2561.7	2038.9	910.4	2781.7	137.8	1173.4	186.7	463.7	1421.3		1735.7	1575.3	3473.1	1997.7	790.1	2311.1	257	1782.5	216.9	687.9	1679.7		49.9	58	78.8	53.3	24.5	97.2	8.8	28.3	6.1	23	39
	26	26	527.7	2411.3	3275.7	3672.3	3125.9	3004.7	1037.7	237.2	552	513.4	205.9		340.8	1602	3545.1	2950.2	1213.9	3317.1	1410.2	365.7	858.7	721.1	308.3		24.3	61.2	74.5	69.6	52.1	109.1	84.4	8	22.9	25.6	7.9
	40	40	1661.2	2687.3	3401.6	4067.2	3230.7	2629.8	2220.3	2597.7	3418.8	1466.3	3387.4		1027.9	908.3	1941.3	1449.2	994.1	1711.7	1459.5	1864.2	1603.5	1694.4	1861.4		70.1	54.5	65.1	76.1	33.1	93.2	77.6	47.2	73.5	42.5	37.5
	54	54	3921	4417.7	3178	5243.6	5783.6	4869.5	2813.3	4626.4	3189.7	3183	4046.9		3016.1	2047.7	3004.7	2786.2	1693.3	3238	2772.9	3520.1	2456.3	2604.3	2434.7		218	120	123	132	159	232	90	89	94	64	65
[truncated: 1 more columns]
