# Supplementary material for: Inhibition of pyrimidine biosynthesis targets protein translation in acute myeloid leukemia
Source: EMBO Mol Med. 2022 May 6;14(7):e15203. doi: 10.15252/emmm.202115203 (PMC9260210; doi:10.15252/emmm.202115203)
Supplement: Supplementary file 12 — Source Data for Expanded View and Appendix [file EMMM-14-e15203-s003.zip › EMM-2021-15203_AppendixS1_Source_Data.xlsx]

## Sheet: Appendix S1
S1C	Vehicle	AG636			S1E	Vehicle	AG636
	103	111				0.68	0.83
	112	115				0.29	1.52
	139	102				0.59	2.65
	127	90.6				0.62	2.53
	108	105
	164	116
S1C	Vehicle	AG636			S1E	Vehicle	AG636
	0.53	0.89				417
	0.49	1.15				624	474
	0.74	0.72				352	1036
	0.57	1.1				349	1357
	0.44	1.13
		1.05
