# Supplementary material for: Inhibition of pyrimidine biosynthesis targets protein translation in acute myeloid leukemia
Source: EMBO Mol Med. 2022 May 6;14(7):e15203. doi: 10.15252/emmm.202115203 (PMC9260210; doi:10.15252/emmm.202115203)
Supplement: Supplementary file 12 — Source Data for Expanded View and Appendix [file EMMM-14-e15203-s003.zip › EMM-2021-15203_AppendixS4_Source_Data.xlsx]

## Sheet: Appendix S1
S4A
	MOLM13 (%viability)														MOLM13 (number of live cell x106/mL)
		AG636 (nM)														AG636 (nM)
		0		33.3		100		300		600		1200				0		33.3		100		300		600		1200
	48 hours	97.4	97.2	96.8	96.4	91.7	91.2	85	83.4	81.1	81	78.1	73.8		48 hours	1.7595	1.5696	1.7989	1.4663	0.752	0.8274	0.7089	0.6825	0.5799	0.6452	0.5487	0.5259
	72 hours	95.7	95.5	96.3	96.6	89.4	89.4	72.2	74.3	65.9	65.5	62.3	61.1		72 hours	2.4703	2.4418	2.2436	2.8294	1.004	1.1038	0.4719	0.657	0.4443	0.4393	0.3714	0.338
	OCI-AML3 (%viability)														OCI-AML3 (number of live cell x106/mL)
		AG636 (nM)														AG636 (nM)
		0		33.3		100		300		600		1200				0		33.3		100		300		600		1200
	48 hours	96.4	96.5	96.2	96.4	90.7	89.5	79.4	79.2	76.1	77.1	77.2	71.5		48 hours	2.1103	3.1639	3.0562	1.4663	1.4528	1.5789	0.9967	1.3211	0.7882	0.9919	0.6172	0.6231
	72 hours	98.2	98.7	98.4	98.7	97.6	97.8	92.7	93.5	88.6	89.1	85.3	84.7		72 hours	3.7055	3.6627	3.3654	4.244	1.506	1.6557	0.7078	0.9855	0.6664	0.659	0.5571	0.507
S4B
MA9		Live			Annexin V+			Annexin V+ PI+							Molm13	Live			Annexin V+			Annexin V+ PI+
	DMSO	94.7	98	96.4	4.1	1.7	2.5	1.2	0.3	1.1					DMSO	92.7	92.9	93.5	5.7	5.4	4.6	1.6	1.7	1.9
	AG636	93.1	90.4	91	5.8	7.2	8.5	1.1	2.4	0.5					AG636	75.1	77.4	76.5	21.1	18.2	19	3.9	4.4	4.5
