# Supplementary material for: Inhibition of pyrimidine biosynthesis targets protein translation in acute myeloid leukemia
Source: EMBO Mol Med. 2022 May 6;14(7):e15203. doi: 10.15252/emmm.202115203 (PMC9260210; doi:10.15252/emmm.202115203)
Supplement: Supplementary file 12 — Source Data for Expanded View and Appendix [file EMMM-14-e15203-s003.zip › SourceDataForFigure EV3.xlsx]

## Sheet: 3B
	AAAS	AAMP	AAR2	AARS1	AASDHPPT	AATK	ABCA2	ABCB10	ABCC5	ABCD1	ABCE1	ABCF1	ABCF2	ABCF2.H2BE1	ABCF3	ABHD10	ABHD11	ABHD13	ABHD14A	ABHD14A.ACY1	ABHD16A	ABHD17A	ABHD17B	ABHD5	ABHD6	ABITRAM	ABRACL	ABRAXAS1	ABRAXAS2	ABTB1	ACAA1	ACACA	ACAD8	ACADL	ACADM	ACADS	ACADVL	ACAP1	ACAP3	ACAT2	ACBD4	ACCS	ACD	ACIN1	ACLY	ACO2	ACOT13	ACOT7	ACOT8
TAF1.ribi	NA	NA	NA	NA	NA	NA	NA	NA	NA	NA	NA	NA	NA	NA	NA	NA	NA	NA	NA	NA	NA	NA	NA	NA	NA	NA	NA	NA	NA	NA	NA	NA	NA	NA	NA	NA	NA	NA	NA	NA	NA	NA	NA	NA	NA	NA	NA	NA	NA
MYC.ribi	NA	NA	NA	NA	NA	NA	NA	NA	NA	NA	NA	NA	NA	NA	NA	NA	NA	NA	NA	NA	NA	NA	NA	NA	NA	NA	NA	NA	NA	NA	NA	NA	NA	NA	NA	NA	NA	NA	NA	NA	NA	NA	NA	NA	NA	NA	NA	NA	NA
YY1.ribi	NA	NA	NA	NA	NA	NA	NA	NA	NA	NA	NA	NA	NA	NA	NA	NA	NA	NA	NA	NA	NA	NA	NA	NA	NA	NA	NA	NA	NA	NA	NA	NA	NA	NA	NA	NA	NA	NA	NA	NA	NA	NA	NA	NA	NA	NA	NA	NA	NA
E2F1.ribi	NA	NA	NA	NA	NA	NA	NA	NA	NA	NA	NA	NA	NA	NA	NA	NA	NA	NA	NA	NA	NA	NA	NA	NA	NA	NA	NA	NA	NA	NA	NA	NA	NA	NA	NA	NA	NA	NA	NA	NA	NA	NA	NA	NA	NA	NA	NA	NA	NA
E2F1.down-reg	NA	NA	NA	1000	NA	NA	NA	NA	NA	NA	NA	NA	NA	NA	522	NA	NA	NA	NA	NA	NA	NA	NA	NA	287	NA	NA	NA	NA	NA	0	NA	NA	NA	NA	NA	NA	NA	NA	NA	0	NA	NA	NA	NA	NA	NA	NA	NA
MYC.down-reg	NA	NA	NA	1000	NA	NA	NA	NA	NA	NA	NA	NA	NA	NA	1000	NA	NA	NA	NA	NA	NA	NA	NA	NA	0	NA	NA	NA	NA	NA	230	NA	NA	NA	NA	NA	NA	NA	NA	NA	0	NA	NA	NA	NA	NA	NA	NA	NA
TAF1.down-reg	NA	NA	NA	1000	NA	NA	NA	NA	NA	NA	NA	NA	NA	NA	530	NA	NA	NA	NA	NA	NA	NA	NA	NA	136	NA	NA	NA	NA	NA	1000	NA	NA	NA	NA	NA	NA	NA	NA	NA	251	NA	NA	NA	NA	NA	NA	NA	NA
YY1.down-reg	NA	NA	NA	714	NA	NA	NA	NA	NA	NA	NA	NA	NA	NA	1000	NA	NA	NA	NA	NA	NA	NA	NA	NA	212	NA	NA	NA	NA	NA	234	NA	NA	NA	NA	NA	NA	NA	NA	NA	231	NA	NA	NA	NA	NA	NA	NA	NA
E2F1	292	462	0	NA	0	0	589	483	120	366	929	1000	1000	1000	NA	1000	1000	0	623	623	1000	950	0	328	NA	375	353	838	0	1000	NA	0	214	285	792	728	835	650	535	1000	NA	0	830	967	105	944	1000	0	598
MYC	999	407	561	NA	404	146	492	975	484	752	361	0	469	469	NA	663	405	273	727	727	736	358	558	524	NA	667	250	336	404	947	NA	1000	569	247	366	469	634	464	571	554	NA	167	370	664	365	869	682	0	748
TAF1	738	899	1000	NA	754	0	370	989	679	790	818	0	939	939	NA	1000	450	684	987	987	867	695	301	588	NA	719	418	633	1000	417	NA	1000	896	535	980	591	986	520	577	395	NA	511	453	533	976	652	724	0	724
YY1	408	943	755	NA	379	0	608	775	261	1000	341	0	397	397	NA	978	210	495	638	638	656	483	256	1000	NA	353	162	269	1000	396	NA	0	512	202	320	826	662	859	592	407	NA	153	289	469	403	703	925	0	386
[truncated: 4,893 more columns]

## Sheet: 3E
MN
	RPL18			RPL13a			RPL15			EIF2B5
Vehicle	1.03	1	1	1	1	1.02	1.02	1	1.01	1	1.01	1
AG636 (250nM)	0.64	0.37	0.16	0.75	0.82	0.41	0.43	0.38	0.33	0.74	0.38	0.27
AG636 PugNac (50μM)	0.87	0.59	0.52	0.88	0.4	0.35	0.77	0.33	0.27	0.74	0.37	0.53
AG636 Uridine (100μM)	0.76	1.06	1.37	1.44	1.1	1.31	0.84	2.92	1.04	1.29	1.05	1.57
MOLM13
	RPL18			RPL13a			RPL15			EIF2B5
Vehicle	1.01	1	1	1.01	1	1	1	1	1	1	1	1
AG636	0.26	0.07	0.43	0.67	0.75	0.68	0.58	0.32	0.8	0.52	0.25	0.89
AG636 PugNac (50μM)	0.61	0.64	0.49	1.04	1.23	1.15	0.97	0.92	0.88	0.87	0.83	0.96
AG636 Uridine (100μM)	0.67	0.62	0.66	0.95	0.9	1.8	1.04	0.91	0.99	0.99	0.75	1.04

## Sheet: 3F
MN
	without L-AHA	100ng/mL Cycloheximide	DMSO	12 hours AG636	24 hours AG636	12 50uM PUGNAc	12 100uM Uridine	24 50uM PUGNAc	24 100uM Uridine
	0.002	0.083	1.021	0.381	0.361	0.296	0.828	0.259	1.066
	0.137	0.102	0.983	0.506	0.316	0.26	0.944	0.289	0.914
	-0.003	0.089	0.996	0.324	0.41	0.311	0.892	0.281	1.008
MOLM13
	without L-AHA	100ng/mL Cycloheximide	DMSO	12 hours AG636	24 hours AG636	12 50uM PUGNAc	12 100uM Uridine	24 50uM PUGNAc	24 100uM Uridine
	0.003	0.268	1	0.175	0.123	0.142	0.846	0.1	0.831
	0.003	0.239	1.023	0.153	0.16	0.167	0.92	0.09	0.923
	-0.006	0.223	0.977	0.14	0.143	0.116	0.881	0.101	0.898

## Sheet: 3G
MOLM13 100nM
Time (d)	Vehicle			AG636 (100nM)			AG636 (100nM) + PugNac			AG636 (100nM) + Uridine
0	100	100	100	100	100	100	100	100	100	100	100	100
1	100	100	100	103.488	46.4286	74.188	101.163	106.797	69.1453	98.8372	116.359	88.8889
2	100	100	100	62.8571	54.3889	56.7416	38.3523	54.0347	59.4059	125.893	158.333	101.685
3	100	100	100	52.6786	50.8772	76.6667	51.3393	57.0175	52.9167	122.768	94.2982	97.0833
MOLM13 250nM
Time (d)	Vehicle			AG636 (250nM)			AG636 (250nM) + PugNac			AG636 (250nM) + Uridine
0	100	100	100	100	100	100	100	100	100	100	100	100
1	100	100	100	86.4341	75.6912	58.6325	100	81.106	56.6667	162.597	141.705	70.1709
2	100	100	100	52.3214	33.2222	35.8989	48.6607	49.2222	35.5618	97.3214	93.3333	84.8315
3	100	100	100	20.6696	32.9386	26.875	28.0357	34.2105	30.2917	80.8036	85.0877	96.6667
MN 100nM
Time (d)	Vehicle			AG636 (100nM)			AG636 (100nM) + PugNac			AG636 (100nM) + Uridine
0	100	100	100	100	100	100	100	100	100	100	100	100
1	100	100	100	65.7	57.3282	67.713	83.3	64.0458	67.713	108	96.1832	103.139
2	100	100	100	71.5447	86.5672	54.9689	42.1591	71.5517	35.4037	116.26	105.224	108.385
MN 250nM
Time (d)	Vehicle			AG636 (250nM)			AG636 (250nM) + PugNac			AG636 (250nM) + Uridine
0	100	100	100	100	100	100	100	100	100	100	100	100
1	100	100	100	43.4	38.4733	27.0852	48.1	22.8244	28.1614	86.8	80.916	91.9283
2	100	100	100	41.9512	25.8209	21.4907	20	13.1343	13.4783	95.935	94.0299	111.801
