# Supplementary material for: Inhibition of pyrimidine biosynthesis targets protein translation in acute myeloid leukemia
Source: EMBO Mol Med. 2022 May 6;14(7):e15203. doi: 10.15252/emmm.202115203 (PMC9260210; doi:10.15252/emmm.202115203)
Supplement: Supplementary file 12 — Source Data for Expanded View and Appendix [file EMMM-14-e15203-s003.zip › Source dataForFig EV1B-G.xlsx]

## Sheet: Sheet1
Fig EV1B		Mouse #	1	2	3	4	5	6	7	8	9	10	11	12	13	14	15	16	17	18	19	20	21	22	23	24	25	26	27	28	29	30	31	33	34	35	36
		Days post transplant	Dox												AG636												Vehicle
		10	0	0	0	0	0	0	0	0	0	0	0	0	0	0	0	0	0	0	0	0	0	0	0	0	0	0	0	0	0	0	0	0	0	0	0
		11	-1.422	-2.041	-1.932	1.554	1.843	-2.247	1.579	2.793	-1.648	0.524	0	-2.488	-7.5	-0.952	-1.905	0.472	-4.433	-2.294	-0.518	-1.005	-1.036	-3.046	-1.97	0.562	-0.521	-3.077	0	-2.128	-0.503	2.01	0.505	-2.715	-1.86	-1.099	-0.93
		12	-2.37	-3.06	-5.8	0.52	-2.76	0	-1.05	0.56	1.1	0.52	-1.54	-1.49	-10.42	-3.33	-6.19	-4.72	-4.93	-5.96	0	-2.01	-4.15	-2.54	-1.48	1.69	-2.6	-3.59	1.09	0	-0.5	-1.01	-3.03	-6.79	-0.93	0.55	-3.72
		13	2.84	-1.53	-2.9	1.04	-1.84	-2.25	8.95		1.65	2.09	1.03	-2.49	-4.58	-3.33	-3.33	-3.77	-4.43	-1.83	-1.55	-1.51	1.04	-7.11	-0.49	2.81	-2.6	-3.59	2.73	-0.53	-0.5	-1.51	-2.53	-4.52	0	0.55	-1.86
		14	-1.4218	-4.08163	-1.93237	1.03627	-4.60829	-2.80899	5.26316		-1.64835	-1.04712	-1.53846	-4.47761	-5.41667	-3.80952	-5.2381	-3.77358	-4.82759	-0.917431	-1.03627	-1.50754	2.59067	-6.09137	1.97044	3.93258	-4.6875	-4.10256	0	-1.59574	-1.00503	-1.50754	-2.52525	-7.23982	0.465116	1.0989	-1.86047
		17	2.36967	-1.02041	-0.966184	3.10881	-5.06912	3.93258	3.68421		2.74725	-0.52356	-4.61538	-1.49254	-6.25	-2.38095	-6.66667	-3.30189	-4.92611	3.21101	0	2.51256	2.59067	-4.06091	0.985222	2.24719				1.06383		-2.01005	-5.55556
		18	3.79147	2.55102	2.89855	4.66321	-2.76498	7.86517	9.47368		4.94505	4.18848	1.02564	0	-10.4167	-5.71429	-9.04762	-7.07547	-6.40394	0.917431	-0.518135	1.00503	3.62694	-7.61421	-0.985222	0				-1.06383			-3.0303
		19	5.21327	4.59184	5.7971	5.69948	0	10.6742	11.0526		8.79121	2.09424	3.07692	5.47264	-8.75	-4.28571	-4.7619	-4.24528	-8.867	3.66972	2.07254	0.502513	3.62694	-6.09137	-2.46305	2.24719				-5.85106			-1.0101
		20	2.36967	3.06122	2.41546	5.18135	-2.30415	7.86517	10		6.59341	2.09424	1.53846	2.98507	-7.91667	-5.71429	-2.85714	-4.24528	-9.35961	2.75229	-0.518135	0	5.18135	-8.12183	-3.44828	2.24719				-4.25532			-1.51515
		21	2.8436	3.06122	2.89855	6.21762	1.38249	6.17978	11.5789		9.89011	4.71204	4.10256	4.97512	-7.91667	-6.66667	-3.80952	-4.71698	-8.37438	0.917431	0	2.01005	3.62694	-9.64467	-2.95567	-0.561798				-2.65957			-3.53535
		24	1.4218	0.510204	0.483092	0	-3.22581	3.93258	6.84211		6.04396	0.52356	-1.02564	2.98507	-15	-7.14286	-3.80952	-10.8491	-7.88177	-0.917431	-3.10881	2.01005	2.07254	-5.58376	-0.985222	-1.1236				1.59574			-5.55556
		25	4.73934	3.57143	2.41546	4.14508	0.460829	7.30337	11.0526		8.79121	5.2356	2.05128	5.97015	-15.8333	-4.28571	-8.09524	-16.0377	-12.3153	-3.66972	-8.29016	0.502513	1.5544	-8.62944	-1.47783	-5.05618				-0.531915			-5.05051
		26	8.05687	5.61224	3.38164	8.29016	3.68664	10.6742	14.2105		12.0879	9.42408	5.64103	3.48259	-12.0833	-5.71429	-6.66667	-10.3774	-12.8079	-1.37615	-9.84456	0.502513	5.18135	-11.1675	-3.44828	-6.17978				-0.531915			-5.55556
		27	8.53081	8.67347	4.34783	5.69948	5.52995	7.30337	13.6842		9.89011	6.28272	4.61538	3.48259	-11.25	-6.66667	-5.71429	-8.01887	-11.8227	1.37615	-4.14508	4.52261	8.80829	-8.12183	-0.492611	-3.37079				0
		28	8.05687	6.12245	3.86473	7.77202	4.14747	8.42697	17.3684		9.89011	9.42408	6.15385	5.47264	-8.75	-7.14286	-6.66667	-8.01887	-12.3153	-2.29358	-4.14508	2.51256	9.84456	-10.1523	0	-2.80899
		31	12.3223	12.2449	2.41546	11.9171	7.37327	15.7303	16.3158		12.0879	8.37696	6.15385	6.96517	-5.83333	-3.33333	-10	-7.07547	-7.88177	-6.88073	-3.62694	5.02513	8.29016	-4.56853	3.44828	0
		32	11.8483	12.7551	6.76329	13.9896	5.52995	17.4157	17.8947		12.0879	10.4712	8.20513	10.4478	-8.75	-4.28571	-8.57143	-9.43396	-9.85222	-8.25688	-7.77202	2.51256	10.3627	-5.07614	1.47783	-5.61798
		33	12.7962	14.2857	7.24638	14.5078	7.37327	17.9775	17.8947		13.7363	10.4712	8.20513	10.4478	-6.66667	-1.90476	-5.2381	-8.96226	-9.35961	-5.9633	-6.21762	3.51759	12.4352	-1.52284	0.985222	-1.1236
		34	14.218	16.3265	7.24638	17.0984	8.75576	23.0337	18.9474		15.3846	11.5183	8.71795	12.4378	-3.75	-1.42857	-1.90476	-4.24528	-4.92611	-1.37615	-2.59067	3.51759	13.9896	-0.507614	0.985222	1.1236
		35	16.1137	17.3469	8.21256	18.6528	9.67742	25.8427	18.9474		15.9341	14.6597	9.23077	14.4279	-5	-3.33333	-2.38095	-4.24528	-5.91133	-5.04587	-2.59067	3.51759	11.9171	-2.03046	1.47783	0.561798
		Mouse #	1	2	3	4	5	6	7	8	9	10	11	12	13	14	15	16	17	18	19	20	21	22	23	24
		Treatment	Dox												AG636
Fig EV1C		End treatment	429.1	541.9	623	334.4	542.4	301.8	239.7		398.1	486.8	389.9	378.5	319.2	177.9	233.1	258.6	126.1	520.4	259.9	523.7	764.4	572.5	597.1	275.9
		4 weeks post-treatment	932.2	841.5	598.2	584.9	817.9	471.4	1075.4		641.9		788.2	331.3	485.6	538.3	527.7		1632.8		957.3	288.5	1067.3	757.2	520.6	633
Fig EV1E		Days	M#30-Vehicle	M#30-AG636	M#15-Vehicle	M#15-AG636
		96	0
		21	1
		20	1
		22	1
		40		1
		44		1
		96		0
		38		1
		23			1
		23			1
		23			1
		23			1
		96				0
		96				0
		76				1
		96				0
		Vehicle	AG636 1 day	AG636 4 days	Dox 1 day	Dox 4 days
Fig EV1F	Leukemia cells per mg spleen	161791	487189	148	271900	427507
		407773	856	65499	655714	663441
		4268	12063	511	840899	390899
		496076	62729	61602	1936582
		660295	4897	95053
		18795		52091
	Leukemia cells per ul blood	9348	3734	21	467	566
		968	18	44	2700	34264
		20	14	9	11475	6194
		7440	67	99	2267
		141	23	47
		15		73
Fig EV1G		Vehicle	AG636 1 day	AG636 4 days	Dox 1 day	Dox 4 days
	LSC cells in bone marrow	97844.1	126523	86.0628	85318.9	40829.6
		167538	135.904	112.411	220835	96479.7
		324.747	4327.2	24.7168	266108	14239.3
		412364	18546.5	200.468	255256
		148001	349.821	109.654
		789.424		1616.05
	Differentiated cells in bone marrow	41394.5	155435	231251	52014.9	39704.7
		27286.5	3899.64	496070	85098	119012
		3292.22	118844	7413.6	140673	536430
		57907.1	32122.4	691247	106022
		63120.3	18847.2	347538
		13076.9		450410
