# Supplementary material for: Inhibition of pyrimidine biosynthesis targets protein translation in acute myeloid leukemia
Source: EMBO Mol Med. 2022 May 6;14(7):e15203. doi: 10.15252/emmm.202115203 (PMC9260210; doi:10.15252/emmm.202115203)
Supplement: Supplementary file 12 — Source Data for Expanded View and Appendix [file EMMM-14-e15203-s003.zip › SourceDataForFigure EV5.xlsx]

## Sheet: 5A
		DMSO		AG636 250nM		JQ-1 100nM		Etoposide 60nM		SGC0946 1000nM		AraC 100nM
	sgSCR	96.7	97.9	94.3	81.9	81.5574	102.847	104.918	102.491	91.3934	93.9502	102.869	93.5943
	sgCDK5 #1	97.7	110.2	31.5	45.6	93.7143	102.538	84	88.3249	88.5714	102.538	142.857	106.091
	sgCDK5 #2	89.4	98.6	54	56.6	82.0106	88.6792	82.0106	79.2453	81.4815	84.9057	85.1852	59.434

## Sheet: 5B
7c	For MOLM13
		DMSO day 14		AG636 250nM day 14
	sgSCR	107.196		99.262
	Cdk5r1 sgRNA #1	97.2081		92.3858
	Cdk5r1 sgRNA #2	100		95.2756
	For OCI-AML3
		DMSO day 14		AG636 250nM day 14
	sgSCR	95.91		95.91
	Cdk5r1 sgRNA #1	77.8993		80.5252
	Cdk5r1 sgRNA #2	78.1857		79.2657

## Sheet: 5D
without L-AHA	100ng/mL Cycloheximide	Scr-DMSO	Scr-AG636	sg1CDK5-DMSO	sg1CDK5-AG636	sg2CDK5-DMSO	sg2CDK5-AG636
-0.007	0.194	1.007	0.409	1.005	0.443	0.92	0.378
-0.008	0.225	0.963	0.428	1.06	0.442	0.932	0.409
0.014	0.198	1.03	0.468	0.972	0.421	0.914	0.389
