# Supplementary material for: Inhibition of pyrimidine biosynthesis targets protein translation in acute myeloid leukemia
Source: EMBO Mol Med. 2022 May 6;14(7):e15203. doi: 10.15252/emmm.202115203 (PMC9260210; doi:10.15252/emmm.202115203)
Supplement: Supplementary file 12 — Source Data for Expanded View and Appendix [file EMMM-14-e15203-s003.zip › SourceDataForFigure EV4C.xlsx]

## Sheet: Sheet1
6C	INO80	INO80B	INO80C	INO80D	INO80E	TFPT (INO80F)	NFRKB (INO80G)	RUVBL1 (INO80H)	RUVBL2 (INO80J)	ACTL6A (INO80K)	ACTR5 (INO80M)	ACTR8 (INO80N)	MCRS1 (INO80Q)	UCHL5 (INO80R)	YY1 (INO80S)
	-0.55848	-0.50441	-0.02843	0.369675	-0.27425	-0.1298	-0.61612	-2.19629	-1.43739	-1.52971	-0.58949	-1.08908	-0.40673	-0.41063	-0.66834
	-0.60442	-0.52791	-0.06844	0.030948	-0.1068	-0.16485	-0.51467	-2.03739	-1.51524	-1.69073	-0.34721	-1.33944	-0.38511	-0.48424	-0.85067
	-0.57619	-0.4405	-0.02895	0.041448	-0.01639	0.27201	-0.05288	-2.05237	-1.56934	-1.30955	-0.32959	-1.14977	-0.39868	-0.0902	-0.52045
	-0.56416	-0.40389	-0.08212	0.207273	-0.3859	-0.04735	-0.29173	-1.93005	-1.81432	-1.8194	-0.85725	-1.04029	-0.49672	-0.25114	-0.69884
	-0.89294	-0.43874	0.053944	0.063925	-0.24777	-0.31768	-0.81343	-1.98142	-1.64359	-1.36353	-0.43895	-1.04472	-0.42641	-0.26751	-0.87027
	-0.52925	-0.4392	-0.06513	-0.00074	0.082983	-0.45333	-0.55553	-2.19344	-1.70476	-1.42142	-0.25731	-1.39192	-0.49894	-0.47925	-0.87957
	-0.55532	-0.41416	0.021501	0.174497	-0.19372	-0.34164	-0.39539	-1.77108	-1.37424	-1.40403	-0.53675	-0.93246	-0.41928	-0.25472	-0.77514
	-0.8886	-0.43341	0.005478	0.182022	0.092504	-0.14536	-0.63738	-1.49729	-1.21107	-1.66608	-0.8044	-1.11243	-0.51412	-0.4466	-0.72129
	-0.26471	-0.51854	-0.40535	0.306311	-0.20205	-0.09273	-0.60374	-1.99274	-1.46618	-1.31812	-0.34058	-1.10729	-0.47861	-0.30269	-0.87684
	-0.58427	-0.40995	-0.46496	1.10444	-0.32884	-0.48417	-0.46066	-2.04791	-1.69516	-1.45221	-0.15093	-0.94288	-0.41216	-0.45628	-0.69079
	-0.7999	-0.27487	-0.00465	0.222537	-0.15152	-1.24499	-0.7896	-1.65914	-1.62353	-1.50271	-1.00241	-1.14017	-0.39456	-0.47138	-0.78545
	-0.70238	-0.43624	-0.14192	-0.24261	-0.44796	-0.30207	-0.9294	-2.02319	-1.00354	-1.15245	-0.63804	-1.19633	-0.48707	-1.23995	-0.50054
	-0.82065	-1.11152	0.015014	0.390506	-0.42193	-0.14277	-0.54152	-1.89409	-1.62886	-1.47927	-0.78213	-0.83408	-0.63624	-0.29813	-0.75246
	-0.76566	-0.35556	-0.07886	0.338299	0.211702	-0.23583	-0.55201	-1.98828	-1.41175	-1.44163	-0.47428	-0.89304	-0.51418	-0.2142	-1.05148
	-0.74308	-0.73391	-0.20362	-0.10239	-0.41323	-0.3005	-0.45694	-1.54881	-1.56666	-1.42121	-0.74046	-0.72714	-0.50695	-0.18698	-0.54763
	-0.61842	-0.59196	-0.02742	0.01668	-0.11838	-0.48693	-0.95228	-2.07816	-1.43921	-1.55285	-0.21303	-1.09247	-0.51566	-0.54214	-0.92125
	-0.40145	-0.81327	-0.32035	0.029158	-0.38883	-0.23353	-0.71874	-1.75961	-1.44745	-1.32142	-0.5661	-0.94561	-0.58448	-0.80789	-0.39771
	-0.83559	-0.31049	0.004683	-0.09257	-0.14345	-0.46498	-0.49981	-2.10807	-1.39941	-1.59428	-0.60852	-1.20335	-0.56839	-0.58246	-1.0303
	-0.34157	-0.37762	-0.30354	-0.07249	-0.25588	-0.13036	-0.86263	-1.88113	-1.58217	-1.44477	-0.58039	-1.06822	-0.81147	-0.57504	-0.87707
	-0.46605	-0.92673	-0.072	0.109092	-0.27614	-0.46136	-1.16563	-1.97514	-1.60444	-1.78347	-0.76188	-0.86649	-0.47282	-0.74806	-0.73584
	-0.2162	-0.67494	0.085509	0.018673	-0.65646	-0.75012	-0.62406	-2.29641	-1.62265	-1.18525	-0.26053	-0.83986	-0.06459	-0.10146	-0.04035
	-0.61447	-0.03179	-0.44072	0.413112	-0.26172	-0.7574	-0.55648	-2.68345	-1.51313	-1.68644	-0.7116	-0.9657	-0.56082	-0.48922	-0.65449
	-0.93668	-0.67242	-0.02719	-0.0695	-0.31722	-0.22815	-1.20149	-1.49885	-1.64326	-1.80064	-0.61853	-0.93835	-0.49695	-0.42728	-1.04708
	-0.80751	-0.48328	0.076926	0.124313	0.020837	0.351074	-0.21656	-1.94106	-2.08692	-1.52014	-0.35917	-0.73291	-0.54292	-0.69038	-0.82995
	-0.54106	-0.57502	-0.39635	0.16891	0.401211	-0.18076	-0.54746	-1.73572	-1.85736	-1.42364	-0.72263	-1.0038	-0.44265	0.425713	-0.64887
	-0.59115	-0.31715	-0.2051	0.008379	-0.03913	-0.6607	-1.0282	-1.78745	-1.38226	-1.49097	-0.47833	-1.11063	-0.46253	-0.14367	-0.92545
	-0.40168	-0.44457	0.025464	0.183916	-0.22599	-0.15245	-0.60607	-1.9588	-1.61089	-1.34001	-0.51927	-0.84377	-0.56483	-0.41899	-1.09151
	-0.50437	-0.77791	-0.31379	0.0012	-0.39722	-0.17897	-0.82342	-2.05974	-1.40724	-1.33302	-0.35351	-1.02918	-0.83332	-0.56179	-0.29589
	-0.51687	-0.48184	0.010771	0.399093	-0.35375	-0.14553	-0.46494	-1.76883	-1.51774	-1.45882	-0.78776	-1.00034	-0.5055	-0.30149	-0.69929
	-0.381	-0.47905	-0.16529	0.219781	-0.19514	-0.41878	-0.94946	-1.9473	-1.503	-1.58014	-0.74801	-0.99075	-0.2471	-0.5318	-0.89477
	-1.02877	-0.74671	-0.13821	-0.0561	-0.64182	0.081269	-0.61371	-2.39138	-1.56394	-1.87361	-0.65935	-1.0666	-0.26962	-0.69598	-0.9277
	-0.58751	-0.58515	-0.18696	0.161415	0.073013	-0.52074	-0.84501	-1.37897	-1.2694	-1.49892	-0.21308	-1.06116	-0.70141	-0.28057	-0.83604
	-0.56129	-0.46646	-0.1916	-0.04795	-0.2526	-0.36295	-0.619	-1.87862	-1.08673	-1.41917	-0.59542	-0.76762	-0.51868	-0.31904	-0.44677
	0.087953	-0.46768	-0.04983	0.020223	-0.1402	-0.42601	-0.81183	-1.93098	-1.43356	-1.35434	-0.53817	-0.96323	-0.44371	-0.34887	-1.10085
	-0.589	-0.59758	-0.15299	0.080846	-0.24022	-0.14805	-0.53136	-2.26287	-1.53977	-1.47206	-0.42084	-1.10666	-0.83508	-0.59211	-0.87374
	-0.33185	-0.54134	-0.37013	0.038737	-0.15724	-0.41221	-0.6825	-1.93901	-1.4652	-1.49818	-0.46252	-1.15303	-0.67486	-0.33287	-0.81811
	-0.40339	-0.44134	-0.14046	0.100723	-0.3801	-0.66182	-1.08328	-1.9771	-1.81648	-1.25408	-1.00936	-1.10251	-0.81243	-0.32988	-0.67047
	-0.66551	-0.26479	0.04338	0.137762	-0.37215	-0.52974	-0.73239	-1.79109	-1.56658	-1.31113	-0.53405	-1.079	-0.6513	-0.64965	-0.49006
	-0.41437	-0.54464	-0.12353	0.060599	-0.0614	-0.27462	0.009222	-2.17422	-1.61079	-1.66823	-0.34036	-1.09517	-0.55824	-0.66429	-0.50141
	-0.55049	-0.17927	0.109759	-0.3149	-0.2049	-0.39266	-0.57412	-2.44609	-1.19243	-1.46256	-0.40514	-0.86934	-0.46351	-0.46197	-0.88908
	-0.2961	-0.38926	-0.28181	0.12933	-0.52398	0.285605	-0.6769	-2.0673	-1.72578	-1.8081	-0.30832	-1.13884	-0.59662	-0.40832	-0.81073
	-0.56147	-0.13982	-0.1745	0.053925	-0.03243	-0.46595	-0.54823	-1.95487	-1.84552	-1.25401	-0.70442	-1.0026	-0.81136	-0.00984	-1.02311
	-0.6448	-0.79683	-0.36255	-0.04734	-0.2856	-0.23447	-0.92658	-1.91438	-1.59806	-1.3302	-0.20137	-0.94898	-0.63617	-0.42735	-0.8375
	-0.50315	-0.65413	-0.13147	0.016551	-0.47941	-0.00158	-0.54193	-2.2798	-1.57832	-1.53165	-0.26032	-0.87883	-0.26997	-0.52104	-0.99669
	-1.26402	-0.45202	0.034445	0.183624	-0.17856	-0.28483	-0.76395	-1.89518	-1.03741	-1.67877	-0.75217	-0.79684	-0.70279	-0.40548	-0.65868
	-0.45625	-0.53512	-0.33884	0.141236	-0.0562	-0.38183	-1.07097	-2.01626	-1.34999	-1.47557	-0.19245	-1.07323	-0.49976	0.180095	-0.75262
	-0.44169	-0.58827	-0.22282	0.00161	-0.35621	-0.2111	-0.2886	-2.49599	-1.51728	-1.63166	-0.39406	-1.28819	-0.50331	-0.70191	-0.81561
