# Supplementary material for: Inhibition of pyrimidine biosynthesis targets protein translation in acute myeloid leukemia
Source: EMBO Mol Med. 2022 May 6;14(7):e15203. doi: 10.15252/emmm.202115203 (PMC9260210; doi:10.15252/emmm.202115203)
Supplement: Supplementary file 13 — Source Data for Figure 1 [file EMMM-14-e15203-s012.xlsx]

## Sheet: Sheet1
1A	% cKit+ cells of dsRED+ population				% Ly6G+ cells of dsRED+ population
	Vehicle	Dox	AG636		Vehicle	Dox	AG636
	6.95	1.1	3.11		6.02	44.8	10
	4.56	2.78	3.72		6.23	86.1	16.8
	4.52	4.19	1.27		3.17	49.3	11.5
	9.3	0.46	1.84		14.1	24.3	15.4
	5.97	0.75	2.11		6.53	22.8	6.33
	4.57	2.62	2.97		5.57	47.1	18.5
	3.56	1.77	2.67		9.16	40.2	23
	7.53	1.23	2.71		4.04	25.9	18.6
	13.1	1.68	3.33		5.53	29.7	26.7
	6.84				4.74
1B	Days post transplant	Dox												AG636												Vehicle
	7	0.11	0.51	0.17	0.3	0.8	0.31	0.89	0.92	0.54	1.05	0.74	0.2	1.18	0.98	0.15	0.53	0.87	0.51	0.28	0.62	0.37	0.44	0.45	0.51	1.5	0.32	0.38	0.09	0.55	0.23	0.5	0.62	1.14	1.92	0.81
	14	0.8	4223.1	3.2	361.6	28232.4	8062.4	0.4		23.6	234253	251091	1757.7	0.2	13.2	19.5	123.3	0.5	129.2	13	14.9	7.9	0.1	28.9	4.8	33544.9	10277.6	19401.6	42.1	12301.9	644.7	5.8	10082.6	16768.4	6312.2	18367.2
	17																														14148.5		80074.3	55327.2
	21	0.1	2.7	0.1	0.3	1.4	5.8	0.1		0.1	20.2	0.9	0.6	0.1	0.1	0.1	0.3	0.1	3.8	0.1	0.1	0.1	0.1	0.1	0.1				264.2			53.6
	26																															1021.35
	28	0.1	0.254	0.1	0.1	0.1	0.1	0.111		0.1	0.31	0.111	0.1	0.316	0.1	0.1	0.3	0.1	0.742	0.1	0.192	0.1	0.154	0.108	0.1
	35	0.1	0.1	0.1	0.1	0.1	0.1	0.1		0.1	25.07	0.1	0.1	0.1	0.1	0.1	0.1	0.1	0.164	0.1	0.1	0.1	0.1	0.126	0.1
1C	Mouse number (#)	Days of survival	Dox	AG636	Vehicle
	1	105	0
	2	105	0
	3	105	0
	4	105	0
	5	105	0
	6	105	0
	7	105	0
	8	13	1
	9	105	0
	10	42	1
	11	105	0
	12	105	0
	13	105		0
	14	105		0
	15	105		0
	16	56		1
	17	105		0
	18	49		1
	19	105		0
	20	105		0
	21	105		0
	22	105		0
	23	105		0
	24	105		0
	25	14			1
	26	16			1
	27	14			1
	28	27			1
	29	16			1
	30	17			1
	31	26			1
	33	17			1
	34	14			1
	35	16			1
	36	17			1
1D	Vehicle	AG636 1 day	AG636 4 days	Dox 1 day	Dox 4 days
	292	259	51	213	196
	252	60	63	280	260
	111	91	46	264	203
	361	132	56	336
	301	93	54
	141		46
1F	Vehicle	AG636 1 day	AG636 4 days	Dox 1 day	Dox 4 days
	6115258	8665940	1041922	6718023	7039578
	7446141	566267	2346791	9858686	12212621
	523785	3090860	224698	13508043	8899570
	14219465	2440329	2465782	12826940
	9866749	874552	2526586
	789424		3591215
1G	% LSC cells within leukemic cells						% Differentiated cells within leukemic cells
	Vehicle	AG636 1 day	AG636 4 days	Dox 1 day	Dox 4 days		Vehicle	AG636 1 day	AG636 4 days	Dox 1 day	Dox 4 days
	1.6	1.46	0.00826	1.27	0.58		0.53	1.53	21.1	0.66	0.56
	2.25	0.024	0.00479	2.24	0.79		0.29	0.49	20.7	0.72	0.92
	0.062	0.14	0.011	1.97	0.16		0.58	3.73	3.24	0.89	5.85
	2.9	0.76	0.00813	1.99			0.33	1.23	27.5	0.68
	1.5	0.04	0.00434				0.55	2.11	13.6
	0.1		0.045				1.5		12.4
1I	Dose	Tested	Response	Group
	100	4	0	Veh
	1000	8	5	Veh
	10000	8	8	Veh
	100000	8	8	Veh
	100	4	0	AG636-2-day
	1000	8	3	AG636-2-day
	10000	8	5	AG636-2-day
	100000	8	8	AG636-2-day
	Confidence intervals for 1/(stem cell frequency)
	Group	Lower	Estimate	Upper
	AG636-2-day	15351	7015	3206
	Veh	2681	1104	455
	Overall test for differences in stem cell frequencies between any of the groups
	Chisq	DF	P.value
	9.47	1	0.00209
