# Supplementary material for: Inhibition of pyrimidine biosynthesis targets protein translation in acute myeloid leukemia
Source: EMBO Mol Med. 2022 May 6;14(7):e15203. doi: 10.15252/emmm.202115203 (PMC9260210; doi:10.15252/emmm.202115203)
Supplement: Supplementary file 14 — Source Data for Figure 2 [file EMMM-14-e15203-s016.xlsx]

## Sheet: Sheet1
2A	RUNX1-RUNX1T1			I1DN
	Vehicle	AG636		Vehicle	AG636
	182	71		375	96
	114	78		377	182
	105	105		271	171
	150	81		624	114
	172	102
	138
2B
	Vehicle	AG636		Vehicle	AG636
	5517570	6006696		380988	3470.92
	3382752	4537501		154176	3342.56
	6635900	5600368		108741	20327.7
	4822155	3580296		244377	27186.5
	3618297	6190933
	2320230	6045639
2C	Vehicle	AG636		Vehicle	AG636
	81024	18846.4		49583.6	8174.66
	23605.2	36896.8		19973.1	1975.2
	38589.2	248.8		43001	7516.24
	47541.2	16950.4		59455.8	3005.22
	68991.6	6410.4
	14284.4
2D	Vehicle	AG636		Vehicle	AG636
	83.9716	79.5038		5.43	0.83
	85.1094	72.833		5.35	7.54
	87.2169	80.5029		7.05	5.74
	87.6163	66.288		5.84	5
	86.9284	82.7856
	86.7717	77.6358
	Vehicle	AG636		Vehicle	AG636
	80.6043	89.0165		19.9663	8.28377
	89.6989	9.94016		8.60822	8.04831
	90.6679			16.6773	4.44528
	91.6039	45.9807		30.0722	5.90703
	92.4269	80.8547
	84.2766	87.2707
2E	Vehicle	AG636		Vehicle	AG636
	0.225951	0.428305		27.5	25.6
	0.170276	0.624507		21.1	18.2
	0.362046	0.40592		18.7	9.87
	0.214427	0.732314		11.6	9.36
	0.158224	0.529807
	0.284756	0.402737
	Vehicle	AG636		Vehicle	AG636
	0.28831	0.691909		8.47595	132.116
	0.538864	4.53698		10.6699	55.0805
	0.993024			17.4354	48.1468
	0.27513	33.6013		27.1275	25.1524
	0.246987	4.15801
	0.968889	1.34781
