# Supplementary material for: Inhibition of pyrimidine biosynthesis targets protein translation in acute myeloid leukemia
Source: EMBO Mol Med. 2022 May 6;14(7):e15203. doi: 10.15252/emmm.202115203 (PMC9260210; doi:10.15252/emmm.202115203)
Supplement: Supplementary file 15 — Source Data for Figure 3 [file EMMM-14-e15203-s011.xlsx]

## Sheet: 3B, 3C, 3D
		acute treatment														post-recovery
	Cell types	Vehicle				AG636 4 days				AG636 1 day						Vehicle						AG636
3B	NK	154682	191348	188282	193571	221790	182414	198344	196431	257599	209519	167040	182470			293251	209447	183437	223504	213725	190110	298705	177889	298055	207587	262735
	B	4586093	4594256	3121505	3655566	2269518	2476738	2214413	2118082	5814898	4920966	4784133	3926128			5130217	6707643	4743894	5662105	5446225	5637757	7518487	4298639	7688854	6793054	6525174
	T	559138	679552	534426	556679	645636	591104	615244	634930	515397	745420	911813	491124			561076	653789	587000	455286	568009	396896	859432	341197	600957	720200	440787
	Myeloid	17640117	15307856	13630645	16234817	12838554	12100144	12208027	12167489	20667941	17195317	16080000	16318248			4820410	5560241	5854423	5877722	5459155	4744876	8189810	4365965	6512510	5294183	6030746
3C	CMP	165682	107183	103471	189778	65515.7	50472.5	60835	55367.5	120254	112628	82053.3	97147.4			126025	162320	247224	212029	199169	151340	259316	121110	198905	244224	286151
	GMP	166526	117323	73749.2	141392	80284.3	83747.9	76038.6	91400.6	133141	124554	128960	88449.6			140303	145110	281888	173479	134960	118351	234507	116148	145745	196261	196909
	MEP	48897.2	93299.7	112159	54354.8	17544.6	23288.6	8207.08	5614.38	58000.3	44646.7	30400	13690.5			23529	50456	75214	52655	49894	40471	57239	31518	58475	70566	53142
	CLP	6076.98	3296.22	4158.87	2971.08	3231.32	4288.92	4144.57	3881.32	4904.26	2305.26	1760	2496.35			3484	2629	4649	3978	4323	1622	3248	1996	3681	3395	4900
3D	MPP4	59503.7	28576.5	30875.8	23423.8	32096.4	43821.6	37978.2	33632.1	48266.9	26275.2	27813.3	25699.3			37180	32808	62359	45310	33433	20000	39137	24002	25240	26643	33541
	MPP2	9481.21	2346.46	3418.55	2307.89	4120.48	6899.57	4842.18	6282.32	5329.63	2752.19	3626.67	3521.17			5345	4846	8227	5786	3457	2763	5593	3683	3240	3015	3934
	MPP1	6780.33	6732.1	3266.13	7056.31	3318.07	3812.37	2769.89	1624.74	5729.97	4963.35	5306.67	2233.58			12922	13519	31508	14109	18427	14314	16065	10153	21252	18355	18599
	LT-HSC	562.683	1145.3	413.71	530.55	368.675	600.863	225.695	36.1053	900.782	1035.01	560	157.664			2371	1586	5055	1987	3184	2010	3981	2082	3734	2029	5396
	ST-HSC	1209.77	865.955	326.613	1034.57	997.59	663.022	718.119	740.159	1251.09	964.443	1360	919.708			895	706	2187	652	1498	710	1285	679	1199	813	1603

## Sheet: 3E-H
	Days	Vehicle						AG636
3E (RBC (x1012/L))	5	11.325	11.2	10.75	9.3	9.725	11.375	10.4	8.825	8.55	9.925	8.65
	12	11.4	10.075	10.75	10.7	10.75	11.3	9.8	9.375	8	11.075	9.05
	26	11.55	10.4	12.95	10.775	9.7	12.325	10.325	7.55	9.4	10.25	8.125
	40	11.575	11.125	10.9	10.125	mechine technical error	11.2	11.625	9.9	11.1	12	10.775
	54	12.375	11.925	11.975	16.1	10.4	12.2	10.675	10.725	10.9	10.975	12.025
3F PLTo (x1011/L)	5	10.025	11.35	8.95	6.35	6.75	10.175	6.525	3.05	3.375	4.175	3.975
	12	9.025	8.425	8.325	7.45	6.75	9.65	10.175	5.35	5.9	12.3	10.925
	26	8.9	8.475	9.575	7.275	3.825	8.2	8.225	5.85	6.05	5	4
	40	5.025	9.475	10.325	6.925	mechine technical error	5.85	11.275	8.05	7.075	12.625	8.125
	54	9.275	11.175	11.85	10.5	6.975	10.125	11.075	8.575	9.125	11.5	9.275
3G (Myeloid cells x109 / L)	5	1.4813	1.1956	1.4734	2.3356	1.8441	1.4225	1.3518	1.6633	1.1189	1.9371	1.2781
	12	0.955	0.8465	1.2866	1.8411	0.6822	1.4054	0.1194	0.6503	0.1002	0.14	0.5835
	26	0.5325	1.0042	1.5843	2.5799	1.9176	1.8338	1.2679	0.4207	0.8152	0.5731	0.3283
	40	1.3771	1.3923	2.2799	2.6476	2.0138	1.3764	1.2546	2.5686	2.33	1.6724	2.2206
	54	2.3399	1.3655	1.6293	2.0138	2.3215	1.2519	1.3688	1.73	1.4536	1.1771	1.4348
3H (Lymphoid cells x109 / L)	5	5.3607	5.2123	7.8887	7.3156	5.6033	5.9989	2.4125	4.5761	3.2886	3.4123	3.2157
	12	2.967	3.0828	6.158	4.1274	1.7441	5.2288	0.4053	3.0009	0.4131	1.18	3.1514
	26	0.9113	4.1502	7.2794	6.8769	4.5634	6.6476	2.5686	0.6209	1.4604	1.29	0.539
	40	7.129	7.101	9.763	10.391	8.074	8.052	4.096	6.622	4.752	5.649	4.828
	54	7.1812	6.7139	6.4203	8.2188	7.732	8.3239	5.7768	8.3811	5.8206	5.9055	6.6342
