# Supplementary material for: Inhibition of pyrimidine biosynthesis targets protein translation in acute myeloid leukemia
Source: EMBO Mol Med. 2022 May 6;14(7):e15203. doi: 10.15252/emmm.202115203 (PMC9260210; doi:10.15252/emmm.202115203)
Supplement: Supplementary file 16 — Source Data for Figure 4 [file EMMM-14-e15203-s005.xlsx]

## Sheet: 4E-I
4E
		RPL28
	Vehicle	1.05	1.02	1
	AG-636	0.5	0.38	0.37
		RPS10
	Vehicle	1.14	1.01	1.05
	AG-636	0.43	0.45	0.39
		RPL11
	Vehicle	1.16	1	1
	AG-636	0.5	0.43	0.43
		RPL18
	Vehicle	1.01	1.02	1
	AG-636	0.36	0.48	0.54
		RPL6
	Vehicle	1	1	1.01
	AG-636	0.46	0.47	0.41
		RPS6
	Vehicle	1.02	1	1.01
	AG-636	0.37	0.25	0.36
4F
Molm13
		RPL28
	Vehicle	1.01	1.01	1.03
	AG-636	0.66	0.93	0.86
		RPS10
	Vehicle	1	1	1.03
	AG-636	0.48	0.63	0.72
		RPS11
	Vehicle	1.02	1.03	1.04
	AG-636	0.75	0.71	0.79
		RPL18
	Vehicle	1.03	1	1.04
	AG-636	0.36	0.33	0.18
OCI-AML3
		RPL28
	Vehicle	1.07	1	1.01
	AG-636	0.46	0.56	0.88
		RPS10
	Vehicle	1.02	1.01	1.08
	AG-636	0.97	1.11	1.18
		RPS11
	Vehicle	1.07	1.04	1.05
	AG-636	0.98	0.27	0.41
		RPL18
	Vehicle	1	1.06	1.13
	AG-636	0.64	0.39	0.29
4H
SubPoly	Control	Drug
	1	1.08987
	1	0.505672
	1	0.569755
	1	0.918463
Heavy Poly
	Control	Drug
	1	0.894257
	1	0.37801
	1	0.842825
	1	0.611193
Heavy/Sub fold change	Control	Drug
	1	0.665452
	1	0.820515
	1	0.74754
	1	0.848406
4I
MN	without L-AHA	Cycloheximide	DMSO	AG636
	0.003145	0.283019	1	0.160377
	0.002893	0.258438	1	0.164899
	-0.00594	0.262376	1	0.157426
MOLM13	without AHA	Cycloheximide	DMSO	24 hours AG636
	0.003	0.27	1	0.153
	0.003	0.268	1	0.171
	-0.006	0.265	1	0.159
