# Supplementary material for: Inhibition of pyrimidine biosynthesis targets protein translation in acute myeloid leukemia
Source: EMBO Mol Med. 2022 May 6;14(7):e15203. doi: 10.15252/emmm.202115203 (PMC9260210; doi:10.15252/emmm.202115203)
Supplement: Supplementary file 17 — Source Data for Figure 5 [file EMMM-14-e15203-s015.zip]

Archive with 4 entries (4 files):
- EMM-2021-15203-V3-Figure_5D-G_Source_Data-sd.xlsx
- __MACOSX/._EMM-2021-15203-V3-Figure_5D-G_Source_Data-sd.xlsx
- EMM-2021-15203-V3-Figure_5C_Source_Data-sd.xlsx
- __MACOSX/._EMM-2021-15203-V3-Figure_5C_Source_Data-sd.xlsx
