# Supplementary material for: Inhibition of pyrimidine biosynthesis targets protein translation in acute myeloid leukemia
Source: EMBO Mol Med. 2022 May 6;14(7):e15203. doi: 10.15252/emmm.202115203 (PMC9260210; doi:10.15252/emmm.202115203)
Supplement: Supplementary file 17 — Source Data for Figure 5 [file EMMM-14-e15203-s015.zip › EMM-2021-15203-V3-Figure_5D-G_Source_Data-sd.xlsx]

## Sheet: 5D
	DMSO YY1-IP		AG636 YY1-IP		DMSO IgG		AG636 IgG
RPL28	1	1	0.294	0.451	0.003	0.006	0.003	0.006
RPS10	1	1	0.383	0.655	0.053	0.121	0.074	0.138
RPL27	1	1	0.443	0.685	0	0	0.002	0.002
RPL18A	1	1	0.535	0.683	0.012	0.016	0	0.016
RPL13A	1	1	0.171	0.282	0	0	0.001	0
RPL18 (exon6)	0.043	0.024	0.014	0.012	0.004	0.01	0.007	0
RPL13A (intron6)	0.072	0.033	0.02	0.018	0.011	0.008	0.01	0.009

## Sheet: 5E
5E
Time(h)	Actin	Lane Normalisation	YY1		YY1/Actin
0	1500	1.06	623	587.736	1
2	1540	0.968553	594	613.286	1.04347
6	1590	1	533	533	0.90687
16	1400	0.880503	371	421.35	0.716904
24	971	0.610692	266	435.572	0.741101

## Sheet: 5G
	DMSO		AG636				MA9 Scr		MA9 sgYy1 #1		MA9 sgYy1 #2
RPL18a	1.01	1.06	0.24	0.31		RPL18a	1	1	0.87	0.81	0.51	0.84
RPL13a	0.99	1.01	0.21	0.28		RPL13a	1	1	0.76	0.93	0.53	0.87
RPL15	1	1.01	0.18	0.25		RPL15	1	1	0.74	0.92	0.57	0.8
EIF2B5	1	1.02	0.23	0.29		eIF2B5	1	1	0.72	0.92	0.6	0.78

## Sheet: Sheet1
5E
Time(h)	Actin	Lane Normalisation	YY1		YY1/Actin
0	1500	1.06	623	587.736	1
2	1540	0.968553	594	613.286	1.04347
6	1590	1	533	533	0.90687
16	1400	0.880503	371	421.35	0.716904
24	971	0.610692	266	435.572	0.741101
5g
	DMSO		AG636				MA9 Scr		MA9 sg1		MA9 sg2
RPL18	1.01	1.06	0.24	0.31		RPL18a	1	1	0.87	0.81	0.51	0.84
RPL13a	0.99	1.01	0.21	0.28		RPL13a	1	1	0.76	0.93	0.53	0.87
RPL15	1	1.01	0.18	0.25		RPL15	1	1	0.74	0.92	0.57	0.8
EIF2B5	1	1.02	0.23	0.29		eIF2B5	1	1	0.72	0.92	0.6	0.78
5h
	Actin	Lane Normalisation	YY1	YY1 Normalised	YY1/Actin
Veh	25200	1	1740	1740	1
Ag	21000	0.833333	1060	1272	0.731034
AG 25	20800	0.825397	1600	1938.46	1.11406
AG 50	20500	0.813492	1690	2077.46	1.19394
AG 75	20400	0.809524	1920	2371.76	1.36308
