# Supplementary material for: Inhibition of pyrimidine biosynthesis targets protein translation in acute myeloid leukemia
Source: EMBO Mol Med. 2022 May 6;14(7):e15203. doi: 10.15252/emmm.202115203 (PMC9260210; doi:10.15252/emmm.202115203)
Supplement: Supplementary file 17 — Source Data for Figure 5 [file EMMM-14-e15203-s015.zip › EMM-2021-15203-V3-Figure_5C_Source_Data-sd.xlsx]

## Sheet: translation genes
	AURKAIP1	CARS1	EEF1G	EIF2B5	EIF3A	EIF5	ETF1	GSPT1	LARS1	MRPL18	MRPL34	MRPL41	MRPL54	NARS1	QARS1	RPL13A	RPL15	RPL18	RPL22L1	RPN1	RPS26	SARS1	SRPRB	YARS1
POLR2A	0	0	1000	1000	1000	1000	1000	1000	1000	1000	0	1000	1000	1000	1000	1000	1000	1000	1000	1000	1000	1000	0	1000
PHF8	0	0	1000	1000	1000	0	1000	1000	1000	1000	0	1000	1000	1000	1000	1000	1000	1000	1000	1000	1000	1000	0	1000
TAF1	0	0	1000	828	1000	0	0	1000	732	1000	0	484	761	1000	1000	1000	0	1000	1000	1000	1000	502	0	637
ELF1	0	0	259	1000	417	0	159	1000	1000	1000	0	565	1000	1000	1000	907	0	1000	1000	585	1000	1000	0	1000
MYC	0	147	664	1000	979	0	216	1000	1000	489	0	378	856	852	1000	787	0	1000	1000	255	631	738	0	1000
TBP	0	0	1000	856	1000	0	0	520	788	1000	0	196	607	896	1000	1000	0	1000	1000	619	1000	305	0	629
YY1	0	0	1000	1000	505	0	305	685	549	274	0	196	1000	1000	1000	1000	0	1000	1000	1000	643	180	0	1000
MAX	0	0	424	1000	1000	0	0	721	1000	990	0	293	709	650	915	1000	0	915	947	280	798	237	0	1000
GABPA	0	0	0	1000	361	0	0	1000	1000	1000	0	0	1000	1000	1000	1000	0	1000	247	0	1000	1000	0	1000
E2F1	0	0	1000	1000	1000	0	0	664	641	1000	0	1000	0	852	572	584	0	572	1000	1000	0	297	0	1000
PML	0	0	748	705	610	0	0	327	274	664	0	284	773	794	1000	1000	239	1000	1000	424	1000	545	0	612
RUNX3	0	0	845	1000	0	0	0	1000	330	647	0	0	1000	892	1000	892	0	1000	1000	0	1000	273	0	664
REST	0	0	1000	831	455	0	0	311	303	280	0	160	291	1000	816	1000	0	816	666	319	811	210	0	400
MXI1	0	0	407	757	537	0	0	975	599	767	0	220	510	649	522	343	0	522	598	544	332	0	0	1000
KDM5B	417	0	564	339	521	0	0	380	355	566	0	285	441	565	658	1000	0	658	1000	352	0	320	0	332
MAZ	0	0	1000	470	197	0	0	1000	286	651	0	331	415	259	485	368	0	485	209	250	459	879	0	1000
CHD2	0	0	1000	349	149	0	0	510	1000	252	0	647	294	725	375	658	0	375	383	206	1000	175	0	610
ZNF143	0	0	0	461	0	0	0	1000	1000	1000	0	205	1000	0	1000	294	0	1000	157	0	1000	0	0	579
JUND	0	0	185	609	325	0	0	1000	1000	347	0	0	650	478	518	628	255	518	269	0	643	180	0	1000
RBBP5	0	0	405	520	193	0	0	322	0	525	197	341	0	203	850	428	1000	850	475	411	0	525	0	735
ATF1	0	0	0	0	156	0	0	163	1000	0	0	0	901	915	1000	1000	0	1000	413	614	770	0	0	0
TAF7	0	0	718	343	646	0	0	0	0	546	0	0	240	351	1000	1000	0	1000	517	294	174	164	0	559
SIN3A	0	0	311	320	267	0	0	489	297	0	0	232	612	474	582	477	359	582	238	217	451	414	0	1000
E2F4	0	0	766	307	242	0	0	344	584	1000	0	192	169	193	479	349	0	479	384	691	171	138	0	525
EP300	0	0	235	800	0	0	0	994	192	911	0	193	229	356	426	215	0	426	205	175	561	0	0	1000
CREB1	0	0	207	258	825	0	0	729	812	183	0	198	641	902	0	0	0	0	499	835	502	0	0	319
CTCF	0	0	124	1000	137	0	166	411	213	0	0	1000	1000	0	189	197	0	189	685	0	1000	0	231	224
NRF1	0	0	1000	326	357	0	0	0	0	1000	0	0	1000	0	146	1000	0	146	0	0	98	1000	0	131
SP1	0	0	209	220	249	0	0	510	161	374	0	522	142	319	618	716	0	618	0	294	328	145	0	688
RELA	0	0	579	346	484	0	0	206	390	281	0	0	571	292	400	536	0	400	455	203	498	0	0	442
NFYB	0	0	307	145	0	0	0	277	736	479	0	286	0	1000	750	626	0	750	118	406	0	0	0	137
ELK4	0	0	0	227	259	0	0	766	302	160	0	0	482	271	370	138	0	370	189	0	897	252	0	832
RCOR1	0	0	259	328	190	0	0	276	178	299	0	0	292	0	1000	301	243	1000	344	0	179	251	0	365
MYBL2	0	0	228	487	326	0	0	461	333	623	0	0	281	234	275	413	0	275	444	0	655	0	0	444
CHD1	0	0	335	283	0	0	296	213	346	252	0	0	0	342	493	639	145	493	630	165	327	255	0	230
TCF12	0	0	341	143	228	0	0	436	190	0	0	0	317	334	574	465	0	574	270	0	1000	0	0	559
ZBTB33	0	0	479	306	151	0	0	568	973	114	0	0	0	188	760	227	0	760	0	0	532	0	0	203
ATF2	0	0	0	246	298	0	0	344	521	0	0	0	701	0	438	579	0	438	486	0	589	0	0	597
GTF2F1	0	0	480	250	227	0	0	142	213	240	0	0	143	155	295	584	0	295	717	0	294	157	0	234
CBX3	0	0	0	632	0	0	0	291	356	0	0	270	330	0	574	0	0	574	294	0	327	254	0	418
CCNT2	0	0	292	231	205	0	0	213	0	205	0	153	199	115	440	353	0	440	154	116	0	386	0	595
FOXM1	0	0	234	358	237	0	0	281	0	0	0	0	276	0	246	559	0	246	373	242	551	0	0	487
NR2C2	0	0	0	0	0	0	0	642	123	215	0	0	0	0	426	0	0	426	0	0	1000	175	0	1000
BRCA1	0	0	507	0	0	0	0	0	1000	0	0	0	199	362	657	191	0	657	195	0	0	0	0	178
SPI1	0	0	0	724	426	0	0	0	623	563	0	0	0	0	273	0	279	273	495	0	269	0	0	0
TBL1XR1	0	0	275	246	0	0	0	255	0	0	0	0	266	239	647	305	0	647	275	0	160	0	0	463
THAP1	323	0	0	0	0	0	0	146	0	188	0	169	0	1000	432	264	0	432	0	0	477	0	0	284
STAT3	0	0	168	0	169	0	0	222	154	569	0	0	347	241	143	0	0	143	328	0	242	0	0	805
USF2	0	0	0	211	925	0	0	159	145	0	0	0	0	0	170	1000	0	170	743	0	0	0	0	0
RFX5	0	0	246	168	0	0	0	0	377	183	0	0	152	172	498	317	0	498	254	158	0	0	0	376
BCLAF1	0	0	216	177	172	0	0	335	172	123	0	0	261	0	628	0	0	628	140	0	193	0	0	220
STAT5A	0	0	304	0	337	0	0	0	0	325	0	0	0	0	257	400	0	257	617	0	453	0	0	287
ZBTB7A	0	0	170	213	0	0	0	268	203	0	0	486	376	179	155	0	0	155	0	0	0	555	0	406
SP2	0	0	219	0	0	0	0	0	0	131	0	0	0	0	1000	587	0	1000	0	0	0	103	0	0
HDAC1	0	0	210	239	0	0	0	0	238	240	0	0	238	204	239	209	300	239	0	247	0	0	0	358
NFIC	0	0	258	228	338	0	0	531	224	0	0	0	0	282	0	296	0	0	284	0	504	0	0	0
RAD21	0	0	0	254	0	0	0	183	0	0	0	574	256	0	0	0	0	0	250	0	1000	0	251	0
TCF3	0	0	0	0	0	0	0	432	256	201	0	0	139	187	188	352	0	188	190	130	0	0	0	436
SMC3	0	0	0	296	0	0	0	148	183	0	0	516	258	0	189	125	0	189	0	0	564	0	0	185
GATA2	0	0	0	0	0	0	239	0	0	0	0	0	0	0	1000	0	208	1000	0	0	0	0	0	107
NFYA	0	0	0	0	0	0	0	0	477	94	0	228	0	461	230	426	0	230	0	224	175	0	0	0
MTA3	0	0	352	493	0	0	0	0	0	0	0	0	0	0	421	439	0	421	387	0	0	0	0	0
TRIM28	0	0	0	187	0	0	0	0	0	333	0	0	187	0	198	0	0	198	258	0	322	0	0	323
GTF2B	0	0	115	0	127	0	0	0	277	0	0	0	0	101	152	265	0	152	174	0	402	132	0	101
STAT1	0	0	0	179	0	0	0	207	219	117	0	0	156	0	218	0	0	218	0	0	292	0	0	356
ARID3A	0	0	0	169	0	0	0	529	0	0	0	0	236	0	219	0	0	219	337	0	0	0	0	164
MAFK	0	0	0	0	590	0	0	322	175	0	0	0	0	0	226	0	0	226	0	0	0	0	0	262
ZNF263	0	0	0	0	0	0	0	535	0	0	0	0	0	0	0	0	0	0	523	0	314	0	0	315
UBTF	0	0	137	367	178	0	0	0	0	151	0	408	137	0	0	0	0	0	0	0	0	0	0	301
SMARCB1	0	0	222	218	227	0	0	0	0	0	0	0	0	0	229	0	0	229	0	0	0	186	0	194
HDAC2	0	0	0	0	0	0	0	242	141	166	0	0	0	0	181	0	190	181	0	0	0	0	0	354
PBX3	0	0	0	0	0	0	0	0	0	0	0	228	0	136	0	0	0	0	0	0	226	0	0	822
NFATC1	0	0	0	0	289	0	0	0	0	0	0	0	0	0	0	429	0	0	355	0	311	0	0	0
MBD4	0	0	269	0	0	0	0	487	0	320	0	0	0	0	0	0	0	0	0	0	292	0	0	0
HSF1	0	0	0	0	0	0	0	0	0	1000	0	0	0	0	119	0	0	119	0	0	0	0	0	110
BACH1	0	0	156	169	0	0	0	205	203	0	0	145	158	0	0	0	0	0	0	0	0	0	0	267
NR3C1	0	0	0	0	156	0	0	149	0	0	0	0	0	0	371	0	0	371	0	0	0	0	0	249
GTF3C2	0	0	0	0	0	0	0	0	0	0	0	0	915	236	0	0	0	0	0	0	0	0	0	0
ZKSCAN1	0	0	158	0	0	0	0	153	0	0	0	0	0	0	178	0	0	178	204	0	0	185	0	0
SETDB1	0	0	0	148	0	0	0	330	0	344	0	0	0	0	0	0	0	0	0	210	0	0	0	0
MEF2A	0	0	0	183	0	0	0	192	0	0	0	0	0	0	0	0	0	0	0	0	0	0	0	371
SMARCC1	0	0	0	0	0	0	0	229	0	0	0	0	0	0	233	0	0	233	0	0	0	0	0	0
WRNIP1	0	0	0	0	0	0	0	116	0	0	0	0	181	0	138	0	0	138	0	0	0	0	0	0
JUNB	0	0	0	0	0	0	0	0	0	0	0	0	0	0	0	142	0	0	0	0	183	0	0	246
STAT2	0	0	0	0	0	0	0	0	0	0	0	0	0	0	131	0	0	131	0	0	0	0	0	183
KDM5A	0	0	0	0	0	0	126	0	0	0	0	0	0	136	0	112	0	0	0	0	0	0	0	0
IRF3	0	0	0	0	0	0	0	0	129	0	0	0	0	0	0	168	0	0	0	0	0	0	0	0
ESRRA	0	0	0	0	0	0	0	0	0	0	0	0	0	148	0	0	0	0	0	0	0	0	0	0
SMARCA4	0	0	0	0	0	0	0	0	0	0	0	0	0	0	0	0	0	0	0	0	0	0	0	142

## Sheet: repressed genes in AG636
	AARS1	ABCF3	ABHD6	ACAA1	ACBD4	ACP2	ACP5	ADAM17	ADGRG3	ADRB2	ADSS1	AGAP2	AGGF1	AGL	AGTRAP	AIM2	AKR1E2	AMDHD2	ANKRA2	ANKRD49	ANXA6	AP2S1	AP3D1	AP3M2	AP4M1	AP5Z1	APH1A	ARFRP1	ARID4A	ARL14EPL	ARL16	ARL4A	ARL6IP4	ARMC10	ARMCX1	ARMCX3	ARPC4	ASNSD1	ATAD5	ATF4	ATG12	ATP1A3	ATP5MC2	ATPSCKMT	ATXN2L	AURKAIP1	B3GNT8	B4GALNT1	BAD
ARID3A	0	0	0	0	0	233	0	0	207	0	0	460	0	0	0	0	0	0	0	0	0	0	0	0	0	0	0	0	159	0	0	0	0	0	0	0	0	750	159	0	175	0	277	0	0	0	0	0	173
ATF1	1000	0	0	0	0	142	0	0	984	0	0	865	223	0	0	165	0	0	815	192	0	294	341	0	0	458	235	0	247	0	0	327	0	0	340	340	0	0	146	0	150	0	670	0	0	0	0	0	405
ATF2	674	0	274	0	0	445	0	279	0	0	0	851	0	301	0	581	0	451	304	286	352	257	0	306	259	236	263	0	586	402	0	0	0	0	419	419	0	0	236	395	0	0	557	400	0	0	0	0	420
BACH1	264	306	0	0	0	0	0	288	0	0	266	0	0	0	0	0	0	0	0	0	0	0	285	161	159	0	145	0	0	0	173	0	0	445	0	0	0	0	187	264	0	0	246	0	0	0	0	308	245
BCLAF1	187	0	0	0	0	713	0	186	0	0	0	0	296	0	0	177	0	218	0	0	0	393	0	0	243	253	0	256	0	0	0	0	0	0	0	0	0	261	122	212	0	0	452	0	0	0	0	173	266
BDP1	0	0	0	0	0	0	0	0	0	0	0	0	0	0	0	0	0	0	0	0	0	0	0	0	0	0	0	0	0	0	0	0	0	0	0	0	0	0	0	0	0	0	0	0	0	0	0	0	0
BRCA1	1000	0	0	139	0	272	0	0	167	0	0	222	136	1000	0	0	0	291	293	1000	0	320	0	0	0	286	215	0	0	0	196	0	0	0	0	0	0	865	0	1000	0	0	1000	1000	0	0	0	0	416
BRF1	0	0	0	0	0	0	0	0	0	0	0	0	0	0	0	0	0	0	0	0	0	0	0	0	0	0	0	0	0	0	0	0	0	0	0	0	0	0	0	0	0	0	0	0	0	0	0	0	0
CBX3	308	554	0	311	0	502	275	386	0	0	0	405	791	0	0	324	564	0	366	0	0	0	0	609	352	284	0	253	0	0	690	816	0	0	0	0	0	276	0	0	0	0	580	286	0	0	0	395	0
CCNT2	211	628	0	288	0	236	417	631	114	0	0	0	0	255	0	189	0	561	0	0	0	135	276	110	508	339	0	374	0	0	0	342	0	407	0	0	265	0	170	175	231	0	258	381	0	0	0	304	288
CHD1	760	156	0	159	0	191	0	230	0	0	0	168	0	156	227	169	0	0	171	0	0	205	0	0	448	186	204	0	193	0	216	0	0	0	0	0	0	0	516	729	268	0	1000	1000	0	0	0	0	198
CHD2	1000	313	0	298	0	629	166	313	193	0	0	699	170	1000	0	197	568	1000	474	1000	0	1000	665	1000	936	939	404	660	1000	0	1000	309	0	0	0	0	257	1000	278	1000	153	0	1000	1000	0	0	0	0	1000
CREB1	469	197	0	0	0	460	0	384	0	166	0	1000	661	0	0	0	434	352	978	198	0	182	257	419	1000	796	488	352	150	0	457	456	0	138	440	440	138	175	556	144	384	317	1000	0	0	0	0	237	891
CTCF	146	0	1000	372	1000	1000	0	1000	673	358	1000	1000	0	0	0	0	0	476	0	149	0	0	0	1000	163	201	0	344	315	1000	0	1000	0	1000	0	0	207	1000	0	1000	918	0	1000	0	0	0	396	1000	392
E2F1	1000	522	287	0	0	518	0	835	0	578	0	895	1000	177	0	0	0	180	418	693	0	1000	112	694	1000	429	1000	874	1000	0	1000	1000	0	784	0	0	1000	1000	789	318	954	0	1000	1000	0	0	0	830	1000
E2F4	920	167	0	503	0	243	0	307	0	217	0	563	623	127	0	0	138	392	203	974	0	449	456	461	1000	147	406	339	187	0	391	325	0	233	0	0	0	328	1000	680	197	0	427	523	0	0	0	231	265
ELF1	1000	1000	0	1000	0	1000	221	1000	910	0	0	1000	1000	1000	0	217	177	1000	346	1000	244	1000	1000	989	1000	1000	1000	1000	918	0	1000	1000	154	1000	0	0	966	215	1000	860	1000	160	994	1000	0	0	143	174	1000
ELK4	513	0	0	433	0	544	0	755	0	0	0	153	279	151	0	0	0	122	0	129	0	242	238	0	392	405	345	320	404	0	293	404	0	0	0	0	0	0	142	850	199	0	388	1000	0	0	0	0	601
EP300	658	368	0	146	0	232	736	229	669	0	0	190	241	0	0	327	0	370	0	0	154	325	0	290	334	353	301	242	220	331	206	719	0	148	0	0	906	213	328	270	160	0	754	571	0	0	0	0	346
ESRRA	0	0	0	0	0	121	0	0	138	0	0	0	0	0	0	0	0	0	0	0	0	0	0	0	0	0	0	0	0	0	0	0	0	0	0	0	0	0	0	0	0	0	0	0	0	0	0	0	0
EZH2	0	0	0	0	131	0	0	0	0	0	0	0	265	0	0	170	436	0	0	0	0	0	0	1000	0	0	0	0	1000	0	0	0	0	0	0	0	0	0	0	0	0	378	0	0	0	0	0	729	0
FOXM1	229	0	0	0	0	442	0	245	0	0	267	240	0	0	0	553	0	306	0	239	379	340	0	638	436	0	225	0	846	0	0	0	0	0	0	0	0	375	299	0	263	0	635	236	0	0	0	0	234
GABPA	1000	595	0	664	0	1000	204	1000	192	0	273	809	1000	1000	0	0	0	0	1000	225	0	1000	1000	236	1000	1000	1000	1000	1000	0	1000	774	0	922	0	0	1000	239	299	1000	1000	0	319	1000	0	0	0	224	1000
GATA2	140	672	0	0	0	560	173	0	0	0	0	283	0	0	0	350	0	0	0	0	0	439	0	0	0	0	0	0	225	376	0	0	0	0	0	0	0	311	0	155	896	0	222	1000	0	0	903	0	1000
GTF2B	141	153	0	0	0	269	0	0	0	0	0	0	0	95	0	0	0	0	0	0	0	130	0	0	134	0	0	0	0	0	0	0	0	0	0	0	0	0	0	1000	0	0	100	140	0	0	0	0	992
GTF2F1	341	0	0	155	0	619	0	0	0	177	0	225	263	0	0	0	0	0	176	161	0	0	0	0	178	260	276	0	147	0	0	240	0	0	0	0	186	193	261	710	198	0	354	337	0	0	0	0	240
GTF3C2	0	0	0	0	0	0	0	0	0	0	0	0	0	0	0	0	0	0	0	0	0	0	0	0	0	0	0	0	0	0	0	0	0	0	0	0	0	0	0	0	0	0	0	0	0	0	0	0	0
HDAC1	748	231	0	357	0	180	0	329	0	0	176	1000	192	263	427	0	0	0	547	380	0	0	315	0	666	382	248	0	303	0	250	248	0	620	0	0	272	0	444	0	0	0	512	473	0	0	0	0	0
HDAC2	130	201	0	159	0	0	0	217	249	0	152	239	143	151	0	194	0	0	0	0	0	0	163	0	222	189	187	174	0	0	154	0	0	0	0	0	0	0	229	0	252	0	191	142	0	0	0	0	0
HSF1	110	0	0	0	0	0	0	0	0	0	0	0	0	0	0	0	0	0	0	0	0	0	0	0	0	0	0	0	0	0	0	0	0	0	0	0	0	0	0	0	0	0	0	147	0	0	0	0	0
IKZF1	0	0	0	0	0	0	0	0	0	0	0	0	0	0	0	0	0	0	0	0	0	0	0	0	0	0	0	0	0	0	0	0	0	0	0	0	0	0	0	0	0	0	0	0	0	0	0	0	355
IRF3	727	0	0	0	0	0	0	0	0	0	0	770	0	0	0	0	0	0	0	135	0	0	0	152	0	134	0	0	1000	0	535	0	0	0	0	0	0	0	0	161	309	0	0	133	0	0	0	0	0
JUNB	0	0	0	0	0	0	0	0	145	0	0	195	0	0	0	306	0	0	0	0	0	0	0	0	136	0	0	0	0	365	134	0	0	0	0	0	0	0	0	0	145	0	132	0	0	0	0	0	0
JUND	1000	322	0	259	0	317	263	305	1000	0	0	1000	333	249	0	396	0	642	333	219	0	448	255	0	295	303	445	284	238	654	235	301	0	206	406	406	0	293	302	231	272	0	739	1000	0	0	0	0	338
KDM5A	203	0	0	0	0	148	0	0	0	0	0	434	0	0	0	0	0	0	293	115	0	0	0	0	0	309	0	0	130	0	0	0	0	0	0	0	0	0	111	0	155	0	0	0	0	0	0	0	111
KDM5B	763	264	0	302	177	683	0	440	0	0	263	790	551	549	192	0	0	0	530	334	0	397	0	0	178	341	0	345	220	0	270	234	0	423	0	0	333	516	277	963	724	0	512	575	0	417	0	0	194
MAFK	236	346	0	0	0	251	0	165	0	0	351	0	0	0	0	246	0	169	0	0	0	179	0	220	0	216	201	0	273	0	0	0	0	0	205	205	0	270	347	0	0	0	403	0	0	0	0	0	288
MAX	1000	1000	188	605	143	589	229	1000	249	224	295	1000	1000	1000	1000	219	751	1000	1000	1000	249	571	1000	996	1000	1000	358	846	408	144	1000	1000	302	589	605	605	499	600	468	507	1000	0	1000	1000	0	0	411	1000	372
MAZ	583	586	183	297	136	611	204	793	286	642	304	976	289	366	418	261	0	351	310	267	172	556	546	614	696	411	736	454	295	0	826	460	0	527	198	198	577	255	349	320	387	0	1000	263	0	0	255	671	553
MBD4	257	0	0	0	0	271	0	235	0	0	0	0	0	0	0	0	0	0	0	0	0	0	0	0	0	0	0	0	0	0	0	0	0	0	0	0	0	0	0	0	0	0	0	0	0	0	0	0	0
MEF2A	231	129	0	0	0	185	0	0	0	0	0	0	0	0	0	144	0	179	0	0	553	254	0	129	0	157	0	168	0	0	0	0	0	0	0	0	0	0	0	0	0	0	316	0	0	0	0	128	0
MTA3	481	0	0	312	0	384	0	0	0	0	0	308	0	0	450	546	0	500	0	0	362	0	0	0	0	374	0	0	0	0	0	0	0	0	0	0	0	0	348	0	0	0	367	0	0	0	0	0	0
MXI1	1000	858	0	390	0	497	0	682	294	0	0	1000	503	280	0	446	0	326	1000	452	409	321	1000	946	1000	379	384	824	459	0	396	827	0	852	0	0	288	551	349	513	477	0	968	1000	0	0	0	217	615
MYBL2	315	0	0	260	310	502	0	444	259	0	0	298	0	254	0	0	0	0	0	0	0	0	0	0	0	300	365	231	0	0	0	258	0	251	0	0	0	449	540	428	264	0	668	319	0	0	0	0	0
MYC	1000	1000	0	230	0	458	293	424	180	182	198	1000	923	444	348	276	434	657	1000	517	0	861	1000	719	1000	415	429	1000	611	0	497	857	225	543	271	271	482	891	243	759	853	0	1000	1000	0	0	153	387	367
NFATC1	310	339	0	0	0	286	0	308	0	0	0	0	271	0	0	414	0	484	292	0	368	0	0	0	277	276	0	0	0	0	0	0	0	0	0	0	0	0	0	0	0	0	294	307	0	0	0	0	295
NFE2	0	118	0	0	0	0	0	0	0	0	0	0	0	0	0	0	0	1000	0	0	0	0	0	0	179	1000	0	0	0	0	0	0	0	0	0	0	0	0	0	0	0	0	0	0	0	0	0	0	0
NFIC	313	207	0	226	0	312	0	321	0	0	0	384	0	308	0	640	0	900	0	349	500	352	0	0	219	1000	360	0	256	0	0	0	0	0	0	0	0	0	326	317	342	0	370	434	0	0	0	0	273
NFYA	1000	127	0	310	0	0	0	0	0	210	0	779	0	0	0	0	755	0	0	588	0	0	481	804	645	472	170	0	1000	0	1000	0	0	0	0	0	0	0	0	233	0	0	476	0	0	0	0	0	427
NFYB	1000	0	0	514	0	0	0	0	0	219	0	1000	0	0	0	376	1000	0	0	1000	0	0	291	1000	1000	540	408	0	1000	0	1000	0	0	0	0	0	0	0	120	1000	0	260	0	0	0	0	0	0	257
NR2C2	0	0	0	0	0	245	158	0	0	0	0	0	0	0	0	0	0	0	0	0	0	0	0	0	0	982	0	1000	0	0	0	0	0	0	0	0	0	0	0	0	0	0	179	624	0	0	0	0	1000
NR3C1	247	0	0	0	0	256	0	323	0	0	548	0	0	172	0	0	0	197	0	0	0	185	0	0	0	160	0	0	0	0	0	564	0	0	152	152	0	0	0	122	268	0	456	0	0	0	0	155	183
NRF1	157	1000	0	395	0	92	0	131	0	165	0	1000	0	0	0	0	0	0	399	216	0	0	197	163	129	0	0	0	470	0	720	0	0	0	0	0	0	1000	270	133	0	0	1000	1000	0	0	0	0	992
PBX3	1000	0	0	308	0	0	0	0	0	0	0	492	157	0	0	175	0	299	0	0	0	0	153	922	1000	1000	0	0	652	0	216	0	0	0	0	0	0	0	0	275	0	796	0	0	0	0	0	0	1000
PHF8	1000	1000	335	1000	742	1000	0	1000	242	0	1000	1000	1000	1000	1000	0	0	697	1000	1000	0	1000	897	1000	1000	1000	706	1000	1000	0	1000	1000	0	1000	617	617	1000	1000	1000	1000	1000	0	1000	1000	0	0	0	837	1000
PML	963	465	0	399	0	684	0	532	0	0	0	783	734	726	0	597	0	291	358	350	363	491	0	0	506	534	551	0	658	0	0	0	0	300	0	0	345	1000	354	1000	676	0	764	758	0	0	0	267	493
POLR2A	1000	1000	526	1000	1000	1000	782	1000	718	1000	1000	1000	1000	1000	1000	1000	1000	1000	1000	1000	838	1000	1000	1000	1000	1000	1000	1000	1000	626	1000	1000	1000	1000	1000	1000	1000	1000	1000	1000	1000	622	1000	1000	1000	0	517	1000	1000
RAD21	0	246	1000	156	1000	332	0	437	450	309	422	748	0	0	0	0	0	229	0	0	0	0	0	1000	0	0	0	223	0	1000	0	545	0	274	0	0	0	1000	0	357	0	0	1000	0	0	0	0	737	176
RBBP5	696	419	197	496	211	320	0	979	223	0	0	389	587	1000	0	193	343	0	448	555	173	217	398	295	331	361	607	579	230	0	318	207	0	305	0	0	0	440	478	392	444	0	667	461	0	0	227	199	223
RCOR1	368	179	0	0	0	300	274	169	348	148	148	196	182	337	0	729	0	390	0	375	0	338	148	224	293	602	298	182	266	0	211	325	0	228	0	0	271	462	235	242	0	0	539	196	0	0	212	163	248
RELA	301	257	0	208	0	333	0	257	0	0	0	289	227	243	0	1000	0	185	208	329	1000	384	311	257	261	249	300	0	336	207	0	0	0	0	0	0	248	217	268	519	602	0	373	294	0	0	0	0	389
REST	435	575	0	205	268	1000	196	230	0	177	265	1000	514	307	0	0	0	193	212	0	0	494	268	182	377	240	305	242	867	0	247	288	0	235	0	0	146	327	365	770	1000	0	1000	349	0	0	235	0	1000
RFX5	243	152	0	0	0	269	0	205	160	228	0	1000	0	0	0	277	0	0	0	249	0	251	227	445	198	0	224	0	848	176	280	0	0	0	0	0	0	268	0	357	151	0	322	301	0	0	0	0	219
RUNX3	1000	576	0	628	0	827	627	668	0	0	0	621	668	539	0	1000	0	681	393	0	997	1000	453	688	984	0	1000	613	423	296	275	567	0	0	0	0	0	1000	784	859	426	0	1000	454	0	0	0	316	1000
SETDB1	0	0	0	0	0	0	0	0	0	0	0	143	746	0	0	0	232	0	0	308	0	0	0	0	0	0	0	379	0	0	0	364	0	0	0	0	0	0	0	0	263	0	257	0	0	0	0	0	176
SIN3A	516	207	299	250	0	636	0	306	0	0	0	862	302	199	0	281	0	678	540	692	0	336	1000	532	851	1000	472	293	553	0	531	426	0	808	0	0	0	324	629	297	303	208	701	231	0	0	0	178	501
SMARCA4	162	177	0	0	0	0	0	0	0	0	0	0	0	0	0	0	0	0	0	0	0	0	0	0	0	0	0	0	0	0	0	151	0	0	0	0	0	0	0	0	0	0	156	224	0	0	0	0	0
SMARCB1	294	181	0	0	0	0	0	0	0	0	396	229	238	314	0	0	0	0	0	0	0	0	0	0	198	178	175	0	0	0	0	381	0	0	0	0	258	207	0	323	0	0	327	531	0	0	0	0	0
SMARCC1	0	0	0	0	0	221	0	211	264	0	265	0	0	0	0	0	0	0	0	0	0	0	0	0	0	0	0	0	0	0	0	230	0	0	0	0	208	267	0	0	0	0	448	607	0	0	0	0	0
SMARCC2	0	0	0	0	0	0	0	0	0	0	0	0	0	0	0	0	0	331	0	0	0	294	0	0	0	772	0	0	0	0	0	0	0	0	0	0	0	0	0	0	0	0	480	290	0	0	0	0	0
SMC3	0	235	397	0	436	623	0	322	230	216	480	547	0	0	0	0	0	0	0	183	0	0	0	357	0	0	221	0	0	817	0	379	0	0	0	0	0	1000	0	0	0	0	1000	0	0	0	0	646	174
SP1	1000	315	0	467	0	286	0	166	263	212	0	1000	168	0	0	327	820	159	158	522	204	302	969	1000	868	501	269	142	1000	0	1000	185	0	378	0	0	217	0	540	644	418	173	1000	159	0	0	0	0	759
SP2	1000	0	0	170	0	0	0	0	0	0	0	330	0	0	0	0	0	0	0	0	0	115	250	425	399	416	0	273	430	0	1000	0	0	0	0	0	0	0	0	399	0	156	1000	0	0	0	0	0	512
SPI1	159	0	0	191	0	0	319	0	172	589	0	0	259	0	0	505	0	0	0	0	218	686	0	0	802	0	896	954	0	0	585	0	0	0	0	0	0	0	0	0	1000	0	0	1000	0	0	136	0	540
STAT1	0	0	0	168	0	226	251	0	0	0	0	149	0	0	304	1000	0	0	0	0	0	186	0	0	0	183	212	0	167	0	0	145	0	0	0	0	0	166	147	148	1000	0	214	0	0	0	0	166	440
STAT2	0	0	0	0	0	0	0	0	0	0	0	162	0	0	0	789	0	0	0	0	0	114	0	0	0	0	0	0	0	0	0	0	0	125	0	0	0	0	0	0	0	0	115	0	0	0	0	0	0
STAT3	238	0	0	0	0	0	0	175	238	310	0	0	0	0	0	1000	0	0	0	0	0	156	0	155	0	0	0	0	149	112	132	0	0	852	0	0	200	189	103	0	126	0	505	140	0	0	0	0	188
STAT5A	282	501	0	0	0	353	250	324	0	0	0	265	0	0	0	1000	0	242	0	0	0	0	0	0	0	0	402	0	0	0	0	0	0	0	0	0	0	292	0	0	351	0	325	232	0	0	0	0	317
SUZ12	0	0	0	0	0	0	0	0	0	0	0	0	0	0	0	0	0	0	0	0	0	0	0	0	0	0	0	0	0	0	0	0	0	0	0	0	0	0	0	0	0	0	0	0	0	0	0	0	0
TAF1	1000	530	136	1000	251	1000	0	1000	433	442	557	1000	774	1000	240	263	0	649	694	916	203	830	871	216	846	715	569	1000	890	0	676	228	0	534	406	406	894	1000	657	1000	1000	0	1000	1000	0	0	0	318	622
TAF7	384	188	191	315	0	706	0	253	0	0	178	719	0	0	0	0	0	196	0	166	0	279	0	0	554	0	170	0	263	0	0	0	0	157	0	0	0	0	305	796	600	0	231	379	0	0	0	0	0
TBL1XR1	525	221	0	0	0	238	0	293	404	0	0	242	0	0	0	206	0	290	394	0	0	0	0	0	211	250	0	521	0	0	0	192	0	205	0	0	0	245	0	0	168	0	307	0	0	0	0	0	627
TBP	1000	239	186	412	186	1000	0	381	253	169	156	994	498	341	0	781	0	321	393	336	201	319	147	156	672	379	458	174	450	0	264	303	0	434	275	275	0	501	375	1000	1000	233	758	697	0	0	0	299	380
TCF12	325	0	0	0	300	730	360	290	129	0	0	330	353	0	0	128	0	374	149	207	0	1000	234	355	350	344	342	302	235	0	339	397	0	0	0	0	0	0	262	165	271	136	383	152	0	0	0	0	0
TCF3	200	0	0	0	0	262	169	165	0	0	0	175	0	289	0	0	0	133	0	0	0	0	241	0	129	0	0	148	147	0	0	0	0	162	0	0	0	0	0	255	0	0	0	0	0	0	0	0	0
THAP1	626	0	0	0	0	197	0	0	0	0	0	1000	0	0	0	0	0	501	0	0	0	0	165	0	260	782	0	916	0	0	0	0	0	206	0	0	0	0	0	0	0	0	0	205	0	323	0	0	1000
TRIM28	262	418	0	0	0	246	217	236	0	0	0	235	178	0	0	173	0	0	0	181	0	0	0	0	0	0	0	0	0	0	0	0	0	0	0	0	0	0	0	0	238	0	303	202	0	0	0	0	0
UBTF	330	185	140	201	165	367	268	240	184	0	141	137	221	252	0	0	0	0	0	212	0	192	157	0	0	0	0	0	140	0	220	0	0	326	0	0	0	0	0	160	139	0	192	153	0	0	0	365	228
USF2	787	552	0	284	0	0	0	0	0	0	0	331	0	189	0	0	0	1000	376	247	0	0	415	0	1000	1000	0	0	201	0	155	635	0	289	1000	1000	0	0	0	1000	177	0	197	0	0	0	0	0	226
WRNIP1	127	0	0	0	0	271	0	0	0	0	0	121	0	166	0	201	0	0	0	0	0	0	0	0	0	0	0	0	184	0	0	0	0	0	0	0	0	152	140	0	246	0	235	0	0	0	0	0	150
YY1	714	1000	212	234	231	1000	0	394	270	195	432	1000	412	260	0	1000	432	368	239	193	233	537	1000	446	765	294	674	712	1000	190	292	304	0	415	0	0	190	428	610	1000	1000	0	1000	1000	0	0	0	272	1000
ZBTB33	1000	0	0	0	188	233	0	0	0	0	0	0	259	1000	0	0	0	493	0	1000	0	368	0	264	198	321	303	0	0	172	265	181	0	0	0	0	153	871	552	1000	207	0	1000	998	0	0	0	0	572
ZBTB7A	583	259	0	361	1000	398	155	424	171	0	266	366	0	162	0	0	0	0	196	233	0	483	0	244	187	786	555	398	113	0	273	179	0	246	0	0	1000	118	184	1000	501	0	586	490	0	0	0	480	432
ZKSCAN1	155	0	591	0	0	308	0	0	0	0	0	0	0	259	0	0	0	0	0	0	0	0	0	0	0	0	0	146	0	0	208	0	0	0	0	0	0	0	0	0	0	0	232	181	0	0	0	0	0
ZNF143	0	1000	0	0	157	541	0	1000	178	0	480	467	0	0	0	1000	234	0	0	241	0	1000	281	577	316	0	1000	1000	0	0	277	661	0	209	0	0	366	652	334	523	418	0	1000	158	0	0	0	571	1000
ZNF217	0	0	0	0	0	0	0	0	0	0	0	0	0	0	0	0	0	0	0	0	0	0	0	0	0	0	0	0	0	0	0	0	0	0	0	0	0	0	0	0	0	0	0	0	0	0	0	0	0
ZNF263	238	0	0	0	0	242	214	364	312	0	0	1000	589	0	0	0	0	0	0	0	0	462	0	0	0	0	0	0	0	0	0	319	266	1000	0	0	0	392	0	0	0	0	1000	479	0	0	0	0	369
ZNF274	0	0	0	0	0	0	0	0	0	0	0	0	0	0	0	0	0	0	0	0	0	0	0	0	0	0	0	0	0	0	0	0	0	0	0	0	0	0	0	0	0	0	0	0	0	0	0	0	0
ZZZ3	0	0	0	0	0	0	0	0	0	0	0	0	0	0	0	0	0	0	0	0	0	0	0	0	0	0	0	0	0	0	0	0	0	0	0	0	0	0	0	0	0	0	0	0	0	0	0	0	0
[truncated: 659 more columns]

## Sheet: others
	AAAS	AAMP	AAR2	AASDHPPT	AATK	ABCA2	ABCB10	ABCC5	ABCD1	ABCE1	ABCF1	ABCF2	ABCF2-H2BE1	ABHD10	ABHD11	ABHD13	ABHD14A	ABHD14A-ACY1	ABHD16A	ABHD17A	ABHD17B	ABHD5	ABITRAM	ABRACL	ABRAXAS1	ABRAXAS2	ABTB1	ACACA	ACAD8	ACADL	ACADM	ACADS	ACADVL	ACAP1	ACAP3	ACAT2	ACCS	ACD	ACIN1	ACLY	ACO2	ACOT13	ACOT7	ACOT8	ACP1	ACP6	ACTB	ACTG1	ACTL6A
ARID3A	0	0	0	0	0	0	214	0	0	173	0	0	0	0	0	0	162	162	274	877	0	0	0	0	0	0	0	0	0	0	196	0	337	237	148	0	0	0	445	0	250	0	0	555	181	0	0	0	0
ATF1	186	156	0	405	0	0	1000	196	402	1000	0	1000	1000	0	593	0	0	0	685	582	0	0	1000	1000	0	0	366	0	0	0	160	0	550	212	0	200	0	1000	181	0	933	158	0	164	0	0	0	0	0
ATF2	540	0	472	401	0	0	305	0	0	542	0	241	241	0	861	0	0	0	371	0	272	0	339	545	0	0	466	0	363	0	304	0	810	401	241	0	0	348	320	314	453	0	0	0	0	0	332	227	0
BACH1	238	729	147	314	0	0	0	0	0	0	0	159	159	216	0	0	158	158	224	672	359	0	0	167	0	0	221	0	241	167	0	0	0	145	259	0	0	0	173	180	723	153	0	286	0	0	0	615	0
BCLAF1	341	189	741	0	0	0	170	0	0	142	0	0	0	0	0	607	217	217	255	148	0	122	0	0	0	185	213	0	272	0	233	0	230	317	126	0	0	0	122	0	318	335	0	0	0	0	0	0	0
BDP1	0	0	0	0	0	0	0	0	0	0	0	0	0	0	0	0	0	0	0	0	0	0	0	0	0	0	0	0	0	0	0	0	0	0	0	0	0	0	0	0	0	0	0	0	0	0	0	0	0
BRCA1	185	0	159	0	0	0	645	0	366	241	0	415	415	0	498	0	0	0	273	368	181	0	605	891	0	0	182	0	0	0	135	0	245	300	0	0	0	149	0	0	179	200	0	191	0	0	0	0	155
BRF1	0	0	0	0	0	0	0	0	0	0	0	0	0	0	0	0	0	0	0	0	0	0	0	0	0	0	0	0	0	0	0	0	0	0	0	0	0	0	0	0	0	0	0	0	0	0	0	0	0
CBX3	466	346	622	359	0	0	453	350	0	255	0	314	314	0	0	0	283	283	782	275	307	559	431	292	0	0	0	0	269	0	361	0	0	0	280	0	0	0	0	0	340	750	0	323	0	0	0	0	0
CCNT2	331	200	119	141	0	446	485	278	256	206	0	316	316	0	383	158	349	349	485	474	134	930	182	279	304	0	406	0	249	164	593	322	762	220	256	229	322	222	334	252	499	552	0	0	200	0	0	437	0
CHD1	204	215	0	217	0	251	241	0	0	285	0	167	167	0	247	207	219	219	839	257	251	256	325	231	0	0	350	0	222	0	502	0	239	331	222	598	0	155	374	250	272	566	0	399	0	208	764	150	0
CHD2	588	165	244	454	308	195	242	584	801	545	0	935	935	0	1000	239	609	609	627	516	1000	252	137	185	0	221	418	0	488	0	232	136	579	777	764	838	0	340	308	762	572	289	0	196	222	294	422	204	1000
CREB1	648	358	345	223	0	355	573	0	739	879	0	982	982	0	441	143	135	135	713	772	173	149	738	1000	150	330	516	0	281	0	110	0	859	461	627	404	142	183	450	551	768	232	0	326	346	406	197	308	242
CTCF	865	504	0	1000	0	346	106	1000	381	883	0	194	194	0	324	179	152	152	921	916	301	1000	1000	191	0	115	207	0	327	314	161	0	391	956	952	98	1000	102	774	0	348	194	0	243	306	142	243	776	0
E2F1	292	462	0	0	0	589	483	120	366	929	1000	1000	1000	1000	1000	0	623	623	1000	950	0	328	375	353	838	0	1000	0	214	285	792	728	835	650	535	1000	0	830	967	105	944	1000	0	598	935	0	0	720	862
E2F4	1000	670	134	256	0	143	195	0	0	288	0	643	643	245	485	0	349	349	565	303	318	308	220	221	178	110	230	0	442	415	536	156	491	748	140	553	142	169	336	392	485	363	0	612	643	301	257	306	1000
ELF1	419	1000	1000	248	0	621	718	387	960	996	0	432	432	875	1000	1000	366	366	683	803	602	292	163	298	992	1000	595	0	738	166	665	635	937	395	355	575	254	808	694	970	885	230	0	309	299	237	425	832	517
ELK4	693	392	954	0	0	0	303	0	314	0	0	249	249	0	143	0	505	505	497	0	0	0	121	0	0	141	0	0	0	0	0	0	470	145	190	0	0	0	193	0	341	211	0	215	0	0	0	0	0
EP300	447	245	209	200	166	0	299	906	0	235	0	231	231	0	272	170	378	378	460	241	216	208	142	0	135	0	262	0	300	215	276	0	534	408	241	0	0	0	213	240	968	360	0	191	0	0	325	219	152
ESRRA	0	0	123	0	0	0	0	0	0	0	0	0	0	0	0	0	289	289	0	0	0	0	0	0	0	0	0	0	0	0	0	0	152	0	0	221	0	0	0	0	0	115	0	0	0	0	0	0	0
EZH2	0	0	429	0	0	0	0	0	0	0	0	0	0	0	0	0	280	280	0	0	0	282	0	0	0	0	0	0	0	415	0	0	0	0	565	0	0	0	0	0	0	0	0	0	0	0	131	0	0
FOXM1	526	220	241	256	0	0	289	0	0	308	0	0	0	0	0	0	286	286	303	416	230	0	0	0	0	0	265	0	0	0	265	0	401	219	0	0	0	0	290	0	267	234	0	417	0	0	0	229	352
GABPA	164	195	1000	0	0	170	306	265	474	219	0	263	263	0	446	1000	940	940	564	386	486	166	1000	184	259	1000	341	0	239	0	299	165	632	816	409	1000	0	821	335	385	385	255	0	523	209	0	272	1000	348
GATA2	316	0	0	0	0	0	232	1000	0	0	0	438	438	353	0	199	347	347	351	0	0	412	0	198	0	0	0	0	0	0	272	287	0	0	0	0	0	0	190	0	159	0	0	0	0	899	0	0	0
GTF2B	0	0	132	0	0	0	450	0	0	94	0	0	0	0	110	0	98	98	171	0	194	260	0	0	0	0	0	0	0	0	655	0	0	146	0	0	0	0	0	0	346	125	0	0	0	0	345	401	0
GTF2F1	232	147	254	152	151	204	220	178	0	203	0	223	223	258	0	179	234	234	269	134	326	284	0	0	0	156	241	0	145	0	556	0	342	193	0	0	0	0	205	0	429	275	0	392	158	132	471	540	165
GTF3C2	0	0	0	0	0	0	0	0	0	0	0	0	0	0	0	0	0	0	0	0	0	0	0	0	0	384	0	0	0	0	0	0	0	179	132	0	0	0	0	0	0	0	0	475	0	0	0	0	657
HDAC1	616	266	178	185	0	345	298	187	0	457	0	228	228	189	337	0	380	380	469	0	0	360	515	187	0	173	377	0	305	0	216	261	201	226	424	264	226	174	217	169	343	174	0	296	218	0	0	303	202
HDAC2	179	351	400	216	178	420	297	192	0	0	0	201	201	0	0	0	340	340	272	217	230	135	148	0	0	0	214	0	144	0	225	0	207	0	0	134	0	0	241	141	337	174	0	194	0	164	0	515	0
HSF1	0	0	0	0	0	125	0	0	0	0	0	0	0	0	0	0	0	0	0	145	0	0	0	0	0	0	0	0	0	383	0	0	0	0	0	0	0	0	257	0	0	0	0	127	0	0	0	0	0
IKZF1	0	0	0	0	0	0	0	0	0	0	0	0	0	0	0	0	0	0	0	0	0	0	0	0	0	0	0	0	0	0	0	0	0	0	0	0	0	0	0	0	0	0	0	0	0	0	0	0	0
IRF3	0	241	0	209	0	0	0	0	0	0	0	0	0	0	0	0	209	209	0	0	456	138	0	0	0	0	280	0	0	0	0	0	141	260	131	221	0	0	0	0	120	0	0	1000	0	0	128	0	539
JUNB	477	0	152	0	0	0	0	0	0	324	0	0	0	0	0	0	0	0	184	0	0	0	143	227	0	0	0	0	0	0	0	0	154	0	0	0	0	0	0	0	0	183	0	0	0	0	0	0	0
JUND	416	197	416	398	0	195	551	387	416	520	0	393	393	0	1000	0	469	469	864	404	0	448	1000	1000	0	0	299	0	243	464	301	204	541	236	226	237	278	735	658	177	638	521	266	305	0	0	298	286	0
KDM5A	142	0	287	0	0	0	248	0	0	214	0	0	0	0	0	0	0	0	0	0	0	0	154	0	0	115	0	0	0	0	0	0	460	180	0	0	0	0	293	0	881	160	0	0	217	0	0	0	0
KDM5B	585	313	480	380	0	301	812	270	527	521	0	686	686	499	476	294	546	546	778	247	865	468	329	0	467	228	334	0	419	223	909	185	486	382	322	329	306	459	405	0	834	464	0	809	573	0	258	928	425
MAFK	597	0	0	0	0	0	234	0	0	333	0	0	0	0	204	0	472	472	407	207	0	0	198	0	0	0	508	0	0	0	225	0	310	447	0	0	0	0	712	0	164	344	0	222	0	0	668	251	0
MAX	916	521	824	300	294	585	943	345	942	759	0	455	455	1000	989	305	883	883	935	394	219	876	1000	499	185	372	502	0	447	202	761	544	791	547	832	582	199	430	576	675	978	687	0	874	511	250	499	662	507
MAZ	281	258	473	358	0	249	908	412	926	648	0	280	280	0	665	1000	516	516	880	645	388	292	821	361	508	230	250	0	457	0	410	261	695	672	892	304	206	783	779	422	969	734	0	695	232	156	1000	544	364
MBD4	230	269	0	0	0	0	0	0	0	0	0	0	0	0	0	0	0	0	351	251	0	0	0	0	0	0	0	0	0	0	263	0	338	0	0	243	0	0	317	0	0	246	0	317	0	0	0	0	0
MEF2A	210	233	0	0	0	0	149	0	0	0	0	0	0	0	0	0	0	0	245	0	0	0	0	0	0	0	128	0	0	0	260	0	188	0	155	0	0	0	0	0	408	161	0	0	0	0	221	197	0
MTA3	397	0	449	335	0	0	0	0	0	395	0	0	0	0	0	0	320	320	405	0	0	355	0	318	0	0	0	0	364	0	307	327	882	346	0	446	0	0	446	0	350	514	0	364	319	0	542	0	0
MXI1	660	564	461	206	131	289	911	140	402	320	0	522	522	324	511	391	473	473	689	242	255	547	943	0	358	396	728	0	886	218	698	357	554	539	673	223	0	656	806	395	859	365	0	714	571	244	397	578	453
MYBL2	454	466	458	353	0	0	0	0	0	422	0	0	0	275	0	235	308	308	491	397	334	0	285	0	0	0	0	0	254	0	552	0	416	0	256	415	0	0	734	0	852	286	0	426	0	0	0	241	0
MYC	999	407	561	404	146	492	975	484	752	361	0	469	469	663	405	273	727	727	736	358	558	524	667	250	336	404	947	1000	569	247	366	469	634	464	571	554	167	370	664	365	869	682	0	748	797	526	571	509	551
NFATC1	460	369	355	0	0	0	0	0	0	0	0	0	0	0	0	0	0	0	0	0	0	0	0	0	0	0	0	0	0	0	272	0	722	295	0	0	0	0	316	0	314	0	0	0	0	0	570	0	0
NFE2	0	0	0	0	0	0	0	0	0	0	0	0	0	0	0	0	0	0	0	0	259	0	0	0	0	0	0	0	0	0	0	0	119	0	0	0	0	0	158	0	0	0	0	0	0	0	0	0	0
NFIC	494	232	425	267	0	0	287	0	0	318	0	0	0	0	0	273	230	230	528	0	266	0	0	339	0	0	0	0	0	0	398	0	798	299	0	0	0	0	502	0	379	256	0	439	0	0	0	239	0
NFYA	449	955	133	478	0	213	177	0	0	0	0	282	282	0	0	0	660	660	266	0	792	500	0	0	0	0	456	0	472	0	0	0	0	116	204	804	0	0	139	300	487	0	0	1000	0	0	569	181	1000
NFYB	1000	1000	193	938	0	133	337	0	507	0	0	147	147	162	0	0	162	162	555	0	1000	675	0	0	0	0	941	0	1000	431	128	0	295	895	865	1000	0	409	264	515	1000	232	0	1000	0	0	765	389	1000
NR2C2	1000	0	1000	0	0	102	806	0	0	0	0	0	0	0	0	0	225	225	142	0	1000	0	0	0	0	123	0	0	1000	0	272	0	294	140	574	0	0	1000	192	0	1000	0	0	848	0	0	0	96	0
NR3C1	0	177	130	165	0	0	183	0	0	172	0	0	0	0	0	0	0	0	204	585	0	0	231	172	196	0	272	0	234	0	165	151	344	743	275	0	0	369	0	0	201	0	0	0	0	0	0	185	0
NRF1	256	223	0	419	0	1000	176	476	453	562	0	0	0	1000	109	347	901	901	549	741	443	1000	531	0	865	0	1000	0	115	0	437	222	442	167	462	1000	1000	1000	404	0	679	1000	0	1000	1000	0	0	0	0
PBX3	457	1000	0	1000	0	428	306	0	0	231	0	1000	1000	321	0	0	0	0	0	0	926	995	0	0	0	0	0	0	0	0	0	151	471	0	0	0	0	0	0	0	858	0	0	1000	0	0	238	0	244
PHF8	1000	1000	1000	375	0	818	1000	1000	811	759	0	1000	1000	1000	1000	1000	888	888	967	1000	506	391	1000	983	523	1000	657	0	928	0	685	1000	885	718	935	1000	1000	756	546	1000	822	727	0	1000	1000	0	905	832	1000
PML	694	513	657	562	0	473	776	468	327	797	0	427	427	427	382	334	404	404	707	290	656	801	309	397	471	334	487	0	718	0	605	248	743	564	336	403	0	426	610	549	523	488	281	726	583	0	1000	288	422
POLR2A	1000	1000	1000	1000	124	873	1000	1000	285	1000	0	1000	1000	1000	1000	1000	1000	1000	1000	906	1000	1000	1000	605	1000	1000	1000	1000	846	1000	1000	1000	429	639	879	646	1000	562	230	1000	463	1000	916	1000	801	1000	1000	1000	1000
RAD21	854	224	142	672	0	386	534	0	189	708	0	0	0	0	0	0	774	774	399	425	0	460	602	0	0	0	587	0	0	0	209	196	477	287	696	0	302	0	270	0	221	789	0	993	0	0	137	192	0
RBBP5	513	359	612	627	0	231	631	221	409	470	0	321	321	584	367	516	248	248	641	648	263	267	670	411	331	460	285	440	292	179	369	420	458	299	558	236	701	288	371	322	419	551	0	513	418	0	416	276	655
RCOR1	325	0	294	0	176	451	288	439	218	184	0	563	563	232	216	240	275	275	531	300	145	326	544	274	0	0	362	0	0	0	300	0	321	265	187	0	184	632	322	0	367	423	0	445	0	151	237	199	0
RELA	563	271	305	0	0	198	265	201	0	359	0	265	265	239	165	277	290	290	484	346	473	296	183	207	201	221	256	0	264	354	408	191	365	500	225	231	176	218	343	260	850	577	0	457	0	0	353	537	254
REST	855	605	542	0	0	342	460	260	255	681	0	523	523	515	183	402	279	279	480	425	525	218	164	143	189	823	258	618	652	210	581	503	771	572	421	735	261	294	844	347	700	297	0	902	966	238	441	470	208
RFX5	287	187	183	180	0	180	452	0	292	363	0	170	170	186	160	0	214	214	287	293	279	184	350	231	223	0	515	0	237	0	379	0	262	327	0	600	0	232	501	158	502	156	0	308	176	0	210	151	390
RUNX3	282	472	707	307	0	0	516	293	263	521	0	725	725	557	260	364	658	658	935	600	349	0	416	454	0	637	588	0	892	514	525	419	839	485	656	411	0	287	567	0	735	696	311	527	559	528	281	884	601
SETDB1	0	0	499	0	0	0	0	0	0	0	0	0	0	0	173	0	132	132	130	0	137	245	0	0	158	0	0	0	0	0	0	0	0	0	0	0	0	0	0	0	0	0	0	367	0	0	0	0	0
SIN3A	804	752	356	274	187	436	500	366	585	602	0	465	465	242	196	359	521	521	564	489	324	469	641	205	0	364	848	0	837	251	249	300	936	537	722	440	206	496	447	220	913	345	0	410	205	293	218	273	416
SMARCA4	0	0	169	0	0	146	0	0	0	0	0	0	0	0	0	0	148	148	246	0	0	156	0	0	0	0	0	0	0	0	0	0	0	0	0	0	0	0	0	0	0	0	0	0	0	0	0	0	0
SMARCB1	392	0	362	0	0	232	0	0	187	0	0	179	179	0	158	0	233	233	222	0	0	0	199	0	0	200	284	0	0	0	235	194	305	215	194	174	0	209	256	0	222	240	0	342	206	0	0	0	242
SMARCC1	523	0	291	196	0	405	190	0	0	0	0	249	249	0	0	0	213	213	193	210	0	0	237	0	0	0	255	0	0	0	0	230	242	212	197	0	0	203	224	0	285	223	0	210	0	0	0	0	0
SMARCC2	193	203	258	0	0	0	0	0	0	0	0	0	0	0	0	0	180	180	0	0	0	0	0	0	0	0	0	0	0	0	0	0	233	0	0	0	0	0	0	0	0	0	0	200	0	0	0	0	0
SMC3	989	0	213	189	233	390	277	0	0	153	0	0	0	0	200	0	976	976	251	431	0	291	339	0	0	0	448	0	0	0	196	0	398	171	115	0	260	227	217	0	212	472	0	747	0	0	0	0	0
SP1	194	1000	293	1000	135	196	404	177	262	320	0	328	328	0	277	176	420	420	398	238	1000	363	0	357	190	0	324	0	928	725	281	169	443	255	197	1000	0	140	420	671	857	262	0	613	0	166	523	210	1000
SP2	414	1000	0	544	0	0	113	0	490	0	0	137	137	0	0	0	209	209	0	0	644	128	0	0	0	0	259	0	321	0	0	0	0	272	176	544	170	288	0	0	247	123	0	1000	0	0	0	106	1000
SPI1	785	229	0	211	0	247	0	177	186	302	0	720	720	166	0	0	183	183	939	957	276	304	251	528	0	280	0	0	336	0	245	0	566	253	0	279	0	220	442	0	131	336	0	377	0	167	467	0	308
STAT1	979	0	206	122	0	0	127	0	0	154	0	187	187	154	0	175	232	232	235	226	189	224	0	0	0	0	660	0	0	133	187	153	351	164	672	0	0	0	281	139	190	122	0	210	0	0	0	0	0
STAT2	112	0	0	0	0	0	0	0	0	0	0	0	0	0	0	0	0	0	293	126	0	0	0	0	0	0	0	0	0	0	0	0	0	0	0	0	0	0	0	0	107	0	0	0	0	0	0	0	0
STAT3	574	0	129	0	0	0	175	0	0	163	0	0	0	0	269	0	413	413	152	131	130	0	0	282	0	0	0	0	0	0	590	0	510	1000	0	0	0	0	267	0	173	146	0	139	0	0	0	0	0
STAT5A	302	0	380	0	0	0	0	956	0	221	0	269	269	0	0	0	299	299	414	390	0	232	0	0	0	0	0	0	0	0	460	0	576	340	0	0	0	0	257	0	331	0	0	0	0	0	0	317	0
SUZ12	0	0	0	0	0	0	0	0	0	0	0	0	0	0	0	0	0	0	0	0	0	0	0	0	0	0	0	0	0	161	0	0	0	0	0	0	0	0	0	0	0	0	0	0	0	0	0	0	0
TAF1	738	899	1000	754	0	370	989	679	790	818	0	939	939	1000	450	684	987	987	867	695	301	588	719	418	633	1000	417	1000	896	535	980	591	986	520	577	395	511	453	533	976	652	724	0	724	1000	282	327	245	956
TAF7	433	0	273	211	0	0	242	0	156	296	0	0	0	0	201	0	184	184	594	572	1000	164	278	0	0	180	476	0	195	0	715	0	290	197	0	193	0	0	277	0	480	170	0	412	251	0	752	898	164
TBL1XR1	365	181	186	0	0	175	596	0	0	336	0	440	440	0	179	255	188	188	479	312	231	245	354	571	0	0	0	0	260	0	273	0	449	266	167	212	0	346	217	178	322	179	0	242	0	0	298	174	225
TBP	663	302	1000	556	138	471	344	610	331	727	0	638	638	379	259	342	619	619	926	915	1000	275	331	372	713	404	753	0	366	240	1000	263	496	756	245	265	255	228	696	518	275	615	0	350	454	491	121	499	774
TCF12	623	146	374	127	0	241	288	0	265	509	0	237	237	188	401	174	290	290	278	0	257	351	0	0	0	141	622	0	207	140	152	0	885	320	280	0	0	151	372	0	309	341	0	363	0	0	307	393	0
TCF3	0	178	139	0	0	239	396	0	229	265	0	0	0	129	258	169	178	178	141	0	123	337	0	0	123	0	155	0	0	0	319	0	253	129	131	0	0	129	0	0	436	182	0	171	0	0	941	363	0
THAP1	0	267	198	0	0	176	225	206	0	152	0	0	0	0	0	0	159	159	221	178	0	804	0	0	0	134	0	0	149	0	0	129	211	574	140	0	0	0	130	0	257	152	0	134	208	0	153	136	0
TRIM28	263	224	0	220	0	0	0	342	0	0	0	0	0	0	0	0	0	0	375	0	0	263	207	180	0	0	0	0	173	0	173	0	175	221	274	0	0	0	185	0	181	396	0	0	0	0	0	0	0
UBTF	187	0	0	168	0	254	522	0	295	200	0	191	191	0	163	308	313	313	337	137	425	387	429	222	369	0	147	0	254	0	224	155	0	328	192	0	164	137	393	0	211	555	0	201	0	0	0	139	0
USF2	420	311	0	0	0	916	441	0	141	0	0	187	187	153	0	0	652	652	358	0	1000	190	0	146	0	242	1000	0	0	0	201	0	144	221	136	0	0	0	509	266	299	161	0	205	131	0	0	454	0
WRNIP1	192	120	253	124	0	0	122	0	0	171	0	0	0	0	0	0	141	141	318	147	158	0	0	143	0	0	129	0	125	0	0	0	145	119	0	119	0	0	187	0	148	252	0	131	0	0	0	0	0
YY1	408	943	755	379	0	608	775	261	1000	341	0	397	397	978	210	495	638	638	656	483	256	1000	353	162	269	1000	396	0	512	202	320	826	662	859	592	407	153	289	469	403	703	925	0	386	136	182	320	547	333
ZBTB33	572	185	0	0	0	0	566	0	287	126	0	314	314	0	844	131	0	0	228	0	0	201	0	0	0	0	149	0	207	0	151	0	589	484	158	138	0	0	248	0	201	162	0	267	0	0	187	129	0
ZBTB7A	965	263	200	476	0	281	880	320	316	333	0	307	307	0	261	0	480	480	884	459	207	242	159	208	469	0	423	0	518	0	968	197	739	444	800	262	0	572	377	208	189	348	0	474	0	190	769	850	330
ZKSCAN1	167	0	0	152	0	191	0	0	0	0	0	0	0	0	0	149	0	0	146	0	162	0	161	0	0	0	0	0	0	0	0	0	0	0	0	0	0	0	0	153	0	0	0	0	232	0	181	0	0
ZNF143	226	870	676	0	256	342	495	1000	503	1000	0	902	902	149	491	385	322	322	739	166	179	204	263	0	189	1000	442	0	1000	0	984	0	685	166	983	0	935	150	194	1000	1000	558	0	406	0	1000	0	0	1000
ZNF217	0	0	0	0	0	0	0	0	0	0	0	0	0	0	0	0	0	0	0	0	0	0	0	0	0	0	0	0	0	0	0	0	0	0	0	0	0	0	0	0	0	0	0	0	0	0	0	0	0
ZNF263	582	333	0	554	0	611	352	0	533	0	0	618	618	0	936	818	441	441	726	0	821	341	0	610	475	0	0	0	0	564	764	0	310	402	0	406	263	0	322	375	1000	437	0	1000	287	357	615	433	0
ZNF274	0	0	0	0	0	0	0	0	0	0	0	0	0	0	0	0	0	0	0	0	0	0	0	0	0	0	0	0	0	0	0	0	0	0	0	0	0	0	0	0	0	0	0	0	0	0	0	0	0
ZZZ3	0	0	403	0	0	0	0	0	0	0	0	0	0	0	0	0	0	0	0	0	0	0	0	0	0	0	0	0	0	0	0	0	0	0	0	0	0	0	0	0	0	0	0	0	0	0	0	0	0
[truncated: 4,188 more columns]
