# Supplementary material for: Inhibition of pyrimidine biosynthesis targets protein translation in acute myeloid leukemia
Source: EMBO Mol Med. 2022 May 6;14(7):e15203. doi: 10.15252/emmm.202115203 (PMC9260210; doi:10.15252/emmm.202115203)
Supplement: Supplementary file 18 — Source Data for Figure 6G [file EMMM-14-e15203-s001.xlsx]

## Sheet: Sheet1
Fig 6G		DMSO day 7		DMSO day 15		AG636 250nM day 7		AG636 250nM day 15
	sgSCR	94.5	95.3	96.1	98.1	93.6	95.5	95.8	95
	CDK5 sgRNA #1	98.1	104.3	123.1	119.1	70.5	75.9	55.8	64.4
	CDK5 sgRNA #2	77	80.1	72.2	80.9	56.7	59.4	39	47
	Tfpt sgRNA #1	92	91.2	95.4	94.3	79.1	77.9	62.7	79
	Tfpt sgRNA #2	80.1	76.6	78.4	71.4	59.2	61	47	41
	Morf4l1 sgRNA #1	92.3	98.1	106.1	114.7	64	64.1	43.7	46.7
	Morf4l1 sgRNA #2	141.3	134.9	164	155.9	80	83.8	47.6	48.9
	Usp22 sgRNA #1	111.7	114.8	87.9	83.8	142.9	145.4	117.7	120.8
	Usp22 sgRNA #2	101.8	112.3	85.4	86.8	134.5	149.3	118.6	142.9
