# Supplementary material for: Inhibition of pyrimidine biosynthesis targets protein translation in acute myeloid leukemia
Source: EMBO Mol Med. 2022 May 6;14(7):e15203. doi: 10.15252/emmm.202115203 (PMC9260210; doi:10.15252/emmm.202115203)
Supplement: Supplementary file 19 — Source Data for Figure 7 [file EMMM-14-e15203-s014.xlsx]

## Sheet: Sheet1
7A and 7B	For MOLM13
		DMSO day 7		DMSO day 14		AG636 250nM day 7		AG636 250nM day 14
	sgSCR	95.436	100.888	111.562	95.228	93.408	101.776	83.57	90.011
	Cdk5 sgRNA #1	103.789	90.417	112.632	112.983	50.632	58.423	22.421	11.283
	Cdk5 sgRNA #2	97	99.3	109	113.4	78.6	79.8	33.7793	34.202
	CCNI sgRNA #1	72.206	67.841	53.152	68.943	53.725	69.383	23.926	31.938
	CCNI sgRNA #2	85.238	78.893	74.127	67.008	60.317	51.844	19.365	33.607
	For OCI-AML3
		DMSO day 7		DMSO day 14		AG636 250nM day 7		AG636 250nM day 14
	sgSCR	96.026	99.647	94.04	97.173	91.722	100	86.424	97.527
	Cdk5 sgRNA #1	104.89	100.38	116.61	116.23	57.98	56.23	27.1	25.47
	Cdk5 sgRNA #2	86.2	80.2	98	105.6	73.5	73	49.8	51.2
	CCNI sgRNA #1	88.321	85.02	87.956	83.401	59.124	64.777	40.146	39.595
	CCNI sgRNA #2	90.991	90.566	86.937	95.283	71.622	68.868	45.495	48.585
	For MN
		DMSO day 7		DMSO day 14		AG636 250nM day 7		AG636 250nM day 14
	sgSCR	95.177	94.463	96.463	97.394	93.248	99.674	94.855	98.371
	CCNI sgRNA #1	95.683	98.571	91.367	102.143	92.086	85.714	73.381	72.857
	CCNI sgRNA #2	81.429	86.62	80.714	78.873	75.714	72.535	66.857	61.831
7F	MN
		DMSO		200nM AG636		6uM Roscovitine		200 AG + 6 Ros
	Day 17	1.72171e+08	1.65131e+08	56278.3	58181.1	1.26681e+08	1.20855e+08	5960.5	7820.8
	MOLM13
		DMSO		200nM AG636		6uM Roscovitine		200 AG + 6 Ros
	Day 17	1.6702e+07	1.59678e+07	463.7	417.9	1.03034e+07	9181431	167.9	194.8
	OCI-AML3
		DMSO		200nM AG636		6uM Roscovitine		200 AG + 6 Ros
	Day 17	1.54297e+07	1.4668e+07	2942.3	3036.1	5.24765e+06	5.64145e+06	1692.2	1446.4
	KASUMI-1
		DMSO		200nM AG636		6uM Roscovitine		200 AG + 6 Ros
	Day 17	56746.7	47902.7	4111.3	4079.4	3546.7	4453.1	528.6	531.6
